# Supplementary material for: Genomic profiling of active vitamin D colonic responses in African- and European-Americans identifies an ancestry-related regulatory variant of POLB
Source: PLoS Genet. 2026 Jan 8;22(1):e1011983. doi: 10.1371/journal.pgen.1011983 (PMC12810902; doi:10.1371/journal.pgen.1011983)
Supplement: S2 Table — (XLSX) [file pgen.1011983.s010.xlsx]

## Sheet: Summary
Biotype: protein coding
Model	Contrast	Baseline	LFC	TestedGenes	SigGenes	UpReg	UpReg%		adj.P.Val<	0.05
~(1|indivID)+age+sex+batch+celltypeFrac+pop+treat	Treatment_bothPops	EtOH	VD/EtOH	13163	9066	4320	0.476506
~(1|indivID)+age+sex+batch+celltypeFrac+pop+treat+treat:pop	Treatment_EA	EtOH_EA	VD/EtOH	13163	7759	3564	0.459338
~(1|indivID)+age+sex+batch+celltypeFrac+pop+treat+treat:pop	Treatment_AA	EtOH_AA	VD/EtOH	13163	8279	4003	0.483513
~(1|indivID)+age+sex+batch+celltypeFrac+pop+treat+treat:pop	Pop_EtOH	EtOH_EA	AA/EA	13163	54	33	0.611111
~(1|indivID)+age+sex+batch+celltypeFrac+pop+treat+treat:pop	Pop_VD	VD_EA	AA/EA	13163	84	46	0.547619
~(1|indivID)+age+sex+batch+celltypeFrac+pop+treat+treat:pop	Treatment x Pop	EtOH_EA	AA(VD/EtOH)/EA(VD/EtOH)	13163	0	0	0
~(1|indivID)+age+sex+batch+celltypeFrac+pop+treat+treat:pop	Treatment x Pop (DEGs only)	EtOH_EA	AA(VD/EtOH)/EA(VD/EtOH)	77	17	15	0.882353
~(1|indivID)+age+sex+batch+celltypeFrac+pop+treat+treat:pop	Sex_bothPops	M	F/M	13163	24	16	0.666667

## Sheet: Treat_baseEtOH
ensemblID	geneName	biotype	logFC	AveExpr	t	P.Value	adj.P.Val	B	z.std
ENSG00000170458.13_3	CD14	protein_coding	5.8741	5.34884	54.458	6.00046e-55	7.8984e-51	99.8512	15.6123
ENSG00000197408.9_3	CYP2B6	protein_coding	3.61173	5.98526	44.5415	1.95467e-53	1.28647e-49	90.3295	15.3885
ENSG00000129657.15_5	SEC14L1	protein_coding	1.73059	6.96308	45.1702	1.14961e-52	5.04411e-49	92.8835	15.2734
ENSG00000168906.12_2	MAT2A	protein_coding	2.16163	7.63937	30.9821	2.00373e-52	6.59378e-49	109.165	15.2372
ENSG00000019186.9_2	CYP24A1	protein_coding	15.2331	3.10965	61.6572	2.71152e-52	7.13835e-49	70.9361	15.2174
ENSG00000090020.10_2	SLC9A1	protein_coding	0.905258	7.69759	37.9274	1.60243e-48	3.51547e-45	82.5194	14.6382
ENSG00000196700.8_3	ZNF512B	protein_coding	3.77186	3.08529	39.6649	2.72123e-48	5.11707e-45	83.1099	14.6022
ENSG00000140598.14_4	EFL1	protein_coding	2.38415	6.50811	47.1488	5.27781e-48	8.68397e-45	140.861	14.5569
ENSG00000164949.7_4	GEM	protein_coding	2.57991	2.30502	43.1729	9.55628e-48	1.39766e-44	94.279	14.5163
ENSG00000165376.10_3	CLDN2	protein_coding	5.03956	5.72817	27.0055	3.465e-47	4.56098e-44	97.1068	14.4277
ENSG00000196196.2_2	HRCT1	protein_coding	2.2401	5.13102	34.0939	5.10443e-46	6.10815e-43	76.0687	14.2409
ENSG00000143633.12_4	C1orf131	protein_coding	0.989328	3.88416	34.5438	2.58001e-45	2.83005e-42	79.0901	14.1273
ENSG00000239305.6_3	RNF103	protein_coding	1.3869	7.66239	34.0002	5.37139e-44	4.64809e-41	78.9897	13.9118
ENSG00000189120.4_2	SP6	protein_coding	-2.25904	4.17644	-34.3679	5.37485e-44	4.64809e-41	79.1458	-13.9117
ENSG00000163121.9_2	NEURL3	protein_coding	4.26191	4.00041	36.5625	5.59936e-44	4.64809e-41	82.5642	13.9088
ENSG00000163399.15_3	ATP1A1	protein_coding	-0.656927	11.6667	-32.1499	5.64989e-44	4.64809e-41	73.6635	-13.9082
ENSG00000125089.16_5	SH3TC1	protein_coding	2.20306	4.25604	34.8809	8.5632e-44	6.63043e-41	81.0196	13.8784
ENSG00000165997.4_2	ARL5B	protein_coding	0.993428	6.14606	32.65	1.30082e-42	9.51262e-40	77.3834	13.682
ENSG00000163295.4_2	ALPI	protein_coding	2.6074	5.93619	33.291	1.60983e-42	1.11528e-39	81.5312	13.6665
ENSG00000114859.15_3	CLCN2	protein_coding	-1.04148	6.33888	-31.1052	2.53249e-42	1.66676e-39	73.1991	-13.6335
ENSG00000136869.14_3	TLR4	protein_coding	2.38271	5.74664	31.2065	3.4555e-42	2.16594e-39	73.31	13.6108
ENSG00000106258.14_3	CYP3A5	protein_coding	1.84787	8.44231	30.1325	3.70728e-42	2.21813e-39	70.3358	13.6056
ENSG00000120314.18_2	WDR55	protein_coding	1.50629	6.67813	23.3952	6.81233e-42	3.89873e-39	85.0391	13.5611
ENSG00000188051.6_3	TMEM221	protein_coding	2.65928	1.02905	30.224	1.27703e-41	7.00398e-39	70.91	13.5149
ENSG00000241058.3_3	NSUN6	protein_coding	1.62932	3.31218	31.4779	1.68108e-41	8.85123e-39	75.2412	13.4947
ENSG00000089127.12_3	OAS1	protein_coding	-1.23737	7.22759	-29.8245	5.26142e-41	2.66369e-38	70.2546	-13.4103
ENSG00000135362.13_4	PRR5L	protein_coding	1.43423	6.54816	30.261	5.98816e-41	2.91934e-38	72.1951	13.4007
ENSG00000160868.14_2	CYP3A4	protein_coding	6.22352	6.38832	37.3691	7.41419e-41	3.411e-38	100.502	13.3849
ENSG00000174574.15_3	AKIRIN1	protein_coding	0.627878	6.90554	30.8024	7.51492e-41	3.411e-38	75.5396	13.3839
ENSG00000116991.10_2	SIPA1L2	protein_coding	-1.30051	5.26618	-29.1318	3.70163e-40	1.62415e-37	69.8046	-13.2648
ENSG00000189337.16_5	KAZN	protein_coding	4.40382	3.65582	34.6584	4.45068e-40	1.88982e-37	90.2812	13.251
ENSG00000114812.12_2	VIPR1	protein_coding	-1.24958	6.46634	-29.2943	9.12519e-40	3.75359e-37	71.3284	-13.197
ENSG00000164169.12_2	PRMT9	protein_coding	1.19906	3.52621	22.0203	1.00642e-39	4.01441e-37	80.0605	13.1897
ENSG00000101152.10_2	DNAJC5	protein_coding	0.590996	8.18037	27.7371	1.14365e-39	4.4276e-37	66.5298	13.18
ENSG00000172794.19_4	RAB37	protein_coding	2.33929	3.62396	27.1128	2.69356e-39	1.01301e-36	65.0699	13.1152
ENSG00000233198.3_2	RNF224	protein_coding	4.27102	-0.787782	26.3694	1.71046e-38	6.25412e-36	73.4156	12.9743
ENSG00000182704.7_3	TSKU	protein_coding	2.24324	7.46684	30.5643	2.33631e-38	8.31156e-36	85.6447	12.9504
ENSG00000174945.13_2	AMZ1	protein_coding	5.905	-1.59887	28.9897	3.28789e-38	1.13891e-35	68.6208	12.9242
ENSG00000133131.14_4	MORC4	protein_coding	1.81798	4.14445	20.9594	5.49068e-38	1.80694e-35	76.0752	12.8847
ENSG00000065882.15_3	TBC1D1	protein_coding	0.831969	7.12924	27.8292	5.49097e-38	1.80694e-35	70.1461	12.8847
ENSG00000183196.9_3	CHST6	protein_coding	-1.61618	3.53198	-26.8211	6.46378e-38	2.07519e-35	68.2223	-12.8721
ENSG00000198203.9_2	SULT1C2	protein_coding	3.26612	3.04816	27.6288	6.69394e-38	2.09791e-35	66.2199	12.8694
ENSG00000102218.5_2	RP2	protein_coding	0.756405	6.09295	27.9572	9.52819e-38	2.91673e-35	71.073	12.8421
ENSG00000103044.10_2	HAS3	protein_coding	3.66111	5.22733	29.1639	1.0069e-37	3.01223e-35	80.2323	12.8378
ENSG00000124253.10_2	PCK1	protein_coding	-3.50102	6.40182	-28.9498	1.06065e-37	3.10251e-35	78.4679	-12.8338
ENSG00000163251.3_2	FZD5	protein_coding	-0.580662	7.32359	-25.6949	1.34017e-37	3.83493e-35	62.4336	-12.8156
ENSG00000205352.10_6	PRR13	protein_coding	0.483417	9.27195	25.8942	1.52579e-37	4.27318e-35	62.6752	12.8056
ENSG00000110721.11_2	CHKA	protein_coding	-1.0288	6.21901	-26.5173	1.95598e-37	5.36388e-35	66.1927	-12.7863
ENSG00000102572.14_4	STK24	protein_coding	0.706505	8.58549	26.4143	2.58879e-37	6.95434e-35	65.3716	12.7645
ENSG00000163754.17_3	GYG1	protein_coding	1.57866	5.09279	20.5042	3.17947e-37	8.21832e-35	74.3119	12.7485
ENSG00000178537.9_2	SLC25A20	protein_coding	0.726984	5.9108	25.8489	3.18419e-37	8.21832e-35	62.4452	12.7483
ENSG00000138378.18_4	STAT4	protein_coding	1.72712	2.54689	24.3281	4.65049e-37	1.1772e-34	60.4506	12.7188
ENSG00000171992.12_2	SYNPO	protein_coding	-1.05959	7.2039	-25.4126	4.85401e-37	1.20553e-34	61.891	-12.7154
ENSG00000165449.11_2	SLC16A9	protein_coding	-1.97016	6.17953	-25.6367	6.00217e-37	1.46308e-34	62.2655	-12.6988
ENSG00000165125.19_4	TRPV6	protein_coding	7.1309	4.42627	30.6201	6.4308e-37	1.53906e-34	86.5139	12.6934
ENSG00000162927.13_2	PUS10	protein_coding	1.27221	5.01169	27.2453	7.58414e-37	1.78268e-34	75.7854	12.6805
ENSG00000023839.11_3	ABCC2	protein_coding	2.37544	4.68942	25.3908	8.50589e-37	1.96426e-34	62.2305	12.6715
ENSG00000100417.11_2	PMM1	protein_coding	-1.0829	5.03904	-26.1064	1.00454e-36	2.27978e-34	64.3429	-12.6585
ENSG00000165868.14_4	HSPA12A	protein_coding	2.30487	5.5736	26.4276	1.17156e-36	2.61378e-34	66.1837	12.6464
ENSG00000114529.12_4	C3orf52	protein_coding	1.46559	5.38846	25.3351	1.57168e-36	3.44801e-34	62.5245	12.6233
ENSG00000136826.14_4	KLF4	protein_coding	-1.15662	8.05367	-25.3994	1.86476e-36	3.97086e-34	63.5464	-12.6098
ENSG00000147576.16_5	ADHFE1	protein_coding	1.72771	0.62671	24.5672	1.87034e-36	3.97086e-34	60.5819	12.6096
ENSG00000148660.20_3	CAMK2G	protein_coding	0.819751	6.91362	25.8929	1.95486e-36	4.08442e-34	64.6437	12.6061
ENSG00000198873.11_3	GRK5	protein_coding	1.94233	1.89286	26.432	2.20655e-36	4.53826e-34	65.218	12.5965
ENSG00000155380.11_4	SLC16A1	protein_coding	-1.19135	7.43163	-24.8746	2.92511e-36	5.92356e-34	61.0633	-12.5743
ENSG00000170345.9_3	FOS	protein_coding	1.20259	6.10328	24.3613	3.33072e-36	6.64277e-34	59.9783	12.564
ENSG00000116906.12_4	GNPAT	protein_coding	0.718464	5.50092	24.7213	3.69488e-36	7.25906e-34	61.0016	12.5558
ENSG00000169129.14_4	AFAP1L2	protein_coding	1.80288	5.04272	26.2695	4.32402e-36	8.37015e-34	69.0244	12.5433
ENSG00000170684.8_3	ZNF296	protein_coding	2.79476	1.8602	26.6401	4.8708e-36	9.29193e-34	71.4416	12.5339
ENSG00000151882.11_2	CCL28	protein_coding	-1.38907	5.27924	-25.0492	5.57086e-36	1.04756e-33	62.144	-12.5232
ENSG00000005471.17_5	ABCB4	protein_coding	2.48696	1.96293	25.4122	8.61365e-36	1.59692e-33	64.9702	12.4886
ENSG00000075142.13_3	SRI	protein_coding	0.92103	8.92733	23.9853	9.50199e-36	1.73715e-33	58.9511	12.4808
ENSG00000186198.3_2	SLC51B	protein_coding	0.944756	7.04816	24.4641	1.03989e-35	1.87444e-33	60.8723	12.4736
ENSG00000139289.13_3	PHLDA1	protein_coding	1.91455	5.1054	25.0963	1.05378e-35	1.87444e-33	64.7249	12.4726
ENSG00000198569.9_2	SLC34A3	protein_coding	6.72585	-0.870782	28.1891	1.15941e-35	2.03485e-33	67.9437	12.465
ENSG00000006555.10_4	TTC22	protein_coding	-1.37843	6.30763	-26.2305	1.83722e-35	3.18201e-33	66.7157	-12.4282
ENSG00000177679.15_3	SRRM3	protein_coding	1.73279	0.885038	23.9316	1.90639e-35	3.25893e-33	59.4416	12.4252
ENSG00000203685.9_5	STUM	protein_coding	-3.12999	-0.279177	-23.7105	2.47695e-35	4.18001e-33	58.6091	-12.4043
ENSG00000153208.16_2	MERTK	protein_coding	2.30867	5.07862	27.5672	2.56839e-35	4.27945e-33	79.2615	12.4014
ENSG00000118257.16_4	NRP2	protein_coding	2.77231	2.47453	23.0413	3.13207e-35	5.15343e-33	57.4753	12.3855
ENSG00000124882.3_2	EREG	protein_coding	1.26735	5.65187	23.8496	3.54521e-35	5.76119e-33	59.1972	12.3755
ENSG00000135698.9_2	MPHOSPH6	protein_coding	0.807403	4.21798	24.1708	3.82151e-35	6.13445e-33	61.781	12.3695
ENSG00000198894.7_5	CIPC	protein_coding	-0.608457	6.19739	-23.605	5.42693e-35	8.60659e-33	58.8069	-12.3413
ENSG00000203857.9_2	HSD3B1	protein_coding	3.38027	2.33345	24.6974	6.12873e-35	9.60181e-33	60.6956	12.3315
ENSG00000179588.8_2	ZFPM1	protein_coding	2.54326	3.35504	25.9611	6.20036e-35	9.60181e-33	71.57	12.3306
ENSG00000162437.14_2	RAVER2	protein_coding	-0.735306	7.19971	-23.7589	6.5352e-35	9.99555e-33	59.6523	-12.3263
ENSG00000166347.18_3	CYB5A	protein_coding	0.723187	6.45291	23.5573	6.60649e-35	9.99555e-33	58.3573	12.3255
ENSG00000198729.4_2	PPP1R14C	protein_coding	1.80782	5.52636	25.3079	6.93054e-35	1.03667e-32	66.4835	12.3216
ENSG00000198431.15_3	TXNRD1	protein_coding	1.2379	9.22234	24.1001	7.18904e-35	1.06325e-32	61.1408	12.3186
ENSG00000108984.14_4	MAP2K6	protein_coding	-1.6813	4.16477	-24.5668	1.04544e-34	1.52901e-32	61.708	-12.2884
ENSG00000139625.12_3	MAP3K12	protein_coding	4.29862	2.85841	27.1743	1.07069e-34	1.54873e-32	72.4875	12.2865
ENSG00000148200.16_3	NR6A1	protein_coding	1.94946	3.28544	25.0196	1.16943e-34	1.67317e-32	67.6743	12.2793
ENSG00000235387.3_5	SPAAR	protein_coding	2.83389	-0.63302	24.263	1.64815e-34	2.33276e-32	61.1499	12.2516
ENSG00000197620.10_4	CXorf40A	protein_coding	0.940729	4.56451	25.0014	1.79929e-34	2.51958e-32	65.0766	12.2444
ENSG00000019144.18_5	PHLDB1	protein_coding	-1.13522	5.11476	-23.2102	1.97027e-34	2.72997e-32	58.2576	-12.2371
ENSG00000197375.12_2	SLC22A5	protein_coding	-0.849268	5.75698	-22.7094	2.58399e-34	3.54303e-32	56.4508	-12.215
ENSG00000163412.12_3	EIF4E3	protein_coding	-0.510867	6.84573	-22.8049	3.17825e-34	4.31292e-32	56.6591	-12.1982
ENSG00000196660.10_2	SLC30A10	protein_coding	1.90944	6.47552	23.5457	3.2384e-34	4.3497e-32	63.6642	12.1967
ENSG00000173334.3_2	TRIB1	protein_coding	1.06377	6.82648	23.8548	4.54984e-34	6.04945e-32	62.1066	12.1689
ENSG00000151135.9_2	TMEM263	protein_coding	1.23132	5.71711	23.4718	4.63624e-34	6.10269e-32	59.1826	12.1674
ENSG00000184007.20_5	PTP4A2	protein_coding	0.86128	8.45498	18.6757	4.73056e-34	6.16519e-32	67.0013	12.1658
ENSG00000176871.8_3	WSB2	protein_coding	0.555452	7.74541	22.6515	4.85496e-34	6.26527e-32	56.5547	12.1636
ENSG00000112343.10_2	TRIM38	protein_coding	1.13508	6.253	24.1876	5.44273e-34	6.9556e-32	63.9735	12.1543
ENSG00000147223.5_4	RIPPLY1	protein_coding	3.88997	-2.86646	18.5529	7.84168e-34	9.925e-32	66.5603	12.1244
ENSG00000140284.10_2	SLC27A2	protein_coding	2.27973	7.09642	26.6774	8.24974e-34	1.0342e-31	92.4125	12.1203
ENSG00000072415.8_4	MPP5	protein_coding	0.849652	7.44112	24.5053	9.89995e-34	1.22937e-31	65.6359	12.1053
ENSG00000104635.13_5	SLC39A14	protein_coding	-0.755933	7.84302	-23.3616	1.02467e-33	1.26053e-31	59.9826	-12.1025
ENSG00000198648.10_3	STK39	protein_coding	1.04776	7.44647	23.7236	1.03693e-33	1.26381e-31	62.7407	12.1015
ENSG00000153130.17_5	SCOC	protein_coding	0.628708	6.82024	24.4469	1.06032e-33	1.28046e-31	61.4109	12.0997
ENSG00000183779.6_2	ZNF703	protein_coding	0.991914	6.78368	23.4298	1.09611e-33	1.31164e-31	61.2406	12.0969
ENSG00000186469.8_2	GNG2	protein_coding	-1.65228	0.790458	-22.4254	1.243e-33	1.47402e-31	55.8867	-12.0866
ENSG00000166446.14_3	CDYL2	protein_coding	2.44188	2.74029	23.6384	1.26337e-33	1.4848e-31	60.2625	12.0853
ENSG00000139209.15_3	SLC38A4	protein_coding	-2.48296	1.57722	-22.401	1.27993e-33	1.49094e-31	56.2584	-12.0842
ENSG00000156675.15_3	RAB11FIP1	protein_coding	0.936771	8.71908	23.0413	1.37575e-33	1.58851e-31	59.066	12.0783
ENSG00000153303.17_3	FRMD1	protein_coding	-1.65915	2.46706	-22.3107	1.78958e-33	2.04389e-31	55.8379	-12.0566
ENSG00000162928.8_2	PEX13	protein_coding	0.428186	6.22583	23.957	1.8012e-33	2.04389e-31	65.8552	12.0561
ENSG00000104312.7_2	RIPK2	protein_coding	1.03784	3.74058	23.4285	2.1436e-33	2.41164e-31	65.628	12.0417
ENSG00000140323.5_2	DISP2	protein_coding	-1.30953	3.78254	-21.73	2.37141e-33	2.64532e-31	54.785	-12.0334
ENSG00000036672.15_3	USP2	protein_coding	1.09646	5.70942	22.4542	3.60248e-33	3.98483e-31	56.3008	11.9989
ENSG00000160445.10_3	ZER1	protein_coding	-0.483307	6.89819	-21.8877	4.28752e-33	4.70305e-31	54.5462	-11.9844
ENSG00000198276.15_3	UCKL1	protein_coding	1.35552	5.51901	23.6443	4.39173e-33	4.77754e-31	72.6688	11.9824
ENSG00000136011.14_3	STAB2	protein_coding	1.67562	1.04582	22.9275	4.4517e-33	4.80309e-31	57.8791	11.9813
ENSG00000059378.12_2	PARP12	protein_coding	0.95296	7.03914	23.064	5.18964e-33	5.55376e-31	60.2012	11.9686
ENSG00000067141.16_2	NEO1	protein_coding	-0.672276	6.33246	-21.6934	5.41299e-33	5.74606e-31	54.2047	-11.9651
ENSG00000135097.6_2	MSI1	protein_coding	4.41378	-1.19553	23.409	5.69934e-33	6.00163e-31	59.9447	11.9608
ENSG00000164850.14_4	GPER1	protein_coding	-1.94098	3.29362	-22.1902	6.10213e-33	6.37479e-31	56.4387	-11.9552
ENSG00000170298.15_3	LGALS9B	protein_coding	2.6697	4.86929	23.3161	7.59541e-33	7.87232e-31	61.221	11.937
ENSG00000112759.17_3	SLC29A1	protein_coding	-1.33266	2.65578	-21.8187	8.03137e-33	8.25914e-31	54.3938	-11.9323
ENSG00000164976.8_3	MYORG	protein_coding	-0.65027	7.53872	-21.7994	8.19077e-33	8.35776e-31	55.0912	-11.9307
ENSG00000163624.5_2	CDS1	protein_coding	0.562477	7.97561	21.6728	8.34329e-33	8.43825e-31	54.5368	11.9291
ENSG00000161653.10_2	NAGS	protein_coding	-1.33022	2.55571	-22.2283	8.39786e-33	8.43825e-31	55.9306	-11.9286
ENSG00000064787.13_4	BCAS1	protein_coding	0.803766	8.04313	21.6735	9.11305e-33	9.08751e-31	53.9111	11.9218
ENSG00000097007.17_4	ABL1	protein_coding	0.876219	6.59161	23.8649	9.88235e-33	9.78056e-31	67.7777	11.915
ENSG00000162344.3_2	FGF19	protein_coding	6.34815	3.1697	25.4386	1.00838e-32	9.90547e-31	63.4686	11.9134
ENSG00000075568.16_2	TMEM131	protein_coding	0.585715	7.3274	22.5285	1.06808e-32	1.04141e-30	57.0488	11.9086
ENSG00000149177.12_2	PTPRJ	protein_coding	0.951436	8.00593	22.4096	1.24109e-32	1.20121e-30	57.1673	11.896
ENSG00000128641.18_3	MYO1B	protein_coding	1.55242	7.67613	22.6956	1.44419e-32	1.38758e-30	59.1579	11.8834
ENSG00000157978.11_2	LDLRAP1	protein_coding	1.15899	6.01548	23.3175	1.52363e-32	1.4533e-30	63.4079	11.8789
ENSG00000175662.17_4	TOM1L2	protein_coding	-0.723008	7.06538	-21.6916	1.55309e-32	1.47074e-30	54.3803	-11.8773
ENSG00000187783.11_2	TMEM72	protein_coding	-1.97227	0.319439	-20.9664	1.8045e-32	1.69661e-30	52.6353	-11.8647
ENSG00000165434.7_2	PGM2L1	protein_coding	1.18873	4.71013	21.8614	1.85569e-32	1.73237e-30	55.7485	11.8624
ENSG00000103056.11_3	SMPD3	protein_coding	-1.13157	6.76018	-21.6588	2.06993e-32	1.91877e-30	55.1749	-11.8533
ENSG00000145632.14_2	PLK2	protein_coding	1.36768	5.3772	21.5713	2.15078e-32	1.97977e-30	55.4343	11.85
ENSG00000140968.10_3	IRF8	protein_coding	1.85633	5.07595	23.1282	2.33213e-32	2.13179e-30	62.0011	11.8433
ENSG00000101342.9_2	TLDC2	protein_coding	1.96307	5.3999	24.0657	2.66617e-32	2.42033e-30	75.48	11.832
ENSG00000004799.7_2	PDK4	protein_coding	-1.01093	3.76242	-21.4088	2.70223e-32	2.43627e-30	53.9011	-11.8309
ENSG00000196091.13_3	MYBPC1	protein_coding	-1.59411	3.66205	-21.6583	2.84779e-32	2.53919e-30	55.6025	-11.8265
ENSG00000087510.6_2	TFAP2C	protein_coding	1.11665	4.51023	21.3464	2.85497e-32	2.53919e-30	53.5831	11.8263
ENSG00000204310.12_3	AGPAT1	protein_coding	0.386929	6.10388	21.7959	2.97252e-32	2.626e-30	56.4989	11.8229
ENSG00000123095.5_2	BHLHE41	protein_coding	-1.56014	5.97467	-22.7087	3.02312e-32	2.65289e-30	60.2903	-11.8215
ENSG00000122756.14_3	CNTFR	protein_coding	-2.72963	-0.205784	-21.971	3.37486e-32	2.94194e-30	56.6897	-11.8122
ENSG00000213047.12_3	DENND1B	protein_coding	0.85109	5.85192	22.8918	3.67452e-32	3.18209e-30	61.7145	11.8051
ENSG00000163219.11_2	ARHGAP25	protein_coding	5.2766	-2.18599	23.2034	3.74305e-32	3.22025e-30	59.777	11.8035
ENSG00000136542.8_2	GALNT5	protein_coding	0.72726	7.48309	21.0349	4.34971e-32	3.71787e-30	52.7894	11.7909
ENSG00000167977.8_3	KCTD5	protein_coding	-0.570575	6.69632	-20.9217	6.36966e-32	5.40928e-30	52.7626	-11.7587
ENSG00000142910.15_2	TINAGL1	protein_coding	1.02757	8.11693	21.4061	7.66511e-32	6.46769e-30	54.0811	11.7431
ENSG00000110080.18_3	ST3GAL4	protein_coding	-1.66527	7.3033	-21.6451	9.64022e-32	8.08244e-30	55.7256	-11.7237
ENSG00000176472.10_2	ZNF575	protein_coding	-1.49858	2.30721	-21.1623	1.12937e-31	9.40882e-30	54.5539	-11.7103
ENSG00000157110.15_4	RBPMS	protein_coding	0.664478	4.83488	20.608	1.15754e-31	9.58286e-30	51.9705	11.7082
ENSG00000182872.15_4	RBM10	protein_coding	0.885938	6.2664	23.6162	1.18125e-31	9.71798e-30	85.3003	11.7064
ENSG00000176438.12_3	SYNE3	protein_coding	-2.36441	2.43864	-22.3661	1.32614e-31	1.08422e-29	58.8658	-11.6966
ENSG00000171368.11_2	TPPP	protein_coding	-1.49752	4.62243	-22.0369	1.34561e-31	1.09335e-29	56.3871	-11.6954
ENSG00000176387.6_2	HSD11B2	protein_coding	-1.23159	7.2636	-21.9292	1.44932e-31	1.17039e-29	57.9583	-11.6891
ENSG00000130052.13_4	STARD8	protein_coding	4.43036	0.206949	22.3393	1.53594e-31	1.23278e-29	58.7708	11.6842
ENSG00000119686.9_3	FLVCR2	protein_coding	-0.951856	4.11403	-20.6721	1.71026e-31	1.36438e-29	51.8328	-11.675
ENSG00000241635.7_3	UGT1A1	protein_coding	1.11079	8.92856	20.7267	1.76261e-31	1.39767e-29	51.8151	11.6725
ENSG00000123643.12_4	SLC36A1	protein_coding	-0.98998	5.56703	-20.7005	1.80791e-31	1.425e-29	51.8024	-11.6703
ENSG00000101150.17_4	TPD52L2	protein_coding	0.951678	6.98458	21.8204	1.98589e-31	1.55597e-29	59.7288	11.6623
ENSG00000157765.12_5	SLC34A2	protein_coding	3.7586	3.03127	20.9354	2.02416e-31	1.57657e-29	52.9089	11.6607
ENSG00000154217.14_4	PITPNC1	protein_coding	1.14053	4.73	21.7482	2.55808e-31	1.98071e-29	58.1294	11.6407
ENSG00000085552.16_2	IGSF9	protein_coding	-2.57369	5.59027	-22.6251	2.65711e-31	2.04535e-29	63.1873	-11.6375
ENSG00000183741.11_2	CBX6	protein_coding	0.970489	7.14166	20.356	2.7045e-31	2.06973e-29	51.1902	11.636
ENSG00000151689.12_2	INPP1	protein_coding	0.497331	6.15456	20.7432	2.79429e-31	2.12609e-29	52.0887	11.6332
ENSG00000152642.10_3	GPD1L	protein_coding	-0.599377	6.90592	-20.3515	3.02613e-31	2.28925e-29	51.2655	-11.6264
ENSG00000073711.10_4	PPP2R3A	protein_coding	1.15826	5.806	21.4458	3.21903e-31	2.42126e-29	54.7169	11.6211
ENSG00000103489.11_3	XYLT1	protein_coding	1.10928	5.16267	21.4046	3.25209e-31	2.43223e-29	55.8765	11.6202
ENSG00000175591.11_3	P2RY2	protein_coding	0.803013	5.19877	20.5635	3.41004e-31	2.53595e-29	52.1293	11.6162
ENSG00000170502.12_3	NUDT9	protein_coding	0.531948	5.60211	20.5441	3.49165e-31	2.58206e-29	51.5407	11.6142
ENSG00000151623.14_3	NR3C2	protein_coding	-0.650436	7.34161	-21.0411	3.87982e-31	2.84271e-29	54.4602	-11.6052
ENSG00000110025.12_3	SNX15	protein_coding	-0.776314	4.55312	-20.7249	3.88978e-31	2.84271e-29	53.4425	-11.6049
ENSG00000175311.6_2	ANKS4B	protein_coding	0.782917	7.24138	21.8993	3.90892e-31	2.84271e-29	59.0887	11.6045
ENSG00000167755.14_3	KLK6	protein_coding	3.1978	7.05287	21.7332	4.11057e-31	2.97294e-29	59.7683	11.6002
ENSG00000115993.12_3	TRAK2	protein_coding	0.723878	6.98927	21.18	4.22252e-31	3.03721e-29	53.6155	11.5979
ENSG00000100033.16_3	PRODH	protein_coding	1.96541	2.46878	20.7938	4.85153e-31	3.47069e-29	52.2964	11.586
ENSG00000075673.11_3	ATP12A	protein_coding	-2.34714	2.70767	-20.5255	5.36632e-31	3.81821e-29	53.0474	-11.5774
ENSG00000163788.13_2	SNRK	protein_coding	0.782261	6.34032	20.2899	5.84902e-31	4.13928e-29	51.5197	11.57
ENSG00000076641.4_2	PAG1	protein_coding	-1.29623	7.25268	-22.3026	5.9692e-31	4.20175e-29	67.4378	-11.5682
ENSG00000174233.11_3	ADCY6	protein_coding	-0.721791	7.42576	-21.9319	6.0487e-31	4.23506e-29	63.7414	-11.5671
ENSG00000109265.14_6	KIAA1211	protein_coding	1.24798	6.7441	22.0994	7.5724e-31	5.27384e-29	62.1601	11.5478
ENSG00000100906.10_2	NFKBIA	protein_coding	0.930264	7.24258	20.0659	7.67985e-31	5.32052e-29	50.3527	11.5466
ENSG00000182107.6_3	TMEM30B	protein_coding	0.657176	7.79655	20.5189	7.8348e-31	5.39945e-29	52.971	11.5449
ENSG00000101132.9_2	PFDN4	protein_coding	0.777875	3.38698	20.1409	9.35266e-31	6.41193e-29	51.3896	11.5296
ENSG00000047457.13_2	CP	protein_coding	4.3422	-1.75588	20.2202	1.01695e-30	6.92608e-29	53.6273	11.5224
ENSG00000124440.15_2	HIF3A	protein_coding	4.78051	-2.64896	22.4822	1.02079e-30	6.92608e-29	59.6269	11.5221
ENSG00000167930.15_4	FAM234A	protein_coding	0.651509	7.32104	20.4746	1.02614e-30	6.92673e-29	52.8524	11.5217
ENSG00000198944.5_3	SOWAHA	protein_coding	-0.78911	5.09727	-20.3638	1.03655e-30	6.9613e-29	52.3744	-11.5208
ENSG00000140743.7_3	CDR2	protein_coding	0.752874	5.61526	20.3762	1.07956e-30	7.21332e-29	52.294	11.5173
ENSG00000186350.10_3	RXRA	protein_coding	-0.971564	6.53131	-22.1528	1.10668e-30	7.35719e-29	73.8793	-11.5151
ENSG00000171105.13_3	INSR	protein_coding	-0.63731	6.05933	-20.0821	1.12026e-30	7.41003e-29	50.8946	-11.5141
ENSG00000109321.10_3	AREG	protein_coding	1.4857	6.51141	20.522	1.20481e-30	7.92949e-29	53.2685	11.5078
ENSG00000105808.13	RASA4	protein_coding	-0.994313	4.92213	-19.8224	1.3383e-30	8.76422e-29	50.1771	-11.4988
ENSG00000205581.10_3	HMGN1	protein_coding	0.552622	7.47146	19.9573	1.43479e-30	9.34959e-29	50.4057	11.4927
ENSG00000160685.13_2	ZBTB7B	protein_coding	-0.742598	8.25624	-21.3757	1.54808e-30	1.00381e-28	58.6227	-11.4862
ENSG00000172782.11_3	FADS6	protein_coding	-1.37199	2.54636	-20.5588	1.97034e-30	1.27135e-28	52.4133	-11.4653
ENSG00000100092.22_5	SH3BP1	protein_coding	-0.679997	5.93871	-20.2917	2.07263e-30	1.33083e-28	52.7363	-11.4609
ENSG00000156030.13_5	ELMSAN1	protein_coding	-1.04886	5.77126	-20.7401	2.19712e-30	1.40392e-28	54.2002	-11.4559
ENSG00000117643.14_3	MAN1C1	protein_coding	4.03949	-0.934642	21.9987	2.2136e-30	1.40761e-28	56.4194	11.4552
ENSG00000167323.11_4	STIM1	protein_coding	0.639515	6.84	19.8444	2.2784e-30	1.44185e-28	50.3009	11.4527
ENSG00000159784.17_3	FAM131B	protein_coding	3.26904	0.31303	20.2209	2.40029e-30	1.51172e-28	53.2816	11.4482
ENSG00000124772.11_2	CPNE5	protein_coding	-1.39877	2.14311	-19.781	2.53364e-30	1.58378e-28	50.3053	-11.4435
ENSG00000105053.10_5	VRK3	protein_coding	0.526013	6.05919	19.849	2.53877e-30	1.58378e-28	50.1109	11.4434
ENSG00000112167.9_3	SAYSD1	protein_coding	1.05265	4.10056	16.6353	2.68352e-30	1.66619e-28	58.3696	11.4385
ENSG00000111181.12_2	SLC6A12	protein_coding	3.39029	5.83157	21.4769	2.80956e-30	1.73626e-28	63.68	11.4346
ENSG00000205060.10_2	SLC35B4	protein_coding	1.26053	4.08054	20.9711	2.92242e-30	1.79756e-28	55.7371	11.4311
ENSG00000196411.9_2	EPHB4	protein_coding	1.98973	5.33081	21.3559	2.94571e-30	1.80346e-28	63.1387	11.4305
ENSG00000196781.14_3	TLE1	protein_coding	-0.873507	5.41714	-20.2955	3.09034e-30	1.88325e-28	51.7751	-11.4263
ENSG00000166143.9_2	PPP1R14D	protein_coding	-0.509233	6.31102	-19.5873	3.49665e-30	2.12103e-28	49.2228	-11.4156
ENSG00000143365.17_3	RORC	protein_coding	-1.74337	3.0337	-20.4682	3.63072e-30	2.19226e-28	52.6385	-11.4123
ENSG00000075240.16_3	GRAMD4	protein_coding	0.856295	7.59134	20.5445	4.13647e-30	2.48623e-28	55.1181	11.4009
ENSG00000166821.8_3	PEX11A	protein_coding	-0.797119	5.50288	-19.921	4.21494e-30	2.52188e-28	51.4332	-11.3993
ENSG00000110090.12_2	CPT1A	protein_coding	-0.720489	7.66018	-19.7188	4.5518e-30	2.7111e-28	50.43	-11.3926
ENSG00000179023.8_2	KLHDC7A	protein_coding	-1.84352	2.84571	-20.9906	5.33163e-30	3.16127e-28	52.596	-11.3788
ENSG00000069998.12_4	HDHD5	protein_coding	1.69491	4.63058	21.1864	6.02299e-30	3.55518e-28	61.1787	11.3682
ENSG00000142867.13_3	BCL10	protein_coding	0.502902	6.88758	19.5353	7.01658e-30	4.12318e-28	49.9104	11.3548
ENSG00000159921.15_3	GNE	protein_coding	1.21154	7.60432	19.8794	7.92063e-30	4.63374e-28	50.3744	11.3442
ENSG00000156413.13_4	FUT6	protein_coding	0.677416	6.50304	20.4908	8.25301e-30	4.80683e-28	55.5704	11.3406
ENSG00000204308.7_2	RNF5	protein_coding	0.419945	6.21971	19.2455	8.69067e-30	5.03944e-28	48.6307	11.3361
ENSG00000156345.17_2	CDK20	protein_coding	-1.48101	2.26019	-19.4924	8.82339e-30	5.09396e-28	51.2421	-11.3348
ENSG00000114423.20_5	CBLB	protein_coding	-0.819129	5.17669	-19.6702	9.28627e-30	5.33778e-28	50.098	-11.3303
ENSG00000142619.4_2	PADI3	protein_coding	4.32408	-0.372475	21.2372	9.8111e-30	5.61493e-28	55.6161	11.3255
ENSG00000177570.14_3	SAMD12	protein_coding	1.33785	4.78327	16.3258	1.04238e-29	5.93976e-28	57.0128	11.3202
ENSG00000214944.9_4	ARHGEF28	protein_coding	1.68218	4.81445	20.1561	1.07715e-29	6.11143e-28	53.1551	11.3173
ENSG00000148735.14_3	PLEKHS1	protein_coding	-1.5437	5.00886	-19.861	1.1272e-29	6.36795e-28	50.3329	-11.3133
ENSG00000174358.15_2	SLC6A19	protein_coding	-1.21864	5.46993	-18.8296	1.14777e-29	6.45644e-28	47.5018	-11.3118
ENSG00000164099.3_2	PRSS12	protein_coding	-0.593092	5.58115	-19.1688	1.16875e-29	6.54647e-28	48.3004	-11.3102
ENSG00000156381.8_3	ANKRD9	protein_coding	-0.824634	6.96998	-19.3163	1.21993e-29	6.80423e-28	49.0938	-11.3064
ENSG00000172375.13_3	C2CD2L	protein_coding	-0.847038	5.62623	-20.4917	1.31048e-29	7.27842e-28	53.6324	-11.3001
ENSG00000152270.8_2	PDE3B	protein_coding	1.80859	4.64613	20.2115	1.34962e-29	7.46429e-28	54.5199	11.2975
ENSG00000143590.13_3	EFNA3	protein_coding	-1.69259	3.34718	-20.1168	1.45924e-29	8.0368e-28	53.7681	-11.2907
ENSG00000115649.15_2	CNPPD1	protein_coding	-0.84818	6.83288	-21.1734	1.54981e-29	8.50004e-28	67.0285	-11.2854
ENSG00000111907.20_6	TPD52L1	protein_coding	1.15462	4.97595	19.8607	1.56374e-29	8.54086e-28	50.4478	11.2846
ENSG00000025434.18_3	NR1H3	protein_coding	-1.25701	4.0825	-20.7098	1.6353e-29	8.89483e-28	57.084	-11.2807
ENSG00000175727.9	MLXIP	protein_coding	-0.79592	7.77823	-19.4502	1.66738e-29	9.03198e-28	50.1112	-11.2789
ENSG00000152465.17_3	NMT2	protein_coding	-0.759793	4.19325	-20.0367	1.683e-29	9.07925e-28	52.9274	-11.2781
ENSG00000153113.23_6	CAST	protein_coding	-0.378892	8.6447	-19.0565	1.75846e-29	9.44762e-28	48.1924	-11.2743
ENSG00000067191.15_3	CACNB1	protein_coding	-1.21774	3.09976	-19.7813	1.81083e-29	9.68944e-28	51.2703	-11.2717
ENSG00000158985.13_2	CDC42SE2	protein_coding	0.44851	8.1286	19.8621	1.85978e-29	9.91105e-28	52.5211	11.2693
ENSG00000080546.13_3	SESN1	protein_coding	-0.535839	4.67674	-19.1991	2.00099e-29	1.06206e-27	49.092	-11.2629
ENSG00000106305.9_2	AIMP2	protein_coding	1.10701	4.48461	19.3789	2.12135e-29	1.12142e-27	50.262	11.2577
ENSG00000172216.5_2	CEBPB	protein_coding	0.981457	3.24153	19.0831	2.21212e-29	1.16473e-27	50.1113	11.254
ENSG00000196408.11_3	NOXO1	protein_coding	-1.35731	3.65121	-19.2172	2.38364e-29	1.25004e-27	49.4354	-11.2475
ENSG00000124429.17_2	POF1B	protein_coding	-0.632102	8.80308	-19.513	2.49664e-29	1.3041e-27	50.9343	-11.2434
ENSG00000170965.9_2	PLAC1	protein_coding	5.60668	-2.89042	20.9636	2.85925e-29	1.4876e-27	55.3674	11.2314
ENSG00000140563.14_3	MCTP2	protein_coding	-0.820729	5.22954	-19.3542	3.0151e-29	1.56251e-27	50.4463	-11.2267
ENSG00000079482.12_3	OPHN1	protein_coding	1.28875	3.57915	16.0642	3.31367e-29	1.71051e-27	55.8705	11.2184
ENSG00000048544.5_2	MRPS10	protein_coding	0.50682	5.97368	19.1507	3.7159e-29	1.91064e-27	49.4166	11.2082
ENSG00000079739.16_4	PGM1	protein_coding	-0.658941	6.82467	-18.7532	3.80336e-29	1.948e-27	47.4308	-11.2062
ENSG00000188373.4_2	C10orf99	protein_coding	-1.04465	5.2783	-18.6774	4.17891e-29	2.13206e-27	47.0036	-11.1978
ENSG00000196151.10_2	WDSUB1	protein_coding	0.984759	2.93435	19.8467	4.2408e-29	2.15528e-27	51.9662	11.1965
ENSG00000104043.14_2	ATP8B4	protein_coding	2.41588	0.776876	21.581	4.46616e-29	2.26107e-27	64.4008	11.1919
ENSG00000119522.16_3	DENND1A	protein_coding	-0.772351	5.15333	-19.6332	4.48331e-29	2.26107e-27	52.5358	-11.1916
ENSG00000188993.3_2	LRRC66	protein_coding	0.777086	5.84569	19.1952	4.65016e-29	2.33626e-27	49.4577	11.1883
ENSG00000187736.12_3	NHEJ1	protein_coding	-1.00986	4.62844	-19.124	4.78517e-29	2.39495e-27	51.1165	-11.1858
ENSG00000116679.15_2	IVNS1ABP	protein_coding	-0.758776	7.35016	-19.2291	5.27685e-29	2.63103e-27	49.7488	-11.1771
ENSG00000162545.5_2	CAMK2N1	protein_coding	-0.719772	7.88818	-19.0183	5.92385e-29	2.94248e-27	48.6948	-11.1669
ENSG00000138411.12_4	HECW2	protein_coding	3.75078	-0.556364	20.6957	6.15056e-29	3.0436e-27	60.7863	11.1635
ENSG00000160179.18_5	ABCG1	protein_coding	-1.75178	4.0529	-20.0445	6.26669e-29	3.08945e-27	54.9075	-11.1619
ENSG00000121039.9_2	RDH10	protein_coding	-0.554006	6.01574	-19.0734	6.44472e-29	3.16537e-27	48.7612	-11.1594
ENSG00000189431.7_2	RASSF10	protein_coding	1.45219	2.58778	19.5089	6.71817e-29	3.28741e-27	49.537	11.1557
ENSG00000101695.8_3	RNF125	protein_coding	-1.62981	2.12277	-19.2859	6.74997e-29	3.29073e-27	50.7634	-11.1553
ENSG00000148343.18_5	MIGA2	protein_coding	-0.633218	6.00541	-19.1493	6.89576e-29	3.3494e-27	49.9251	-11.1534
ENSG00000141179.13_2	PCTP	protein_coding	1.35499	5.69318	15.896	7.00405e-29	3.3895e-27	55.0981	11.152
ENSG00000040608.13_4	RTN4R	protein_coding	1.15356	3.16591	19.3797	7.28655e-29	3.51329e-27	50.7737	11.1484
ENSG00000175215.10_3	CTDSP2	protein_coding	-0.639049	8.45851	-18.6591	7.69577e-29	3.69706e-27	47.4439	-11.1436
ENSG00000131781.12_3	FMO5	protein_coding	-0.899055	6.39601	-18.6222	8.39534e-29	4.01847e-27	46.9484	-11.1358
ENSG00000006007.11_2	GDE1	protein_coding	0.461463	7.59934	18.9355	8.62801e-29	4.11487e-27	49.0932	11.1334
ENSG00000120899.17_4	PTK2B	protein_coding	-0.439889	6.35032	-18.8947	9.84037e-29	4.67613e-27	48.7042	-11.1217
ENSG00000162461.7_2	SLC25A34	protein_coding	-1.31209	3.22358	-19.7256	9.88932e-29	4.68249e-27	52.5953	-11.1212
ENSG00000204178.10_3	MACO1	protein_coding	0.522204	5.76773	19.1438	1.00385e-28	4.71186e-27	49.9234	11.1199
ENSG00000133985.2_2	TTC9	protein_coding	1.57796	5.53742	19.3418	1.00555e-28	4.71186e-27	51.5077	11.1197
ENSG00000082146.12_2	STRADB	protein_coding	0.461831	6.35588	18.6516	1.00588e-28	4.71186e-27	46.9216	11.1197
ENSG00000163803.12_5	PLB1	protein_coding	2.75224	2.56277	19.557	1.0111e-28	4.71953e-27	50.9367	11.1193
ENSG00000137968.16_2	SLC44A5	protein_coding	2.69376	-0.0764095	22.1788	1.06013e-28	4.91967e-27	54.9505	11.115
ENSG00000135678.11_4	CPM	protein_coding	-0.966393	6.16044	-18.9602	1.06145e-28	4.91967e-27	48.5096	-11.1149
ENSG00000137491.14_4	SLCO2B1	protein_coding	-0.547896	6.54216	-18.5111	1.10711e-28	5.11331e-27	46.4522	-11.1112
ENSG00000103089.8_2	FA2H	protein_coding	-0.800016	6.2558	-18.8016	1.15378e-28	5.29294e-27	47.7379	-11.1075
ENSG00000157600.11_3	TMEM164	protein_coding	0.805438	7.68653	19.2456	1.15405e-28	5.29294e-27	49.469	11.1075
ENSG00000166828.2_2	SCNN1G	protein_coding	-2.84722	0.816441	-18.975	1.16036e-28	5.30135e-27	50.3115	-11.107
ENSG00000100055.20_3	CYTH4	protein_coding	3.95926	-1.75264	19.2398	1.16394e-28	5.30135e-27	49.376	11.1067
ENSG00000168961.16_6	LGALS9	protein_coding	1.4015	7.28483	20.1823	1.2604e-28	5.7209e-27	59.8089	11.0996
ENSG00000160439.15_3	RDH13	protein_coding	-0.44079	4.79366	-18.4382	1.30283e-28	5.89318e-27	46.6101	-11.0966
ENSG00000113448.18_4	PDE4D	protein_coding	-0.620585	5.02549	-18.7083	1.32196e-28	5.95923e-27	47.4158	-11.0953
ENSG00000103653.16_3	CSK	protein_coding	0.764236	6.6609	20.0502	1.39971e-28	6.28817e-27	60.0783	11.0902
ENSG00000137936.17_5	BCAR3	protein_coding	-1.07736	5.44896	-22.3476	1.44056e-28	6.44971e-27	72.311	-11.0876
ENSG00000119638.12_3	NEK9	protein_coding	0.878962	6.16478	15.7324	1.45475e-28	6.49115e-27	54.3625	11.0868
ENSG00000134369.15_4	NAV1	protein_coding	0.904953	5.02586	18.7573	1.54728e-28	6.88067e-27	48.7839	11.0812
ENSG00000007062.11_3	PROM1	protein_coding	-1.28467	6.93564	-18.5135	1.66195e-28	7.36574e-27	46.7514	-11.0748
ENSG00000188037.11_4	CLCN1	protein_coding	3.39193	-1.27553	19.252	1.7741e-28	7.83638e-27	49.8361	11.069
ENSG00000188916.8_4	INSYN2	protein_coding	4.80329	-1.55902	18.278	1.8053e-28	7.94754e-27	56.6283	11.0674
ENSG00000146966.12_2	DENND2A	protein_coding	1.1288	3.58923	18.5013	1.82144e-28	7.99186e-27	47.2313	11.0666
ENSG00000167588.12_4	GPD1	protein_coding	1.4024	2.02035	18.281	1.88038e-28	8.22305e-27	46.5023	11.0638
ENSG00000250722.5_5	SELENOP	protein_coding	1.49167	8.63381	18.3044	1.90175e-28	8.28898e-27	46.3466	11.0628
ENSG00000203943.8_4	SAMD13	protein_coding	-0.790942	3.56221	-19.7395	2.11736e-28	9.1983e-27	50.6517	-11.0531
ENSG00000164920.9_3	OSR2	protein_coding	4.83139	-0.122458	20.8956	2.39022e-28	1.03495e-26	53.8125	11.0422
ENSG00000122378.13_3	PRXL2A	protein_coding	-0.51228	7.61789	-18.3332	2.42898e-28	1.04828e-26	46.1775	-11.0408
ENSG00000004939.14_3	SLC4A1	protein_coding	5.72982	-2.95664	19.6393	2.57354e-28	1.10704e-26	53.9375	11.0356
ENSG00000134962.6_2	KLB	protein_coding	2.84345	1.91452	20.4616	2.59758e-28	1.11374e-26	54.8653	11.0348
ENSG00000100266.18_3	PACSIN2	protein_coding	-0.521307	7.75452	-18.3193	2.693e-28	1.15091e-26	46.4716	-11.0315
ENSG00000167107.12_3	ACSF2	protein_coding	-1.00587	4.82168	-18.3429	2.87582e-28	1.22506e-26	46.8667	-11.0256
ENSG00000124688.13_2	MAD2L1BP	protein_coding	0.886939	6.0134	19.6682	3.00013e-28	1.27389e-26	59.283	11.0218
ENSG00000164181.13_3	ELOVL7	protein_coding	1.57098	6.52886	19.9458	3.04699e-28	1.28963e-26	59.8745	11.0204
ENSG00000128268.11_2	MGAT3	protein_coding	-1.57105	4.19798	-18.8691	3.20676e-28	1.35119e-26	48.1154	-11.0158
ENSG00000103034.14_5	NDRG4	protein_coding	1.69015	4.51914	18.5784	3.21296e-28	1.35119e-26	48.6836	11.0156
ENSG00000115738.9_2	ID2	protein_coding	-1.03058	6.22831	-19.3987	3.22702e-28	1.35278e-26	52.3682	-11.0152
ENSG00000126351.12_2	THRA	protein_coding	-0.615406	4.21759	-18.9769	3.84397e-28	1.60614e-26	48.7921	-10.9995
ENSG00000112902.11_4	SEMA5A	protein_coding	-1.12652	4.85552	-18.142	3.8558e-28	1.60614e-26	45.639	-10.9992
ENSG00000110756.17_3	HPS5	protein_coding	1.0937	4.75479	19.7574	4.09039e-28	1.69848e-26	58.321	10.9939
ENSG00000177181.14_3	RIMKLA	protein_coding	-1.0494	5.53207	-18.9812	4.13494e-28	1.71071e-26	50.1849	-10.9929
ENSG00000143153.12_3	ATP1B1	protein_coding	-0.589397	10.0789	-18.0331	4.14583e-28	1.71071e-26	45.7073	-10.9926
ENSG00000131791.7_2	PRKAB2	protein_coding	-0.80611	5.57755	-18.289	4.18725e-28	1.7224e-26	46.6556	-10.9918
ENSG00000136848.17_4	DAB2IP	protein_coding	-0.67896	7.33561	-19.0428	4.46304e-28	1.83012e-26	51.48	-10.986
ENSG00000005882.11_4	PDK2	protein_coding	-1.11613	3.40389	-18.4699	4.49105e-28	1.83589e-26	47.7793	-10.9854
ENSG00000157823.16_3	AP3S2	protein_coding	-0.705652	5.39902	-18.6374	4.61519e-28	1.8808e-26	49.0259	-10.983
ENSG00000169871.12_5	TRIM56	protein_coding	0.637892	6.97498	19.3661	4.90035e-28	1.99084e-26	53.8628	10.9775
ENSG00000117834.12_4	SLC5A9	protein_coding	1.26992	4.7439	17.9648	5.45515e-28	2.20942e-26	45.4363	10.9679
ENSG00000169504.14_3	CLIC4	protein_coding	-0.93146	6.70269	-18.1708	5.68411e-28	2.29509e-26	46.1575	-10.9641
ENSG00000115112.7_2	TFCP2L1	protein_coding	-0.629677	7.20777	-18.2645	5.79908e-28	2.33435e-26	46.5635	-10.9623
ENSG00000165959.11_3	CLMN	protein_coding	0.699561	7.86617	19.1773	6.33493e-28	2.54228e-26	50.5198	10.9543
ENSG00000074370.17_3	ATP2A3	protein_coding	-0.526311	7.81061	-18.4182	6.37035e-28	2.54872e-26	46.12	-10.9538
ENSG00000198585.11_2	NUDT16	protein_coding	-0.674659	6.10643	-18.5215	6.43059e-28	2.56503e-26	48.437	-10.953
ENSG00000104267.9_2	CA2	protein_coding	0.892386	11.0488	17.8385	6.79257e-28	2.70123e-26	45.0807	10.948
ENSG00000185504.16_5	FAAP100	protein_coding	0.779281	4.34046	19.1231	7.27879e-28	2.88587e-26	51.8165	10.9417
ENSG00000119138.4_2	KLF9	protein_coding	-0.760784	5.88105	-19.7068	7.71759e-28	3.05065e-26	59.4024	-10.9364
ENSG00000198133.8_3	TMEM229B	protein_coding	-1.93563	4.01333	-19.4474	8.01378e-28	3.15824e-26	50.4239	-10.933
ENSG00000100441.9_3	KHNYN	protein_coding	-0.496671	7.50151	-17.9599	8.11453e-28	3.18841e-26	45.7159	-10.9319
ENSG00000136828.18_4	RALGPS1	protein_coding	-0.552311	4.77085	-18.0477	8.17155e-28	3.20125e-26	45.9658	-10.9312
ENSG00000139117.13_3	CPNE8	protein_coding	-1.88327	1.63442	-21.0218	8.25677e-28	3.22504e-26	52.4145	-10.9303
ENSG00000116717.12_3	GADD45A	protein_coding	1.00611	6.506	18.033	8.30538e-28	3.23443e-26	46.4324	10.9298
ENSG00000164675.10_2	IQUB	protein_coding	3.38115	-2.14062	15.3225	9.22097e-28	3.5804e-26	52.6308	10.9203
ENSG00000006747.14_2	SCIN	protein_coding	-0.610295	7.15888	-18.0163	9.58123e-28	3.70934e-26	45.2247	-10.9168
ENSG00000197191.4_2	CYSRT1	protein_coding	2.51635	0.40449	17.3278	9.62434e-28	3.71511e-26	56.9902	10.9164
ENSG00000103222.18_3	ABCC1	protein_coding	0.979181	6.46924	19.225	1.01223e-27	3.8959e-26	54.7483	10.9118
ENSG00000123096.11_3	SSPN	protein_coding	-0.888639	3.81737	-18.21	1.15005e-27	4.41346e-26	46.8439	-10.9002
ENSG00000173890.16_3	GPR160	protein_coding	1.26775	6.50014	19.7976	1.17126e-27	4.48177e-26	54.0769	10.8985
ENSG00000076604.14_3	TRAF4	protein_coding	0.46355	6.92691	18.198	1.19552e-27	4.56134e-26	47.2783	10.8967
ENSG00000080493.16_5	SLC4A4	protein_coding	-0.954932	8.03239	-18.958	1.21475e-27	4.60987e-26	48.5081	-10.8952
ENSG00000110171.19_3	TRIM3	protein_coding	-1.48108	4.14316	-20.6159	1.21524e-27	4.60987e-26	58.9878	-10.8952
ENSG00000160408.14_3	ST6GALNAC6	protein_coding	-0.544151	7.14193	-19.2935	1.33654e-27	5.05541e-26	48.181	-10.8865
ENSG00000236699.8_3	ARHGEF38	protein_coding	2.18881	3.88226	18.9243	1.40393e-27	5.29512e-26	65.667	10.882
ENSG00000124120.10_2	TTPAL	protein_coding	0.443567	4.55704	18.066	1.49072e-27	5.6064e-26	46.5189	10.8766
ENSG00000104687.13_4	GSR	protein_coding	0.578744	7.65719	17.7776	1.60165e-27	6.00643e-26	45.1252	10.87
ENSG00000131759.17_4	RARA	protein_coding	-0.431192	5.12637	-17.6714	1.75659e-27	6.5683e-26	44.5854	-10.8616
ENSG00000165895.18_3	ARHGAP42	protein_coding	-0.932019	5.7734	-18.31	1.76146e-27	6.5683e-26	48.4037	-10.8613
ENSG00000100596.6_3	SPTLC2	protein_coding	-0.557667	7.19965	-17.9536	1.77421e-27	6.59352e-26	46.328	-10.8607
ENSG00000154153.13_6	RETREG1	protein_coding	-1.17039	5.6473	-19.0158	1.77824e-27	6.59352e-26	49.0593	-10.8605
ENSG00000167703.14_3	SLC43A2	protein_coding	-1.0728	3.77887	-18.3423	1.8457e-27	6.82443e-26	47.7589	-10.8571
ENSG00000184601.10_3	C14orf180	protein_coding	-2.32269	-0.140105	-18.1682	1.98728e-27	7.32733e-26	48.0602	-10.8503
ENSG00000135407.10_5	AVIL	protein_coding	-1.26206	3.16338	-17.183	2.35998e-27	8.67722e-26	44.3446	-10.8346
ENSG00000176714.9_3	CCDC121	protein_coding	1.08039	1.32174	18.9473	2.63618e-27	9.66574e-26	53.8446	10.8245
ENSG00000088888.17_2	MAVS	protein_coding	-0.634546	8.27788	-17.7093	2.67831e-27	9.79293e-26	45.4644	-10.823
ENSG00000105976.14_3	MET	protein_coding	0.975254	7.64407	19.1803	2.68683e-27	9.79688e-26	62.8391	10.8227
ENSG00000174514.12_3	MFSD4A	protein_coding	-0.920898	2.35733	-18.7171	2.84734e-27	1.03534e-25	46.8635	-10.8174
ENSG00000162769.12_2	FLVCR1	protein_coding	-1.47385	4.78176	-18.3813	3.05896e-27	1.10923e-25	48.6873	-10.8108
ENSG00000144040.12_3	SFXN5	protein_coding	-0.576955	5.21494	-17.7482	3.07819e-27	1.11314e-25	45.4536	-10.8103
ENSG00000172771.11_2	EFCAB12	protein_coding	3.27815	-0.45775	19.067	3.09237e-27	1.1152e-25	51.9887	10.8098
ENSG00000103319.11_2	EEF2K	protein_coding	-1.71877	5.66772	-18.6087	3.14695e-27	1.13178e-25	51.0665	-10.8082
ENSG00000154380.17_4	ENAH	protein_coding	1.30219	6.4358	18.8574	3.15864e-27	1.13289e-25	53.4556	10.8079
ENSG00000167074.14_2	TEF	protein_coding	-0.455903	6.02312	-17.5155	3.22301e-27	1.15284e-25	44.2604	-10.806
ENSG00000132170.20_4	PPARG	protein_coding	-0.685888	7.81491	-17.6523	3.25202e-27	1.16006e-25	45.1865	-10.8052
ENSG00000158792.15_3	SPATA2L	protein_coding	0.94215	4.4929	19.2253	3.33959e-27	1.18808e-25	56.4759	10.8028
ENSG00000167080.8_2	B4GALNT2	protein_coding	2.62593	1.89768	17.524	3.44309e-27	1.2216e-25	45.5142	10.8
ENSG00000172831.11_3	CES2	protein_coding	-0.389666	9.79132	-17.426	3.4996e-27	1.23831e-25	43.7261	-10.7985
ENSG00000181035.13_2	SLC25A42	protein_coding	-1.37451	2.78923	-18.0672	3.76517e-27	1.32871e-25	49.4773	-10.7918
ENSG00000152049.6_2	KCNE4	protein_coding	5.89796	-1.98884	19.392	3.99406e-27	1.40572e-25	51.7061	10.7863
ENSG00000139546.10_5	TARBP2	protein_coding	0.662837	3.95588	17.7717	4.04049e-27	1.41827e-25	49.8322	10.7853
ENSG00000059758.7_3	CDK17	protein_coding	0.739117	4.10458	19.6302	4.15461e-27	1.45119e-25	64.5031	10.7827
ENSG00000075391.16_4	RASAL2	protein_coding	1.93572	4.88886	18.841	4.15632e-27	1.45119e-25	64.7551	10.7827
ENSG00000166979.12_3	EVA1C	protein_coding	1.48402	0.168302	17.2711	4.18019e-27	1.45566e-25	46.5474	10.7821
ENSG00000263155.5_6	MYZAP	protein_coding	-0.960051	4.57686	-17.7462	4.20372e-27	1.45999e-25	45.6469	-10.7816
ENSG00000101294.17_5	HM13	protein_coding	0.934658	6.83389	18.2228	4.46195e-27	1.5456e-25	49.3763	10.7761
ENSG00000157800.17_3	SLC37A3	protein_coding	0.338234	5.29272	17.8258	4.83047e-27	1.66886e-25	46.8402	10.7688
ENSG00000065357.19_3	DGKA	protein_coding	-0.60183	7.03453	-17.3739	5.2913e-27	1.82328e-25	44.0505	-10.7604
ENSG00000125726.10_3	CD70	protein_coding	1.31603	2.42679	19.1822	5.41635e-27	1.8615e-25	48.1566	10.7583
ENSG00000028137.18_3	TNFRSF1B	protein_coding	-1.09078	4.61625	-18.1737	5.88993e-27	2.01899e-25	46.7055	-10.7506
ENSG00000070961.15_2	ATP2B1	protein_coding	1.3831	8.45688	18.6376	5.96204e-27	2.0384e-25	56.5039	10.7494
ENSG00000170142.11_3	UBE2E1	protein_coding	0.525368	6.42701	17.5203	6.1894e-27	2.11065e-25	44.7738	10.746
ENSG00000179178.10_3	TMEM125	protein_coding	0.98188	6.52803	17.5975	6.41752e-27	2.17844e-25	45.2837	10.7427
ENSG00000102931.7_3	ARL2BP	protein_coding	0.818055	5.70735	18.6469	6.42129e-27	2.17844e-25	54.8035	10.7426
ENSG00000160714.9_2	UBE2Q1	protein_coding	0.541153	6.04175	18.7506	6.59875e-27	2.23289e-25	54.5207	10.7401
ENSG00000143842.14_4	SOX13	protein_coding	-0.717855	5.1007	-18.4381	7.91916e-27	2.67282e-25	51.2341	-10.7232
ENSG00000101574.14_3	METTL4	protein_coding	0.406278	3.64862	17.2806	9.99592e-27	3.36512e-25	44.0531	10.7017
ENSG00000131653.12_3	TRAF7	protein_coding	0.47938	6.91007	17.9319	1.04363e-26	3.50441e-25	48.2303	10.6977
ENSG00000188352.12_4	FOCAD	protein_coding	1.32205	5.37254	18.5951	1.04825e-26	3.51097e-25	52.6684	10.6973
ENSG00000182795.12_2	C1orf116	protein_coding	-0.78608	7.56443	-17.3055	1.1069e-26	3.698e-25	43.7509	-10.6922
ENSG00000008441.16_5	NFIX	protein_coding	-0.686364	3.94507	-17.1251	1.12863e-26	3.75249e-25	43.6085	-10.6904
ENSG00000145685.13_3	LHFPL2	protein_coding	0.803839	7.51669	17.6357	1.12891e-26	3.75249e-25	46.0113	10.6904
ENSG00000138757.14_2	G3BP2	protein_coding	0.735244	8.5969	18.1623	1.22916e-26	4.07543e-25	48.9763	10.6825
ENSG00000119787.13_4	ATL2	protein_coding	0.565529	5.87699	14.7539	1.23684e-26	4.0906e-25	49.9168	10.6819
ENSG00000173702.7_5	MUC13	protein_coding	-0.828496	9.94934	-17.1752	1.28862e-26	4.25115e-25	43.2408	-10.6781
ENSG00000106038.12_3	EVX1	protein_coding	-1.82135	0.750907	-16.9645	1.29379e-26	4.25753e-25	43.6466	-10.6777
ENSG00000141655.16_3	TNFRSF11A	protein_coding	0.842812	6.45454	17.7628	1.38022e-26	4.53064e-25	48.6095	10.6717
ENSG00000131746.12_2	TNS4	protein_coding	-1.11902	4.4064	-17.4788	1.40319e-26	4.59457e-25	45.2668	-10.6702
ENSG00000152782.16_2	PANK1	protein_coding	-0.990086	5.34011	-17.34	1.53017e-26	4.99793e-25	44.9574	-10.6622
ENSG00000137501.17_4	SYTL2	protein_coding	1.0865	8.06523	18.5905	1.54994e-26	5.04996e-25	62.8793	10.661
ENSG00000167741.10_4	GGT6	protein_coding	-0.527506	7.92234	-16.9206	1.56474e-26	5.08561e-25	42.4773	-10.6601
ENSG00000197594.12_3	ENPP1	protein_coding	-0.684735	5.02438	-16.9388	1.69092e-26	5.48215e-25	42.4394	-10.6529
ENSG00000182040.8_2	USH1G	protein_coding	-1.63826	0.321413	-16.4116	1.69919e-26	5.49544e-25	42.0131	-10.6524
ENSG00000047634.14_3	SCML1	protein_coding	1.66499	3.751	18.8687	1.71376e-26	5.52898e-25	54.6436	10.6516
ENSG00000153071.14_4	DAB2	protein_coding	0.819188	6.17692	16.9928	1.75343e-26	5.64312e-25	42.7887	10.6495
ENSG00000255690.2_2	TRIL	protein_coding	1.78255	0.349672	16.5063	1.7613e-26	5.65464e-25	45.8281	10.6491
ENSG00000100902.10_5	PSMA6	protein_coding	0.339728	7.35116	17.0799	1.83403e-26	5.8738e-25	43.3921	10.6453
ENSG00000143013.12_2	LMO4	protein_coding	0.771879	6.08866	17.131	1.90621e-26	6.07924e-25	42.8955	10.6417
ENSG00000118515.11_4	SGK1	protein_coding	-0.872608	7.31519	-17.028	1.90741e-26	6.07924e-25	43.3064	-10.6416
ENSG00000070019.4_2	GUCY2C	protein_coding	0.483336	7.09112	17.0803	1.96669e-26	6.25302e-25	43.1607	10.6388
ENSG00000134339.8_4	SAA2	protein_coding	2.6988	-0.19276	17.0646	2.06391e-26	6.54633e-25	43.8782	10.6343
ENSG00000152061.23_4	RABGAP1L	protein_coding	0.772181	6.27669	17.8129	2.14673e-26	6.79265e-25	49.8298	10.6306
ENSG00000137714.2_2	FDX1	protein_coding	0.639832	5.8324	17.3822	2.22766e-26	7.03183e-25	45.7307	10.6272
ENSG00000106617.13_4	PRKAG2	protein_coding	0.456359	5.84921	17.1792	2.26607e-26	7.13595e-25	43.1993	10.6256
ENSG00000171916.16_2	LGALS9C	protein_coding	1.89776	5.80637	17.2066	2.32168e-26	7.29363e-25	44.302	10.6233
ENSG00000168389.17_3	MFSD2A	protein_coding	0.886308	4.82914	16.8009	2.34415e-26	7.34668e-25	42.6228	10.6224
ENSG00000205593.11_3	DENND6B	protein_coding	1.00945	2.85275	17.3468	2.36189e-26	7.38471e-25	50.2241	10.6217
ENSG00000135605.12_2	TEC	protein_coding	1.20731	1.90274	17.4893	2.47634e-26	7.7242e-25	46.1176	10.6173
ENSG00000106605.10_4	BLVRA	protein_coding	1.08561	3.30152	16.9565	2.52463e-26	7.85618e-25	42.6094	10.6155
ENSG00000141404.15_3	GNAL	protein_coding	-0.808442	1.95268	-16.7791	2.62481e-26	8.14866e-25	42.3706	-10.6119
ENSG00000138435.15_3	CHRNA1	protein_coding	-1.14914	1.52106	-17.5855	2.65167e-26	8.19802e-25	44.1359	-10.6109
ENSG00000128165.8_2	ADM2	protein_coding	-1.28916	2.71418	-17.3393	2.65316e-26	8.19802e-25	44.7313	-10.6109
ENSG00000173852.14_4	DPY19L1	protein_coding	0.750261	5.88563	17.1545	2.80213e-26	8.63804e-25	44.5873	10.6057
ENSG00000103710.10_2	RASL12	protein_coding	1.25585	1.35496	17.7098	3.03285e-26	9.32744e-25	47.3135	10.5983
ENSG00000169118.17_5	CSNK1G1	protein_coding	0.574342	5.14235	17.7844	3.0612e-26	9.39269e-25	48.1529	10.5975
ENSG00000142677.3_2	IL22RA1	protein_coding	-1.05876	4.99625	-17.4847	3.13831e-26	9.60687e-25	44.7928	-10.5952
ENSG00000121380.12_5	BCL2L14	protein_coding	-0.689895	4.90363	-16.8513	3.17133e-26	9.68542e-25	42.67	-10.5942
ENSG00000196396.9_2	PTPN1	protein_coding	0.450065	6.03157	16.6898	3.18208e-26	9.69577e-25	42.0547	10.5939
ENSG00000172943.19_5	PHF8	protein_coding	0.639896	4.90836	18.0142	3.24812e-26	9.87414e-25	54.3544	10.5919
ENSG00000165312.6_2	OTUD1	protein_coding	-1.03319	3.79906	-18.1279	3.29435e-26	9.99161e-25	48.2665	-10.5906
ENSG00000130475.14_4	FCHO1	protein_coding	1.93827	2.15128	16.9713	3.38015e-26	1.02283e-24	45.6184	10.5882
ENSG00000164626.8_2	KCNK5	protein_coding	-0.535068	7.10052	-16.9322	3.53032e-26	1.06582e-24	43.3398	-10.5841
ENSG00000124493.13_3	GRM4	protein_coding	5.21488	-2.86132	18.2675	3.72393e-26	1.12169e-24	51.73	10.5791
ENSG00000103528.16_3	SYT17	protein_coding	-1.1355	1.5838	-16.9087	3.90869e-26	1.17466e-24	42.5659	-10.5746
ENSG00000213523.10_3	SRA1	protein_coding	0.789874	4.92073	17.2349	4.10175e-26	1.22987e-24	47.185	10.5701
ENSG00000173227.13_3	SYT12	protein_coding	0.849043	5.44863	16.5578	4.20209e-26	1.25709e-24	41.559	10.5678
ENSG00000131069.19_4	ACSS2	protein_coding	-0.418789	8.96858	-17.4924	4.41309e-26	1.31722e-24	44.1607	-10.5632
ENSG00000116455.13_3	WDR77	protein_coding	0.822454	4.37801	16.384	4.59648e-26	1.36886e-24	41.4603	10.5594
ENSG00000146072.6_2	TNFRSF21	protein_coding	-1.2465	7.52121	-17.7203	4.8598e-26	1.44401e-24	45.8269	-10.5542
ENSG00000119979.17_4	FAM45A	protein_coding	-0.359626	5.68282	-16.696	5.10284e-26	1.51281e-24	42.2702	-10.5496
ENSG00000135525.18_3	MAP7	protein_coding	0.476972	6.65814	17.4865	5.14422e-26	1.52165e-24	48.4755	10.5488
ENSG00000138079.13_4	SLC3A1	protein_coding	-0.910164	6.50985	-16.5903	5.46586e-26	1.61316e-24	41.7542	-10.5431
ENSG00000146425.10_3	DYNLT1	protein_coding	0.416333	7.14729	16.8278	5.79915e-26	1.7077e-24	42.6466	10.5375
ENSG00000134627.11_3	PIWIL4	protein_coding	-0.811843	2.47353	-16.9723	5.96813e-26	1.74781e-24	43.4078	-10.5348
ENSG00000223953.5_5	C1QTNF5	protein_coding	1.3891	0.262441	16.6545	5.9702e-26	1.74781e-24	42.0431	10.5348
ENSG00000162458.12_4	FBLIM1	protein_coding	0.496491	8.45124	16.54	5.9752e-26	1.74781e-24	41.6176	10.5347
ENSG00000135631.16_3	RAB11FIP5	protein_coding	-0.6816	5.32406	-17.2191	6.14091e-26	1.78981e-24	44.8912	-10.5322
ENSG00000163975.11_3	MELTF	protein_coding	1.68581	4.7587	16.8038	6.14598e-26	1.78981e-24	44.132	10.5321
ENSG00000124205.16_3	EDN3	protein_coding	-0.840298	4.74257	-17.1851	6.32993e-26	1.83931e-24	43.6995	-10.5293
ENSG00000106460.18_5	TMEM106B	protein_coding	0.771539	7.21251	17.0266	6.53234e-26	1.89395e-24	44.5841	10.5263
ENSG00000151229.12_3	SLC2A13	protein_coding	-0.758123	4.55809	-16.8072	6.62448e-26	1.91427e-24	42.7448	-10.525
ENSG00000196391.10_3	ZNF774	protein_coding	1.66004	3.29882	17.0397	6.63153e-26	1.91427e-24	49.3194	10.5249
ENSG00000165140.10_3	FBP1	protein_coding	0.682655	6.78921	16.5936	7.2033e-26	2.07477e-24	41.4515	10.5171
ENSG00000149639.14_5	SOGA1	protein_coding	3.20059	4.14682	17.8943	7.36226e-26	2.11593e-24	63.1116	10.5151
ENSG00000049130.15_3	KITLG	protein_coding	-0.862607	5.4045	-17.1842	7.53195e-26	2.15998e-24	46.3671	-10.5129
ENSG00000225614.2_2	ZNF469	protein_coding	4.55581	-1.6238	18.0028	7.55854e-26	2.16289e-24	47.0757	10.5126
ENSG00000102241.11_2	HTATSF1	protein_coding	-0.505543	6.24894	-17.4754	8.08574e-26	2.30873e-24	46.7624	-10.5062
ENSG00000149582.15_4	TMEM25	protein_coding	-1.12822	3.29214	-16.2619	8.4085e-26	2.3957e-24	40.6726	-10.5025
ENSG00000151715.7_2	TMEM45B	protein_coding	-0.319906	8.7414	-16.8533	9.63462e-26	2.7391e-24	42.2104	-10.4897
ENSG00000204713.10_2	TRIM27	protein_coding	1.33871	5.45425	14.3086	9.7076e-26	2.7539e-24	47.865	10.489
ENSG00000170027.6_3	YWHAG	protein_coding	0.291038	7.83292	16.3333	9.75573e-26	2.76161e-24	40.9712	10.4885
ENSG00000135549.10	PKIB	protein_coding	-0.464305	8.09011	-16.8669	9.84564e-26	2.77943e-24	42.1757	-10.4876
ENSG00000197406.7_3	DIO3	protein_coding	-2.15879	-0.103076	-17.2491	9.86094e-26	2.77943e-24	44.9647	-10.4875
ENSG00000139725.7_3	RHOF	protein_coding	0.620642	8.11894	16.5068	9.98591e-26	2.80864e-24	41.3578	10.4863
ENSG00000135318.11_3	NT5E	protein_coding	-0.80962	6.41985	-16.5692	1.04262e-25	2.92343e-24	41.6175	-10.4822
ENSG00000151693.10_3	ASAP2	protein_coding	0.868169	7.51981	14.293	1.04384e-25	2.92343e-24	47.7817	10.4821
ENSG00000173281.4_2	PPP1R3B	protein_coding	-1.68497	5.09887	-19.2719	1.17606e-25	3.28674e-24	54.6361	-10.4708
ENSG00000147676.13_2	MAL2	protein_coding	-0.656704	9.12821	-16.7221	1.20995e-25	3.37427e-24	42.7386	-10.4681
ENSG00000041353.9_3	RAB27B	protein_coding	-1.10938	5.02331	-16.3363	1.23454e-25	3.43556e-24	41.1981	-10.4662
ENSG00000146955.10_2	RAB19	protein_coding	0.76479	2.05433	17.2524	1.29173e-25	3.58277e-24	45.7179	10.4619
ENSG00000130962.17_3	PRRG1	protein_coding	0.907732	5.27239	17.0351	1.29288e-25	3.58277e-24	49.6271	10.4619
ENSG00000162398.11_2	LEXM	protein_coding	-2.00864	-0.81789	-17.0049	1.43243e-25	3.96116e-24	49.7915	-10.4521
ENSG00000120693.13_4	SMAD9	protein_coding	-1.47812	1.53855	-16.1579	1.48127e-25	4.08762e-24	41.8818	-10.449
ENSG00000184916.8_3	JAG2	protein_coding	-0.957904	3.75839	-16.409	1.49064e-25	4.10487e-24	41.2037	-10.4484
ENSG00000082438.15_4	COBLL1	protein_coding	-0.720069	4.33774	-16.3099	1.52175e-25	4.1818e-24	41.0076	-10.4464
ENSG00000163755.8_3	HPS3	protein_coding	1.13043	5.76559	17.3491	1.61286e-25	4.42294e-24	46.8821	10.4409
ENSG00000117475.13_2	BLZF1	protein_coding	0.45518	5.2832	16.8424	1.62777e-25	4.45454e-24	44.24	10.44
ENSG00000137819.13_3	PAQR5	protein_coding	-1.1536	5.32871	-16.2679	1.66047e-25	4.53461e-24	40.8403	-10.4381
ENSG00000163932.13_5	PRKCD	protein_coding	-0.354086	7.34324	-16.4886	1.66486e-25	4.53719e-24	41.3249	-10.4379
ENSG00000152242.10_4	C18orf25	protein_coding	0.758109	5.57381	14.1841	1.73433e-25	4.71672e-24	47.2762	10.434
ENSG00000264522.5_2	OTUD7B	protein_coding	0.456189	6.54104	16.6097	1.76301e-25	4.78486e-24	42.7647	10.4324
ENSG00000177189.13_3	RPS6KA3	protein_coding	0.618369	7.84863	17.0525	1.8407e-25	4.98542e-24	44.8265	10.4283
ENSG00000096968.13_3	JAK2	protein_coding	-0.780881	4.35368	-17.2324	1.86748e-25	5.0388e-24	48.6813	-10.427
ENSG00000187720.14_4	THSD4	protein_coding	0.696815	4.76159	16.1546	1.86806e-25	5.0388e-24	40.3971	10.4269
ENSG00000159200.17_2	RCAN1	protein_coding	-0.696547	7.19251	-16.2743	1.88435e-25	5.07232e-24	40.6799	-10.4261
ENSG00000166348.18_3	USP54	protein_coding	-0.72593	5.8095	-16.3553	1.93382e-25	5.19488e-24	41.4326	-10.4237
ENSG00000137414.5_2	FAM8A1	protein_coding	-0.625893	6.11119	-16.4901	1.99739e-25	5.3547e-24	42.2894	-10.4206
ENSG00000141447.17_3	OSBPL1A	protein_coding	-0.66959	5.57634	-16.2916	2.00334e-25	5.35975e-24	41.1139	-10.4203
ENSG00000099308.10_4	MAST3	protein_coding	-0.627172	5.89769	-16.5639	2.12686e-25	5.67868e-24	42.5702	-10.4146
ENSG00000110400.10_3	NECTIN1	protein_coding	-0.874773	4.1563	-16.6274	2.19873e-25	5.85868e-24	43.4142	-10.4114
ENSG00000269858.5_3	EGLN2	protein_coding	0.460647	6.50689	16.9341	2.33681e-25	6.21402e-24	44.6912	10.4056
ENSG00000179604.9_2	CDC42EP4	protein_coding	-0.712791	6.41602	-17.4791	2.38608e-25	6.33224e-24	53.343	-10.4037
ENSG00000140297.12_5	GCNT3	protein_coding	0.477541	10.9662	17.0225	2.40566e-25	6.37138e-24	43.8594	10.4029
ENSG00000065308.4_2	TRAM2	protein_coding	-1.49318	4.23162	-16.8386	2.49412e-25	6.59239e-24	49.3308	-10.3994
ENSG00000163517.14_4	HDAC11	protein_coding	-0.735998	4.58685	-17.3987	2.52625e-25	6.66394e-24	48.3039	-10.3982
ENSG00000141441.15_3	GAREM1	protein_coding	-0.759647	5.27053	-17.0448	2.64989e-25	6.97611e-24	52.4601	-10.3937
ENSG00000130940.14_2	CASZ1	protein_coding	-0.618655	5.87529	-17.5951	2.67382e-25	7.02504e-24	53.5383	-10.3928
ENSG00000138193.15_3	PLCE1	protein_coding	-0.892979	6.65429	-16.7409	2.80308e-25	7.34998e-24	44.3267	-10.3883
ENSG00000217555.12_4	CKLF	protein_coding	1.18708	3.27891	16.5728	2.86878e-25	7.50731e-24	47.6464	10.3861
ENSG00000138413.13_2	IDH1	protein_coding	0.661428	9.61398	17.239	3.06743e-25	8.01122e-24	43.873	10.3797
ENSG00000241224.7_6	C3orf85	protein_coding	-0.686793	3.90097	-16.0746	3.10539e-25	8.09431e-24	40.575	-10.3785
ENSG00000135535.16_4	CD164	protein_coding	-0.39949	9.8585	-16.067	3.25585e-25	8.4697e-24	40.2281	-10.374
ENSG00000113108.19_3	APBB3	protein_coding	1.88436	3.55312	16.4305	3.29287e-25	8.54912e-24	45.0601	10.3729
ENSG00000213901.10_5	SLC23A3	protein_coding	-0.879056	3.59822	-15.8456	3.30405e-25	8.56127e-24	39.7743	-10.3726
ENSG00000171227.6_4	TMEM37	protein_coding	1.0555	5.66896	16.698	3.33895e-25	8.6347e-24	43.0755	10.3716
ENSG00000081189.15_5	MEF2C	protein_coding	0.874483	5.17047	17.3013	3.35787e-25	8.6666e-24	50.8595	10.3711
ENSG00000242372.7_4	EIF6	protein_coding	0.740534	7.60077	16.9757	3.51749e-25	9.0608e-24	47.9593	10.3666
ENSG00000178026.12_2	LRRC75B	protein_coding	1.06706	3.02632	16.374	3.67194e-25	9.44019e-24	41.8424	10.3625
ENSG00000135636.13_3	DYSF	protein_coding	3.03812	0.7757	17.607	3.97936e-25	1.02106e-23	46.8943	10.3548
ENSG00000101986.11_2	ABCD1	protein_coding	-0.86023	3.58792	-17.0768	4.13597e-25	1.05918e-23	45.6811	-10.3511
ENSG00000105974.11_4	CAV1	protein_coding	2.19376	5.68262	17.1809	4.24251e-25	1.08435e-23	48.7777	10.3487
ENSG00000178343.4_2	SHISA3	protein_coding	1.56132	-0.710752	16.1619	4.28058e-25	1.09196e-23	40.9987	10.3478
ENSG00000125931.10_5	CITED1	protein_coding	2.37878	-0.168735	16.4151	4.54447e-25	1.15688e-23	41.7739	10.3421
ENSG00000188603.19_5	CLN3	protein_coding	-0.402676	6.21941	-15.9678	4.55264e-25	1.15688e-23	40.0234	-10.3419
ENSG00000173597.8_2	SULT1B1	protein_coding	-0.795396	7.77889	-16.0741	4.87324e-25	1.23596e-23	40.1782	-10.3354
ENSG00000263429.3_5	TMEM238L	protein_coding	-0.74931	5.81806	-16.4451	4.90588e-25	1.24185e-23	42.73	-10.3348
ENSG00000121060.17_4	TRIM25	protein_coding	-0.361083	7.60365	-15.9456	5.2475e-25	1.32578e-23	40.1516	-10.3283
ENSG00000144579.7_3	CTDSP1	protein_coding	-0.453508	6.83896	-16.211	5.36401e-25	1.35261e-23	41.2496	-10.3262
ENSG00000115641.18_4	FHL2	protein_coding	0.725579	7.71209	16.0528	5.57627e-25	1.40345e-23	40.7361	10.3225
ENSG00000100994.11_3	PYGB	protein_coding	-0.598212	8.95818	-16.0919	5.62759e-25	1.41366e-23	40.3483	-10.3216
ENSG00000147459.17_3	DOCK5	protein_coding	0.57286	6.84889	16.0424	5.88682e-25	1.47597e-23	40.5238	10.3173
ENSG00000001460.17_3	STPG1	protein_coding	-0.51781	4.17249	-15.9835	5.96319e-25	1.49227e-23	40.3066	-10.316
ENSG00000164916.10_3	FOXK1	protein_coding	0.870432	5.89216	17.5804	6.21492e-25	1.55232e-23	54.7759	10.3121
ENSG00000116985.11_3	BMP8B	protein_coding	-1.01711	3.61324	-16.1359	6.91057e-25	1.72224e-23	40.9518	-10.3019
ENSG00000173926.5_2	45354	protein_coding	0.976359	5.53288	16.9133	6.92139e-25	1.72224e-23	54.144	10.3017
ENSG00000159079.18_5	CFAP298	protein_coding	0.423243	4.68192	15.7907	7.24154e-25	1.7985e-23	39.5668	10.2974
ENSG00000204385.11_3	SLC44A4	protein_coding	-0.288853	9.58893	-15.8955	7.4025e-25	1.83501e-23	39.6399	-10.2953
ENSG00000184730.10_2	APOBR	protein_coding	-0.559629	6.82801	-16.1496	7.5466e-25	1.86722e-23	40.2235	-10.2934
ENSG00000169299.13_2	PGM2	protein_coding	0.566129	5.96372	16.3777	7.56517e-25	1.8683e-23	42.7016	10.2932
ENSG00000154917.10_2	RAB6B	protein_coding	-0.707182	4.97097	-15.9693	7.73552e-25	1.90679e-23	39.8709	-10.291
ENSG00000171067.10_4	C11orf24	protein_coding	-0.476459	5.77754	-16.6638	7.79495e-25	1.91785e-23	42.7584	-10.2903
ENSG00000184481.16_2	FOXO4	protein_coding	-0.480833	4.61203	-16.2018	7.84881e-25	1.9275e-23	41.3516	-10.2896
ENSG00000134755.15_5	DSC2	protein_coding	-0.589929	9.01508	-16.0227	8.04608e-25	1.97226e-23	40.4157	-10.2872
ENSG00000165269.12_3	AQP7	protein_coding	-1.09081	2.22163	-16.1262	8.38538e-25	2.05161e-23	41.2075	-10.2832
ENSG00000127129.9_2	EDN2	protein_coding	1.44052	4.58525	16.8784	9.52916e-25	2.32713e-23	44.3001	10.2709
ENSG00000099875.14_4	MKNK2	protein_coding	-0.811218	8.12659	-15.8725	9.93577e-25	2.42194e-23	40.1327	-10.2669
ENSG00000152518.7_3	ZFP36L2	protein_coding	-0.578248	7.21801	-16.5267	1.08237e-24	2.63351e-23	45.4522	-10.2586
ENSG00000175318.11_5	GRAMD2A	protein_coding	1.03929	1.5787	15.877	1.08915e-24	2.6451e-23	40.5609	10.258
ENSG00000114353.16_3	GNAI2	protein_coding	0.7868	6.28524	16.4125	1.09871e-24	2.66341e-23	43.3906	10.2572
ENSG00000125772.12_3	GPCPD1	protein_coding	1.09668	5.11547	16.5277	1.14141e-24	2.76184e-23	46.3463	10.2535
ENSG00000277443.2_3	MARCKS	protein_coding	-0.705786	7.50744	-16.3124	1.17089e-24	2.82797e-23	43.3282	-10.251
ENSG00000164674.15_3	SYTL3	protein_coding	2.07732	0.817595	16.559	1.20705e-24	2.90997e-23	48.2919	10.2481
ENSG00000134240.11_2	HMGCS2	protein_coding	-0.893779	7.08851	-16.0545	1.22038e-24	2.93673e-23	39.9689	-10.247
ENSG00000125952.18_3	MAX	protein_coding	-0.465215	6.25044	-16.1637	1.23429e-24	2.96477e-23	40.8879	-10.2459
ENSG00000172057.9_3	ORMDL3	protein_coding	-0.391876	6.40532	-16.0167	1.27236e-24	3.05066e-23	40.3714	-10.243
ENSG00000109971.13_5	HSPA8	protein_coding	0.487091	10.0176	15.6829	1.32374e-24	3.16808e-23	39.0387	10.2392
ENSG00000101400.5_2	SNTA1	protein_coding	-0.613544	2.6607	-15.5922	1.38269e-24	3.30314e-23	38.7974	-10.2349
ENSG00000170881.4_3	RNF139	protein_coding	0.408649	5.38747	16.6859	1.43412e-24	3.41979e-23	44.5036	10.2314
ENSG00000147050.14_3	KDM6A	protein_coding	-0.528838	5.72051	-15.7295	1.4876e-24	3.54092e-23	39.9109	-10.2279
ENSG00000180448.10_5	ARHGAP45	protein_coding	-1.02519	5.22273	-15.9386	1.56908e-24	3.72811e-23	40.3401	-10.2227
ENSG00000243156.7_3	MICAL3	protein_coding	0.799347	7.38268	16.1885	1.59195e-24	3.77565e-23	41.9036	10.2213
ENSG00000142252.10_3	GEMIN7	protein_coding	1.05005	3.65206	16.9337	1.63634e-24	3.87394e-23	54.1999	10.2186
ENSG00000134294.13_3	SLC38A2	protein_coding	0.633269	7.09546	15.9427	1.64306e-24	3.88234e-23	41.0691	10.2182
ENSG00000171056.7_3	SOX7	protein_coding	-3.99278	-1.83049	-15.8377	1.64768e-24	3.88234e-23	40.7575	-10.218
ENSG00000105967.15_3	TFEC	protein_coding	4.95186	-2.8502	17.2427	1.64873e-24	3.88234e-23	57.2974	10.2179
ENSG00000103381.11_2	CPPED1	protein_coding	0.548827	5.23074	15.6392	1.69122e-24	3.97527e-23	39.1	10.2154
ENSG00000101871.14_3	MID1	protein_coding	-0.518378	5.08598	-16.1128	1.7361e-24	4.07349e-23	41.3574	-10.2129
ENSG00000162241.12_2	SLC25A45	protein_coding	0.845623	3.10847	15.7899	1.76141e-24	4.12552e-23	40.2499	10.2115
ENSG00000123146.19_3	ADGRE5	protein_coding	1.51651	7.29745	16.9602	1.78566e-24	4.1749e-23	52.1996	10.2102
ENSG00000172239.13_5	PAIP1	protein_coding	0.434323	5.87457	15.9325	1.85377e-24	4.32644e-23	41.1019	10.2065
ENSG00000187210.13_4	GCNT1	protein_coding	-1.03327	5.25595	-15.6657	1.8594e-24	4.33192e-23	39.501	-10.2062
ENSG00000137574.10_2	TGS1	protein_coding	0.723275	4.91726	15.488	1.94601e-24	4.52567e-23	38.5127	10.2018
ENSG00000170667.14_5	RASA4B	protein_coding	-0.82232	5.20651	-16.5317	1.96211e-24	4.55508e-23	42.0596	-10.201
ENSG00000162433.14_3	AK4	protein_coding	-1.02981	6.93928	-15.5352	1.9779e-24	4.58363e-23	38.7364	-10.2002
ENSG00000183778.17_4	B3GALT5	protein_coding	-0.670963	8.78557	-15.6106	1.99349e-24	4.61166e-23	39.0231	-10.1995
ENSG00000172830.12_3	SSH3	protein_coding	-0.43619	6.02501	-16.0492	2.00984e-24	4.64132e-23	41.948	-10.1987
ENSG00000141391.13_3	PRELID3A	protein_coding	2.11814	-0.842649	15.1608	2.0502e-24	4.72623e-23	43.4751	10.1967
ENSG00000176597.11_3	B3GNT5	protein_coding	-0.498072	7.41467	-15.6624	2.22743e-24	5.12581e-23	39.4404	-10.1887
ENSG00000086015.20_2	MAST2	protein_coding	-0.606513	7.12899	-15.6556	2.2972e-24	5.27714e-23	39.3873	-10.1857
ENSG00000170471.14_3	RALGAPB	protein_coding	0.457109	6.73869	16.4806	2.32745e-24	5.33731e-23	46.0489	10.1844
ENSG00000168447.10_2	SCNN1B	protein_coding	-1.05215	5.27552	-15.5413	2.35351e-24	5.38769e-23	38.6185	-10.1833
ENSG00000176903.4_2	PNMA1	protein_coding	-1.09955	5.75626	-16.7315	2.41905e-24	5.52813e-23	44.8367	-10.1807
ENSG00000143179.15_4	UCK2	protein_coding	0.94195	6.863	16.3097	2.43538e-24	5.55579e-23	42.4222	10.18
ENSG00000102738.7_2	MRPS31	protein_coding	0.961635	3.58917	13.6211	2.44531e-24	5.5688e-23	44.6493	10.1796
ENSG00000054793.13_4	ATP9A	protein_coding	-0.810459	6.41334	-15.6027	2.58681e-24	5.88085e-23	39.0848	-10.1741
ENSG00000188549.12_5	CCDC9B	protein_coding	-1.14579	5.84824	-15.6989	2.60698e-24	5.91649e-23	39.474	-10.1734
ENSG00000119121.21_3	TRPM6	protein_coding	-1.65827	3.37142	-15.8031	2.6702e-24	6.04955e-23	39.872	-10.171
ENSG00000121774.17_2	KHDRBS1	protein_coding	0.2502	6.96369	15.5592	2.75101e-24	6.2219e-23	39.028	10.1681
ENSG00000165806.19_4	CASP7	protein_coding	-0.31336	7.91339	-15.5685	2.87062e-24	6.48129e-23	38.5954	-10.164
ENSG00000186522.14_4	45545	protein_coding	-0.465567	5.84147	-15.966	2.90095e-24	6.53857e-23	41.7849	-10.163
ENSG00000171617.13_4	ENC1	protein_coding	1.42642	6.03588	15.8264	2.99436e-24	6.73756e-23	41.1172	10.1599
ENSG00000165406.15_3	45359	protein_coding	-0.616906	4.54706	-15.4052	3.04569e-24	6.84137e-23	38.3794	-10.1582
ENSG00000114861.20_5	FOXP1	protein_coding	-0.415126	5.27598	-15.4546	3.15266e-24	7.06959e-23	38.3493	-10.1549
ENSG00000164402.13_5	45543	protein_coding	-0.473793	6.79277	-15.3982	3.41381e-24	7.64218e-23	38.522	-10.1471
ENSG00000051108.14_5	HERPUD1	protein_coding	-0.599666	6.89642	-16.5147	3.46652e-24	7.747e-23	44.8332	-10.1456
ENSG00000126016.15_3	AMOT	protein_coding	-0.53519	4.12165	-16.4539	3.5128e-24	7.83711e-23	41.048	-10.1443
ENSG00000175344.17_4	CHRNA7	protein_coding	3.45575	-0.81563	16.5137	3.64878e-24	8.12525e-23	41.8709	10.1406
ENSG00000157985.18_4	AGAP1	protein_coding	-0.785815	6.08598	-16.2371	3.65429e-24	8.12525e-23	45.458	-10.1404
ENSG00000146411.5_2	SLC2A12	protein_coding	-1.20316	3.15042	-15.4351	3.68318e-24	8.17567e-23	38.4389	-10.1397
ENSG00000109103.11_3	UNC119	protein_coding	-0.524514	4.30891	-15.4685	3.72667e-24	8.25828e-23	39.5587	-10.1385
ENSG00000081320.10_3	STK17B	protein_coding	0.815325	6.78827	15.6099	3.83881e-24	8.49248e-23	39.6807	10.1356
ENSG00000085563.14_3	ABCB1	protein_coding	1.19409	8.8495	16.1124	3.86071e-24	8.5266e-23	43.1415	10.1351
ENSG00000171970.12_3	ZNF57	protein_coding	-0.532849	4.4045	-16.0249	3.97732e-24	8.76942e-23	43.0239	-10.1322
ENSG00000116044.15_4	NFE2L2	protein_coding	0.557397	7.37078	16.4775	4.01288e-24	8.83303e-23	48.1639	10.1313
ENSG00000116815.15_4	CD58	protein_coding	-0.602325	4.70304	-16.5418	4.03199e-24	8.86029e-23	47.2301	-10.1308
ENSG00000204839.8_5	MROH6	protein_coding	-0.551672	4.98117	-15.5244	4.30388e-24	9.442e-23	38.6821	-10.1245
ENSG00000138308.5_2	PLA2G12B	protein_coding	-1.05009	2.74287	-15.5887	4.31922e-24	9.45512e-23	40.3341	-10.1241
ENSG00000187068.2_2	C3orf70	protein_coding	-0.932725	2.49472	-15.6661	4.32423e-24	9.45512e-23	39.2308	-10.124
ENSG00000186212.3_2	SOWAHB	protein_coding	-1.00519	4.26992	-16.2301	4.34489e-24	9.48455e-23	49.5868	-10.1235
ENSG00000198865.9_2	CCDC152	protein_coding	1.81864	1.1806	15.7291	4.35304e-24	9.48659e-23	40.3866	10.1233
ENSG00000035687.9_3	ADSS	protein_coding	-0.79136	5.81069	-16.2225	4.46671e-24	9.71823e-23	44.6112	-10.1208
ENSG00000214376.5_2	VSTM5	protein_coding	-1.29832	0.679515	-16.1932	4.48678e-24	9.74579e-23	40.5436	-10.1204
ENSG00000164120.13_2	HPGD	protein_coding	-0.653678	7.77869	-15.3657	4.50739e-24	9.77443e-23	38.1146	-10.1199
ENSG00000164749.11_4	HNF4G	protein_coding	0.539823	7.04193	15.5774	4.54721e-24	9.84456e-23	39.0703	10.1191
ENSG00000100304.12_3	TTLL12	protein_coding	0.569004	6.85075	15.5234	4.57643e-24	9.89154e-23	39.0507	10.1184
ENSG00000170190.15_5	SLC16A5	protein_coding	0.635694	5.56528	15.2491	4.64009e-24	1.00127e-22	37.861	10.1171
ENSG00000164659.14_4	KIAA1324L	protein_coding	1.75832	2.22305	19.3079	4.67677e-24	1.00753e-22	48.3589	10.1163
ENSG00000054967.12_2	RELT	protein_coding	2.02011	2.2822	13.4815	4.73951e-24	1.01938e-22	44.097	10.115
ENSG00000186625.13_2	KATNA1	protein_coding	0.511688	3.54308	15.5031	4.89222e-24	1.05051e-22	41.0162	10.1119
ENSG00000104413.16_4	ESRP1	protein_coding	-0.828972	7.46385	-16.4462	5.16981e-24	1.10831e-22	50.2611	-10.1065
ENSG00000146054.17_2	TRIM7	protein_coding	-1.20986	2.20205	-15.0943	5.24981e-24	1.12363e-22	37.8943	-10.105
ENSG00000235109.7_5	ZSCAN31	protein_coding	1.25927	4.51027	15.1112	5.39396e-24	1.15261e-22	37.4309	10.1023
ENSG00000153317.14_3	ASAP1	protein_coding	-1.13685	4.09946	-16.2655	5.49523e-24	1.17235e-22	53.0954	-10.1005
ENSG00000165548.10_3	TMEM63C	protein_coding	-1.25512	0.725114	-17.0073	5.6662e-24	1.20686e-22	42.6323	-10.0975
ENSG00000174500.12_3	GCSAM	protein_coding	1.36362	1.10663	15.0264	5.72101e-24	1.21657e-22	38.2001	10.0966
ENSG00000114023.15_2	FAM162A	protein_coding	-0.414892	6.74171	-15.2131	6.64641e-24	1.41108e-22	38.0511	-10.0818
ENSG00000188313.12_4	PLSCR1	protein_coding	0.514592	6.90507	15.5612	7.06851e-24	1.49827e-22	39.6405	10.0758
ENSG00000109099.14_3	PMP22	protein_coding	-2.02485	2.19069	-16.6856	7.12646e-24	1.50813e-22	42.6083	-10.075
ENSG00000221963.5_2	APOL6	protein_coding	-0.375319	7.48156	-15.129	7.17782e-24	1.5147e-22	37.5834	-10.0743
ENSG00000135929.8_3	CYP27A1	protein_coding	-0.85295	3.87891	-15.0366	7.18051e-24	1.5147e-22	37.4763	-10.0743
ENSG00000008513.15_5	ST3GAL1	protein_coding	1.09294	5.62679	15.6661	7.34493e-24	1.5469e-22	40.555	10.072
ENSG00000198719.8_2	DLL1	protein_coding	-1.93015	1.14911	-15.1421	7.72413e-24	1.62417e-22	38.606	-10.0671
ENSG00000067113.16_3	PLPP1	protein_coding	-0.748973	6.03127	-15.9079	8.2159e-24	1.72482e-22	40.785	-10.061
ENSG00000122912.14_3	SLC25A16	protein_coding	0.589015	4.68264	15.3833	8.32062e-24	1.74402e-22	38.842	10.0598
ENSG00000171517.5_2	LPAR3	protein_coding	-2.29213	0.314823	-15.9152	8.37114e-24	1.75182e-22	40.7146	-10.0592
ENSG00000108100.17_2	CCNY	protein_coding	-0.452242	6.30423	-15.3145	8.48335e-24	1.77248e-22	38.9269	-10.0578
ENSG00000100433.15_4	KCNK10	protein_coding	-1.34931	0.244916	-15.1052	8.94742e-24	1.86648e-22	38.1118	-10.0526
ENSG00000134463.14_3	ECHDC3	protein_coding	2.43647	-1.12394	16.1025	9.40482e-24	1.95879e-22	40.2776	10.0477
ENSG00000135114.12_2	OASL	protein_coding	-1.1273	3.67199	-15.4604	9.69024e-24	2.01505e-22	38.8586	-10.0447
ENSG00000053254.15_4	FOXN3	protein_coding	-0.876598	5.40229	-15.6659	1.01636e-23	2.11014e-22	40.8496	-10.04
ENSG00000111252.10_2	SH2B3	protein_coding	-0.863889	4.49147	-15.0083	1.02516e-23	2.12507e-22	37.1979	-10.0392
ENSG00000172197.10_2	MBOAT1	protein_coding	-0.914063	4.05013	-16.3252	1.03206e-23	2.13601e-22	42.4891	-10.0385
ENSG00000107249.22_4	GLIS3	protein_coding	-0.921217	3.51504	-15.4371	1.0489e-23	2.16745e-22	38.7132	-10.0369
ENSG00000092964.17_5	DPYSL2	protein_coding	-0.792905	4.9734	-15.0032	1.0593e-23	2.1855e-22	37.3057	-10.036
ENSG00000179021.9_2	C3orf38	protein_coding	0.528886	4.79218	16.1599	1.13382e-23	2.33559e-22	47.5494	10.0292
ENSG00000163602.10_3	RYBP	protein_coding	0.546074	6.03264	15.6937	1.17656e-23	2.41642e-22	41.6173	10.0256
ENSG00000101596.15_4	SMCHD1	protein_coding	0.644781	7.61766	15.2766	1.17673e-23	2.41642e-22	37.9839	10.0256
ENSG00000168610.14_4	STAT3	protein_coding	0.444564	7.62567	15.2943	1.18559e-23	2.43082e-22	38.4959	10.0248
ENSG00000162512.15_4	SDC3	protein_coding	2.23623	2.90389	15.2048	1.19941e-23	2.45535e-22	43.1045	10.0237
ENSG00000109762.15_2	SNX25	protein_coding	-0.456161	4.12521	-15.2932	1.2296e-23	2.51323e-22	39.121	-10.0212
ENSG00000135070.14_5	ISCA1	protein_coding	0.550816	5.8051	16.0294	1.24485e-23	2.54045e-22	47.4577	10.02
ENSG00000144036.15_3	EXOC6B	protein_coding	-0.795589	6.30369	-15.2448	1.27708e-23	2.6022e-22	38.3512	-10.0175
ENSG00000157601.13_3	MX1	protein_coding	1.32281	5.7974	15.6916	1.31225e-23	2.66972e-22	41.3893	10.0148
ENSG00000143337.18_5	TOR1AIP1	protein_coding	0.608372	6.01169	15.4441	1.33313e-23	2.70802e-22	39.7153	10.0132
ENSG00000160593.18_6	JAML	protein_coding	-1.15248	2.12429	-14.8428	1.40021e-23	2.8399e-22	38.8297	-10.0084
ENSG00000107731.12_3	UNC5B	protein_coding	-0.501829	6.74558	-14.9627	1.44636e-23	2.92898e-22	37.1599	-10.0052
ENSG00000123992.19_4	DNPEP	protein_coding	-0.415517	5.97738	-15.6544	1.50015e-23	3.03324e-22	41.7196	-10.0016
ENSG00000278053.4_2	DDX52	protein_coding	0.699741	5.57282	16.8615	1.51242e-23	3.05337e-22	51.3174	10.0008
ENSG00000114166.7_2	KAT2B	protein_coding	-0.443489	4.90211	-15.0727	1.52019e-23	3.06435e-22	37.6634	-10.0002
ENSG00000121454.5_2	LHX4	protein_coding	-1.58126	1.39585	-15.696	1.591e-23	3.20219e-22	42.1243	-9.99574
ENSG00000012171.19_4	SEMA3B	protein_coding	0.698895	6.68666	15.0499	1.61438e-23	3.2443e-22	37.3804	9.99429
ENSG00000012232.8_2	EXTL3	protein_coding	0.946306	5.02596	15.9286	1.69456e-23	3.40023e-22	51.5453	9.98949
ENSG00000166415.14_3	WDR72	protein_coding	3.89863	-1.836	14.5773	1.7556e-23	3.51735e-22	36.2948	9.98598
ENSG00000120162.9_2	MOB3B	protein_coding	-0.590642	6.40339	-15.6328	1.77742e-23	3.55565e-22	41.8695	-9.98475
ENSG00000130055.13_2	GDPD2	protein_coding	-0.684289	4.71463	-15.2843	1.78921e-23	3.5738e-22	38.5153	-9.9841
ENSG00000269636.1	AC010441.1	protein_coding	1.75166	4.03606	16.2237	1.99464e-23	3.9781e-22	48.6382	9.97331
ENSG00000196372.12_2	ASB13	protein_coding	-0.539247	5.09771	-15.2233	2.05256e-23	4.08742e-22	38.5157	-9.97047
ENSG00000124406.16_4	ATP8A1	protein_coding	-0.527074	6.96094	-15.1749	2.07467e-23	4.1252e-22	38.747	-9.96941
ENSG00000006025.11_3	OSBPL7	protein_coding	-1.29628	5.30861	-16.2784	2.08716e-23	4.14379e-22	49.4573	-9.96881
ENSG00000075651.15_3	PLD1	protein_coding	0.517024	7.36601	15.0784	2.14819e-23	4.25852e-22	37.7066	9.96595
ENSG00000174804.3_2	FZD4	protein_coding	-0.82711	1.10888	-15.3341	2.24821e-23	4.4501e-22	38.6529	-9.96142
ENSG00000254087.7_3	LYN	protein_coding	0.643259	5.61328	14.8751	2.3065e-23	4.55862e-22	37.2922	9.95888
ENSG00000183111.11_2	ARHGEF37	protein_coding	-0.692855	5.38446	-15.4033	2.34747e-23	4.63265e-22	38.9844	-9.95713
ENSG00000178385.14_3	PLEKHM3	protein_coding	-0.824887	2.99564	-15.5713	2.36272e-23	4.65577e-22	43.3558	-9.95648
ENSG00000105339.10_4	DENND3	protein_coding	-0.706851	4.80559	-15.0106	2.38289e-23	4.68848e-22	37.4147	-9.95564
ENSG00000167183.2_2	PRR15L	protein_coding	-0.80939	8.46562	-15.5235	2.40179e-23	4.71861e-22	40.7618	-9.95485
ENSG00000107537.13_4	PHYH	protein_coding	-0.308781	5.94788	-14.9133	2.46565e-23	4.83687e-22	36.8629	-9.95224
ENSG00000117266.15_5	CDK18	protein_coding	-0.603967	4.64613	-14.7342	2.5185e-23	4.93319e-22	36.3377	-9.95013
ENSG00000196591.11_2	HDAC2	protein_coding	0.366511	6.24456	14.9201	2.53835e-23	4.96468e-22	37.4565	9.94935
ENSG00000154978.12_3	VOPP1	protein_coding	0.310455	6.42633	14.8729	2.59843e-23	5.07465e-22	37.1071	9.94702
ENSG00000119950.20_5	MXI1	protein_coding	-0.716365	7.55868	-14.8702	2.60379e-23	5.07758e-22	36.9639	-9.94682
ENSG00000113303.11_3	BTNL8	protein_coding	-0.43742	7.53932	-15.5571	2.65244e-23	5.1648e-22	38.4895	-9.94497
ENSG00000148339.12_5	SLC25A25	protein_coding	0.507322	4.97886	14.8839	2.71953e-23	5.28762e-22	37.2381	9.94249
ENSG00000100379.17_5	KCTD17	protein_coding	1.45805	3.48825	15.1849	2.9112e-23	5.65194e-22	39.1222	9.9357
ENSG00000164828.17_6	SUN1	protein_coding	-0.341199	6.96472	-15.0824	2.96628e-23	5.75038e-22	37.4038	-9.93383
ENSG00000145832.14_4	SLC25A48	protein_coding	-0.951506	1.27101	-15.0557	3.04663e-23	5.89747e-22	38.6625	-9.93117
ENSG00000123191.14_4	ATP7B	protein_coding	-0.697335	4.71511	-15.0124	3.12625e-23	6.04271e-22	38.4925	-9.9286
ENSG00000149577.15_3	SIDT2	protein_coding	-0.476784	5.06871	-15.017	3.13414e-23	6.04907e-22	37.8623	-9.92835
ENSG00000103066.12_5	PLA2G15	protein_coding	-0.509917	3.34707	-15.1205	3.14788e-23	6.06669e-22	39.8659	-9.92791
ENSG00000137573.13_3	SULF1	protein_coding	4.02278	-2.08525	15.5427	3.28056e-23	6.31317e-22	40.5557	9.92379
ENSG00000055813.5_3	CCDC85A	protein_coding	3.54169	-2.29817	15.1743	3.28837e-23	6.31895e-22	38.5245	9.92355
ENSG00000175806.14_4	MSRA	protein_coding	0.475697	3.64334	14.9003	3.47577e-23	6.66099e-22	37.4626	9.91802
ENSG00000127980.15_3	PEX1	protein_coding	0.694604	5.25756	15.2497	3.47649e-23	6.66099e-22	39.176	9.918
ENSG00000138061.11_3	CYP1B1	protein_coding	2.47585	3.59041	15.2718	3.51154e-23	6.71837e-22	41.4658	9.917
ENSG00000139372.14_4	TDG	protein_coding	0.393642	5.57234	15.1003	3.59516e-23	6.86837e-22	39.1516	9.91465
ENSG00000137634.9_3	NXPE4	protein_coding	-1.39438	4.76481	-14.7987	3.67693e-23	7.01442e-22	36.7116	-9.9124
ENSG00000150054.18_2	MPP7	protein_coding	-0.566416	6.27134	-14.7742	3.72603e-23	7.09778e-22	36.7076	-9.91108
ENSG00000178896.8_3	EXOSC4	protein_coding	0.729083	3.64271	15.0822	3.76889e-23	7.16906e-22	40.1666	9.90994
ENSG00000122490.18_2	PQLC1	protein_coding	0.483437	5.8312	15.282	3.812e-23	7.24059e-22	39.7557	9.9088
ENSG00000138463.8_2	DIRC2	protein_coding	0.463195	4.92811	14.8268	3.87473e-23	7.34915e-22	36.9112	9.90717
ENSG00000159579.13_3	RSPRY1	protein_coding	0.423114	6.34712	15.7619	3.91193e-23	7.39937e-22	47.7476	9.90621
ENSG00000073350.13_4	LLGL2	protein_coding	-0.353074	8.44609	-14.853	3.91245e-23	7.39937e-22	37.3482	-9.9062
ENSG00000153774.8_3	CFDP1	protein_coding	0.501137	6.52161	14.945	3.94038e-23	7.4415e-22	37.8488	9.90549
ENSG00000173905.8_3	GOLIM4	protein_coding	0.735281	7.51906	15.6644	4.06419e-23	7.66431e-22	44.2295	9.9024
ENSG00000142657.20_3	PGD	protein_coding	0.582198	6.90618	14.7888	4.07363e-23	7.67113e-22	36.5365	9.90216
ENSG00000133639.4_3	BTG1	protein_coding	-0.512347	7.50904	-14.6991	4.15869e-23	7.82013e-22	36.2844	-9.9001
ENSG00000137440.4_2	FGFBP1	protein_coding	-0.745688	6.0688	-14.513	4.21628e-23	7.9171e-22	35.7859	-9.89872
ENSG00000162817.6_2	C1orf115	protein_coding	0.794014	8.13826	15.3369	4.36202e-23	8.17909e-22	39.3953	9.89532
ENSG00000083857.13_4	FAT1	protein_coding	-0.550827	9.45846	-14.6419	4.66991e-23	8.74395e-22	36.3097	-9.8885
ENSG00000188997.7_3	KCTD21	protein_coding	0.501389	4.17002	15.0748	4.79549e-23	8.96635e-22	38.814	9.88584
ENSG00000100292.16_2	HMOX1	protein_coding	-0.718537	6.65219	-14.6566	4.9585e-23	9.25798e-22	36.2433	-9.88249
ENSG00000115042.9_3	FAHD2A	protein_coding	0.667838	3.98346	14.8311	4.97994e-23	9.28484e-22	37.3902	9.88206
ENSG00000054690.13_2	PLEKHH1	protein_coding	-0.678006	5.96125	-15.5466	5.01058e-23	9.32875e-22	42.4141	-9.88144
ENSG00000168952.15_2	STXBP6	protein_coding	1.72941	4.74116	12.9869	5.02744e-23	9.34692e-22	41.639	9.88111
ENSG00000181885.18_3	CLDN7	protein_coding	0.526823	10.3695	14.9542	5.04678e-23	9.36965e-22	38.066	9.88072
ENSG00000133056.13_3	PIK3C2B	protein_coding	-0.677823	6.98173	-15.6177	5.09659e-23	9.44879e-22	45.0593	-9.87974
ENSG00000090530.9_3	P3H2	protein_coding	-0.866439	4.54476	-15.1855	5.17291e-23	9.57679e-22	37.5016	-9.87825
ENSG00000171219.8_3	CDC42BPG	protein_coding	-0.441588	7.23332	-14.6121	5.29307e-23	9.7855e-22	36.1303	-9.87595
ENSG00000271447.5_4	MMP28	protein_coding	-0.582792	6.20265	-14.5853	5.32336e-23	9.82769e-22	35.8936	-9.87537
ENSG00000161048.11_3	NAPEPLD	protein_coding	0.562518	6.87503	15.128	5.46437e-23	1.00739e-21	37.7158	9.87275
ENSG00000001626.15_4	CFTR	protein_coding	-0.904066	6.17565	-14.5534	5.56858e-23	1.02516e-21	35.9313	-9.87086
ENSG00000163293.11_3	NIPAL1	protein_coding	-0.795433	6.1382	-15.002	5.60318e-23	1.03009e-21	38.0788	-9.87024
ENSG00000152127.8_2	MGAT5	protein_coding	-0.537699	7.34333	-15.1819	5.92929e-23	1.08853e-21	39.7724	-9.86456
ENSG00000166035.10_3	LIPC	protein_coding	-1.17977	2.33753	-15.2819	6.09226e-23	1.11672e-21	39.7711	-9.86184
ENSG00000166619.13_4	BLCAP	protein_coding	-0.367363	6.41136	-14.5833	6.09982e-23	1.11672e-21	35.8381	-9.86172
ENSG00000171914.16_3	TLN2	protein_coding	-0.981763	4.64391	-15.0133	6.19146e-23	1.13192e-21	39.2634	-9.86022
ENSG00000186834.3_2	HEXIM1	protein_coding	0.489805	7.37625	15.3868	6.3919e-23	1.16694e-21	41.7783	9.85702
ENSG00000104131.12_3	EIF3J	protein_coding	0.492487	5.33266	14.5975	6.51206e-23	1.18723e-21	37.0085	9.85515
ENSG00000144567.10_6	RETREG2	protein_coding	-0.473957	6.43755	-15.4198	6.54343e-23	1.1913e-21	42.8545	-9.85467
ENSG00000203859.9_2	HSD3B2	protein_coding	-2.25525	1.19792	-14.638	6.78671e-23	1.23389e-21	36.8702	-9.851
ENSG00000172478.17_6	MAB21L4	protein_coding	1.15739	3.68851	14.3555	6.91975e-23	1.25634e-21	35.2726	9.84905
ENSG00000109101.7_2	FOXN1	protein_coding	-2.81523	-2.71824	-14.9937	7.15915e-23	1.29802e-21	39.9788	-9.84563
ENSG00000103047.7_3	TANGO6	protein_coding	1.40654	3.12452	12.9128	7.17536e-23	1.29916e-21	41.3052	9.8454
ENSG00000275410.4_3	HNF1B	protein_coding	0.690391	5.93209	15.0652	7.24227e-23	1.30771e-21	38.6731	9.84447
ENSG00000069345.11_2	DNAJA2	protein_coding	0.228856	6.99483	14.7296	7.24764e-23	1.30771e-21	37.137	9.84439
ENSG00000198018.6_3	ENTPD7	protein_coding	0.514721	5.6135	14.6727	7.25238e-23	1.30771e-21	36.5871	9.84433
ENSG00000198522.13_4	GPN1	protein_coding	0.623619	4.65554	15.1691	7.69466e-23	1.38557e-21	43.1823	9.83837
ENSG00000122512.15_3	PMS2	protein_coding	0.598509	3.51816	15.2756	7.89382e-23	1.41949e-21	39.9493	9.8358
ENSG00000156298.12_3	TSPAN7	protein_coding	-0.851048	5.66396	-14.6343	8.14074e-23	1.46058e-21	35.9665	-9.8327
ENSG00000146223.14_2	RPL7L1	protein_coding	0.352635	5.95908	14.478	8.14453e-23	1.46058e-21	35.5572	9.83265
ENSG00000158467.16_3	AHCYL2	protein_coding	-0.493871	9.01456	-14.5667	8.16994e-23	1.46314e-21	35.7642	-9.83234
ENSG00000106688.11_2	SLC1A1	protein_coding	0.434585	7.87139	14.6247	8.41347e-23	1.50471e-21	36.1993	9.82938
ENSG00000197969.12_4	VPS13A	protein_coding	0.625218	7.27168	14.9566	8.47516e-23	1.51368e-21	38.2373	9.82864
ENSG00000132821.11_2	VSTM2L	protein_coding	-0.972397	1.69293	-15.6458	9.3085e-23	1.66027e-21	38.7698	-9.81919
ENSG00000135917.14_4	SLC19A3	protein_coding	-1.8913	0.0872581	-14.6461	9.57354e-23	1.70523e-21	37.724	-9.81636
ENSG00000138758.11_5	45546	protein_coding	-0.633938	6.39088	-14.4891	9.64773e-23	1.71612e-21	36.1789	-9.81558
ENSG00000176454.13_3	LPCAT4	protein_coding	-0.629177	6.22983	-14.7998	9.73183e-23	1.72875e-21	36.846	-9.81471
ENSG00000154803.12_3	FLCN	protein_coding	-0.617147	5.1295	-14.6425	9.81693e-23	1.74151e-21	36.7766	-9.81383
ENSG00000107643.16_6	MAPK8	protein_coding	0.711023	5.58013	15.3533	9.9099e-23	1.75564e-21	46.0787	9.81288
ENSG00000002726.20_4	AOC1	protein_coding	0.346067	10.1434	14.4854	9.99577e-23	1.76847e-21	35.499	9.81201
ENSG00000157315.4_3	TMED6	protein_coding	0.978421	2.98858	14.725	1.00616e-22	1.77773e-21	36.1968	9.81135
ENSG00000153823.18_2	PID1	protein_coding	-1.02734	3.31035	-14.4446	1.04232e-22	1.83915e-21	35.3867	-9.80778
ENSG00000153902.13_3	LGI4	protein_coding	-1.17546	2.11639	-14.2665	1.05696e-22	1.86248e-21	36.5066	-9.80638
ENSG00000006704.10_4	GTF2IRD1	protein_coding	-1.00608	4.11257	-12.8316	1.06042e-22	1.86609e-21	40.8741	-9.80605
ENSG00000000003.14_2	TSPAN6	protein_coding	-0.283096	6.20534	-14.3657	1.06284e-22	1.86785e-21	35.3276	-9.80582
ENSG00000168297.15_3	PXK	protein_coding	-0.890593	3.62324	-15.072	1.076e-22	1.88846e-21	39.5038	-9.80457
ENSG00000198060.9_2	45356	protein_coding	0.459668	5.36304	15.2817	1.14207e-22	2.00175e-21	42.4338	9.79856
ENSG00000107863.17_4	ARHGAP21	protein_coding	-0.515884	6.98434	-14.8157	1.19753e-22	2.09616e-21	38.2911	-9.79376
ENSG00000179981.10_4	TSHZ1	protein_coding	-0.649386	4.11015	-14.7679	1.20518e-22	2.10675e-21	36.9852	-9.79312
ENSG00000143344.15_3	RGL1	protein_coding	0.656112	3.76098	14.756	1.23896e-22	2.16292e-21	37.0957	9.79033
ENSG00000110169.10_2	HPX	protein_coding	-2.02638	-2.41542	-14.9774	1.24934e-22	2.17816e-21	38.9459	-9.78948
ENSG00000211455.7_3	STK38L	protein_coding	0.633313	6.44858	14.9577	1.2892e-22	2.24468e-21	39.6637	9.78631
ENSG00000189077.10_2	TMEM120A	protein_coding	-0.370788	6.43708	-14.3457	1.31025e-22	2.27831e-21	35.2249	-9.78467
ENSG00000125505.16_4	MBOAT7	protein_coding	-0.279009	6.77433	-14.7013	1.35019e-22	2.34467e-21	36.0811	-9.78163
ENSG00000205744.9_3	DENND1C	protein_coding	-0.383042	6.17379	-14.4631	1.35419e-22	2.34851e-21	35.8147	-9.78133
ENSG00000169764.15_5	UGP2	protein_coding	-0.312631	8.98787	-14.2954	1.41509e-22	2.45089e-21	35.0488	-9.77688
ENSG00000105722.9_3	ERF	protein_coding	1.04129	5.43399	15.3163	1.50448e-22	2.60229e-21	49.3842	9.77067
ENSG00000198142.4_3	SOWAHC	protein_coding	-0.986458	5.48861	-15.6633	1.50725e-22	2.60367e-21	51.5546	-9.77049
ENSG00000163686.14_3	ABHD6	protein_coding	-0.709713	3.98091	-14.377	1.51923e-22	2.62092e-21	35.5834	-9.76969
ENSG00000160190.13_5	SLC37A1	protein_coding	-0.468896	7.25389	-14.4278	1.55113e-22	2.67245e-21	35.5822	-9.76758
ENSG00000109787.12_2	KLF3	protein_coding	-0.405733	8.09907	-15.0058	1.55961e-22	2.68134e-21	40.7475	-9.76703
ENSG00000154274.14_2	C4orf19	protein_coding	0.465719	6.57072	14.8147	1.56036e-22	2.68134e-21	37.9634	9.76698
ENSG00000132640.14_4	BTBD3	protein_coding	0.606504	6.51028	14.6805	1.61926e-22	2.77892e-21	37.3881	9.76322
ENSG00000146802.12_2	TMEM168	protein_coding	0.467333	5.4214	14.3374	1.63169e-22	2.79661e-21	35.2352	9.76245
ENSG00000166912.16_2	MTMR10	protein_coding	-0.375677	5.47698	-14.3875	1.69329e-22	2.89841e-21	35.8219	-9.75869
ENSG00000175895.3_2	PLEKHF2	protein_coding	-0.417054	5.46082	-14.686	1.7039e-22	2.90959e-21	37.7957	-9.75806
ENSG00000205476.8_3	CCDC85C	protein_coding	-0.370104	6.14073	-14.4861	1.70424e-22	2.90959e-21	36.247	-9.75804
ENSG00000076356.6_2	PLXNA2	protein_coding	-0.509648	6.48963	-14.7024	1.72406e-22	2.93961e-21	37.5784	-9.75686
ENSG00000198087.7_3	CD2AP	protein_coding	-0.398948	8.6622	-14.3959	1.75114e-22	2.98192e-21	35.7897	-9.75528
ENSG00000141753.6_2	IGFBP4	protein_coding	-0.778428	5.90891	-14.4323	1.75895e-22	2.99134e-21	35.8209	-9.75483
ENSG00000165801.9_2	ARHGEF40	protein_coding	-0.966259	2.10566	-14.364	1.76198e-22	2.99263e-21	36.1184	-9.75466
ENSG00000086289.11_4	EPDR1	protein_coding	-0.844673	4.28653	-14.9301	1.80143e-22	3.05408e-21	36.9398	-9.75241
ENSG00000242950.6_2	ERVW-1	protein_coding	2.62852	-1.33314	14.4674	1.80434e-22	3.05408e-21	38.422	9.75224
ENSG00000068137.14_2	PLEKHH3	protein_coding	-0.770669	3.63198	-14.6575	1.80512e-22	3.05408e-21	38.5216	-9.7522
ENSG00000009780.15_4	FAM76A	protein_coding	-0.418559	3.49653	-14.5325	1.85696e-22	3.13776e-21	37.244	-9.74933
ENSG00000084090.13_3	STARD7	protein_coding	0.788352	7.34562	15.2117	1.87023e-22	3.15614e-21	41.6408	9.7486
ENSG00000076662.9_3	ICAM3	protein_coding	-0.666083	3.13665	-14.65	1.90423e-22	3.20939e-21	38.842	-9.74677
ENSG00000197256.10_4	KANK2	protein_coding	-0.659733	3.19542	-14.1509	1.99132e-22	3.35189e-21	35.9758	-9.74223
ENSG00000181704.11_2	YIPF6	protein_coding	0.267237	6.27022	14.7279	2.04574e-22	3.4391e-21	37.8068	9.73949
ENSG00000183864.4_3	TOB2	protein_coding	-0.412459	7.01462	-14.6385	2.05465e-22	3.44966e-21	37.6238	-9.73905
ENSG00000108091.10_2	CCDC6	protein_coding	-0.508853	6.80551	-14.9386	2.07085e-22	3.47244e-21	40.3797	-9.73825
ENSG00000206075.13_3	SERPINB5	protein_coding	-1.20116	6.44092	-14.4188	2.11497e-22	3.54191e-21	35.5987	-9.73611
ENSG00000104081.13_3	BMF	protein_coding	-1.52256	3.53059	-15.3683	2.11908e-22	3.54428e-21	39.8212	-9.73591
ENSG00000124383.8_2	MPHOSPH10	protein_coding	0.658433	4.00072	14.1957	2.24171e-22	3.74463e-21	37.2816	9.73019
ENSG00000196116.7_2	TDRD7	protein_coding	-0.431516	5.87283	-14.5718	2.32521e-22	3.87918e-21	36.8839	-9.72647
ENSG00000137364.4_2	TPMT	protein_coding	-0.283401	8.05933	-14.4326	2.38029e-22	3.96605e-21	35.3166	-9.72409
ENSG00000198515.13_3	CNGA1	protein_coding	-1.25126	3.40971	-14.4754	2.40107e-22	3.99562e-21	36.1582	-9.7232
ENSG00000163827.12_3	LRRC2	protein_coding	-2.00334	-2.00849	-14.4364	2.4095e-22	4.00458e-21	36.4676	-9.72285
ENSG00000198246.8_4	SLC29A3	protein_coding	-0.538005	3.83895	-14.2153	2.62357e-22	4.35487e-21	34.7013	-9.71418
ENSG00000188487.11_3	INSC	protein_coding	1.2983	4.14308	14.3061	2.63298e-22	4.36498e-21	35.805	9.71381
ENSG00000244474.5_3	UGT1A4	protein_coding	1.23423	2.92897	14.3393	2.77469e-22	4.59411e-21	36.1942	9.70847
ENSG00000128923.10_5	MINDY2	protein_coding	-0.626793	4.89131	-14.8664	2.84607e-22	4.70638e-21	39.9909	-9.70588
ENSG00000140848.16_3	CPNE2	protein_coding	0.803645	6.33304	14.6976	2.85985e-22	4.72323e-21	37.9725	9.70539
ENSG00000143776.18_4	CDC42BPA	protein_coding	-0.521976	6.53389	-14.4085	2.88751e-22	4.76295e-21	36.3741	-9.70441
ENSG00000119547.5_3	ONECUT2	protein_coding	1.98926	-1.42451	14.3211	3.0011e-22	4.94411e-21	35.7969	9.70047
ENSG00000112237.12_3	CCNC	protein_coding	0.231791	6.24522	14.1264	3.10043e-22	5.10136e-21	34.6453	9.69715
ENSG00000111906.17_2	HDDC2	protein_coding	0.390499	4.23664	14.1326	3.10843e-22	5.10815e-21	34.4957	9.69689
ENSG00000177469.12_5	CAVIN1	protein_coding	2.03752	6.37954	14.9603	3.12324e-22	5.12609e-21	42.5867	9.6964
ENSG00000176087.14_3	SLC35A4	protein_coding	0.529065	6.75892	14.8206	3.1519e-22	5.16668e-21	39.3925	9.69547
ENSG00000099282.9_3	TSPAN15	protein_coding	-0.434259	7.07698	-14.4688	3.16656e-22	5.18425e-21	36.068	-9.69499
ENSG00000132470.13_3	ITGB4	protein_coding	-0.57017	8.74362	-14.385	3.18317e-22	5.20497e-21	35.576	-9.69446
ENSG00000112033.13_3	PPARD	protein_coding	-0.472586	7.11838	-14.1975	3.21557e-22	5.25143e-21	34.7665	-9.69343
ENSG00000169762.16_2	TAPT1	protein_coding	-0.394339	5.0869	-14.4896	3.46269e-22	5.64801e-21	37.5727	-9.68586
ENSG00000204175.5_2	GPRIN2	protein_coding	-0.931422	4.05661	-14.3089	3.61065e-22	5.88205e-21	35.5609	-9.68159
ENSG00000171109.18_3	MFN1	protein_coding	0.359082	5.52739	14.3314	3.63343e-22	5.91185e-21	35.3434	9.68094
ENSG00000066739.11_2	ATG2B	protein_coding	-0.493215	4.99854	-14.4412	3.85623e-22	6.26661e-21	36.2695	-9.67486
ENSG00000138604.9_3	GLCE	protein_coding	-0.495045	6.18464	-14.2886	3.92818e-22	6.37567e-21	35.5946	-9.67297
ENSG00000112576.12_3	CCND3	protein_coding	-0.574403	5.77593	-14.106	3.94285e-22	6.39159e-21	34.6126	-9.67259
ENSG00000100077.14_5	GRK3	protein_coding	-1.11417	4.58494	-14.6142	4.05184e-22	6.56019e-21	36.4477	-9.6698
ENSG00000155760.2_2	FZD7	protein_coding	-0.818725	3.32664	-13.986	4.06131e-22	6.56745e-21	34.3912	-9.66956
ENSG00000182938.5_3	OTOP3	protein_coding	-1.11028	2.66917	-14.191	4.13493e-22	6.67829e-21	35.2935	-9.66772
ENSG00000079335.19_4	CDC14A	protein_coding	-0.777539	4.19295	-14.2186	4.41256e-22	7.11795e-21	35.3961	-9.66106
ENSG00000140320.11_4	BAHD1	protein_coding	-0.509072	5.66985	-14.5775	4.42478e-22	7.12894e-21	38.2894	-9.66078
ENSG00000173933.20_4	RBM4	protein_coding	0.368936	6.42979	14.4005	4.52158e-22	7.27599e-21	37.2281	9.65856
ENSG00000114455.13_3	HHLA2	protein_coding	-0.518014	8.32858	-14.0175	4.60001e-22	7.39316e-21	34.1375	-9.6568
ENSG00000088367.21_4	EPB41L1	protein_coding	-0.370567	6.12831	-14.0371	4.777e-22	7.66824e-21	34.2668	-9.65293
ENSG00000196730.12_3	DAPK1	protein_coding	-1.07579	5.60246	-14.1945	4.79006e-22	7.67984e-21	35.8272	-9.65265
ENSG00000159871.14_3	LYPD5	protein_coding	5.09577	2.231	19.1668	4.82943e-22	7.73356e-21	51.0027	9.65181
ENSG00000100897.17_4	DCAF11	protein_coding	0.532769	7.21001	14.7107	5.00862e-22	8.01076e-21	37.8383	9.64808
ENSG00000186918.13_3	ZNF395	protein_coding	-1.02219	5.88087	-14.1888	5.28937e-22	8.44951e-21	35.354	-9.64248
ENSG00000079246.15_3	XRCC5	protein_coding	0.245993	7.91013	13.9626	5.4758e-22	8.73672e-21	34.2276	9.63893
ENSG00000145911.5_4	N4BP3	protein_coding	-1.38865	1.16726	-14.1232	5.59434e-22	8.91505e-21	35.269	-9.63673
ENSG00000101255.10_3	TRIB3	protein_coding	-1.15219	5.42511	-14.0069	5.71443e-22	9.09541e-21	34.6306	-9.63455
ENSG00000196083.9_5	IL1RAP	protein_coding	1.36441	2.90939	15.4831	5.82291e-22	9.25688e-21	49.0468	9.63261
ENSG00000176853.15_3	FAM91A1	protein_coding	0.415347	6.31905	14.3267	5.93829e-22	9.42547e-21	36.0401	9.6306
ENSG00000107331.16_4	ABCA2	protein_coding	-0.611003	5.47419	-14.0139	5.95026e-22	9.42547e-21	34.4352	-9.63039
ENSG00000100302.6_2	RASD2	protein_coding	-1.79726	0.724566	-14.0734	5.95044e-22	9.42547e-21	35.1193	-9.63039
ENSG00000111331.12_2	OAS3	protein_coding	-0.670663	5.47638	-14.2353	6.03505e-22	9.54799e-21	34.8885	-9.62894
ENSG00000166819.11_3	PLIN1	protein_coding	-1.12259	0.436822	-14.4128	6.16328e-22	9.73917e-21	36.5155	-9.62678
ENSG00000119862.12_3	LGALSL	protein_coding	0.912009	6.04718	14.6954	6.43007e-22	1.01486e-20	39.4249	9.62242
ENSG00000163406.10_3	SLC15A2	protein_coding	1.32424	0.95607	14.067	6.52319e-22	1.02832e-20	35.1821	9.62094
ENSG00000179913.10_3	B3GNT3	protein_coding	0.725487	7.9931	14.0177	7.00168e-22	1.10243e-20	34.6412	9.61366
ENSG00000160293.16_4	VAV2	protein_coding	-0.64458	5.75582	-14.8656	7.08626e-22	1.11441e-20	36.7107	-9.61242
ENSG00000074410.13_3	CA12	protein_coding	0.457003	9.88598	14.0656	7.18695e-22	1.1289e-20	34.7445	9.61097
ENSG00000107819.13_2	SFXN3	protein_coding	-0.7059	4.95514	-14.1729	7.27039e-22	1.14065e-20	36.0214	-9.60978
ENSG00000136379.11_5	ABHD17C	protein_coding	-0.432972	7.15367	-14.6384	7.43509e-22	1.1651e-20	37.2616	-9.60747
ENSG00000151729.10_2	SLC25A4	protein_coding	0.622688	5.74219	14.6684	7.68399e-22	1.20267e-20	40.7089	9.60408
ENSG00000204977.9_3	TRIM13	protein_coding	0.404588	5.46918	14.463	7.73974e-22	1.20996e-20	37.5897	9.60334
ENSG00000125247.15_3	TMTC4	protein_coding	0.523434	3.59476	14.0478	7.83092e-22	1.22276e-20	34.2704	9.60213
ENSG00000181856.14_2	SLC2A4	protein_coding	3.34398	0.509531	14.259	8.19671e-22	1.27836e-20	36.7526	9.59742
ENSG00000240891.7_4	PLCXD2	protein_coding	0.765408	2.95497	14.7452	8.28024e-22	1.28985e-20	41.5446	9.59638
ENSG00000196139.13_4	AKR1C3	protein_coding	-0.483879	9.43556	-14.0662	8.41495e-22	1.30929e-20	34.219	-9.59471
ENSG00000185561.9_2	TLCD2	protein_coding	-0.428729	6.55487	-13.8289	8.6973e-22	1.35162e-20	33.6789	-9.59131
ENSG00000197111.15_4	PCBP2	protein_coding	0.247769	8.08892	13.8106	8.87826e-22	1.37812e-20	33.6661	9.58919
ENSG00000139679.15_2	LPAR6	protein_coding	0.818094	3.04429	14.0535	8.89726e-22	1.37944e-20	35.6888	9.58897
ENSG00000179314.14_4	WSCD1	protein_coding	-0.959168	5.21563	-14.2055	8.96702e-22	1.38862e-20	35.1522	-9.58816
ENSG00000170915.8_3	PAQR8	protein_coding	-0.618247	7.79667	-13.9845	8.98972e-22	1.3905e-20	34.617	-9.5879
ENSG00000136044.11_3	APPL2	protein_coding	0.564786	8.19568	14.1542	9.01893e-22	1.39338e-20	35.4769	9.58756
ENSG00000155792.9_2	DEPTOR	protein_coding	-0.928194	0.513367	-14.2321	9.25879e-22	1.42876e-20	35.3435	-9.58485
ENSG00000131941.7_2	RHPN2	protein_coding	0.47689	7.77811	13.797	9.35463e-22	1.44186e-20	33.5651	9.58379
ENSG00000163605.14_3	PPP4R2	protein_coding	0.39162	6.58321	14.8613	9.67374e-22	1.4893e-20	42.8949	9.58033
ENSG00000134955.11_5	SLC37A2	protein_coding	2.4672	1.27914	13.842	9.6995e-22	1.49152e-20	34.9806	9.58005
ENSG00000118922.17_3	KLF12	protein_coding	-1.03152	0.484043	-13.4969	1.00425e-21	1.54247e-20	33.428	-9.57646
ENSG00000125848.9_2	FLRT3	protein_coding	0.785853	3.64891	14.8072	1.01193e-21	1.55245e-20	37.0161	9.57568
ENSG00000204219.10_3	TCEA3	protein_coding	-0.626839	5.19249	-14.0585	1.08079e-21	1.65617e-20	34.3467	-9.56887
ENSG00000111424.10_3	VDR	protein_coding	-0.444018	8.27807	-13.863	1.13652e-21	1.73953e-20	33.7783	-9.56367
ENSG00000166387.12_6	PPFIBP2	protein_coding	-0.701904	5.66197	-14.576	1.1401e-21	1.74299e-20	39.3421	-9.56335
ENSG00000071242.11_3	RPS6KA2	protein_coding	0.66393	4.43961	14.0188	1.1685e-21	1.78434e-20	34.826	9.5608
ENSG00000160007.18_3	ARHGAP35	protein_coding	-0.434927	7.67031	-13.9565	1.17337e-21	1.78969e-20	34.7559	-9.56037
ENSG00000117519.15_2	CNN3	protein_coding	0.953635	7.29647	14.4864	1.1764e-21	1.79224e-20	39.3095	9.5601
ENSG00000077463.14_4	SIRT6	protein_coding	-0.499459	6.32823	-13.9612	1.18069e-21	1.7967e-20	34.4117	-9.55973
ENSG00000126562.16_2	WNK4	protein_coding	-0.911821	2.27427	-14.3901	1.18755e-21	1.80504e-20	35.272	-9.55913
ENSG00000135387.20_3	CAPRIN1	protein_coding	0.234204	7.9294	14.0007	1.19147e-21	1.80892e-20	34.8023	9.55878
ENSG00000154310.16_4	TNIK	protein_coding	-0.679341	5.96265	-14.5304	1.23306e-21	1.86991e-20	40.1676	-9.55523
ENSG00000162430.16_5	SELENON	protein_coding	0.463595	5.12868	13.8759	1.29998e-21	1.96912e-20	34.2553	9.54976
ENSG00000163812.13_3	ZDHHC3	protein_coding	-0.232573	7.60633	-13.8403	1.39282e-21	2.10732e-20	33.7402	-9.54261
ENSG00000198053.11_3	SIRPA	protein_coding	2.66248	-1.88003	13.9131	1.42777e-21	2.15773e-20	34.0922	9.54004
ENSG00000197279.3_2	ZNF165	protein_coding	1.23156	3.80613	14.0889	1.43869e-21	2.17172e-20	36.4449	9.53925
ENSG00000010017.12_2	RANBP9	protein_coding	0.631115	6.15936	14.5614	1.51946e-21	2.29103e-20	43.7528	9.53358
ENSG00000169752.16_3	NRG4	protein_coding	-0.958165	1.23123	-13.8516	1.54648e-21	2.3291e-20	33.7819	-9.53175
ENSG00000069702.10_3	TGFBR3	protein_coding	-1.07341	1.34261	-13.4605	1.56034e-21	2.34728e-20	33.9955	-9.53083
ENSG00000157557.11_3	ETS2	protein_coding	0.737294	7.58305	13.7753	1.57571e-21	2.3677e-20	33.871	9.52981
ENSG00000156049.6_2	GNA14	protein_coding	1.17318	0.984343	13.8405	1.58834e-21	2.38396e-20	34.6721	9.52898
ENSG00000163466.15_2	ARPC2	protein_coding	0.236996	9.18747	13.6652	1.64249e-21	2.46242e-20	33.2527	9.5255
ENSG00000174953.13_5	DHX36	protein_coding	0.323428	4.95221	13.8164	1.70229e-21	2.54918e-20	34.2446	9.52179
ENSG00000181284.2_3	TMEM102	protein_coding	0.445207	4.43496	14.16	1.74847e-21	2.61535e-20	36.7607	9.519
ENSG00000149474.13_5	KAT14	protein_coding	0.675962	4.46549	14.2994	1.77486e-21	2.65181e-20	38.3238	9.51745
ENSG00000113161.15_3	HMGCR	protein_coding	-0.448037	8.42518	-13.7577	1.79382e-21	2.6771e-20	33.5515	-9.51634
ENSG00000176624.10_2	MEX3C	protein_coding	0.600372	5.29085	14.2832	1.81423e-21	2.7045e-20	37.5103	9.51517
ENSG00000148926.9_3	ADM	protein_coding	-1.12423	5.5904	-14.3938	1.92268e-21	2.86292e-20	35.8102	-9.50913
ENSG00000167771.5_2	RCOR2	protein_coding	-0.897438	2.35585	-13.6785	1.92875e-21	2.86872e-20	33.5633	-9.5088
ENSG00000213585.10_2	VDAC1	protein_coding	-0.255902	9.14285	-13.8344	1.94663e-21	2.89205e-20	33.5035	-9.50784
ENSG00000284976.1_2	BX255925.3	protein_coding	0.467081	4.92407	13.7904	2.00742e-21	2.97899e-20	34.1627	9.50464
ENSG00000132376.19_3	INPP5K	protein_coding	-0.354552	4.3936	-13.827	2.01605e-21	2.98785e-20	33.8	-9.50419
ENSG00000065809.13_5	FAM107B	protein_coding	-0.473094	5.84989	-13.7858	2.02012e-21	2.98785e-20	34.0862	-9.50398
ENSG00000168903.8_2	BTNL3	protein_coding	-0.424748	7.77471	-14.3867	2.0202e-21	2.98785e-20	35.1117	-9.50398
ENSG00000135953.10_2	MFSD9	protein_coding	-0.338585	5.52857	-13.8367	2.02482e-21	2.99133e-20	34.2218	-9.50374
ENSG00000137878.17_5	GCOM1	protein_coding	-0.841597	4.22512	-14.3228	2.02733e-21	2.99168e-20	36.2703	-9.50361
ENSG00000153294.11_4	ADGRF4	protein_coding	-0.961439	3.86726	-13.7868	2.03124e-21	2.99409e-20	33.5076	-9.50341
ENSG00000115271.10_4	GCA	protein_coding	0.68262	4.19968	13.9303	2.03855e-21	3.00151e-20	35.229	9.50304
ENSG00000105186.15_3	ANKRD27	protein_coding	0.314614	5.07598	13.7768	2.10989e-21	3.10206e-20	33.8736	9.49946
ENSG00000157045.8_2	NTAN1	protein_coding	-0.415109	4.61647	-13.6669	2.11156e-21	3.10206e-20	33.0409	-9.49937
ENSG00000123240.16_4	OPTN	protein_coding	-0.482244	7.07808	-13.6442	2.13861e-21	3.1383e-20	32.9909	-9.49805
ENSG00000138756.17_4	BMP2K	protein_coding	-0.453541	5.85948	-13.7398	2.18759e-21	3.2066e-20	33.7986	-9.49569
ENSG00000166183.15_3	ASPG	protein_coding	2.03	-0.40096	13.2918	2.19332e-21	3.21142e-20	32.4992	9.49542
ENSG00000179044.15_3	EXOC3L1	protein_coding	-1.4171	0.118869	-14.7353	2.20325e-21	3.22237e-20	39.0123	-9.49495
ENSG00000115884.10_2	SDC1	protein_coding	-0.359255	8.42696	-13.6723	2.24398e-21	3.2783e-20	33.4943	-9.49304
ENSG00000125249.6_2	RAP2A	protein_coding	0.530142	5.16919	13.754	2.33596e-21	3.40889e-20	33.8483	9.48885
ENSG00000164946.19_2	FREM1	protein_coding	1.06293	4.62192	13.9374	2.34593e-21	3.41965e-20	33.9744	9.48841
ENSG00000134644.15_3	PUM1	protein_coding	0.463216	6.86109	12.1906	2.3694e-21	3.45005e-20	37.7512	9.48737
ENSG00000143167.11_2	GPA33	protein_coding	-0.31339	9.65699	-13.747	2.38047e-21	3.46233e-20	33.2463	-9.48688
ENSG00000135723.13_3	FHOD1	protein_coding	-0.552618	3.56048	-13.7731	2.41784e-21	3.5128e-20	34.3673	-9.48526
ENSG00000127948.15_3	POR	protein_coding	0.495313	7.49069	14.45	2.4246e-21	3.51874e-20	40.9094	9.48497
ENSG00000151327.12_5	FAM177A1	protein_coding	-0.348344	6.27596	-14.0967	2.43367e-21	3.52801e-20	35.9511	-9.48458
ENSG00000117122.13_5	MFAP2	protein_coding	1.64466	-0.848426	14.3681	2.45828e-21	3.55977e-20	38.0562	9.48353
ENSG00000095110.8_6	NXPE1	protein_coding	-0.850495	5.39742	-13.8559	2.54313e-21	3.6786e-20	33.6348	-9.47999
ENSG00000164574.15_3	GALNT10	protein_coding	-0.33252	6.52658	-13.5954	2.69476e-21	3.89364e-20	32.8239	-9.47394
ENSG00000086062.12_2	B4GALT1	protein_coding	0.555736	9.10294	13.7248	2.69965e-21	3.89643e-20	33.2356	9.47375
ENSG00000153147.5_2	SMARCA5	protein_coding	0.404457	6.71726	14.2468	2.81461e-21	4.05791e-20	37.2076	9.4694
ENSG00000153046.17_2	CDYL	protein_coding	0.528135	4.90731	14.2022	2.83232e-21	4.07898e-20	38.4192	9.46874
ENSG00000111319.12_5	SCNN1A	protein_coding	-0.468075	8.76855	-13.4983	2.84019e-21	4.08584e-20	32.6482	-9.46845
ENSG00000142583.17_3	SLC2A5	protein_coding	-1.05741	1.42396	-13.1418	2.886e-21	4.14721e-20	31.9566	-9.46678
ENSG00000232838.3_3	PET117	protein_coding	0.695205	3.67568	13.968	2.89009e-21	4.14855e-20	38.1665	9.46663
ENSG00000136451.8_3	VEZF1	protein_coding	0.364311	5.31338	13.8897	2.91403e-21	4.17727e-20	35.482	9.46577
ENSG00000149115.13_3	TNKS1BP1	protein_coding	-0.498259	6.93094	-13.7317	2.91644e-21	4.17727e-20	33.5216	-9.46568
ENSG00000113838.12_3	TBCCD1	protein_coding	0.482827	2.92354	13.4249	3.06921e-21	4.39131e-20	32.8543	9.46035
ENSG00000117407.16_5	ARTN	protein_coding	1.28473	2.35483	13.3407	3.07605e-21	4.39632e-20	32.5616	9.46011
ENSG00000166263.13_4	STXBP4	protein_coding	0.732936	3.98687	13.9062	3.11932e-21	4.45332e-20	33.8437	9.45865
ENSG00000150347.15_3	ARID5B	protein_coding	-0.775778	3.59287	-13.6436	3.19655e-21	4.55864e-20	33.2815	-9.4561
ENSG00000197857.13_2	ZNF44	protein_coding	0.457954	3.87685	13.7189	3.20265e-21	4.56239e-20	34.2316	9.4559
ENSG00000005436.13_5	GCFC2	protein_coding	0.538811	2.05098	13.3378	3.31964e-21	4.72394e-20	32.6115	9.45214
ENSG00000159733.13_2	ZFYVE28	protein_coding	-0.562002	4.35865	-13.6988	3.60042e-21	5.11796e-20	34.1017	-9.44364
ENSG00000164830.18_4	OXR1	protein_coding	-0.470624	5.2589	-13.7669	3.62432e-21	5.14637e-20	34.5664	-9.44295
ENSG00000136158.11_3	SPRY2	protein_coding	-0.632672	5.59824	-13.8665	3.6778e-21	5.21669e-20	35.0059	-9.44141
ENSG00000129245.11_2	FXR2	protein_coding	0.250074	5.29453	13.7668	3.69761e-21	5.23915e-20	34.2817	9.44085
ENSG00000043039.6_2	BARX2	protein_coding	1.06522	4.28316	14.1323	3.75845e-21	5.31963e-20	35.4906	9.43914
ENSG00000178078.11_3	STAP2	protein_coding	0.347173	8.04024	13.5289	3.77177e-21	5.33273e-20	32.7997	9.43877
ENSG00000197894.10_5	ADH5	protein_coding	0.671627	7.02015	13.8872	3.86907e-21	5.46444e-20	34.8797	9.4361
ENSG00000154930.14_2	ACSS1	protein_coding	-0.74128	5.1519	-13.5333	4.12516e-21	5.81597e-20	32.9461	-9.42938
ENSG00000163162.8_2	RNF149	protein_coding	-0.471357	6.17678	-13.8451	4.12681e-21	5.81597e-20	33.8119	-9.42934
ENSG00000117676.13_4	RPS6KA1	protein_coding	-0.337617	7.86084	-13.9507	4.29176e-21	6.04197e-20	35.8634	-9.42523
ENSG00000164136.16_2	IL15	protein_coding	-0.871115	1.74311	-13.6925	4.3254e-21	6.08282e-20	33.8018	-9.42441
ENSG00000264717.5_6	NPY4R2	protein_coding	-1.76525	2.3652	-14.1106	4.45331e-21	6.25602e-20	35.4971	-9.42135
ENSG00000006451.7_3	RALA	protein_coding	-0.402354	6.90521	-13.9543	4.62688e-21	6.49292e-20	35.3766	-9.41733
ENSG00000152620.12_2	NADK2	protein_coding	-0.531288	4.83303	-13.3613	4.66005e-21	6.5325e-20	32.5432	-9.41658
ENSG00000078401.6_2	EDN1	protein_coding	-1.01667	4.78958	-13.4468	4.67902e-21	6.55213e-20	32.5411	-9.41616
ENSG00000139044.11_4	B4GALNT3	protein_coding	0.546047	8.11697	13.8242	4.68984e-21	6.56029e-20	34.1232	9.41591
ENSG00000125170.10_3	DOK4	protein_coding	-0.323654	7.66931	-13.5236	4.84212e-21	6.76612e-20	32.7995	-9.41256
ENSG00000107742.12_2	SPOCK2	protein_coding	2.54011	-0.149529	13.9736	4.92525e-21	6.87498e-20	37.1564	9.41077
ENSG00000152990.13_3	ADGRA3	protein_coding	-0.47077	4.93214	-13.3463	5.01637e-21	6.99475e-20	32.1384	-9.40884
ENSG00000198089.15_5	SFI1	protein_coding	0.882559	4.87478	13.5549	5.1437e-21	7.16472e-20	33.3173	9.40621
ENSG00000175155.8_3	YPEL2	protein_coding	1.34703	5.35173	14.2229	5.19424e-21	7.22745e-20	45.1207	9.40518
ENSG00000120063.9_2	GNA13	protein_coding	-0.439028	7.4974	-13.4191	5.22653e-21	7.26472e-20	32.6188	-9.40453
ENSG00000172840.6_3	PDP2	protein_coding	-0.763758	4.90611	-14.5474	5.27834e-21	7.32898e-20	45.2148	-9.40349
ENSG00000140274.13_2	DUOXA2	protein_coding	-1.70599	3.10732	-13.4799	5.61185e-21	7.78386e-20	33.5742	-9.39704
ENSG00000151651.15_3	ADAM8	protein_coding	-1.24571	3.2443	-13.3217	5.73267e-21	7.94307e-20	32.1689	-9.3948
ENSG00000109814.11_3	UGDH	protein_coding	0.502373	8.88386	13.4897	5.77361e-21	7.99138e-20	32.7203	9.39405
ENSG00000180061.9_2	TMEM150B	protein_coding	-0.485121	4.37673	-13.6942	5.81322e-21	8.03775e-20	33.249	-9.39333
ENSG00000167130.17_4	DOLPP1	protein_coding	-0.460396	5.60599	-14.1021	5.82889e-21	8.05096e-20	37.8013	-9.39305
ENSG00000137449.15_2	CPEB2	protein_coding	0.653347	5.44502	13.6164	6.13019e-21	8.45825e-20	33.7938	9.38774
ENSG00000136436.14_6	CALCOCO2	protein_coding	-0.229786	7.44496	-13.2966	6.318e-21	8.70826e-20	32.0004	-9.38456
ENSG00000115419.12_4	GLS	protein_coding	-0.507064	8.3141	-13.5598	6.32848e-21	8.71358e-20	32.708	-9.38438
ENSG00000137055.14_3	PLAA	protein_coding	0.326956	5.24868	13.3976	6.71501e-21	9.23612e-20	32.619	9.37813
ENSG00000164403.14_3	SHROOM1	protein_coding	0.530357	6.1206	13.6695	6.83827e-21	9.39584e-20	34.7115	9.37622
ENSG00000101236.16_2	RNF24	protein_coding	-0.823459	3.20952	-13.9233	6.98604e-21	9.58887e-20	36.1813	-9.37396
ENSG00000185716.11_3	MOSMO	protein_coding	0.663513	2.71367	13.3221	7.13477e-21	9.78281e-20	39.6737	9.37174
ENSG00000133805.15_4	AMPD3	protein_coding	-0.724824	3.21141	-14.6371	7.24918e-21	9.92934e-20	37.9553	-9.37006
ENSG00000140350.15_3	ANP32A	protein_coding	0.520773	7.13033	14.0404	7.27495e-21	9.95428e-20	38.2243	9.36968
ENSG00000035499.12_2	DEPDC1B	protein_coding	2.14789	4.33304	14.0617	7.33701e-21	1.00288e-19	44.23	9.36879
ENSG00000126107.14_2	HECTD3	protein_coding	-0.289492	7.26569	-13.4884	7.38041e-21	1.00776e-19	32.9463	-9.36817
ENSG00000115275.12_4	MOGS	protein_coding	0.493123	5.94462	11.9558	7.46276e-21	1.01795e-19	36.6059	9.36699
ENSG00000178597.6_3	PSAPL1	protein_coding	-1.3997	3.96425	-13.8213	7.97208e-21	1.08552e-19	33.6758	-9.36002
ENSG00000129353.14_4	SLC44A2	protein_coding	-0.585301	7.28804	-13.6289	7.97461e-21	1.08552e-19	34.187	-9.35999
ENSG00000186187.11_5	ZNRF1	protein_coding	-0.543792	4.65352	-13.5081	8.2225e-21	1.11811e-19	36.2765	-9.35675
ENSG00000007952.17_3	NOX1	protein_coding	1.14617	5.85292	13.5917	8.38647e-21	1.13923e-19	34.2859	9.35467
ENSG00000113119.12_2	TMCO6	protein_coding	0.603142	2.46151	13.5143	9.65655e-21	1.3104e-19	35.7234	9.33975
ENSG00000156599.10_3	ZDHHC5	protein_coding	0.287188	7.59404	13.3257	9.71894e-21	1.31751e-19	32.531	9.33906
ENSG00000214860.4_3	EVPLL	protein_coding	-1.66966	-2.23793	-12.8847	1.03914e-20	1.40722e-19	31.3272	-9.33198
ENSG00000122644.12_5	ARL4A	protein_coding	-0.446147	6.41025	-13.3933	1.04777e-20	1.41745e-19	33.0231	-9.3311
ENSG00000072657.8_3	TRHDE	protein_coding	-1.32696	0.228951	-13.7865	1.0824e-20	1.4628e-19	33.5714	-9.32765
ENSG00000183044.11_3	ABAT	protein_coding	0.963385	6.24579	13.5421	1.08419e-20	1.46371e-19	33.3946	9.32748
ENSG00000005812.10_5	FBXL3	protein_coding	-0.583655	6.28545	-13.8065	1.08915e-20	1.46891e-19	36.182	-9.32699
ENSG00000014919.12_3	COX15	protein_coding	0.32502	5.81594	13.8138	1.09545e-20	1.47589e-19	35.347	9.32638
ENSG00000271824.1_6	SMIM32	protein_coding	1.21098	3.29147	13.5062	1.09939e-20	1.47967e-19	33.1655	9.326
ENSG00000107679.14_3	PLEKHA1	protein_coding	-0.386324	6.73421	-13.5421	1.12226e-20	1.50892e-19	34.033	-9.32382
ENSG00000138162.18_4	TACC2	protein_coding	0.562378	7.11223	13.5589	1.12975e-20	1.51744e-19	33.5751	9.32311
ENSG00000166167.17_3	BTRC	protein_coding	0.5042	4.54399	13.7447	1.14242e-20	1.5329e-19	35.0913	9.32193
ENSG00000070018.8_3	LRP6	protein_coding	-0.418893	5.75247	-13.8414	1.14372e-20	1.53307e-19	36.7178	-9.32181
ENSG00000176973.7_3	FAM89B	protein_coding	0.909146	4.57392	13.6177	1.16004e-20	1.55337e-19	36.5818	9.32031
ENSG00000158201.9_3	ABHD3	protein_coding	0.397172	7.82615	13.1561	1.19479e-20	1.59827e-19	31.5665	9.31718
ENSG00000007944.14_2	MYLIP	protein_coding	-0.504832	3.43853	-13.2681	1.21271e-20	1.6206e-19	31.8753	-9.3156
ENSG00000173237.4_2	C11orf86	protein_coding	-0.656497	5.9715	-13.4371	1.24002e-20	1.65541e-19	32.5151	-9.31323
ENSG00000169255.14_3	B3GALNT1	protein_coding	2.25319	-0.932628	12.8246	1.26223e-20	1.68335e-19	35.3521	9.31135
ENSG00000164237.8_2	CMBL	protein_coding	-0.579372	7.00931	-13.0937	1.28062e-20	1.70616e-19	31.391	-9.30981
ENSG00000106443.16_3	PHF14	protein_coding	0.392427	4.88696	13.3186	1.299e-20	1.72889e-19	33.4192	9.3083
ENSG00000143147.14_3	GPR161	protein_coding	-2.13679	-0.315217	-13.0521	1.38551e-20	1.84145e-19	33.4083	-9.30144
ENSG00000123091.4_2	RNF11	protein_coding	0.288161	6.77446	13.5382	1.38637e-20	1.84145e-19	33.9202	9.30138
ENSG00000090776.5_2	EFNB1	protein_coding	-0.45684	6.99446	-13.6466	1.40245e-20	1.86093e-19	35.215	-9.30015
ENSG00000196782.12_4	MAML3	protein_coding	-0.718392	3.75909	-13.6845	1.40422e-20	1.8614e-19	34.8327	-9.30002
ENSG00000183578.7_4	TNFAIP8L3	protein_coding	2.92529	-2.34005	13.0619	1.41384e-20	1.87227e-19	31.6467	9.29929
ENSG00000089818.17_2	NECAP1	protein_coding	0.280877	5.53108	13.3718	1.46639e-20	1.9399e-19	33.2599	9.29541
ENSG00000187867.8_3	PALM3	protein_coding	1.44131	-0.142351	13.5221	1.49902e-20	1.98109e-19	32.871	9.29307
ENSG00000134508.12_3	CABLES1	protein_coding	-1.00488	5.30285	-14.0112	1.53804e-20	2.02951e-19	42.9739	-9.29033
ENSG00000143409.15_4	MINDY1	protein_coding	-0.475735	6.00358	-13.4434	1.53874e-20	2.02951e-19	33.365	-9.29029
ENSG00000167105.7_2	TMEM92	protein_coding	-1.02788	3.27085	-13.582	1.54606e-20	2.03711e-19	32.8417	-9.28978
ENSG00000089356.18_5	FXYD3	protein_coding	-0.290642	10.5705	-13.1602	1.58414e-20	2.08521e-19	31.4664	-9.28719
ENSG00000111321.10_2	LTBR	protein_coding	-0.433224	6.18503	-13.3009	1.61167e-20	2.11933e-19	32.6317	-9.28536
ENSG00000188305.5_3	PEAK3	protein_coding	1.19359	-0.413915	13.4569	1.63645e-20	2.14975e-19	33.4457	9.28373
ENSG00000136636.12_4	KCTD3	protein_coding	-0.437117	5.95457	-13.062	1.64177e-20	2.1546e-19	31.2615	-9.28339
ENSG00000111615.13_4	KRR1	protein_coding	0.299526	5.13281	13.1404	1.6466e-20	2.15878e-19	31.9111	9.28307
ENSG00000143674.10_4	MAP3K21	protein_coding	0.579885	4.57346	14.0837	1.65004e-20	2.16056e-19	39.8566	9.28285
ENSG00000132613.14_2	MTSS1L	protein_coding	-1.52257	2.21181	-12.9533	1.65124e-20	2.16056e-19	34.3121	-9.28277
ENSG00000123384.13_3	LRP1	protein_coding	-0.54648	8.53768	-13.1341	1.6751e-20	2.18961e-19	31.3963	-9.28124
ENSG00000138760.9_3	SCARB2	protein_coding	-0.285242	8.74241	-13.0477	1.68958e-20	2.20634e-19	31.1703	-9.28033
ENSG00000123810.7_2	B9D2	protein_coding	0.540727	2.69892	13.1087	1.75611e-20	2.29095e-19	33.0569	9.27621
ENSG00000154743.17_3	TSEN2	protein_coding	-0.796307	3.86736	-13.0312	1.80743e-20	2.35557e-19	31.3773	-9.27314
ENSG00000119514.6_3	GALNT12	protein_coding	-0.565201	7.13672	-13.3141	1.81495e-20	2.36302e-19	32.931	-9.2727
ENSG00000125841.12_3	NRSN2	protein_coding	-0.523506	2.44318	-13.1361	1.81971e-20	2.36689e-19	32.2028	-9.27242
ENSG00000165527.6_3	ARF6	protein_coding	-0.363276	8.06651	-13.5357	1.84838e-20	2.4018e-19	34.8701	-9.27075
ENSG00000133606.10_5	MKRN1	protein_coding	0.51072	8.38058	13.7146	1.87078e-20	2.4285e-19	35.8347	9.26947
ENSG00000168658.18_2	VWA3B	protein_coding	1.26132	0.390118	15.3786	1.89437e-20	2.45671e-19	44.3144	9.26813
ENSG00000108861.8_2	DUSP3	protein_coding	-0.405823	6.44455	-13.6235	1.9233e-20	2.49158e-19	34.586	-9.26651
ENSG00000249915.7_3	PDCD6	protein_coding	0.540789	7.10445	13.9632	1.92505e-20	2.49158e-19	42.7745	9.26642
ENSG00000151575.14_4	TEX9	protein_coding	0.619434	2.50431	13.2166	1.96772e-20	2.54431e-19	31.9331	9.26408
ENSG00000124766.6_3	SOX4	protein_coding	1.28353	7.0247	13.3019	2.05635e-20	2.65631e-19	32.7682	9.25937
ENSG00000136153.19_5	LMO7	protein_coding	0.558875	9.17934	13.0821	2.07601e-20	2.67907e-19	31.6195	9.25836
ENSG00000164023.14_3	SGMS2	protein_coding	0.78863	6.31219	13.5944	2.09881e-20	2.70361e-19	36.8418	9.25719
ENSG00000153066.12_3	TXNDC11	protein_coding	0.304306	6.0653	13.0107	2.09914e-20	2.70361e-19	31.1129	9.25717
ENSG00000143256.4_2	PFDN2	protein_coding	0.583718	3.91357	13.0811	2.11545e-20	2.72168e-19	33.1072	9.25635
ENSG00000011083.8_3	SLC6A7	protein_coding	-0.795787	2.80087	-12.7661	2.1173e-20	2.72168e-19	31.0304	-9.25625
ENSG00000116574.5_2	RHOU	protein_coding	-0.471052	7.01846	-13.0513	2.16837e-20	2.78461e-19	31.3406	-9.25371
ENSG00000182378.13_5	PLCXD1	protein_coding	-0.753849	4.53477	-13.0242	2.17269e-20	2.78743e-19	31.2335	-9.2535
ENSG00000141858.11_4	SAMD1	protein_coding	-0.570852	4.62019	-13.4393	2.25616e-20	2.89171e-19	34.902	-9.24947
ENSG00000178802.17_4	MPI	protein_coding	-0.467369	5.45836	-12.9887	2.2662e-20	2.90175e-19	31.0822	-9.24899
ENSG00000065361.15_4	ERBB3	protein_coding	-0.466413	8.84079	-13.0307	2.29008e-20	2.92948e-19	31.4163	-9.24787
ENSG00000070756.15_3	PABPC1	protein_coding	0.326666	8.84547	13.2234	2.32008e-20	2.96498e-19	32.2859	9.24648
ENSG00000138764.14_3	CCNG2	protein_coding	-0.621013	7.06334	-13.0391	2.34884e-20	2.99713e-19	31.3447	-9.24516
ENSG00000243646.9_3	IL10RB	protein_coding	-0.34415	6.52424	-13.1405	2.3498e-20	2.99713e-19	31.4076	-9.24512
ENSG00000173559.12_2	NABP1	protein_coding	-0.8006	4.69385	-13.0401	2.35874e-20	3.00562e-19	31.2804	-9.24471
ENSG00000181467.4_3	RAP2B	protein_coding	-0.658892	6.41435	-13.2268	2.37127e-20	3.01867e-19	31.9905	-9.24415
ENSG00000197181.11_2	PIWIL2	protein_coding	-1.07879	1.24079	-13.4079	2.3852e-20	3.03347e-19	33.5079	-9.24352
ENSG00000164142.15_3	FAM160A1	protein_coding	-0.666221	4.37301	-13.3143	2.41344e-20	3.06642e-19	33.0422	-9.24226
ENSG00000176371.13_4	ZSCAN2	protein_coding	0.931685	2.68882	13.5932	2.42463e-20	3.07766e-19	36.1251	9.24177
ENSG00000108797.11_2	CNTNAP1	protein_coding	-1.76176	-1.40279	-12.973	2.45708e-20	3.11585e-19	32.9124	-9.24034
ENSG00000117620.14_3	SLC35A3	protein_coding	-0.313906	8.19415	-13.1673	2.49932e-20	3.16636e-19	32.3764	-9.23852
ENSG00000139263.11_4	LRIG3	protein_coding	-0.578656	4.39068	-13.1976	2.5151e-20	3.1833e-19	32.7265	-9.23785
ENSG00000120498.13_3	TEX11	protein_coding	-0.960978	0.269431	-13.0437	2.54191e-20	3.21414e-19	31.277	-9.23671
ENSG00000138101.18_4	DTNB	protein_coding	1.84149	0.397006	13.4018	2.56266e-20	3.23727e-19	33.2681	9.23584
ENSG00000126217.20_4	MCF2L	protein_coding	-1.04118	3.58539	-13.2832	2.57176e-20	3.24564e-19	34.1163	-9.23546
ENSG00000180182.10_2	MED14	protein_coding	-0.366156	6.0984	-12.9836	2.71718e-20	3.42589e-19	31.1899	-9.22957
ENSG00000177663.13_2	IL17RA	protein_coding	0.324969	5.19821	13.1021	2.8429e-20	3.58096e-19	32.0105	9.22472
ENSG00000134215.15_3	VAV3	protein_coding	-0.642914	6.82019	-13.2498	2.8869e-20	3.63291e-19	32.0022	-9.22308
ENSG00000052126.14_3	PLEKHA5	protein_coding	0.483365	5.09105	13.6885	2.90325e-20	3.65e-19	37.6911	9.22247
ENSG00000144057.15_3	ST6GAL2	protein_coding	-2.12614	-1.3461	-13.4953	2.91851e-20	3.66568e-19	32.6694	-9.22191
ENSG00000120029.12_3	ARMH3	protein_coding	0.21479	5.5233	13.0854	2.93165e-20	3.67868e-19	31.6365	9.22143
ENSG00000117602.11_2	RCAN3	protein_coding	-0.572231	4.11205	-13.1863	3.01233e-20	3.77632e-19	32.2565	-9.21852
ENSG00000072071.16_3	ADGRL1	protein_coding	-0.374172	4.83326	-12.9172	3.09697e-20	3.87873e-19	30.7456	-9.21555
ENSG00000278828.1_2	HIST1H3H	protein_coding	-0.695492	3.28018	-12.8977	3.17492e-20	3.97258e-19	31.1969	-9.21288
ENSG00000166813.14_2	KIF7	protein_coding	-1.56824	0.31269	-13.7767	3.27973e-20	4.09982e-19	36.0393	-9.20939
ENSG00000015133.18_2	CCDC88C	protein_coding	-0.582697	5.84374	-13.1843	3.31133e-20	4.1354e-19	32.4328	-9.20836
ENSG00000149269.9_5	PAK1	protein_coding	-0.28669	6.94788	-13.1305	3.34545e-20	4.17404e-19	32.0622	-9.20726
ENSG00000006459.10_2	KDM7A	protein_coding	-0.434897	6.09689	-13.4281	3.37817e-20	4.21087e-19	34.0825	-9.20622
ENSG00000165474.6_3	GJB2	protein_coding	-0.375858	6.31807	-13.2192	3.42317e-20	4.26294e-19	31.914	-9.2048
ENSG00000164684.13_3	ZNF704	protein_coding	-1.09181	2.42479	-12.9327	3.47175e-20	4.31935e-19	31.6377	-9.20328
ENSG00000179094.15_4	PER1	protein_coding	-0.443002	4.3248	-12.8696	3.63268e-20	4.5153e-19	30.8712	-9.19842
ENSG00000143322.19_3	ABL2	protein_coding	1.10906	4.01792	13.3857	3.74034e-20	4.64472e-19	38.2145	9.19528
ENSG00000163882.9_2	POLR2H	protein_coding	-0.470786	5.83505	-13.3445	3.78861e-20	4.70024e-19	34.1534	-9.1939
ENSG00000144843.11_3	ADPRH	protein_coding	2.47687	-0.727872	12.7177	3.79831e-20	4.70783e-19	36.3876	9.19362
ENSG00000128699.13_5	ORMDL1	protein_coding	0.685	4.99792	13.5959	3.87416e-20	4.79732e-19	39.9353	9.1915
ENSG00000136717.14_4	BIN1	protein_coding	1.0772	5.38307	13.5878	3.92227e-20	4.85233e-19	38.017	9.19017
ENSG00000253368.3_4	TRNP1	protein_coding	1.52017	4.11341	12.8327	4.03975e-20	4.99298e-19	31.6698	9.18699
ENSG00000165138.17_2	ANKS6	protein_coding	-0.747335	3.74946	-12.7713	4.11727e-20	5.08402e-19	34.754	-9.18495
ENSG00000140939.14_3	NOL3	protein_coding	-0.503936	3.358	-12.6932	4.31591e-20	5.3243e-19	30.2146	-9.17988
ENSG00000168306.12_2	ACOX2	protein_coding	0.989494	4.00257	12.9938	4.40616e-20	5.43055e-19	31.321	9.17765
ENSG00000169957.9_3	ZNF768	protein_coding	-0.341085	5.81455	-13.0314	4.47236e-20	5.50699e-19	31.8211	-9.17604
ENSG00000198492.15_5	YTHDF2	protein_coding	0.243919	6.63708	13.568	4.52459e-20	5.56609e-19	40.4939	9.17479
ENSG00000143627.19_4	PKLR	protein_coding	-1.35741	-0.439279	-12.943	4.56457e-20	5.61003e-19	33.1502	-9.17384
ENSG00000130821.15_4	SLC6A8	protein_coding	-0.650079	8.69056	-12.7906	4.5778e-20	5.62104e-19	30.5038	-9.17353
ENSG00000166825.13_4	ANPEP	protein_coding	-1.01927	9.76243	-12.9906	4.69488e-20	5.75943e-19	31.4753	-9.17081
ENSG00000087095.12_2	NLK	protein_coding	0.508603	4.81273	13.367	4.79185e-20	5.87292e-19	36.2777	9.1686
ENSG00000135837.15_5	CEP350	protein_coding	0.750877	6.79272	13.653	4.86098e-20	5.9521e-19	37.966	9.16706
ENSG00000105971.14_2	CAV2	protein_coding	0.935005	5.92163	12.9574	4.94541e-20	6.04985e-19	31.4819	9.1652
ENSG00000170412.16_5	GPRC5C	protein_coding	-0.740994	6.27978	-13.19	4.96208e-20	6.06461e-19	32.3957	-9.16484
ENSG00000138138.13_2	ATAD1	protein_coding	0.253641	6.19123	12.9978	4.99847e-20	6.10342e-19	31.9032	9.16405
ENSG00000107338.9_3	SHB	protein_coding	0.944217	4.26285	12.8742	5.03169e-20	6.13829e-19	31.5535	9.16334
ENSG00000067066.16_3	SP100	protein_coding	0.643326	6.23141	13.3228	5.0763e-20	6.18697e-19	33.2263	9.16238
ENSG00000158747.14_4	NBL1	protein_coding	-0.417515	8.3057	-13.2541	5.09114e-20	6.19932e-19	32.4558	-9.16207
ENSG00000148468.16_2	FAM171A1	protein_coding	-0.432122	4.89341	-13.0127	5.28459e-20	6.42893e-19	30.9797	-9.15805
ENSG00000140859.15_4	KIFC3	protein_coding	-1.27488	1.48817	-13.1123	5.30497e-20	6.44777e-19	31.5517	-9.15763
ENSG00000156966.6_2	B3GNT7	protein_coding	-0.948548	3.04274	-13.3757	5.50695e-20	6.68708e-19	32.2757	-9.1536
ENSG00000214357.8_2	NEURL1B	protein_coding	-0.917408	5.49124	-12.9081	5.52486e-20	6.70265e-19	31.1499	-9.15324
ENSG00000162543.5_2	UBXN10	protein_coding	-1.00933	2.28656	-13.0556	5.55713e-20	6.73559e-19	31.2465	-9.15262
ENSG00000070526.14_3	ST6GALNAC1	protein_coding	0.640927	6.45334	12.957	5.62296e-20	6.80911e-19	30.8061	9.15134
ENSG00000172059.10_2	KLF11	protein_coding	1.05979	1.55671	12.7781	5.92159e-20	7.16414e-19	32.049	9.14575
ENSG00000244187.7_3	TMEM141	protein_coding	-0.41786	6.97989	-12.7241	5.92999e-20	7.16772e-19	30.2288	-9.1456
ENSG00000137842.6_3	TMEM62	protein_coding	0.363618	5.19574	12.715	5.97883e-20	7.22013e-19	30.2997	9.14471
ENSG00000165030.3_2	NFIL3	protein_coding	-0.502861	5.4509	-12.7653	5.99476e-20	7.23272e-19	30.4891	-9.14443
ENSG00000205730.6_4	ITPRIPL2	protein_coding	-0.573393	5.30443	-13.3064	6.15406e-20	7.41812e-19	34.5352	-9.14159
ENSG00000166788.9_5	SAAL1	protein_coding	0.800148	2.57677	12.4594	6.31204e-20	7.60159e-19	31.0035	9.13885
ENSG00000060971.17_3	ACAA1	protein_coding	-0.2794	7.74071	-12.8772	6.36517e-20	7.65857e-19	30.6059	-9.13794
ENSG00000023909.9_2	GCLM	protein_coding	0.393106	4.97813	12.7575	6.73217e-20	8.09275e-19	30.2184	9.13188
ENSG00000133816.15_5	MICAL2	protein_coding	-0.573932	8.40231	-12.7468	6.98947e-20	8.39438e-19	30.3868	-9.12782
ENSG00000141736.13_3	ERBB2	protein_coding	-0.501623	8.47697	-13.0147	7.1034e-20	8.52343e-19	32.2306	-9.12607
ENSG00000172828.12_4	CES3	protein_coding	-0.562936	5.76772	-12.6448	7.16718e-20	8.59214e-19	29.9128	-9.1251
ENSG00000158941.16_5	CCAR2	protein_coding	0.201144	6.50986	12.7092	7.22623e-20	8.65503e-19	30.4003	9.12421
ENSG00000183840.6_3	GPR39	protein_coding	-0.780233	4.56828	-14.2296	7.28858e-20	8.71848e-19	38.0906	-9.12328
ENSG00000157870.15_4	PRXL2B	protein_coding	-0.566212	6.53188	-13.0615	7.29245e-20	8.71848e-19	32.1808	-9.12322
ENSG00000176531.10_2	PHLDB3	protein_coding	-0.810891	2.41136	-12.5794	7.51701e-20	8.97881e-19	30.8694	-9.11993
ENSG00000241978.9_4	AKAP2	protein_coding	-0.695706	3.99903	-12.7166	7.57758e-20	9.04295e-19	30.1678	-9.11906
ENSG00000227268.3_3	KLLN	protein_coding	-0.661794	1.77383	-13.3796	7.67167e-20	9.14694e-19	33.4012	-9.11773
ENSG00000132334.16_4	PTPRE	protein_coding	-0.618519	3.67191	-13.0272	7.84613e-20	9.34649e-19	32.6346	-9.11529
ENSG00000114268.11_3	PFKFB4	protein_coding	-0.735726	5.22085	-12.7065	7.95402e-20	9.461e-19	30.1617	-9.11381
ENSG00000254004.6_2	ZNF260	protein_coding	0.581712	3.82671	12.9665	7.95664e-20	9.461e-19	31.7404	9.11377
ENSG00000119537.17_4	KDSR	protein_coding	-0.662883	4.25685	-13.1668	7.96982e-20	9.46811e-19	36.8892	-9.11359
ENSG00000135269.17_3	TES	protein_coding	0.379691	7.07068	12.9326	8.15831e-20	9.68331e-19	31.9131	9.11106
ENSG00000145088.8_3	EAF2	protein_coding	1.54627	1.68764	13.5015	8.18571e-20	9.70707e-19	37.7192	9.11069
ENSG00000040487.12_3	PQLC2	protein_coding	-0.782251	3.73706	-13.9599	8.26484e-20	9.78505e-19	42.7552	-9.10965
ENSG00000133477.16_2	FAM83F	protein_coding	-0.33751	6.13366	-12.6809	8.26634e-20	9.78505e-19	30.2878	-9.10963
ENSG00000128833.12_2	MYO5C	protein_coding	-0.41789	6.14675	-12.6674	8.33484e-20	9.85241e-19	30.1455	-9.10873
ENSG00000113722.16_2	CDX1	protein_coding	-0.40703	7.74134	-12.7049	8.33821e-20	9.85241e-19	30.4679	-9.10869
ENSG00000050393.11_3	MCUR1	protein_coding	-0.518665	4.81892	-12.9096	8.76732e-20	1.03502e-18	31.455	-9.10324
ENSG00000162909.17_2	CAPN2	protein_coding	-0.276383	9.39906	-12.7134	9.03978e-20	1.06622e-18	30.0466	-9.09992
ENSG00000123684.12_2	LPGAT1	protein_coding	0.851516	7.09787	12.8152	9.05506e-20	1.06707e-18	31.1196	9.09974
ENSG00000117480.15_2	FAAH	protein_coding	-0.376854	5.41171	-12.6865	9.36566e-20	1.10269e-18	30.1548	-9.09607
ENSG00000168564.5_3	CDKN2AIP	protein_coding	0.341116	5.32662	12.7826	9.41038e-20	1.10696e-18	31.0286	9.09556
ENSG00000189319.13_3	FAM53B	protein_coding	-0.817281	5.47766	-11.4312	9.83373e-20	1.15573e-18	34.0309	-9.09077
ENSG00000173175.14_4	ADCY5	protein_coding	-1.37081	0.874485	-12.5418	9.99268e-20	1.17336e-18	29.897	-9.08903
ENSG00000138032.20_5	PPM1B	protein_coding	0.308435	6.6095	13.3914	1.00342e-19	1.17719e-18	37.8584	9.08858
ENSG00000247596.8_3	TWF2	protein_coding	-0.498689	6.13417	-13.0896	1.00587e-19	1.17901e-18	32.3741	-9.08831
ENSG00000188112.8_2	C6orf132	protein_coding	-0.410287	6.11484	-12.7046	1.00869e-19	1.18126e-18	30.1462	-9.08801
ENSG00000171132.13_2	PRKCE	protein_coding	0.715794	3.01891	13.1797	1.02352e-19	1.19756e-18	34.6286	9.08642
ENSG00000160145.15_4	KALRN	protein_coding	-0.463376	6.28706	-12.8472	1.03381e-19	1.20853e-18	31.2025	-9.08533
ENSG00000169750.8_2	RAC3	protein_coding	-0.809484	1.9443	-12.5021	1.06556e-19	1.24454e-18	32.4089	-9.08204
ENSG00000157483.8_3	MYO1E	protein_coding	-0.425398	7.60415	-12.7422	1.07591e-19	1.25551e-18	30.6335	-9.08099
ENSG00000169676.5_3	DRD5	protein_coding	3.59885	-2.78035	12.8717	1.10074e-19	1.28335e-18	33.2352	9.07851
ENSG00000169180.11_5	XPO6	protein_coding	0.401451	6.33549	12.7295	1.1121e-19	1.29545e-18	30.6401	9.07739
ENSG00000176907.4_3	TCIM	protein_coding	-0.819199	4.43216	-13.4751	1.11506e-19	1.29775e-18	32.3988	-9.0771
ENSG00000120645.11_2	IQSEC3	protein_coding	2.98705	-2.83708	13.1291	1.14046e-19	1.32613e-18	36.0901	9.07465
ENSG00000108788.11_2	MLX	protein_coding	-0.252811	7.22832	-12.8205	1.14165e-19	1.32635e-18	31.2514	-9.07453
ENSG00000243660.9_3	ZNF487	protein_coding	-0.494237	1.98295	-12.5499	1.15487e-19	1.34052e-18	29.9418	-9.07328
ENSG00000167904.14_5	TMEM68	protein_coding	0.311769	4.80606	12.5088	1.21823e-19	1.41282e-18	29.5836	9.06746
ENSG00000060656.19_3	PTPRU	protein_coding	-0.579506	4.07749	-12.662	1.26286e-19	1.4633e-18	29.9261	-9.06354
ENSG00000124126.13_4	PREX1	protein_coding	1.69866	-0.34569	13.2567	1.38804e-19	1.60693e-18	32.762	9.05323
ENSG00000172954.13_4	LCLAT1	protein_coding	0.608101	4.22011	13.0492	1.39256e-19	1.61074e-18	31.4129	9.05287
ENSG00000181350.11_3	LRRC75A	protein_coding	-0.425694	6.15674	-12.7388	1.41284e-19	1.63277e-18	31.0968	-9.05129
ENSG00000136514.2_2	RTP4	protein_coding	1.21018	3.52624	12.6405	1.43183e-19	1.65326e-18	30.3544	9.04984
ENSG00000174405.13_2	LIG4	protein_coding	0.356097	4.38952	12.5323	1.47671e-19	1.70359e-18	29.5995	9.04647
ENSG00000137177.19_3	KIF13A	protein_coding	-0.327757	5.92252	-12.5334	1.49782e-19	1.72643e-18	29.6019	-9.04491
ENSG00000172594.12_2	SMPDL3A	protein_coding	-0.447119	7.05806	-12.4711	1.50991e-19	1.73884e-18	29.3308	-9.04404
ENSG00000167995.15_2	BEST1	protein_coding	0.763995	2.45319	12.732	1.52797e-19	1.7581e-18	30.738	9.04274
ENSG00000175066.15_3	GK5	protein_coding	0.629665	6.27651	13.2838	1.58495e-19	1.82207e-18	35.1989	9.03874
ENSG00000151612.15_4	ZNF827	protein_coding	0.531245	5.10827	13.1031	1.6163e-19	1.85649e-18	33.3696	9.03659
ENSG00000198604.10_3	BAZ1A	protein_coding	0.411954	6.46466	12.8167	1.62262e-19	1.86212e-18	31.7733	9.03617
ENSG00000147180.16_3	ZNF711	protein_coding	-0.599034	3.33233	-12.6387	1.67378e-19	1.91858e-18	30.1419	-9.03277
ENSG00000176273.14_2	SLC35G1	protein_coding	0.583446	4.87533	12.5388	1.67473e-19	1.91858e-18	29.5295	9.03271
ENSG00000240224.1_3	UGT1A5	protein_coding	1.3026	1.74755	13.1424	1.708e-19	1.95499e-18	32.0026	9.03056
ENSG00000121797.9_4	CCRL2	protein_coding	-0.549409	3.36861	-13.2632	1.75251e-19	2.0042e-18	33.4766	-9.02774
ENSG00000168818.9_3	STX18	protein_coding	0.308373	5.44644	12.5375	1.77066e-19	2.0232e-18	29.8098	9.02661
ENSG00000178741.11_2	COX5A	protein_coding	0.312861	7.77703	12.5728	1.83722e-19	2.09743e-18	30.1256	9.02257
ENSG00000114354.13_4	TFG	protein_coding	0.191167	7.73276	12.443	1.88734e-19	2.15278e-18	29.263	9.01963
ENSG00000117868.15_4	ESYT2	protein_coding	-0.261187	7.39536	-12.4096	1.98378e-19	2.26082e-18	29.1761	-9.01416
ENSG00000267221.2_6	C17orf113	protein_coding	-1.48329	-0.0107063	-13.2303	1.99587e-19	2.27263e-18	35.5739	-9.0135
ENSG00000089682.16_4	RBM41	protein_coding	0.401718	4.13396	12.7847	2.00859e-19	2.28514e-18	31.3538	9.0128
ENSG00000104915.14_3	STX10	protein_coding	0.499186	5.14007	12.4303	2.06156e-19	2.34338e-18	29.6627	9.00995
ENSG00000147592.8_2	LACTB2	protein_coding	0.278876	5.83587	12.4055	2.1977e-19	2.49597e-18	29.148	9.00293
ENSG00000174032.16_3	SLC25A30	protein_coding	1.26334	2.92328	12.7627	2.21572e-19	2.51427e-18	36.3464	9.00203
ENSG00000162520.14_4	SYNC	protein_coding	1.2521	1.94947	12.4503	2.24696e-19	2.54752e-18	29.6965	9.0005
ENSG00000186417.13_5	GLDN	protein_coding	-1.09615	1.38827	-13.3413	2.28822e-19	2.59207e-18	32.0107	-8.9985
ENSG00000143771.11_3	CNIH4	protein_coding	-0.341931	6.30819	-12.456	2.31788e-19	2.62341e-18	29.2315	-8.99709
ENSG00000166454.9_3	ATMIN	protein_coding	0.326837	6.05926	12.7568	2.32375e-19	2.62779e-18	31.9151	8.99681
ENSG00000082458.11_3	DLG3	protein_coding	-0.342164	6.79371	-12.783	2.46476e-19	2.78486e-18	32.3175	-8.99034
ENSG00000159173.18_3	TNNI1	protein_coding	0.632227	2.83325	12.4209	2.5684e-19	2.89948e-18	29.1622	8.98581
ENSG00000108578.14_2	BLMH	protein_coding	0.640721	3.78114	12.7627	2.57312e-19	2.90231e-18	30.8691	8.98561
ENSG00000114650.19_3	SCAP	protein_coding	-0.370633	6.52387	-12.5193	2.61293e-19	2.94469e-18	30.2437	-8.98392
ENSG00000101311.15_2	FERMT1	protein_coding	-0.551667	6.4493	-12.3678	2.71796e-19	3.06043e-18	29.0874	-8.97958
ENSG00000164576.11_2	SAP30L	protein_coding	-0.313916	5.38608	-12.4318	2.76633e-19	3.11224e-18	29.554	-8.97764
ENSG00000119314.15_4	PTBP3	protein_coding	0.469709	8.49984	13.1222	2.76958e-19	3.11323e-18	34.9475	8.97751
ENSG00000163961.4_2	RNF168	protein_coding	-0.425309	4.50504	-12.5225	2.81621e-19	3.16295e-18	29.8196	-8.97567
ENSG00000168528.11_3	SERINC2	protein_coding	0.402249	9.05451	12.3886	2.82705e-19	3.17242e-18	29.0906	8.97525
ENSG00000174327.6_2	SLC16A13	protein_coding	-0.459696	3.01407	-12.3796	2.83538e-19	3.17905e-18	29.0612	-8.97493
ENSG00000181826.9_2	RELL1	protein_coding	-0.637949	4.0982	-12.5182	2.88576e-19	3.23278e-18	30.1432	-8.97299
ENSG00000068912.13_3	ERLEC1	protein_coding	0.288167	5.34368	12.2827	2.93258e-19	3.28245e-18	28.7525	8.97122
ENSG00000138315.12_2	OIT3	protein_coding	-0.906111	0.901905	-12.7246	2.99631e-19	3.35093e-18	30.7574	-8.96885
ENSG00000198455.4_2	ZXDB	protein_coding	-0.524156	2.96007	-12.8323	3.00341e-19	3.35601e-18	33.2319	-8.96859
ENSG00000051382.8_2	PIK3CB	protein_coding	-0.453089	6.31668	-12.9857	3.06398e-19	3.42079e-18	35.9325	-8.96639
ENSG00000167880.7_4	EVPL	protein_coding	-0.770341	5.26257	-12.9606	3.08197e-19	3.43796e-18	32.4581	-8.96574
ENSG00000115919.14_3	KYNU	protein_coding	3.16916	-0.711231	13.0792	3.0907e-19	3.44479e-18	32.9767	8.96543
ENSG00000105135.15_2	ILVBL	protein_coding	-0.357742	6.29897	-12.6509	3.09431e-19	3.44589e-18	31.4441	-8.9653
ENSG00000070366.13_5	SMG6	protein_coding	-0.36869	5.21474	-12.7654	3.11729e-19	3.46855e-18	32.6348	-8.96449
ENSG00000185332.7_4	TMEM105	protein_coding	-1.57424	-1.40797	-11.1975	3.12169e-19	3.4705e-18	32.9369	-8.96433
ENSG00000169926.10_3	KLF13	protein_coding	-0.578831	7.88515	-12.7921	3.13119e-19	3.47813e-18	32.8462	-8.964
ENSG00000167759.12_2	KLK13	protein_coding	1.07954	2.30443	12.4008	3.16175e-19	3.50912e-18	29.4568	8.96293
ENSG00000070759.16_2	TESK2	protein_coding	-0.631889	3.46835	-12.4787	3.2366e-19	3.58916e-18	29.9429	-8.96035
ENSG00000033327.12_3	GAB2	protein_coding	-0.694856	3.63716	-12.3998	3.30939e-19	3.66679e-18	29.5333	-8.95789
ENSG00000151748.14_3	SAV1	protein_coding	-0.661827	5.37574	-12.3129	3.32019e-19	3.67567e-18	28.853	-8.95753
ENSG00000182827.8_2	ACBD3	protein_coding	0.298263	6.34797	12.844	3.34988e-19	3.70542e-18	33.5897	8.95655
ENSG00000136205.16_2	TNS3	protein_coding	-0.472556	6.88088	-12.4494	3.37665e-19	3.7319e-18	29.8344	-8.95567
ENSG00000163659.12_3	TIPARP	protein_coding	0.49435	5.98918	12.3644	3.41161e-19	3.76737e-18	29.3249	8.95454
ENSG00000035862.12_3	TIMP2	protein_coding	0.783414	7.92752	12.4804	3.436e-19	3.79112e-18	29.3522	8.95375
ENSG00000181061.13_3	HIGD1A	protein_coding	-0.327254	9.87348	-12.4686	3.53565e-19	3.8978e-18	29.4265	-8.9506
ENSG00000109107.13_3	ALDOC	protein_coding	-0.731669	7.09808	-12.312	3.59993e-19	3.96534e-18	28.8772	-8.94861
ENSG00000137710.15_4	RDX	protein_coding	0.773895	4.06991	12.5987	3.69235e-19	4.06375e-18	29.6631	8.94581
ENSG00000105738.10_4	SIPA1L3	protein_coding	-0.347168	7.22606	-12.3331	3.76871e-19	4.14432e-18	28.8898	-8.94355
ENSG00000177119.15_4	ANO6	protein_coding	-0.520699	5.65803	-12.2911	3.79013e-19	4.16439e-18	28.7577	-8.94292
ENSG00000076555.15_3	ACACB	protein_coding	-0.565119	4.35113	-12.6536	3.82729e-19	4.20172e-18	30.4711	-8.94184
ENSG00000127884.4_2	ECHS1	protein_coding	-0.297058	8.02165	-12.2921	3.85211e-19	4.22544e-18	28.8485	-8.94113
ENSG00000186654.20_4	PRR5	protein_coding	0.46703	5.06895	12.3311	3.88994e-19	4.26338e-18	29.2472	8.94005
ENSG00000105516.10_2	DBP	protein_coding	-0.648653	2.24662	-12.2477	3.9781e-19	4.35638e-18	28.6953	-8.93757
ENSG00000185477.4_2	GPRIN3	protein_coding	-1.26408	0.989854	-12.5031	4.09945e-19	4.48554e-18	30.0369	-8.93425
ENSG00000163701.18_3	IL17RE	protein_coding	-0.385133	6.46689	-12.2646	4.1237e-19	4.50832e-18	28.6321	-8.9336
ENSG00000138246.16_4	DNAJC13	protein_coding	-0.355465	6.6372	-12.3723	4.13051e-19	4.51203e-18	29.5066	-8.93342
ENSG00000104946.12_4	TBC1D17	protein_coding	-0.293552	4.43756	-12.1902	4.3083e-19	4.70234e-18	28.5577	-8.92875
ENSG00000151692.14_2	RNF144A	protein_coding	-1.30914	5.22966	-12.8915	4.5641e-19	4.97741e-18	40.0927	-8.92237
ENSG00000068724.15_3	TTC7A	protein_coding	1.01335	6.70322	12.9506	4.62163e-19	5.03597e-18	35.6408	8.92098
ENSG00000100065.14_3	CARD10	protein_coding	0.402467	6.70523	12.2592	4.62548e-19	5.036e-18	28.8274	8.92089
ENSG00000204070.9_5	SYS1	protein_coding	0.378025	5.24776	12.4311	4.72791e-19	5.14327e-18	29.8955	8.91847
ENSG00000062282.14_4	DGAT2	protein_coding	1.24229	3.7447	12.5243	4.74814e-19	5.16101e-18	30.5534	8.91799
ENSG00000136279.20_4	DBNL	protein_coding	0.270154	6.83609	12.3677	4.75566e-19	5.16492e-18	29.6817	8.91782
ENSG00000168288.12_2	MMADHC	protein_coding	0.295019	6.89245	12.6721	4.78225e-19	5.18951e-18	32.4981	8.9172
ENSG00000250021.7_5	C15orf38-AP3S2	protein_coding	-0.410653	5.07903	-12.2079	4.80469e-19	5.20957e-18	28.5967	-8.91668
ENSG00000065615.13_2	CYB5R4	protein_coding	0.231643	5.28557	12.6794	4.81398e-19	5.21535e-18	29.9996	8.91647
ENSG00000118971.7_4	CCND2	protein_coding	-0.656709	4.99587	-12.3568	4.8392e-19	5.23836e-18	28.9036	-8.91589
ENSG00000164823.10_4	OSGIN2	protein_coding	0.479388	4.32359	12.4011	4.9197e-19	5.32112e-18	31.7975	8.91406
ENSG00000170786.12_2	SDR16C5	protein_coding	-0.632235	5.07277	-13.2358	4.93898e-19	5.33759e-18	31.6365	-8.91363
ENSG00000186806.5_2	VSIG10L	protein_coding	1.28399	1.74787	12.3542	5.00095e-19	5.40012e-18	29.717	8.91224
ENSG00000197712.11_2	FAM114A1	protein_coding	-0.371324	6.53561	-12.2367	5.04572e-19	5.444e-18	28.7314	-8.91126
ENSG00000276045.3_4	ORAI1	protein_coding	0.852787	2.30862	11.846	5.22249e-19	5.6301e-18	30.9502	8.90744
ENSG00000145495.15_3	45357	protein_coding	-0.267927	7.19323	-12.3376	5.27121e-19	5.67798e-18	29.6275	-8.90641
ENSG00000156006.4_2	NAT2	protein_coding	-0.311428	4.98655	-12.1988	5.29492e-19	5.69885e-18	28.4139	-8.90591
ENSG00000172775.16_5	FAM192A	protein_coding	0.218136	5.97628	12.3571	5.31502e-19	5.71581e-18	29.6676	8.90549
ENSG00000162552.14_2	WNT4	protein_coding	-1.12911	0.559972	-12.4843	5.34246e-19	5.74064e-18	29.4324	-8.90492
ENSG00000156510.12_2	HKDC1	protein_coding	-0.739864	6.2904	-12.6264	5.5456e-19	5.95406e-18	29.8919	-8.90078
ENSG00000096433.10_2	ITPR3	protein_coding	-0.311013	8.40456	-12.2538	5.59917e-19	6.00668e-18	28.7069	-8.89971
ENSG00000198814.12_5	GK	protein_coding	-0.530959	4.14637	-12.3211	5.6734e-19	6.08135e-18	28.8587	-8.89825
ENSG00000108370.16_4	RGS9	protein_coding	-0.57927	3.21034	-12.2715	5.70781e-19	6.11326e-18	29.1279	-8.89758
ENSG00000151611.14_3	MMAA	protein_coding	0.257447	4.57176	12.1855	5.78051e-19	6.18609e-18	28.6266	8.89617
ENSG00000137845.14_3	ADAM10	protein_coding	-0.315079	8.25884	-12.2127	5.90067e-19	6.30955e-18	28.7995	-8.89389
ENSG00000088280.18_3	ASAP3	protein_coding	-0.446829	4.8244	-12.1691	5.97015e-19	6.37866e-18	28.4242	-8.89259
ENSG00000114126.17_5	TFDP2	protein_coding	-0.46192	4.68832	-12.3048	6.11168e-19	6.52457e-18	29.0251	-8.88999
ENSG00000079257.7_2	LXN	protein_coding	0.592627	5.79671	12.2999	6.15448e-19	6.56495e-18	29.1133	8.88921
ENSG00000127418.14_3	FGFRL1	protein_coding	-0.656995	3.12419	-12.8675	6.2261e-19	6.63597e-18	35.0747	-8.88792
ENSG00000104763.18_5	ASAH1	protein_coding	-0.22794	7.2678	-12.168	6.32238e-19	6.73313e-18	28.2991	-8.88622
ENSG00000148429.14_2	USP6NL	protein_coding	0.337063	4.85389	12.6934	6.50759e-19	6.92477e-18	32.493	8.88301
ENSG00000141738.13_3	GRB7	protein_coding	-0.516321	4.50079	-12.1838	6.5738e-19	6.98958e-18	28.5551	-8.88188
ENSG00000059573.8_2	ALDH18A1	protein_coding	-0.454114	8.76894	-12.2428	6.70732e-19	7.12579e-18	29.1183	-8.87965
ENSG00000135926.14_5	TMBIM1	protein_coding	-0.392354	8.95383	-12.453	6.74236e-19	7.15723e-18	29.2031	-8.87907
ENSG00000116133.12_3	DHCR24	protein_coding	-0.275707	9.55226	-12.1551	6.77052e-19	7.18133e-18	28.2556	-8.8786
ENSG00000197562.9_3	RAB40C	protein_coding	-0.543473	5.10688	-12.7181	6.78744e-19	7.19348e-18	38.3005	-8.87833
ENSG00000134531.9_3	EMP1	protein_coding	-0.673765	10.5272	-12.3849	6.86684e-19	7.27177e-18	28.9852	-8.87703
ENSG00000128604.19_4	IRF5	protein_coding	-0.714386	2.87698	-12.1448	7.30356e-19	7.72804e-18	28.4356	-8.87017
ENSG00000136111.13_4	TBC1D4	protein_coding	-0.770524	3.68057	-12.0619	7.57644e-19	8.01033e-18	29.9593	-8.86608
ENSG00000183955.12_4	KMT5A	protein_coding	0.300325	5.2785	12.4101	8.01275e-19	8.46484e-18	31.9686	8.85984
ENSG00000128242.12_2	GAL3ST1	protein_coding	-0.845844	4.40086	-12.2134	8.16397e-19	8.61767e-18	28.6819	-8.85776
ENSG00000131149.18_3	GSE1	protein_coding	-0.554221	5.54659	-12.568	8.20694e-19	8.65609e-18	33.5805	-8.85717
ENSG00000153786.12_3	ZDHHC7	protein_coding	-0.308016	6.141	-12.1796	8.21855e-19	8.66139e-18	28.7986	-8.85702
ENSG00000060339.13_4	CCAR1	protein_coding	0.303511	6.00284	12.2283	8.51623e-19	8.96794e-18	28.9671	8.85305
ENSG00000254827.5_2	SLC22A18AS	protein_coding	-0.430507	4.94541	-12.0798	8.87483e-19	9.33808e-18	28.177	-8.84844
ENSG00000119899.12_2	SLC17A5	protein_coding	-0.35581	6.47787	-12.2289	9.20268e-19	9.67531e-18	28.6396	-8.84439
ENSG00000058063.15_4	ATP11B	protein_coding	0.523531	7.53734	12.8021	9.32297e-19	9.79395e-18	36.4519	8.84294
ENSG00000133818.13_3	RRAS2	protein_coding	0.491309	5.66925	12.4224	9.43217e-19	9.90077e-18	31.919	8.84164
ENSG00000166377.20_5	ATP9B	protein_coding	-0.570253	4.2474	-11.9567	9.67458e-19	1.01471e-17	28.313	-8.83881
ENSG00000166974.12_3	MAPRE2	protein_coding	-0.66305	4.35046	-12.1411	9.73215e-19	1.01994e-17	29.3662	-8.83814
ENSG00000142627.12_2	EPHA2	protein_coding	0.603015	6.71973	12.0434	9.76996e-19	1.02309e-17	28.0688	8.83771
ENSG00000108375.12_4	RNF43	protein_coding	-0.555943	5.37163	-12.1604	9.98252e-19	1.04451e-17	28.494	-8.83531
ENSG00000149948.13_5	HMGA2	protein_coding	-1.40777	1.13765	-11.7842	1.01085e-18	1.05685e-17	30.319	-8.8339
ENSG00000173848.18_3	NET1	protein_coding	0.502385	8.65101	12.3247	1.01915e-18	1.06469e-17	29.323	8.83299
ENSG00000183773.15_4	AIFM3	protein_coding	-0.949471	3.72037	-12.3028	1.0456e-18	1.0906e-17	28.9272	-8.83012
ENSG00000117528.12_3	ABCD3	protein_coding	0.339564	7.95014	12.3108	1.04561e-18	1.0906e-17	30.0982	8.83012
ENSG00000198689.11_4	SLC9A6	protein_coding	-0.368437	5.07658	-12.4499	1.05471e-18	1.09922e-17	32.9338	-8.82915
ENSG00000063438.16_4	AHRR	protein_coding	1.88623	0.73439	12.057	1.05835e-18	1.10214e-17	29.0263	8.82877
ENSG00000196814.14_2	MVB12B	protein_coding	-1.04455	2.16376	-12.3129	1.09093e-18	1.13517e-17	29.6675	-8.82538
ENSG00000184731.5_2	FAM110C	protein_coding	-0.417456	5.16395	-12.5166	1.11e-18	1.15411e-17	30.7654	-8.82344
ENSG00000133318.13_4	RTN3	protein_coding	-0.198718	7.41894	-12.1594	1.13981e-18	1.18417e-17	28.4192	-8.82047
ENSG00000064763.10_3	FAR2	protein_coding	0.315315	6.51531	12.2221	1.15818e-18	1.20229e-17	28.4859	8.81868
ENSG00000266094.7_3	RASSF5	protein_coding	1.24826	0.111555	11.8494	1.15911e-18	1.20231e-17	28.3274	8.81859
ENSG00000179195.15_3	ZNF664	protein_coding	0.31208	7.99416	12.6355	1.16248e-18	1.20486e-17	33.3894	8.81826
ENSG00000106484.15_3	MEST	protein_coding	0.745701	2.88339	11.9001	1.17567e-18	1.21758e-17	27.6705	8.817
ENSG00000214274.9_3	ANG	protein_coding	-0.597023	3.30297	-12.0788	1.23596e-18	1.27896e-17	28.0605	-8.8114
ENSG00000126247.10_6	CAPNS1	protein_coding	0.236033	8.76151	12.0811	1.23689e-18	1.27896e-17	28.3841	8.81131
ENSG00000160271.15_5	RALGDS	protein_coding	-0.394698	5.72455	-12.0518	1.23829e-18	1.2794e-17	28.3029	-8.81119
ENSG00000196684.12_3	HSH2D	protein_coding	-0.462138	3.86522	-11.9853	1.24105e-18	1.27983e-17	27.8429	-8.81094
ENSG00000050130.17_3	JKAMP	protein_coding	0.209651	5.59697	11.9246	1.24138e-18	1.27983e-17	27.5828	8.81091
ENSG00000137275.13_2	RIPK1	protein_coding	-0.24174	6.15059	-12.0969	1.24162e-18	1.27983e-17	28.5325	-8.81089
ENSG00000164414.17_3	SLC35A1	protein_coding	-0.337987	4.63536	-12.108	1.26722e-18	1.30519e-17	28.9532	-8.8086
ENSG00000214193.10_6	SH3D21	protein_coding	-0.740895	5.19454	-12.1034	1.32043e-18	1.35894e-17	28.6058	-8.80398
ENSG00000177542.10_5	SLC25A22	protein_coding	-0.894492	4.06039	-12.3675	1.32556e-18	1.36315e-17	29.8696	-8.80355
ENSG00000056097.15_2	ZFR	protein_coding	0.292859	6.08403	12.0533	1.35451e-18	1.39184e-17	28.3588	8.80113
ENSG00000205978.5_2	NYNRIN	protein_coding	-1.02416	1.90428	-13.2365	1.35646e-18	1.39275e-17	32.0638	-8.80096
ENSG00000043143.20_3	JADE2	protein_coding	-0.728066	3.53794	-12.214	1.36368e-18	1.39907e-17	29.2346	-8.80037
ENSG00000182208.13_2	MOB2	protein_coding	-0.303825	4.8026	-12.3268	1.37831e-18	1.41299e-17	29.7627	-8.79917
ENSG00000164300.16_2	SERINC5	protein_coding	-0.341989	6.84393	-11.9295	1.38204e-18	1.4157e-17	27.5994	-8.79887
ENSG00000198721.12_5	ECI2	protein_coding	-0.545218	5.29215	-11.9715	1.40868e-18	1.44187e-17	28.0445	-8.79672
ENSG00000196639.6_3	HRH1	protein_coding	0.858058	3.89746	12.7778	1.41987e-18	1.45219e-17	34.9938	8.79584
ENSG00000171492.14_3	LRRC8D	protein_coding	-0.451627	6.31985	-12.1516	1.43557e-18	1.46711e-17	28.8951	-8.7946
ENSG00000180745.4_2	CLRN3	protein_coding	-0.27207	6.73086	-11.9708	1.43849e-18	1.46896e-17	27.9386	-8.79437
ENSG00000092871.16_3	RFFL	protein_coding	0.36919	6.25894	12.0314	1.45401e-18	1.48366e-17	28.2117	8.79317
ENSG00000095932.6_4	SMIM24	protein_coding	-0.54876	5.48137	-12.5635	1.45858e-18	1.48717e-17	29.529	-8.79282
ENSG00000177283.7_4	FZD8	protein_coding	1.0219	2.06117	12.1774	1.47048e-18	1.49814e-17	28.4952	8.7919
ENSG00000118508.4_2	RAB32	protein_coding	-0.56403	4.49709	-12.0039	1.48796e-18	1.51477e-17	28.0718	-8.79058
ENSG00000162729.13_4	IGSF8	protein_coding	-0.414336	5.9796	-12.1069	1.49389e-18	1.51963e-17	28.8319	-8.79013
ENSG00000110427.15_4	KIAA1549L	protein_coding	-0.691832	3.44616	-11.8575	1.53077e-18	1.55595e-17	27.3814	-8.78739
ENSG00000171174.14_2	RBKS	protein_coding	-0.395023	3.89798	-12.3674	1.54838e-18	1.57263e-17	29.3586	-8.7861
ENSG00000162613.16_3	FUBP1	protein_coding	0.361747	6.11997	12.2944	1.57769e-18	1.60117e-17	30.1695	8.78399
ENSG00000160588.9_2	MPZL3	protein_coding	-0.444888	5.45625	-11.9282	1.58156e-18	1.60385e-17	27.6664	-8.78372
ENSG00000178226.10_3	PRSS36	protein_coding	-0.519153	1.97644	-12.2136	1.58765e-18	1.60879e-17	29.456	-8.78329
ENSG00000001461.16_2	NIPAL3	protein_coding	-0.476161	5.67205	-12.2615	1.59004e-18	1.60998e-17	30.15	-8.78312
ENSG00000166046.10_4	TCP11L2	protein_coding	-0.698094	3.45948	-12.6742	1.59317e-18	1.61191e-17	30.6044	-8.7829
ENSG00000110042.7_2	DTX4	protein_coding	-0.539091	6.9433	-12.2562	1.59999e-18	1.61756e-17	29.9272	-8.78242
ENSG00000110497.14_5	AMBRA1	protein_coding	0.396466	5.55591	12.3533	1.65478e-18	1.67167e-17	31.5371	8.77863
ENSG00000165861.13_2	ZFYVE1	protein_coding	0.403592	5.27202	12.1154	1.68707e-18	1.70299e-17	28.4678	8.77646
ENSG00000132661.3_3	NXT1	protein_coding	0.770938	1.01337	11.4831	1.71959e-18	1.73448e-17	26.9094	8.77431
ENSG00000171469.10_3	ZNF561	protein_coding	0.410664	4.95281	11.9746	1.78584e-18	1.79992e-17	27.9606	8.77005
ENSG00000108654.14_4	DDX5	protein_coding	0.430368	8.83644	12.3085	1.84983e-18	1.86299e-17	31.4783	8.76609
ENSG00000132153.14_2	DHX30	protein_coding	0.701354	5.26784	12.3324	1.86634e-18	1.87819e-17	33.3848	8.76509
ENSG00000109586.11_2	GALNT7	protein_coding	-0.323979	7.7236	-11.8835	1.88412e-18	1.89463e-17	27.4084	-8.76402
ENSG00000213722.8_3	DDAH2	protein_coding	-0.404156	7.21189	-11.8737	1.8857e-18	1.89477e-17	27.3371	-8.76392
ENSG00000117308.14_3	GALE	protein_coding	-0.430635	7.28181	-12.1849	1.88836e-18	1.896e-17	29.4134	-8.76376
ENSG00000113790.10_3	EHHADH	protein_coding	-0.405226	5.38759	-11.892	1.99531e-18	2.00185e-17	27.4378	-8.75756
ENSG00000135924.15_3	DNAJB2	protein_coding	-0.455167	5.99832	-12.2711	2.05306e-18	2.05822e-17	30.2462	-8.75434
ENSG00000153037.14_4	SRP19	protein_coding	0.278235	4.69782	11.8541	2.10652e-18	2.11021e-17	27.9702	8.75144
ENSG00000175164.14_4	ABO	protein_coding	-0.589719	5.35526	-12.237	2.11321e-18	2.1153e-17	28.463	-8.75108
ENSG00000188738.14_3	FSIP2	protein_coding	-0.763994	5.78918	-12.0343	2.16587e-18	2.16636e-17	28.3555	-8.7483
ENSG00000127124.15_4	HIVEP3	protein_coding	0.464205	3.41011	12.0309	2.18009e-18	2.17893e-17	28.2431	8.74756
ENSG00000183421.11_2	RIPK4	protein_coding	-0.807307	5.24738	-12.2913	2.18417e-18	2.18135e-17	29.545	-8.74735
ENSG00000168907.13_2	PLA2G4F	protein_coding	-0.533284	5.92876	-12.1747	2.18627e-18	2.1818e-17	28.7552	-8.74724
ENSG00000196141.13_5	SPATS2L	protein_coding	0.352891	8.81263	11.8192	2.2283e-18	2.22205e-17	27.3303	8.74509
ENSG00000075292.18_3	ZNF638	protein_coding	0.309433	6.58053	12.2526	2.2903e-18	2.28215e-17	29.483	8.74199
ENSG00000116005.11_3	PCYOX1	protein_coding	-0.371296	6.53036	-11.8185	2.29757e-18	2.28766e-17	27.2457	-8.74164
ENSG00000112796.9_2	ENPP5	protein_coding	-0.437716	3.03563	-11.7721	2.32315e-18	2.31138e-17	27.1204	-8.74039
ENSG00000168792.4_2	ABHD15	protein_coding	-0.522804	4.74861	-12.1022	2.35348e-18	2.3398e-17	30.2376	-8.73892
ENSG00000161533.11_4	ACOX1	protein_coding	-0.357274	8.18338	-11.8001	2.45995e-18	2.44379e-17	27.1398	-8.73392
ENSG00000137251.15_2	TINAG	protein_coding	0.466466	4.82995	12.0521	2.46446e-18	2.44643e-17	27.8814	8.73371
ENSG00000133424.20_6	LARGE1	protein_coding	-0.316618	5.85572	-12.0234	2.52188e-18	2.49957e-17	27.7844	-8.73111
ENSG00000124104.18_2	SNX21	protein_coding	-0.473502	2.88322	-11.8938	2.52279e-18	2.49957e-17	28.0153	-8.73107
ENSG00000068383.18_2	INPP5A	protein_coding	-0.325911	5.46443	-12.2124	2.52369e-18	2.49957e-17	29.7615	-8.73103
ENSG00000150995.19_5	ITPR1	protein_coding	1.38411	-0.109443	11.7015	2.59772e-18	2.57096e-17	29.2978	8.72776
ENSG00000110328.5_3	GALNT18	protein_coding	-0.59409	3.59217	-11.9011	2.63281e-18	2.60374e-17	27.5904	-8.72624
ENSG00000178381.11_3	ZFAND2A	protein_coding	-0.558288	4.64634	-12.3232	2.64736e-18	2.61616e-17	29.0206	-8.72562
ENSG00000164543.6_3	STK17A	protein_coding	-0.43317	5.46145	-12.0228	2.70717e-18	2.67325e-17	28.0156	-8.72309
ENSG00000113851.14_3	CRBN	protein_coding	-0.297998	4.74002	-11.996	2.82328e-18	2.78582e-17	28.4459	-8.71833
ENSG00000203485.12_2	INF2	protein_coding	-0.384255	8.17598	-12.1797	2.85433e-18	2.81434e-17	28.7408	-8.71709
ENSG00000197442.9_2	MAP3K5	protein_coding	-0.562155	4.79636	-11.8528	2.94366e-18	2.90025e-17	27.9834	-8.7136
ENSG00000115221.11_4	ITGB6	protein_coding	0.619128	6.67486	11.8027	2.95405e-18	2.90832e-17	27.2665	8.7132
ENSG00000106789.12_2	CORO2A	protein_coding	-0.413136	7.64076	-11.9494	2.99402e-18	2.94547e-17	27.8956	-8.71168
ENSG00000168646.12_4	AXIN2	protein_coding	-0.794011	3.05082	-11.9633	2.99663e-18	2.94583e-17	27.7425	-8.71158
ENSG00000125648.14_3	SLC25A23	protein_coding	-0.363037	7.68329	-11.7177	3.05517e-18	3.00113e-17	26.8646	-8.70939
ENSG00000160746.12_3	ANO10	protein_coding	0.646713	6.93097	12.1764	3.08108e-18	3.02432e-17	30.1039	8.70843
ENSG00000133710.15_3	SPINK5	protein_coding	-0.820485	3.564	-12.1313	3.16831e-18	3.10763e-17	28.1668	-8.70527
ENSG00000221869.4_2	CEBPD	protein_coding	0.830868	3.8213	11.7035	3.18221e-18	3.11895e-17	28.2219	8.70477
ENSG00000112242.14_4	E2F3	protein_coding	0.855539	3.50483	11.7849	3.19267e-18	3.12687e-17	30.6587	8.7044
ENSG00000180357.9_3	ZNF609	protein_coding	0.508966	5.78881	12.2721	3.28855e-18	3.21838e-17	32.15	8.70104
ENSG00000125998.7_2	FAM83C	protein_coding	2.65714	-2.60058	12.5444	3.30373e-18	3.23084e-17	32.8057	8.70052
ENSG00000106031.8_3	HOXA13	protein_coding	-0.367455	6.05714	-11.9102	3.31538e-18	3.23931e-17	27.984	-8.70012
ENSG00000215251.3_3	FASTKD5	protein_coding	0.236474	5.03947	11.841	3.31732e-18	3.23931e-17	27.2277	8.70005
ENSG00000089234.15_3	BRAP	protein_coding	0.290913	4.83619	12.065	3.38158e-18	3.29961e-17	29.6157	8.69787
ENSG00000173226.16_4	IQCB1	protein_coding	0.577818	3.12881	11.92	3.5175e-18	3.42809e-17	27.5177	8.6934
ENSG00000118689.14_2	FOXO3	protein_coding	-0.488143	7.24416	-11.6986	3.51846e-18	3.42809e-17	26.8359	-8.69337
ENSG00000111802.13_3	TDP2	protein_coding	-0.510626	8.81619	-11.7937	3.57337e-18	3.47902e-17	27.3906	-8.69161
ENSG00000147324.10_2	MFHAS1	protein_coding	-0.566879	5.02826	-11.9841	3.59486e-18	3.49735e-17	30.1538	-8.69093
ENSG00000124422.11_4	USP22	protein_coding	0.291933	7.73318	12.4003	3.6353e-18	3.53408e-17	36.642	8.68966
ENSG00000177879.15_2	AP3S1	protein_coding	-0.217311	6.78599	-11.6763	3.64944e-18	3.54521e-17	26.8122	-8.68922
ENSG00000179820.15_3	MYADM	protein_coding	0.948309	3.48001	11.5724	3.70223e-18	3.59384e-17	28.6302	8.68759
ENSG00000071051.13_3	NCK2	protein_coding	-0.47911	5.96388	-11.8704	3.90362e-18	3.78654e-17	28.1493	-8.68156
ENSG00000141279.15_5	NPEPPS	protein_coding	-0.304406	7.92967	-11.6875	3.98192e-18	3.85964e-17	26.9564	-8.67931
ENSG00000197147.13_3	LRRC8B	protein_coding	0.407628	4.23742	11.7518	4.0206e-18	3.89427e-17	27.4269	8.67821
ENSG00000143493.12_3	INTS7	protein_coding	0.271431	4.35281	11.6944	4.05475e-18	3.92446e-17	27.0301	8.67724
ENSG00000164506.14_3	STXBP5	protein_coding	-0.31173	6.53511	-11.8005	4.10556e-18	3.97072e-17	27.5974	-8.67583
ENSG00000177303.9_4	CASKIN2	protein_coding	-0.364945	4.90675	-11.9853	4.14408e-18	4.00503e-17	28.9331	-8.67476
ENSG00000213213.13_3	CCDC183	protein_coding	-1.18436	1.83457	-11.4209	4.20817e-18	4.06398e-17	27.0789	-8.67302
ENSG00000131831.17_2	RAI2	protein_coding	1.00528	1.06466	12.3697	4.2596e-18	4.10881e-17	28.9712	8.67163
ENSG00000125845.6_3	BMP2	protein_coding	-0.678082	6.39762	-11.6884	4.26082e-18	4.10881e-17	26.8837	-8.6716
ENSG00000135124.14_3	P2RX4	protein_coding	-0.35773	6.1624	-11.7748	4.30058e-18	4.14411e-17	27.0332	-8.67054
ENSG00000158545.15_5	ZC3H18	protein_coding	0.252772	5.25918	11.6897	4.30422e-18	4.14458e-17	26.8676	8.67045
ENSG00000182095.14_3	TNRC18	protein_coding	-0.567363	6.10068	-11.9751	4.40612e-18	4.2396e-17	29.1968	-8.66778
ENSG00000168404.12_3	MLKL	protein_coding	-0.604871	3.37903	-11.7733	4.42576e-18	4.25165e-17	27.8741	-8.66728
ENSG00000166823.5_2	MESP1	protein_coding	-1.87732	-0.0799557	-12.1618	4.42804e-18	4.25165e-17	30.3512	-8.66722
ENSG00000173546.7_2	CSPG4	protein_coding	-1.28497	-1.06419	-11.7582	4.42833e-18	4.25165e-17	27.353	-8.66721
ENSG00000171862.10_3	PTEN	protein_coding	-0.336671	7.72303	-11.8275	4.52021e-18	4.3367e-17	27.8805	-8.66487
ENSG00000013583.9_4	HEBP1	protein_coding	-0.351919	5.86439	-11.8384	4.6135e-18	4.42298e-17	27.2638	-8.66254
ENSG00000160877.5_3	NACC1	protein_coding	0.272601	6.61877	11.7051	4.68177e-18	4.48516e-17	27.1349	8.66087
ENSG00000132801.6_2	ZSWIM3	protein_coding	-0.485925	2.25921	-11.9401	4.77523e-18	4.57137e-17	28.1459	-8.65862
ENSG00000163817.15_3	SLC6A20	protein_coding	0.584456	5.878	12.1364	4.87898e-18	4.6673e-17	28.1762	8.65617
ENSG00000134317.17_2	GRHL1	protein_coding	0.932678	4.88692	11.7811	4.90573e-18	4.68947e-17	27.9526	8.65554
ENSG00000125798.14_4	FOXA2	protein_coding	-0.519517	2.16428	-11.6646	4.94421e-18	4.72066e-17	27.2316	-8.65465
ENSG00000165097.14_3	KDM1B	protein_coding	-0.428817	6.13801	-11.8005	4.94552e-18	4.72066e-17	27.6964	-8.65462
ENSG00000158715.5_2	SLC45A3	protein_coding	-0.760661	4.8147	-11.5876	5.02616e-18	4.79416e-17	26.4552	-8.65278
ENSG00000162383.12_5	SLC1A7	protein_coding	-1.40694	-1.27784	-11.8633	5.05485e-18	4.81803e-17	28.0101	-8.65213
ENSG00000165105.9_2	RASEF	protein_coding	-0.514347	6.48021	-12.0764	5.23516e-18	4.98628e-17	30.0008	-8.64813
ENSG00000105643.9_5	ARRDC2	protein_coding	-0.490886	4.17769	-11.917	5.24763e-18	4.99455e-17	27.9898	-8.64786
ENSG00000007216.14_3	SLC13A2	protein_coding	-1.31572	0.303546	-11.7196	5.25824e-18	4.99795e-17	27.5787	-8.64762
ENSG00000198799.11_3	LRIG2	protein_coding	-0.406667	4.05261	-11.7269	5.2588e-18	4.99795e-17	27.3802	-8.64761
ENSG00000089723.9_2	OTUB2	protein_coding	0.848183	3.71437	11.8262	5.37351e-18	5.10329e-17	28.7579	8.64515
ENSG00000196972.8_3	SMIM10L2B	protein_coding	-0.967335	0.926648	-12.3238	5.43535e-18	5.15829e-17	31.7173	-8.64384
ENSG00000138794.9_2	CASP6	protein_coding	-0.278231	5.93613	-11.5954	5.45038e-18	5.16883e-17	26.6096	-8.64353
ENSG00000072958.8_3	AP1M1	protein_coding	0.799675	3.55469	11.7164	5.58375e-18	5.2915e-17	27.1966	8.64077
ENSG00000173947.13_3	PIFO	protein_coding	1.60172	-0.228211	11.4322	5.66353e-18	5.36324e-17	27.8909	8.63914
ENSG00000140474.13_3	ULK3	protein_coding	0.539199	6.03229	11.6636	5.73578e-18	5.42775e-17	27.0277	8.6377
ENSG00000112818.9_3	MEP1A	protein_coding	-0.467616	8.22548	-11.5732	5.7914e-18	5.47646e-17	26.4437	-8.63659
ENSG00000240849.10_3	TMEM189	protein_coding	-0.429527	5.52232	-11.7301	5.91659e-18	5.59082e-17	27.4444	-8.63415
ENSG00000160014.16_2	CALM3	protein_coding	-0.162587	8.55565	-11.5664	5.9322e-18	5.60154e-17	26.3377	-8.63385
ENSG00000169902.14_4	TPST1	protein_coding	1.45255	-0.800293	11.7172	5.94034e-18	5.60521e-17	27.3825	8.63369
ENSG00000140961.12_3	OSGIN1	protein_coding	0.631718	4.65988	11.7541	5.97777e-18	5.63649e-17	27.3547	8.63297
ENSG00000198586.13_3	TLK1	protein_coding	-0.35312	6.01781	-10.6018	6.01623e-18	5.66869e-17	29.92	-8.63224
ENSG00000110921.13_5	MVK	protein_coding	-0.430008	5.1769	-11.6448	6.2265e-18	5.86262e-17	26.7087	-8.62831
ENSG00000034533.11_4	ASTE1	protein_coding	-0.560743	3.92561	-12.2702	6.35141e-18	5.97595e-17	32.8662	-8.62604
ENSG00000119227.7_2	PIGZ	protein_coding	-0.745653	6.3691	-11.7269	6.42662e-18	6.0424e-17	27.5014	-8.62469
ENSG00000169174.10_2	PCSK9	protein_coding	-0.978051	6.06938	-11.8636	6.48979e-18	6.09744e-17	27.8149	-8.62357
ENSG00000104320.13_4	NBN	protein_coding	0.343442	5.08978	11.574	6.49964e-18	6.10234e-17	26.6614	8.6234
ENSG00000117036.11_2	ETV3	protein_coding	-0.316887	5.40106	-11.6562	6.53113e-18	6.12753e-17	26.9565	-8.62284
ENSG00000101224.17_4	CDC25B	protein_coding	-0.682005	3.78734	-11.4231	6.74334e-18	6.32212e-17	26.3463	-8.61918
ENSG00000124784.8_2	RIOK1	protein_coding	0.37457	3.10815	11.4826	6.77643e-18	6.34862e-17	26.2881	8.61862
ENSG00000070413.19_4	DGCR2	protein_coding	-0.340686	7.54911	-11.822	6.89673e-18	6.45674e-17	28.0183	-8.61661
ENSG00000099860.8_3	GADD45B	protein_coding	-0.751564	2.65152	-11.5421	7.27618e-18	6.80713e-17	26.5204	-8.61047
ENSG00000185619.18_1	PCGF3	protein_coding	0.299057	6.27404	11.7226	7.46834e-18	6.98194e-17	27.4769	8.60748
ENSG00000154640.14_3	BTG3	protein_coding	-0.44218	4.13416	-11.6056	7.49969e-18	7.00379e-17	26.7162	-8.607
ENSG00000123892.11_3	RAB38	protein_coding	-0.978178	1.21753	-11.5232	7.50235e-18	7.00379e-17	26.5865	-8.60696
ENSG00000137460.8_2	FHDC1	protein_coding	-0.646261	3.83677	-12.0364	7.58804e-18	7.07776e-17	29.1612	-8.60566
ENSG00000047932.13_4	GOPC	protein_coding	-0.424803	5.8102	-11.7641	7.59234e-18	7.07776e-17	28.0562	-8.60559
ENSG00000142046.14_3	TMEM91	protein_coding	1.63098	-0.0893301	11.4418	7.63126e-18	7.10901e-17	27.9267	8.60501
ENSG00000136305.11_2	CIDEB	protein_coding	-0.426591	4.24316	-11.5045	7.66625e-18	7.13655e-17	26.2027	-8.60448
ENSG00000049245.12_3	VAMP3	protein_coding	-0.211388	7.00167	-11.5469	7.68851e-18	7.15221e-17	26.3622	-8.60415
ENSG00000176463.13_3	SLCO3A1	protein_coding	-0.659069	2.93114	-11.5445	7.70804e-18	7.16532e-17	26.9427	-8.60386
ENSG00000003137.8_3	CYP26B1	protein_coding	2.9503	-0.047472	11.7867	7.91787e-18	7.35519e-17	29.4619	8.60078
ENSG00000092758.17_5	COL9A3	protein_coding	1.68625	-0.250264	11.3664	7.94502e-18	7.3752e-17	27.5273	8.60038
ENSG00000159840.15_4	ZYX	protein_coding	0.873195	6.34919	11.9985	8.02123e-18	7.44069e-17	31.4265	8.59929
ENSG00000110723.11_6	EXPH5	protein_coding	-0.779847	4.07954	-11.5172	8.16357e-18	7.5674e-17	26.7983	-8.59727
ENSG00000106025.8_2	TSPAN12	protein_coding	-0.695843	3.03097	-11.7753	8.27705e-18	7.6672e-17	27.0857	-8.59568
ENSG00000130147.15_3	SH3BP4	protein_coding	1.05551	5.60489	12.1276	8.45515e-18	7.82667e-17	37.1929	8.59324
ENSG00000103126.14_2	AXIN1	protein_coding	0.269999	5.834	11.6059	8.5422e-18	7.90169e-17	26.8447	8.59206
ENSG00000113384.13_2	GOLPH3	protein_coding	0.16921	7.08422	11.6648	8.57243e-18	7.92408e-17	27.3245	8.59166
ENSG00000116668.12_5	SWT1	protein_coding	-0.425729	2.64592	-11.7361	8.72229e-18	8.05695e-17	28.0026	-8.58967
ENSG00000115648.13_3	MLPH	protein_coding	-0.934681	5.15172	-11.5204	8.92682e-18	8.24009e-17	26.4131	-8.587
ENSG00000010379.15_3	SLC6A13	protein_coding	2.60121	-2.83418	11.7822	8.96935e-18	8.27355e-17	29.2092	8.58646
ENSG00000160299.16_3	PCNT	protein_coding	-0.454318	4.49083	-11.6092	9.16116e-18	8.44456e-17	27.9584	-8.58402
ENSG00000070444.14_2	MNT	protein_coding	-0.562603	4.20859	-12.1154	9.21337e-18	8.48674e-17	33.0738	-8.58337
ENSG00000198088.10_5	NUP62CL	protein_coding	0.886219	1.27335	11.3486	9.33823e-18	8.59574e-17	26.6606	8.58182
ENSG00000177311.11_4	ZBTB38	protein_coding	-0.368928	6.20171	-11.639	9.43485e-18	8.67861e-17	27.2453	-8.58064
ENSG00000112096.17_4	SOD2	protein_coding	-0.268587	7.49005	-11.4963	9.47292e-18	8.70754e-17	26.095	-8.58017
ENSG00000100599.15_5	RIN3	protein_coding	0.742978	3.86274	11.6375	9.7009e-18	8.91089e-17	27.1797	8.57744
ENSG00000109606.12_2	DHX15	protein_coding	0.296114	7.60135	11.578	9.72629e-18	8.92797e-17	26.8775	8.57714
ENSG00000170871.11_2	KIAA0232	protein_coding	-0.343259	6.45111	-11.6131	9.81946e-18	9.00722e-17	27.0437	-8.57604
ENSG00000115841.19_4	RMDN2	protein_coding	0.785688	3.11136	11.5983	9.92138e-18	9.09437e-17	26.9719	8.57485
ENSG00000075399.13_5	VPS9D1	protein_coding	-0.424438	3.32189	-11.4109	1.00816e-17	9.23481e-17	26.1489	-8.57301
ENSG00000198959.11_2	TGM2	protein_coding	1.366	2.55911	11.6047	1.03107e-17	9.43813e-17	27.1654	8.57042
ENSG00000111261.13_3	MANSC1	protein_coding	-0.213447	6.25952	-11.4973	1.04459e-17	9.55521e-17	26.0872	-8.56892
ENSG00000135220.10_2	UGT2A3	protein_coding	-0.794531	2.18384	-11.7526	1.05645e-17	9.65697e-17	27.1035	-8.56762
ENSG00000213064.9_2	SFT2D2	protein_coding	-0.300686	6.66879	-11.7852	1.06364e-17	9.71599e-17	28.7567	-8.56684
ENSG00000115657.13_4	ABCB6	protein_coding	-0.416813	4.15614	-11.4102	1.06543e-17	9.72559e-17	25.9241	-8.56665
ENSG00000021355.12_2	SERPINB1	protein_coding	0.3684	9.02775	11.4882	1.07235e-17	9.78193e-17	26.139	8.5659
ENSG00000103876.12_4	FAH	protein_coding	0.621166	2.13953	11.3967	1.08132e-17	9.85694e-17	26.5867	8.56494
ENSG00000140992.18_4	PDPK1	protein_coding	-0.260047	7.00523	-11.6992	1.09358e-17	9.96182e-17	27.6774	-8.56364
ENSG00000154639.18_2	CXADR	protein_coding	-0.388996	7.40567	-11.46	1.10557e-17	1.00641e-16	26.2313	-8.56238
ENSG00000112592.13_3	TBP	protein_coding	0.365827	3.55359	11.9583	1.10994e-17	1.00969e-16	32.5383	8.56193
ENSG00000104884.15_5	ERCC2	protein_coding	0.872694	2.74687	11.3453	1.13148e-17	1.02857e-16	30.8849	8.55971
ENSG00000168785.7_3	TSPAN5	protein_coding	-0.58784	4.1446	-11.5071	1.14227e-17	1.03766e-16	26.1515	-8.55862
ENSG00000106415.12_4	GLCCI1	protein_coding	-0.563184	1.6957	-11.587	1.15966e-17	1.05273e-16	27.1131	-8.55688
ENSG00000111696.11_4	NT5DC3	protein_coding	0.940398	3.58981	11.7258	1.16536e-17	1.05717e-16	28.4608	8.55631
ENSG00000125657.4_2	TNFSF9	protein_coding	0.679615	4.73656	11.304	1.17772e-17	1.06766e-16	25.6121	8.55509
ENSG00000177125.5_3	ZBTB34	protein_coding	-0.423059	3.65384	-11.7582	1.18594e-17	1.07402e-16	28.5857	-8.55429
ENSG00000196950.13_3	SLC39A10	protein_coding	0.568647	2.75942	11.491	1.18637e-17	1.07402e-16	26.2244	8.55425
ENSG00000137502.9_3	RAB30	protein_coding	-0.560177	3.98239	-11.6423	1.20456e-17	1.08973e-16	27.0562	-8.55249
ENSG00000185222.9_1	TCEAL9	protein_coding	-0.519473	4.95278	-11.456	1.21331e-17	1.0969e-16	26.4228	-8.55166
ENSG00000147274.14_2	RBMX	protein_coding	0.457072	6.3377	11.6184	1.22533e-17	1.107e-16	27.419	8.55052
ENSG00000105835.11_3	NAMPT	protein_coding	-0.247596	6.94604	-11.406	1.24478e-17	1.1238e-16	25.7913	-8.5487
ENSG00000015475.18_3	BID	protein_coding	0.415444	4.06826	11.4828	1.25003e-17	1.12777e-16	26.518	8.54822
ENSG00000259330.2_2	INAFM2	protein_coding	-0.579033	3.90679	-12.8093	1.27645e-17	1.15082e-16	38.369	-8.5458
ENSG00000144635.8_2	DYNC1LI1	protein_coding	0.394038	4.6533	11.5322	1.31726e-17	1.1868e-16	26.8701	8.54217
ENSG00000160606.10_3	TLCD1	protein_coding	0.547298	2.46538	11.4997	1.32329e-17	1.19142e-16	27.4292	8.54164
ENSG00000132481.6_3	TRIM47	protein_coding	-0.820062	4.89023	-11.6251	1.3265e-17	1.19349e-16	27.0304	-8.54136
ENSG00000110237.4_4	ARHGEF17	protein_coding	-0.539134	1.96739	-11.41	1.34933e-17	1.2132e-16	25.8666	-8.53939
ENSG00000169583.12_2	CLIC3	protein_coding	-1.06181	2.18576	-11.0752	1.36043e-17	1.22235e-16	24.9437	-8.53844
ENSG00000152256.13_4	PDK1	protein_coding	-0.62355	4.84009	-11.4326	1.36273e-17	1.22358e-16	26.0887	-8.53825
ENSG00000171813.13_2	PWWP2B	protein_coding	-0.734401	4.46973	-11.6427	1.36393e-17	1.22382e-16	29.4605	-8.53815
ENSG00000172493.20_3	AFF1	protein_coding	-0.342107	6.67102	-11.6955	1.41961e-17	1.27291e-16	27.2113	-8.53352
ENSG00000007968.6_2	E2F2	protein_coding	-1.00424	3.28404	-11.2775	1.42093e-17	1.27322e-16	25.9801	-8.53341
ENSG00000241644.2_4	INMT	protein_coding	1.95803	-1.76335	11.8841	1.42347e-17	1.27464e-16	28.9422	8.53321
ENSG00000089876.11_4	DHX32	protein_coding	0.348693	6.48144	11.6268	1.45765e-17	1.30436e-16	27.5452	8.53046
ENSG00000100100.12_4	PIK3IP1	protein_coding	-0.737972	4.43093	-11.4747	1.46156e-17	1.30696e-16	26.2161	-8.53015
ENSG00000105058.11_2	FAM32A	protein_coding	0.222458	6.79914	11.46	1.50413e-17	1.34412e-16	26.3747	8.52683
ENSG00000138166.5_2	DUSP5	protein_coding	1.1061	5.79733	11.5679	1.51446e-17	1.35243e-16	26.5245	8.52604
ENSG00000203727.3_3	SAMD5	protein_coding	-0.971263	3.28062	-11.4053	1.52525e-17	1.36115e-16	26.5933	-8.52522
ENSG00000158769.17_3	F11R	protein_coding	0.431683	8.69753	11.5704	1.52808e-17	1.36275e-16	27.3062	8.525
ENSG00000106261.16_2	ZKSCAN1	protein_coding	-0.372722	7.60314	-11.5195	1.52921e-17	1.36283e-16	26.4865	-8.52492
ENSG00000109458.8_5	GAB1	protein_coding	-0.426233	5.23968	-11.6691	1.53581e-17	1.36779e-16	27.7755	-8.52442
ENSG00000179674.3_3	ARL14	protein_coding	-0.528143	6.06676	-11.4388	1.57374e-17	1.40062e-16	26.0328	-8.52159
ENSG00000257093.6_3	KIAA1147	protein_coding	-0.528319	5.08559	-11.4417	1.59595e-17	1.41942e-16	26.3275	-8.51997
ENSG00000147852.15_2	VLDLR	protein_coding	0.634641	5.2473	11.3663	1.60851e-17	1.42963e-16	25.8245	8.51906
ENSG00000175793.11_3	SFN	protein_coding	-1.00677	7.09156	-11.8093	1.60973e-17	1.42975e-16	29.7317	-8.51897
ENSG00000103966.10_3	EHD4	protein_coding	0.499557	6.77595	11.4216	1.62421e-17	1.44163e-16	26.2874	8.51794
ENSG00000105251.10_2	SHD	protein_coding	0.72486	4.41786	11.8019	1.64569e-17	1.45972e-16	28.6254	8.51641
ENSG00000174684.6_2	B4GAT1	protein_coding	-0.451582	3.92499	-11.6088	1.698e-17	1.5051e-16	28.1752	-8.51279
ENSG00000111846.17_5	GCNT2	protein_coding	-0.802673	2.73731	-11.3088	1.69983e-17	1.50571e-16	25.5153	-8.51266
ENSG00000163362.10_6	INAVA	protein_coding	-0.273339	8.29115	-11.3142	1.71003e-17	1.51373e-16	25.5967	-8.51197
ENSG00000179869.14_4	ABCA13	protein_coding	1.4739	0.538586	10.391	1.71989e-17	1.52143e-16	28.9453	8.5113
ENSG00000165152.8_3	TMEM246	protein_coding	-0.944725	4.9929	-12.3739	1.74264e-17	1.54052e-16	32.0618	-8.50978
ENSG00000143157.11_2	POGK	protein_coding	0.448091	4.18086	11.3133	1.75403e-17	1.54955e-16	25.8774	8.50902
ENSG00000121316.10_2	PLBD1	protein_coding	-0.365468	6.03276	-11.5641	1.79371e-17	1.58354e-16	26.2658	-8.50643
ENSG00000112855.15_4	HARS2	protein_coding	0.272768	5.61462	11.6885	1.80728e-17	1.59446e-16	28.8743	8.50556
ENSG00000101084.17_4	RAB5IF	protein_coding	0.318521	7.67909	11.3669	1.81318e-17	1.59858e-16	25.6481	8.50518
ENSG00000136710.9_3	CCDC115	protein_coding	-0.325714	4.38126	-11.453	1.81918e-17	1.60281e-16	26.4989	-8.50479
ENSG00000141385.9_3	AFG3L2	protein_coding	-0.290723	7.02372	-11.3549	1.83147e-17	1.61256e-16	25.9242	-8.50401
ENSG00000000005.5_2	TNMD	protein_coding	-1.22683	-1.18888	-11.524	1.8416e-17	1.62039e-16	27.1073	-8.50337
ENSG00000196187.11_4	TMEM63A	protein_coding	0.291428	6.80464	11.5058	1.84687e-17	1.62394e-16	26.626	8.50304
ENSG00000138449.10_3	SLC40A1	protein_coding	-0.609087	8.15062	-11.3478	1.87194e-17	1.64489e-16	25.673	-8.50148
ENSG00000138792.9_3	ENPEP	protein_coding	2.58644	-2.46914	11.6376	1.87463e-17	1.64615e-16	27.249	8.50131
ENSG00000123595.7_3	RAB9A	protein_coding	-0.445923	5.86965	-11.5319	1.88535e-17	1.65445e-16	26.6739	-8.50065
ENSG00000167861.15_2	HID1	protein_coding	-0.573014	5.25156	-11.5205	1.8923e-17	1.65945e-16	26.1859	-8.50022
ENSG00000019102.11_2	VSIG2	protein_coding	-0.333012	7.35182	-11.2638	1.9087e-17	1.67272e-16	25.3626	-8.49922
ENSG00000101310.16_5	SEC23B	protein_coding	0.20964	6.33458	11.2644	1.93125e-17	1.69135e-16	25.374	8.49786
ENSG00000136628.17_2	EPRS	protein_coding	0.328854	6.80671	11.2911	1.93289e-17	1.69167e-16	25.5734	8.49776
ENSG00000140795.12_2	MYLK3	protein_coding	4.13222	-2.82396	11.6777	1.95559e-17	1.7104e-16	31.5536	8.4964
ENSG00000100221.10_3	JOSD1	protein_coding	-0.343843	7.61155	-11.3627	1.95826e-17	1.71159e-16	25.8038	-8.49624
ENSG00000089159.16_4	PXN	protein_coding	-0.24923	7.88961	-11.2812	1.99632e-17	1.7437e-16	25.4459	-8.49401
ENSG00000047365.11_3	ARAP2	protein_coding	0.345873	4.95491	11.4726	2.00084e-17	1.74649e-16	26.9038	8.49374
ENSG00000184752.12_2	NDUFA12	protein_coding	0.317201	5.56469	11.2514	2.01169e-17	1.7548e-16	25.3737	8.49312
ENSG00000115241.10_3	PPM1G	protein_coding	0.436063	6.23551	11.3373	2.03905e-17	1.77749e-16	26.023	8.49155
ENSG00000076351.12_4	SLC46A1	protein_coding	-1.28988	2.34173	-11.4295	2.06235e-17	1.79661e-16	26.7282	-8.49023
ENSG00000197093.10_2	GAL3ST4	protein_coding	-0.840275	0.0858686	-11.2913	2.07866e-17	1.80961e-16	26.9658	-8.48931
ENSG00000112640.14_4	PPP2R5D	protein_coding	-0.576481	5.76242	-11.7264	2.09128e-17	1.8194e-16	35.0453	-8.48861
ENSG00000205572.9_3	SERF1B	protein_coding	-0.582941	3.98045	-11.3743	2.15002e-17	1.86927e-16	25.7306	-8.48539
ENSG00000134480.14_3	CCNH	protein_coding	0.368931	3.94635	11.4011	2.20816e-17	1.91855e-16	27.4661	8.48228
ENSG00000101160.13_2	CTSZ	protein_coding	0.31603	9.19806	11.2671	2.23278e-17	1.93866e-16	25.3143	8.48099
ENSG00000158486.13_2	DNAH3	protein_coding	-0.954205	1.18819	-11.931	2.24697e-17	1.94969e-16	28.1088	-8.48026
ENSG00000176148.15_3	TCP11L1	protein_coding	-0.390948	3.40028	-11.379	2.25368e-17	1.95423e-16	25.8754	-8.47991
ENSG00000198876.12_4	DCAF12	protein_coding	0.245496	5.96466	11.4568	2.25633e-17	1.95523e-16	26.4018	8.47977
ENSG00000108389.9_3	MTMR4	protein_coding	-0.340546	6.32946	-11.2672	2.25999e-17	1.95712e-16	25.5466	-8.47958
ENSG00000100605.16_4	ITPK1	protein_coding	-0.199868	7.49456	-11.2374	2.26524e-17	1.96038e-16	25.2761	-8.47931
ENSG00000010244.18_4	ZNF207	protein_coding	0.210185	7.49938	11.7005	2.26988e-17	1.9631e-16	28.8119	8.47908
ENSG00000168398.6_4	BDKRB2	protein_coding	-0.666778	5.32182	-11.4529	2.28916e-17	1.97847e-16	26.1142	-8.47809
ENSG00000077238.13_3	IL4R	protein_coding	-0.319714	6.80923	-11.2809	2.32318e-17	2.00534e-16	25.3494	-8.47638
ENSG00000008277.14_2	ADAM22	protein_coding	0.910794	1.41119	11.255	2.32329e-17	2.00534e-16	25.5408	8.47637
ENSG00000166816.14_5	LDHD	protein_coding	-0.513206	5.35889	-11.3828	2.33659e-17	2.0155e-16	25.7249	-8.47571
ENSG00000168476.11_3	REEP4	protein_coding	-0.448676	4.96322	-11.3143	2.6224e-17	2.26055e-16	26.1316	-8.46226
ENSG00000160712.12_2	IL6R	protein_coding	-0.7994	5.34158	-11.4419	2.6249e-17	2.26123e-16	26.6229	-8.46215
ENSG00000188833.9_3	ENTPD8	protein_coding	-0.484881	6.44818	-11.2729	2.63074e-17	2.26478e-16	25.4103	-8.46189
ENSG00000100711.13_2	ZFYVE21	protein_coding	-0.393177	5.15733	-11.6058	2.66394e-17	2.29186e-16	30.901	-8.46043
ENSG00000148672.8_2	GLUD1	protein_coding	0.298933	7.21181	11.2943	2.67429e-17	2.29926e-16	25.8386	8.45998
ENSG00000184564.9_3	SLITRK6	protein_coding	-1.75339	-2.64189	-11.1464	2.68959e-17	2.31091e-16	25.6033	-8.45931
ENSG00000013374.16_5	NUB1	protein_coding	-0.251671	6.29303	-11.313	2.73185e-17	2.34568e-16	25.8342	-8.45749
ENSG00000093217.10_3	XYLB	protein_coding	-0.634822	2.70727	-11.2834	2.76109e-17	2.36924e-16	26.2068	-8.45625
ENSG00000040275.16_5	SPDL1	protein_coding	0.760376	2.48492	10.8594	2.87675e-17	2.46689e-16	25.1392	8.45146
ENSG00000099385.11_5	BCL7C	protein_coding	0.664896	3.72686	11.2131	2.91206e-17	2.49554e-16	29.1414	8.45004
ENSG00000039068.18_5	CDH1	protein_coding	0.283194	10.5928	11.2016	2.93678e-17	2.51508e-16	25.3153	8.44905
ENSG00000166233.14_3	ARIH1	protein_coding	0.236703	6.22884	11.5321	2.95327e-17	2.52756e-16	28.2745	8.4484
ENSG00000177707.10_5	NECTIN3	protein_coding	-0.402023	5.72495	-11.2179	2.96107e-17	2.53259e-16	25.3453	-8.44809
ENSG00000091138.12_2	SLC26A3	protein_coding	-0.589088	11.7024	-11.1945	3.03773e-17	2.59647e-16	25.101	-8.4451
ENSG00000162896.5_2	PIGR	protein_coding	-0.264947	12.6086	-11.2963	3.07511e-17	2.62671e-16	25.3833	-8.44368
ENSG00000102921.7_3	N4BP1	protein_coding	-0.289095	6.00529	-11.4185	3.14101e-17	2.68126e-16	26.7659	-8.4412
ENSG00000275074.1_2	NUDT18	protein_coding	0.462779	3.62429	11.3426	3.19223e-17	2.72322e-16	26.5746	8.43931
ENSG00000171246.5_2	NPTX1	protein_coding	-1.58148	-1.66811	-10.994	3.28247e-17	2.7981e-16	24.5624	-8.43605
ENSG00000067082.14_2	KLF6	protein_coding	-0.558572	7.86077	-11.1623	3.28426e-17	2.7981e-16	25.1068	-8.43598
ENSG00000171603.17_3	CLSTN1	protein_coding	-0.219129	8.97113	-11.2535	3.30934e-17	2.81764e-16	25.245	-8.4351
ENSG00000155313.15_3	USP25	protein_coding	-0.304361	5.64244	-11.2456	3.3896e-17	2.88412e-16	25.5881	-8.43229
ENSG00000060566.13_2	CREB3L3	protein_coding	-1.16891	0.936684	-11.8273	3.41457e-17	2.90206e-16	27.2582	-8.43143
ENSG00000119906.12_4	SLF2	protein_coding	-0.341141	4.2023	-11.2036	3.4151e-17	2.90206e-16	26.2116	-8.43142
ENSG00000173473.10_3	SMARCC1	protein_coding	0.303209	5.49351	11.1573	3.45554e-17	2.93453e-16	25.0238	8.43004
ENSG00000138744.14_5	NAAA	protein_coding	-0.380088	6.56757	-11.2596	3.47406e-17	2.94836e-16	25.2615	-8.42941
ENSG00000172939.8_2	OXSR1	protein_coding	0.260671	6.55584	11.327	3.52248e-17	2.98715e-16	25.9054	8.42779
ENSG00000134333.13_4	LDHA	protein_coding	-0.455783	10.682	-11.1929	3.52431e-17	2.98715e-16	25.3053	-8.42773
ENSG00000099330.8_2	OCEL1	protein_coding	0.422327	4.40004	11.1384	3.58344e-17	3.03531e-16	25.0319	8.42578
ENSG00000131981.15_2	LGALS3	protein_coding	-0.248339	11.7023	-11.2094	3.60483e-17	3.05148e-16	25.1287	-8.42509
ENSG00000112977.15_3	DAP	protein_coding	0.18057	7.24879	11.1702	3.71443e-17	3.14223e-16	24.987	8.42158
ENSG00000280537.2_6	AC068946.1	protein_coding	-1.30265	0.610471	-11.0374	3.72267e-17	3.14717e-16	26.5909	-8.42132
ENSG00000169242.11_2	EFNA1	protein_coding	-0.908548	7.19503	-11.2545	3.74701e-17	3.16572e-16	25.3812	-8.42056
ENSG00000114331.13_4	ACAP2	protein_coding	-0.301597	6.64218	-11.3839	3.88886e-17	3.28346e-16	26.7207	-8.4162
ENSG00000117707.15_5	PROX1	protein_coding	1.04094	3.00589	11.2226	3.93056e-17	3.31653e-16	26.5062	8.41495
ENSG00000171475.13_3	WIPF2	protein_coding	-0.297725	6.68329	-11.5178	3.98526e-17	3.35931e-16	28.4867	-8.41333
ENSG00000119938.8_2	PPP1R3C	protein_coding	-1.97624	-0.871199	-11.1664	3.98635e-17	3.35931e-16	25.4521	-8.4133
ENSG00000184227.7_2	ACOT1	protein_coding	-0.863545	2.86733	-11.0996	3.99315e-17	3.36086e-16	25.0868	-8.4131
ENSG00000170231.15_2	FABP6	protein_coding	2.36925	2.86141	10.8727	3.9933e-17	3.36086e-16	25.9119	8.4131
ENSG00000157617.16_3	C2CD2	protein_coding	-0.325544	3.44915	-11.1565	4.03817e-17	3.39645e-16	25.2066	-8.41179
ENSG00000134686.18_4	PHC2	protein_coding	0.450256	5.99278	11.6327	4.0481e-17	3.40263e-16	31.6335	8.4115
ENSG00000117394.21_4	SLC2A1	protein_coding	-0.536443	6.81959	-11.4404	4.16974e-17	3.50263e-16	26.6738	-8.40802
ENSG00000184678.10_2	HIST2H2BE	protein_coding	0.495399	4.05061	11.1944	4.32991e-17	3.63486e-16	25.322	8.4036
ENSG00000136021.18_3	SCYL2	protein_coding	0.305026	7.20716	11.635	4.44064e-17	3.72544e-16	28.391	8.40064
ENSG00000168502.17_3	MTCL1	protein_coding	-0.897265	3.73587	-11.5383	4.48296e-17	3.75855e-16	27.9087	-8.39952
ENSG00000143353.11_2	LYPLAL1	protein_coding	0.472601	3.01963	11.2229	4.48669e-17	3.75928e-16	26.2466	8.39943
ENSG00000197818.11_3	SLC9A8	protein_coding	0.420858	5.20931	11.1177	4.50919e-17	3.77573e-16	25.0478	8.39884
ENSG00000106868.16_4	SUSD1	protein_coding	0.402101	4.91663	11.109	4.54476e-17	3.8031e-16	24.9594	8.39791
ENSG00000163959.9_3	SLC51A	protein_coding	-0.50437	5.76003	-11.4501	4.58162e-17	3.83151e-16	25.8898	-8.39697
ENSG00000197822.10_2	OCLN	protein_coding	-0.404122	7.33633	-11.1559	4.63121e-17	3.87052e-16	25.3563	-8.3957
ENSG00000172927.3	MYEOV	protein_coding	1.05979	4.74171	11.1414	4.69193e-17	3.91877e-16	25.1666	8.39417
ENSG00000007392.16_3	LUC7L	protein_coding	0.378564	4.99654	11.2285	4.71661e-17	3.93689e-16	25.9362	8.39355
ENSG00000152382.5_2	TADA1	protein_coding	0.510509	3.2804	11.5038	4.75798e-17	3.9689e-16	29.2254	8.39253
ENSG00000169271.2_2	HSPB3	protein_coding	-1.13824	-0.108551	-10.9208	4.78734e-17	3.99086e-16	24.2677	-8.39181
ENSG00000157837.15_3	SPPL3	protein_coding	-0.231865	5.69938	-11.3498	4.87705e-17	4.06308e-16	27.0378	-8.38962
ENSG00000143437.20_3	ARNT	protein_coding	-0.231574	5.28725	-11.147	5.07296e-17	4.22362e-16	25.4382	-8.38499
ENSG00000137869.14_3	CYP19A1	protein_coding	2.94081	-3.37182	10.9057	5.09494e-17	4.23924e-16	25.1439	8.38448
ENSG00000137486.16_5	ARRB1	protein_coding	-1.014	5.49359	-11.5854	5.10798e-17	4.2474e-16	32.2331	-8.38418
ENSG00000163539.16_3	CLASP2	protein_coding	0.288844	4.47347	11.1206	5.24705e-17	4.35915e-16	25.5251	8.38102
ENSG00000005238.19_2	FAM214B	protein_coding	0.510679	6.12609	11.284	5.249e-17	4.35915e-16	26.0429	8.38098
ENSG00000130714.15_3	POMT1	protein_coding	-0.417277	4.28138	-11.2954	5.33572e-17	4.42838e-16	25.6665	-8.37905
ENSG00000118894.14_3	EEF2KMT	protein_coding	0.672966	2.38181	11.0246	5.37644e-17	4.45937e-16	24.8715	8.37815
ENSG00000219607.3_2	PPP1R3G	protein_coding	-1.12139	2.3099	-11.1536	5.38288e-17	4.46189e-16	26.0825	-8.37801
ENSG00000196747.4_2	HIST1H2AI	protein_coding	-0.970978	0.559984	-11.2672	5.50995e-17	4.56435e-16	27.3794	-8.37527
ENSG00000187123.14_4	LYPD6	protein_coding	1.40867	2.02626	11.7592	5.55741e-17	4.60077e-16	28.7993	8.37426
ENSG00000141401.11_2	IMPA2	protein_coding	-0.424697	6.25093	-11.0648	5.56671e-17	4.60557e-16	24.6361	-8.37406
ENSG00000113597.17_4	TRAPPC13	protein_coding	0.226026	4.47476	11.0714	5.62513e-17	4.65098e-16	25.0243	8.37283
ENSG00000101076.16_4	HNF4A	protein_coding	-0.376423	9.03133	-11.366	5.63218e-17	4.65388e-16	27.9526	-8.37268
ENSG00000166578.9_2	IQCD	protein_coding	1.34192	1.81756	11.3263	5.64715e-17	4.66333e-16	28.1954	8.37237
ENSG00000118855.18_4	MFSD1	protein_coding	0.262305	5.98482	11.0026	5.67737e-17	4.68535e-16	24.591	8.37174
ENSG00000116729.13_5	WLS	protein_coding	0.631923	7.82888	11.4832	5.95759e-17	4.91352e-16	29.361	8.36606
ENSG00000128271.21_3	ADORA2A	protein_coding	1.5213	0.604157	11.4192	6.06407e-17	4.99821e-16	27.0413	8.36397
ENSG00000160703.15_2	NLRX1	protein_coding	-0.616688	4.81569	-11.6307	6.12185e-17	5.04267e-16	30.045	-8.36285
ENSG00000162415.6_3	ZSWIM5	protein_coding	-0.564008	3.75695	-11.6258	6.17247e-17	5.08119e-16	27.8511	-8.36188
ENSG00000138078.15_4	PREPL	protein_coding	0.28498	5.90156	11.1129	6.20567e-17	5.10533e-16	25.0573	8.36125
ENSG00000087274.16_5	ADD1	protein_coding	-0.226943	7.79308	-11.3272	6.70017e-17	5.5087e-16	27.4988	-8.3522
ENSG00000130449.5_3	ZSWIM6	protein_coding	0.36505	5.28393	11.3253	6.74591e-17	5.54285e-16	26.9576	8.3514
ENSG00000103855.17_2	CD276	protein_coding	-0.570931	5.45956	-11.2967	6.94578e-17	5.70351e-16	25.831	-8.34795
ENSG00000100889.11_2	PCK2	protein_coding	-0.326547	6.73209	-11.0579	6.9771e-17	5.72566e-16	24.5873	-8.34742
ENSG00000180332.6_2	KCTD4	protein_coding	-1.45332	-1.01741	-11.5753	6.99021e-17	5.73284e-16	29.33	-8.3472
ENSG00000179833.4_3	SERTAD2	protein_coding	-0.349907	5.6088	-11.0098	7.11114e-17	5.82839e-16	24.614	-8.34517
ENSG00000120137.6_3	PANK3	protein_coding	-0.40269	8.33824	-11.2006	7.24827e-17	5.93709e-16	25.9172	-8.34291
ENSG00000111077.17_2	TNS2	protein_coding	-0.784573	0.357015	-10.9822	7.38675e-17	6.04675e-16	24.6442	-8.34068
ENSG00000110315.6_2	RNF141	protein_coding	-0.320705	5.85167	-11.1293	7.48789e-17	6.12573e-16	25.4211	-8.33907
ENSG00000132002.7_4	DNAJB1	protein_coding	0.31498	7.52873	11.0627	7.78742e-17	6.36682e-16	25.1365	8.33443
ENSG00000185813.10_4	PCYT2	protein_coding	-0.388545	6.15005	-11.2851	7.8552e-17	6.41825e-16	27.4126	-8.3334
ENSG00000108352.12_5	RAPGEFL1	protein_coding	-0.402858	7.32838	-11.1733	7.86318e-17	6.42079e-16	25.8766	-8.33328
ENSG00000136867.10_2	SLC31A2	protein_coding	-0.442781	3.82558	-11.0284	7.90495e-17	6.45089e-16	24.6229	-8.33265
ENSG00000205356.9_3	TECPR1	protein_coding	-0.219803	5.56124	-10.9619	8.30304e-17	6.77156e-16	24.4228	-8.32684
ENSG00000173432.11_3	SAA1	protein_coding	1.79957	-0.909723	10.9023	8.40252e-17	6.84844e-16	24.5194	8.32543
ENSG00000121644.18_2	DESI2	protein_coding	-0.438873	6.09754	-11.0634	8.40783e-17	6.84853e-16	25.1852	-8.32535
ENSG00000150540.13_2	HNMT	protein_coding	-0.370975	4.89112	-11.2761	8.48998e-17	6.91117e-16	25.3035	-8.3242
ENSG00000116560.10_2	SFPQ	protein_coding	0.255617	7.34526	11.0684	8.49654e-17	6.91224e-16	25.4231	8.32411
ENSG00000096696.13_3	DSP	protein_coding	-0.317297	9.29145	-11.0602	8.61979e-17	7.00817e-16	24.9172	-8.3224
ENSG00000133454.15_2	MYO18B	protein_coding	-0.977467	0.677454	-11.0088	8.69503e-17	7.06498e-16	24.817	-8.32137
ENSG00000158863.21_2	FAM160B2	protein_coding	0.334952	5.23996	11.1326	8.73176e-17	7.09045e-16	26.36	8.32087
ENSG00000101276.15_3	SLC52A3	protein_coding	-0.645958	4.8087	-11.0155	8.78449e-17	7.12887e-16	24.9909	-8.32016
ENSG00000157500.11_4	APPL1	protein_coding	-0.338578	5.10257	-10.9143	8.90189e-17	7.21969e-16	24.2232	-8.31859
ENSG00000162636.15_2	FAM102B	protein_coding	-0.33962	5.61598	-10.9582	8.90875e-17	7.22081e-16	24.301	-8.31849
ENSG00000120256.10_3	LRP11	protein_coding	-0.514829	4.1109	-10.8727	8.91884e-17	7.22453e-16	24.2842	-8.31836
ENSG00000095383.19_3	TBC1D2	protein_coding	0.788393	5.47634	11.5576	8.9294e-17	7.22864e-16	30.5656	8.31822
ENSG00000181409.12_3	AATK	protein_coding	-0.983461	3.92394	-11.9392	9.1536e-17	7.40559e-16	27.6182	-8.31528
ENSG00000196663.15_2	TECPR2	protein_coding	-0.263043	4.38106	-11.1133	9.39814e-17	7.59485e-16	25.4719	-8.31215
ENSG00000118242.15_3	MREG	protein_coding	0.827773	4.32006	11.4469	9.39909e-17	7.59485e-16	29.4592	8.31214
ENSG00000156869.13_3	FRRS1	protein_coding	-0.551871	3.54592	-10.9041	9.57082e-17	7.72888e-16	24.193	-8.30999
ENSG00000154309.8_3	DISP1	protein_coding	-0.625237	2.37157	-11.134	9.64876e-17	7.78704e-16	25.2631	-8.30903
ENSG00000178718.6_2	RPP25	protein_coding	0.485473	3.74503	10.8697	9.97902e-17	8.04864e-16	24.0598	8.30503
ENSG00000204610.12_3	TRIM15	protein_coding	-0.457769	5.62175	-11.0213	1.00128e-16	8.07095e-16	24.8697	-8.30463
ENSG00000111726.12_2	CMAS	protein_coding	-0.279634	8.27105	-10.8865	1.01474e-16	8.17443e-16	24.1605	-8.30305
ENSG00000144645.13_3	OSBPL10	protein_coding	-0.417202	3.94662	-10.9418	1.05743e-16	8.51311e-16	24.7416	-8.29815
ENSG00000137193.13_2	PIM1	protein_coding	0.641232	7.00817	10.9103	1.07082e-16	8.61568e-16	24.4391	8.29666
ENSG00000186298.11_3	PPP1CC	protein_coding	-0.325677	8.14293	-10.9947	1.07899e-16	8.67609e-16	25.0458	-8.29575
ENSG00000119139.19_5	TJP2	protein_coding	0.30855	8.08634	11.0291	1.09189e-16	8.77441e-16	25.2564	8.29434
ENSG00000111701.6_2	APOBEC1	protein_coding	-0.410171	4.55186	-10.8914	1.12102e-16	9.00305e-16	24.0655	-8.29121
ENSG00000177731.15_4	FLII	protein_coding	-0.259731	7.49952	-10.9787	1.14047e-16	9.1537e-16	24.7447	-8.28916
ENSG00000170425.3_2	ADORA2B	protein_coding	-0.895077	5.14542	-11.4474	1.14505e-16	9.18479e-16	29.9765	-8.28869
ENSG00000101856.9_2	PGRMC1	protein_coding	-0.242158	7.53127	-10.9017	1.15637e-16	9.26996e-16	24.412	-8.28752
ENSG00000182934.11_3	SRPRA	protein_coding	0.217414	6.38034	11.215	1.1829e-16	9.47685e-16	25.7613	8.28482
ENSG00000265972.5_2	TXNIP	protein_coding	-0.429198	8.51165	-10.8358	1.20632e-16	9.65864e-16	23.861	-8.28248
ENSG00000078747.14_3	ITCH	protein_coding	0.299683	7.01384	10.9826	1.21498e-16	9.72202e-16	24.9029	8.28163
ENSG00000099910.16_3	KLHL22	protein_coding	-0.676335	2.81523	-10.9667	1.21793e-16	9.73974e-16	26.133	-8.28134
ENSG00000064309.14_2	CDON	protein_coding	1.24377	1.32126	11.5123	1.22039e-16	9.75352e-16	30.6888	8.2811
ENSG00000141434.11_3	MEP1B	protein_coding	-1.07316	2.64291	-10.827	1.23027e-16	9.82646e-16	24.5242	-8.28014
ENSG00000104164.10_3	BLOC1S6	protein_coding	0.555998	5.92608	11.3575	1.28302e-16	1.02416e-15	28.3275	8.27514
ENSG00000054654.16_5	SYNE2	protein_coding	-0.428726	6.02908	-10.9894	1.29017e-16	1.02924e-15	24.3957	-8.27448
ENSG00000082641.15_5	NFE2L1	protein_coding	-0.227234	8.67584	-10.9066	1.29287e-16	1.03077e-15	24.494	-8.27423
ENSG00000115073.7_2	ACTR1B	protein_coding	-0.314062	5.8686	-11.1002	1.30972e-16	1.04357e-15	26.4229	-8.27269
ENSG00000182197.11_4	EXT1	protein_coding	-0.209277	7.16932	-10.8168	1.35516e-16	1.07913e-15	23.9857	-8.26862
ENSG00000095321.16_4	CRAT	protein_coding	-0.20639	6.08704	-11.0356	1.36025e-16	1.08252e-15	24.498	-8.26818
ENSG00000140386.12_3	SCAPER	protein_coding	-0.661457	2.35439	-11.1974	1.38273e-16	1.09975e-15	25.6983	-8.26622
ENSG00000127452.8_4	FBXL12	protein_coding	-0.219391	4.45494	-10.8958	1.3849e-16	1.10081e-15	24.4265	-8.26603
ENSG00000226742.3_2	HSBP1L1	protein_coding	0.49969	4.1232	11	1.39077e-16	1.10481e-15	24.6167	8.26553
ENSG00000135776.4_2	ABCB10	protein_coding	-0.29945	5.0831	-10.8233	1.40282e-16	1.11371e-15	24.078	-8.2645
ENSG00000108854.15_4	SMURF2	protein_coding	-0.459026	4.4676	-11.1392	1.41024e-16	1.11893e-15	26.0043	-8.26387
ENSG00000154258.16_3	ABCA9	protein_coding	-0.987426	0.345717	-10.7014	1.42879e-16	1.13296e-15	23.7404	-8.26231
ENSG00000164690.7_2	SHH	protein_coding	0.80949	1.81049	11.0435	1.43242e-16	1.13515e-15	24.8808	8.26201
ENSG00000101194.17_4	SLC17A9	protein_coding	-0.920791	0.514699	-11.0642	1.47818e-16	1.17072e-15	24.7165	-8.25825
ENSG00000151023.16_2	ENKUR	protein_coding	-1.65541	-2.14708	-10.7627	1.48294e-16	1.17378e-15	24.3118	-8.25787
ENSG00000142686.7_2	C1orf216	protein_coding	0.863685	1.33168	10.7671	1.51235e-16	1.19634e-15	24.1505	8.25553
ENSG00000081059.19_3	TCF7	protein_coding	-0.456763	3.5597	-10.83	1.51458e-16	1.19738e-15	23.9177	-8.25535
ENSG00000259956.1_2	RBM15B	protein_coding	0.346052	6.16417	11.1384	1.62564e-16	1.28441e-15	27.4209	8.24689
ENSG00000147457.13_3	CHMP7	protein_coding	0.205875	5.33539	10.8375	1.64525e-16	1.29913e-15	24.3065	8.24546
ENSG00000124788.18_4	ATXN1	protein_coding	-0.649077	5.04057	-11.3714	1.64754e-16	1.30009e-15	26.0631	-8.24529
ENSG00000143149.12_2	ALDH9A1	protein_coding	0.251028	6.59167	10.991	1.64845e-16	1.30009e-15	24.3588	8.24523
ENSG00000104756.15_2	KCTD9	protein_coding	-0.288917	6.79602	-10.882	1.65214e-16	1.30222e-15	24.4875	-8.24496
ENSG00000167723.14_3	TRPV3	protein_coding	-0.7678	4.07361	-10.8693	1.65313e-16	1.30222e-15	24.2543	-8.24489
ENSG00000146373.16_5	RNF217	protein_coding	-0.509785	3.97151	-11.16	1.66126e-16	1.30785e-15	25.9029	-8.2443
ENSG00000151914.19_6	DST	protein_coding	-0.446507	8.32713	-10.7621	1.67265e-16	1.31603e-15	23.7266	-8.24349
ENSG00000266074.8_2	BAHCC1	protein_coding	-0.796567	3.00067	-10.7939	1.68691e-16	1.32645e-15	24.6572	-8.24247
ENSG00000187713.6_3	TMEM203	protein_coding	0.317194	4.65188	11.0465	1.7178e-16	1.34994e-15	26.3223	8.2403
ENSG00000006712.14_3	PAF1	protein_coding	0.191532	5.68573	11.0181	1.7215e-16	1.35203e-15	25.2616	8.24004
ENSG00000187193.8_3	MT1X	protein_coding	-1.07953	2.49477	-10.7067	1.74356e-16	1.36854e-15	23.7657	-8.23852
ENSG00000074660.15_4	SCARF1	protein_coding	-0.640208	2.36214	-10.7753	1.75514e-16	1.37681e-15	24.3804	-8.23773
ENSG00000136943.10_2	CTSV	protein_coding	-1.00663	3.55673	-10.8551	1.7992e-16	1.41054e-15	24.3463	-8.23476
ENSG00000151292.17_4	CSNK1G3	protein_coding	0.322204	6.1974	11.1339	1.83107e-16	1.43467e-15	26.8732	8.23266
ENSG00000134684.10_2	YARS	protein_coding	0.371096	5.65396	10.7484	1.84126e-16	1.44179e-15	23.9126	8.23199
ENSG00000131446.16_4	MGAT1	protein_coding	0.44522	6.71705	11.1506	1.86467e-16	1.45926e-15	27.8574	8.23048
ENSG00000173762.7_2	CD7	protein_coding	1.2459	0.117558	10.7792	1.86908e-16	1.46184e-15	25.0612	8.2302
ENSG00000144677.14_3	CTDSPL	protein_coding	-0.478043	5.60196	-10.8015	1.88715e-16	1.47482e-15	24.3979	-8.22904
ENSG00000176953.12_4	NFATC2IP	protein_coding	-0.211758	5.63905	-10.8023	1.88793e-16	1.47482e-15	23.7291	-8.22899
ENSG00000068745.14_2	IP6K2	protein_coding	-0.306008	6.67253	-10.7591	1.90054e-16	1.4838e-15	23.8518	-8.2282
ENSG00000146842.16_2	TMEM209	protein_coding	-0.315215	3.89852	-10.762	1.91899e-16	1.49731e-15	23.6215	-8.22704
ENSG00000156256.14_3	USP16	protein_coding	0.290368	5.8964	11.1573	1.92776e-16	1.50326e-15	26.3841	8.22649
ENSG00000160325.14_2	CACFD1	protein_coding	-0.215207	6.57785	-10.8021	1.9932e-16	1.55337e-15	23.7536	-8.22249
ENSG00000085449.14_4	WDFY1	protein_coding	-0.248836	6.49671	-10.7588	2.04535e-16	1.59307e-15	23.8361	-8.21939
ENSG00000147044.21_6	CASK	protein_coding	-0.199258	7.08739	-10.7804	2.06969e-16	1.61108e-15	23.7268	-8.21797
ENSG00000085377.13_3	PREP	protein_coding	-0.238451	6.14472	-10.74	2.09949e-16	1.63331e-15	23.6268	-8.21626
ENSG00000127951.6_3	FGL2	protein_coding	-0.957176	1.86843	-11.1624	2.11238e-16	1.64236e-15	25.2166	-8.21553
ENSG00000143797.11_3	MBOAT2	protein_coding	-0.492181	5.3397	-10.8898	2.12031e-16	1.64696e-15	24.0295	-8.21508
ENSG00000084710.13_2	EFR3B	protein_coding	-1.16025	0.242659	-10.7423	2.12079e-16	1.64696e-15	24.0133	-8.21505
ENSG00000146950.12_2	SHROOM2	protein_coding	1.05503	3.4396	12.1069	2.20818e-16	1.71382e-15	28.4219	8.2102
ENSG00000140265.12_2	ZSCAN29	protein_coding	0.225616	4.8531	10.7313	2.21069e-16	1.71475e-15	23.6467	8.21006
ENSG00000120896.13_4	SORBS3	protein_coding	-0.500913	3.98084	-10.7378	2.21515e-16	1.7172e-15	23.5881	-8.20982
ENSG00000111269.2_2	CREBL2	protein_coding	-0.279131	4.78195	-10.6846	2.23348e-16	1.73039e-15	23.5398	-8.20883
ENSG00000169016.16_3	E2F6	protein_coding	0.306162	2.84285	10.7193	2.29618e-16	1.77792e-15	23.9307	8.20551
ENSG00000165233.17_2	CARD19	protein_coding	-0.50909	4.4284	-10.8844	2.35271e-16	1.82062e-15	25.0509	-8.20259
ENSG00000165630.13_3	PRPF18	protein_coding	0.229139	4.4349	10.858	2.37098e-16	1.83368e-15	24.6972	8.20166
ENSG00000121879.4_4	PIK3CA	protein_coding	0.347724	4.64991	10.8446	2.40164e-16	1.8563e-15	24.5673	8.20011
ENSG00000125775.14_4	SDCBP2	protein_coding	-0.356297	9.00206	-10.8065	2.5603e-16	1.97777e-15	23.7719	-8.19242
ENSG00000141542.10_2	RAB40B	protein_coding	-0.565667	2.95068	-10.6257	2.58746e-16	1.99758e-15	23.9396	-8.19115
ENSG00000104064.17_3	GABPB1	protein_coding	0.477299	3.74233	10.9198	2.60443e-16	2.0095e-15	26.1413	8.19036
ENSG00000198900.5_2	TOP1	protein_coding	0.224359	7.57959	10.6686	2.63137e-16	2.0291e-15	23.5187	8.18912
ENSG00000157833.12_3	GAREM2	protein_coding	-0.987592	1.14369	-10.6541	2.65819e-16	2.04858e-15	23.653	-8.1879
ENSG00000114790.12_2	ARHGEF26	protein_coding	-0.999213	1.7041	-10.8584	2.66512e-16	2.05272e-15	27.3396	-8.18759
ENSG00000103018.16_4	CYB5B	protein_coding	-0.203025	7.95464	-10.6761	2.71793e-16	2.09196e-15	23.5876	-8.18523
ENSG00000259171.1_6	AL163636.2	protein_coding	-0.715284	4.00938	-10.6765	2.71925e-16	2.09196e-15	23.3675	-8.18517
ENSG00000074964.16_3	ARHGEF10L	protein_coding	0.558478	6.7081	9.8373	2.73214e-16	2.10016e-15	26.1134	8.1846
ENSG00000075461.5_2	CACNG4	protein_coding	-1.4007	-0.197637	-10.7061	2.73309e-16	2.10016e-15	23.5203	-8.18456
ENSG00000188636.3_5	RTL6	protein_coding	-0.489588	5.42229	-10.852	2.74397e-16	2.10728e-15	24.8691	-8.18408
ENSG00000101665.9_3	SMAD7	protein_coding	-0.4103	5.08675	-10.6242	2.80277e-16	2.15119e-15	23.1425	-8.18152
ENSG00000064687.12_2	ABCA7	protein_coding	-0.349318	5.32445	-10.6343	2.80592e-16	2.15235e-15	23.1689	-8.18139
ENSG00000099337.4_2	KCNK6	protein_coding	-0.300637	6.27059	-10.747	2.85084e-16	2.18553e-15	23.6534	-8.17947
ENSG00000150594.6_3	ADRA2A	protein_coding	-0.971526	3.87265	-11.0024	2.86941e-16	2.19849e-15	25.0197	-8.17869
ENSG00000145819.16_5	ARHGAP26	protein_coding	0.423825	6.69501	10.8895	2.92415e-16	2.23913e-15	25.4272	8.17641
ENSG00000122121.10_2	XPNPEP2	protein_coding	-0.696278	4.08226	-10.9454	2.98668e-16	2.28568e-15	24.4784	-8.17386
ENSG00000158710.14_2	TAGLN2	protein_coding	-0.258616	8.95926	-10.9174	3.07951e-16	2.35535e-15	24.1861	-8.17017
ENSG00000114737.15_2	CISH	protein_coding	-1.00552	2.05729	-9.81081	3.1189e-16	2.38409e-15	26.0224	-8.16864
ENSG00000149600.11_3	COMMD7	protein_coding	0.431077	4.53991	10.6596	3.12487e-16	2.38727e-15	23.538	8.16841
ENSG00000184207.8_3	PGP	protein_coding	-0.546415	4.19262	-10.7018	3.15563e-16	2.40937e-15	25.2252	-8.16723
ENSG00000149260.16_4	CAPN5	protein_coding	-0.287086	8.34451	-10.6345	3.17165e-16	2.4202e-15	23.347	-8.16661
ENSG00000146731.10_2	CCT6A	protein_coding	0.327019	6.74678	10.5617	3.22427e-16	2.45892e-15	23.0416	8.16463
ENSG00000064393.15_3	HIPK2	protein_coding	-0.450433	6.27102	-10.66	3.27231e-16	2.49412e-15	23.55	-8.16284
ENSG00000100241.20_3	SBF1	protein_coding	-0.245663	6.6883	-10.7098	3.34457e-16	2.54772e-15	23.9004	-8.1602
ENSG00000112304.10_2	ACOT13	protein_coding	-0.288855	5.46019	-10.5755	3.42355e-16	2.60637e-15	23.0003	-8.15739
ENSG00000077721.15_2	UBE2A	protein_coding	-0.234515	6.89138	-10.6048	3.45439e-16	2.62833e-15	23.2213	-8.1563
ENSG00000116604.17_4	MEF2D	protein_coding	-0.378811	5.83885	-10.683	3.4692e-16	2.63807e-15	23.5205	-8.15578
ENSG00000139266.5_2	45360	protein_coding	-0.630387	1.93696	-10.6473	3.48623e-16	2.6495e-15	24.1955	-8.15519
ENSG00000111911.6_2	HINT3	protein_coding	-0.266474	5.03924	-10.7421	3.51193e-16	2.66749e-15	24.242	-8.15431
ENSG00000178951.8_3	ZBTB7A	protein_coding	-0.382337	6.85468	-11.0182	3.55785e-16	2.70013e-15	28.0829	-8.15273
ENSG00000137040.9_3	RANBP6	protein_coding	-0.664976	3.72769	-11.3524	3.55902e-16	2.70013e-15	27.5126	-8.1527
ENSG00000011295.15_5	TTC19	protein_coding	-0.284039	6.4329	-10.5986	3.60706e-16	2.73501e-15	23.0722	-8.15107
ENSG00000155508.13_4	CNOT8	protein_coding	0.308796	6.22377	10.8643	3.62791e-16	2.74923e-15	25.1869	8.15038
ENSG00000151690.14_3	MFSD6	protein_coding	0.316132	6.98159	10.6313	3.70555e-16	2.80645e-15	23.511	8.14782
ENSG00000102804.14_4	TSC22D1	protein_coding	-0.358125	9.07742	-10.5448	3.84609e-16	2.91122e-15	22.9457	-8.14331
ENSG00000167635.11_2	ZNF146	protein_coding	0.401936	5.24622	10.7093	3.88819e-16	2.94139e-15	24.2612	8.14199
ENSG00000147364.16_2	FBXO25	protein_coding	-0.301924	3.69552	-10.4739	3.89711e-16	2.94645e-15	22.8922	-8.14172
ENSG00000173638.18_4	SLC19A1	protein_coding	-1.20681	0.93367	-10.2999	3.906e-16	2.95148e-15	24.5709	-8.14144
ENSG00000073584.19_5	SMARCE1	protein_coding	0.227867	6.23394	10.7748	3.96811e-16	2.99669e-15	24.253	8.13953
ENSG00000172071.11_2	EIF2AK3	protein_coding	-0.355445	5.37172	-10.8167	3.99957e-16	3.01871e-15	24.2349	-8.13857
ENSG00000132517.15_3	SLC52A1	protein_coding	1.36603	1.44517	11.0378	4.02282e-16	3.03452e-15	25.2254	8.13787
ENSG00000112494.9_3	UNC93A	protein_coding	-1.23054	0.250962	-10.7663	4.03664e-16	3.0432e-15	23.8726	-8.13746
ENSG00000158109.14_2	TPRG1L	protein_coding	-0.204099	6.85165	-10.7205	4.05868e-16	3.05674e-15	23.5097	-8.1368
ENSG00000143324.13_3	XPR1	protein_coding	-0.326968	6.9747	-10.534	4.05925e-16	3.05674e-15	22.95	-8.13678
ENSG00000113580.14_4	NR3C1	protein_coding	-0.719261	3.54323	-11.1882	4.12422e-16	3.10389e-15	25.1275	-8.13486
ENSG00000106144.19_2	CASP2	protein_coding	0.352754	5.08248	10.7765	4.15709e-16	3.12684e-15	25.3198	8.1339
ENSG00000189157.13_5	FAM47E	protein_coding	-0.532996	2.60778	-10.5038	4.34107e-16	3.26337e-15	22.737	-8.12865
ENSG00000129250.11_2	KIF1C	protein_coding	-0.18201	8.82693	-10.5476	4.38731e-16	3.29624e-15	22.9259	-8.12736
ENSG00000188725.7_2	SMIM15	protein_coding	0.183772	6.89426	10.6416	4.55356e-16	3.4192e-15	23.6011	8.12285
ENSG00000163638.13_3	ADAMTS9	protein_coding	1.12805	1.65625	10.8396	4.57473e-16	3.43313e-15	24.2537	8.12229
ENSG00000168209.4_3	DDIT4	protein_coding	0.935942	7.03002	10.7292	4.60136e-16	3.45115e-15	24.7521	8.12158
ENSG00000137947.11_3	GTF2B	protein_coding	0.25404	5.20752	11.0572	4.61213e-16	3.45726e-15	28.2412	8.1213
ENSG00000101558.13_4	VAPA	protein_coding	-0.201521	8.07796	-10.5247	4.64044e-16	3.4765e-15	22.8583	-8.12056
ENSG00000171988.18_4	JMJD1C	protein_coding	0.360761	6.39738	10.5662	4.66667e-16	3.49417e-15	23.117	8.11987
ENSG00000120913.23_4	PDLIM2	protein_coding	-0.586058	5.2255	-10.6586	4.73433e-16	3.54281e-15	23.4972	-8.11813
ENSG00000148426.12_4	PROSER2	protein_coding	0.617548	3.19518	10.5684	4.77702e-16	3.57273e-15	23.6347	8.11704
ENSG00000243135.6_3	UGT1A3	protein_coding	0.998872	2.15715	10.4776	4.8008e-16	3.58847e-15	22.9326	8.11643
ENSG00000143621.16_2	ILF2	protein_coding	0.249616	6.1781	10.5262	4.84396e-16	3.61867e-15	22.8576	8.11535
ENSG00000102886.14_2	GDPD3	protein_coding	0.52756	6.07101	10.5553	4.94536e-16	3.69233e-15	23.0033	8.11283
ENSG00000152457.17_4	DCLRE1C	protein_coding	-0.349014	3.14705	-10.682	4.96138e-16	3.70219e-15	23.8439	-8.11244
ENSG00000126970.15_2	ZC4H2	protein_coding	-0.560909	2.66766	-11.243	4.99531e-16	3.7254e-15	25.5703	-8.11161
ENSG00000141934.9_4	PLPP2	protein_coding	-0.392392	6.35588	-10.934	5.21129e-16	3.88427e-15	25.8082	-8.10647
ENSG00000107968.9_2	MAP3K8	protein_coding	-0.628962	2.63004	-10.4747	5.39706e-16	4.02046e-15	22.8884	-8.10221
ENSG00000124313.14_5	IQSEC2	protein_coding	-0.282813	4.81474	-10.9378	5.43263e-16	4.04467e-15	25.4406	-8.10141
ENSG00000170876.7_3	TMEM43	protein_coding	-0.291331	5.31038	-10.6599	5.44668e-16	4.05284e-15	24.0291	-8.10109
ENSG00000182670.13_3	TTC3	protein_coding	-0.382846	6.82281	-10.5978	5.45869e-16	4.05948e-15	23.5451	-8.10083
ENSG00000186532.11_3	SMYD4	protein_coding	-0.519288	3.14579	-10.9058	5.48076e-16	4.07359e-15	28.2485	-8.10034
ENSG00000053371.12_5	AKR7A2	protein_coding	-0.289399	5.94842	-10.4644	5.51062e-16	4.09347e-15	22.5836	-8.09968
ENSG00000057657.16_5	PRDM1	protein_coding	-0.667764	2.72121	-10.4825	5.62807e-16	4.17836e-15	22.9802	-8.09711
ENSG00000178761.14_3	FAM219B	protein_coding	-0.309322	5.24859	-10.5384	5.63127e-16	4.17838e-15	23.2051	-8.09704
ENSG00000071205.11_2	ARHGAP10	protein_coding	1.19345	3.19953	10.5734	5.65974e-16	4.19714e-15	29.2347	8.09643
ENSG00000205683.11_2	DPF3	protein_coding	-0.793207	0.0902455	-10.5713	5.68505e-16	4.21353e-15	23.0395	-8.09588
ENSG00000107077.18_4	KDM4C	protein_coding	-0.260312	5.42516	-10.5223	5.74991e-16	4.25921e-15	23.0696	-8.0945
ENSG00000117155.16_3	SSX2IP	protein_coding	0.605842	3.83773	10.6384	5.79081e-16	4.28709e-15	25.6095	8.09364
ENSG00000126777.17_5	KTN1	protein_coding	-0.277348	8.82051	-10.4447	5.90722e-16	4.37081e-15	22.6463	-8.09122
ENSG00000197077.13_4	KIAA1671	protein_coding	0.332778	8.37026	10.5499	6.07599e-16	4.49316e-15	23.1868	8.08778
ENSG00000073734.9_4	ABCB11	protein_coding	-0.641756	2.41655	-10.6434	6.13592e-16	4.53493e-15	23.7061	-8.08659
ENSG00000081377.16_3	CDC14B	protein_coding	-0.318581	5.35427	-10.4764	6.15889e-16	4.54935e-15	22.772	-8.08613
ENSG00000181634.7_2	TNFSF15	protein_coding	0.782932	4.66083	10.4678	6.17164e-16	4.55622e-15	22.6666	8.08588
ENSG00000136897.7_2	MRPL50	protein_coding	0.28616	4.19103	10.4082	6.19631e-16	4.57186e-15	22.6723	8.08539
ENSG00000099364.16_4	FBXL19	protein_coding	0.37532	5.3934	10.7802	6.24262e-16	4.60345e-15	25.6871	8.08449
ENSG00000188229.5_2	TUBB4B	protein_coding	0.388257	8.68315	10.4523	6.26373e-16	4.61643e-15	22.7216	8.08408
ENSG00000163430.11_4	FSTL1	protein_coding	1.47899	0.960682	10.3914	6.33911e-16	4.66937e-15	22.7359	8.08262
ENSG00000104432.13_3	IL7	protein_coding	-0.593866	1.60543	-10.5452	6.3838e-16	4.69966e-15	23.0505	-8.08176
ENSG00000244462.7_3	RBM12	protein_coding	0.211757	5.85453	10.5092	6.42097e-16	4.72439e-15	22.9216	8.08105
ENSG00000063978.15_4	RNF4	protein_coding	0.176291	5.9653	10.5426	6.45203e-16	4.74458e-15	23.3482	8.08046
ENSG00000232810.3_2	TNF	protein_coding	1.16982	0.753889	10.3228	6.46777e-16	4.7535e-15	22.2098	8.08017
ENSG00000121766.15_4	ZCCHC17	protein_coding	0.280039	4.58131	10.4873	6.53541e-16	4.80053e-15	23.2575	8.0789
ENSG00000144711.15_5	IQSEC1	protein_coding	-0.513295	1.83908	-10.5757	6.67446e-16	4.89994e-15	23.065	-8.07633
ENSG00000107821.14_2	KAZALD1	protein_coding	-0.80599	2.15447	-10.4997	6.70838e-16	4.91976e-15	23.7848	-8.07571
ENSG00000134243.11_3	SORT1	protein_coding	-0.214582	7.849	-10.4054	6.70893e-16	4.91976e-15	22.3774	-8.0757
ENSG00000166016.5_3	ABTB2	protein_coding	0.50844	5.87233	10.5004	6.97256e-16	5.10877e-15	22.9935	8.071
ENSG00000173821.19_3	RNF213	protein_coding	-0.371717	7.71028	-10.4092	6.97444e-16	5.10877e-15	22.4178	-8.07097
ENSG00000157020.17_3	SEC13	protein_coding	0.241584	7.15883	10.3905	6.98388e-16	5.11283e-15	22.34	8.0708
ENSG00000179151.12_5	EDC3	protein_coding	-0.306301	5.22939	-10.6236	7.08509e-16	5.18405e-15	24.0588	-8.06904
ENSG00000072163.19_4	LIMS2	protein_coding	2.18184	-1.26067	10.4841	7.11865e-16	5.20571e-15	23.7456	8.06847
ENSG00000184454.6_3	NCMAP	protein_coding	-0.714257	1.53736	-10.5714	7.13367e-16	5.21291e-15	23.0101	-8.06821
ENSG00000052795.12_3	FNIP2	protein_coding	-0.567751	6.30153	-10.7182	7.13948e-16	5.21291e-15	24.9429	-8.06811
ENSG00000183087.14_2	GAS6	protein_coding	-0.369668	5.81684	-10.4399	7.14037e-16	5.21291e-15	22.7448	-8.06809
ENSG00000115216.13_3	NRBP1	protein_coding	0.206603	6.9593	10.3893	7.2977e-16	5.32481e-15	22.4133	8.06543
ENSG00000130590.13_3	SAMD10	protein_coding	0.613702	1.89983	10.6542	7.37642e-16	5.37927e-15	24.4018	8.06412
ENSG00000198780.11_2	FAM169A	protein_coding	-1.21696	2.24347	-10.6781	7.39039e-16	5.38647e-15	24.0719	-8.06389
ENSG00000164171.10_2	ITGA2	protein_coding	0.620997	5.33644	10.44	7.41301e-16	5.39997e-15	22.6833	8.06352
ENSG00000109472.13_2	CPE	protein_coding	0.601847	4.33321	10.4299	7.41899e-16	5.40134e-15	22.4535	8.06342
ENSG00000168904.14_5	LRRC28	protein_coding	-0.298756	3.98647	-10.3672	7.56778e-16	5.50662e-15	22.2552	-8.06099
ENSG00000102897.9_2	LYRM1	protein_coding	0.280273	3.63174	10.3634	7.66236e-16	5.57236e-15	22.5672	8.05947
ENSG00000188735.12_2	TMEM120B	protein_coding	0.387285	4.34053	10.4655	7.67545e-16	5.5788e-15	22.6669	8.05927
ENSG00000159388.5_3	BTG2	protein_coding	-0.430197	5.29067	-10.4369	7.8451e-16	5.69895e-15	22.6965	-8.05659
ENSG00000092068.19_4	SLC7A8	protein_coding	-0.78588	1.6766	-10.4635	7.87141e-16	5.71491e-15	22.9029	-8.05618
ENSG00000085276.17_5	MECOM	protein_coding	0.549597	5.99905	10.6619	7.94542e-16	5.76546e-15	23.9867	8.05504
ENSG00000203668.2_4	CHML	protein_coding	0.385926	4.10873	10.643	8.02625e-16	5.82091e-15	23.1844	8.0538
ENSG00000127334.10_4	DYRK2	protein_coding	-0.434179	7.60797	-10.598	8.05429e-16	5.83803e-15	24.001	-8.05337
ENSG00000138835.22_4	RGS3	protein_coding	-0.437259	5.69524	-10.8093	8.10732e-16	5.87323e-15	25.9234	-8.05257
ENSG00000102699.5_3	PARP4	protein_coding	-0.285916	8.58259	-10.34	8.46815e-16	6.13125e-15	22.1926	-8.04724
ENSG00000170537.12_3	TMC7	protein_coding	-0.387986	4.05396	-10.4743	8.58037e-16	6.20909e-15	22.7913	-8.04563
ENSG00000166106.3_2	ADAMTS15	protein_coding	-0.914797	1.65356	-10.4007	8.6207e-16	6.23485e-15	22.7723	-8.04505
ENSG00000188659.9_4	SAXO2	protein_coding	1.17019	-2.32185	10.8662	8.63723e-16	6.24338e-15	23.9596	8.04482
ENSG00000078114.18_3	NEBL	protein_coding	-0.433157	5.13249	-10.4034	8.76682e-16	6.33357e-15	22.3575	-8.043
ENSG00000164713.9_2	BRI3	protein_coding	-0.278643	5.31578	-10.3844	8.82494e-16	6.37206e-15	22.3529	-8.04219
ENSG00000164647.8_2	STEAP1	protein_coding	-0.920475	2.31891	-10.3514	9.11106e-16	6.57505e-15	24.3529	-8.03828
ENSG00000163297.16_2	ANTXR2	protein_coding	-0.452172	6.83591	-10.7339	9.1541e-16	6.60249e-15	25.1917	-8.0377
ENSG00000023734.10_3	STRAP	protein_coding	0.234756	6.51848	10.3782	9.36697e-16	6.75232e-15	22.5972	8.03488
ENSG00000243056.1_3	EIF4EBP3	protein_coding	1.17209	2.25695	10.5212	9.43961e-16	6.80096e-15	25.3266	8.03393
ENSG00000151849.14_2	CENPJ	protein_coding	0.934369	4.25603	10.5272	9.53805e-16	6.86813e-15	23.4336	8.03266
ENSG00000186074.18_3	CD300LF	protein_coding	1.66709	-1.12098	10.3302	9.59114e-16	6.90258e-15	23.439	8.03198
ENSG00000064703.11_2	DDX20	protein_coding	0.79335	3.88583	11.1398	9.65477e-16	6.94457e-15	31.4071	8.03117
ENSG00000112406.4_2	HECA	protein_coding	-0.290278	5.92669	-10.3788	9.70864e-16	6.97951e-15	22.5211	-8.03049
ENSG00000115129.13_2	TP53I3	protein_coding	0.297593	7.4046	10.3291	9.83438e-16	7.06604e-15	22.1031	8.02891
ENSG00000087111.20_3	PIGS	protein_coding	-0.226668	6.71018	-10.4077	9.96932e-16	7.15909e-15	22.419	-8.02724
ENSG00000104218.14_5	CSPP1	protein_coding	0.514791	2.54044	10.2738	1.01186e-15	7.26234e-15	22.7967	8.02541
ENSG00000104321.10_2	TRPA1	protein_coding	-1.11172	-2.30459	-10.5847	1.02036e-15	7.31938e-15	22.9906	-8.02438
ENSG00000166750.9_2	SLFN5	protein_coding	1.33458	-0.74661	10.605	1.03406e-15	7.41361e-15	23.1867	8.02275
ENSG00000104611.11_3	SH2D4A	protein_coding	0.579739	4.98417	10.4935	1.03857e-15	7.44187e-15	23.2352	8.02221
ENSG00000119929.12_3	CUTC	protein_coding	0.401134	2.6382	10.494	1.03968e-15	7.44574e-15	24.4764	8.02208
ENSG00000144028.14_3	SNRNP200	protein_coding	0.248853	7.11604	10.4534	1.04409e-15	7.47327e-15	22.7809	8.02156
ENSG00000128917.7_3	DLL4	protein_coding	-0.924471	1.40382	-10.393	1.04656e-15	7.48688e-15	22.7973	-8.02127
ENSG00000107719.8_2	PALD1	protein_coding	1.12173	0.635258	10.1179	1.05783e-15	7.56343e-15	22.5628	8.01996
ENSG00000188095.5_3	MESP2	protein_coding	-1.4571	-1.36766	-11.9212	1.05876e-15	7.56591e-15	30.7669	-8.01985
ENSG00000142733.15_4	MAP3K6	protein_coding	-0.54981	2.77318	-10.5179	1.06079e-15	7.57635e-15	22.9338	-8.01961
ENSG00000100722.19_4	ZC3H14	protein_coding	-0.205636	5.98104	-10.3234	1.07123e-15	7.64674e-15	22.2015	-8.01841
ENSG00000164308.16_4	ERAP2	protein_coding	-0.511456	5.19062	-11.0647	1.07613e-15	7.67756e-15	24.6008	-8.01785
ENSG00000171604.11_2	CXXC5	protein_coding	-1.25285	4.15326	-10.7881	1.07941e-15	7.69676e-15	26.7496	-8.01748
ENSG00000166902.4_3	MRPL16	protein_coding	0.527214	4.67307	10.3344	1.08732e-15	7.74897e-15	23.0662	8.01658
ENSG00000160789.19_2	LMNA	protein_coding	-0.366758	8.43274	-10.6746	1.10275e-15	7.85473e-15	25.75	-8.01485
ENSG00000124593.16_6	AL365205.1	protein_coding	-0.441016	2.35707	-10.1545	1.12186e-15	7.98652e-15	21.8594	-8.01273
ENSG00000186472.19_2	PCLO	protein_coding	-0.540927	3.56005	-10.4574	1.1373e-15	8.09205e-15	22.5519	-8.01105
ENSG00000160305.17_4	DIP2A	protein_coding	-0.260699	5.191	-10.3745	1.13827e-15	8.0946e-15	22.5624	-8.01095
ENSG00000138640.14_5	FAM13A	protein_coding	-0.913175	6.46306	-10.3925	1.13956e-15	8.09935e-15	22.6596	-8.01081
ENSG00000115041.12_3	KCNIP3	protein_coding	1.53907	-1.61722	10.543	1.1417e-15	8.11018e-15	24.2106	8.01058
ENSG00000113249.12_3	HAVCR1	protein_coding	-1.20018	0.935669	-10.3781	1.1751e-15	8.34299e-15	23.5395	-8.00703
ENSG00000197586.12_5	ENTPD6	protein_coding	-0.258334	7.30392	-10.6195	1.18278e-15	8.39295e-15	24.1888	-8.00623
ENSG00000188732.10_2	FAM221A	protein_coding	0.560023	2.40459	10.3036	1.21012e-15	8.5823e-15	23.3328	8.00342
ENSG00000113924.11_3	HGD	protein_coding	0.409692	6.3042	10.245	1.22121e-15	8.6563e-15	21.8788	8.0023
ENSG00000115520.8_3	COQ10B	protein_coding	0.195391	5.52062	10.2559	1.22584e-15	8.68435e-15	21.9088	8.00183
ENSG00000188215.9_3	DCUN1D3	protein_coding	0.329166	3.7662	10.2949	1.22648e-15	8.68435e-15	22.2465	8.00176
ENSG00000166444.18_5	ST5	protein_coding	-0.403131	3.97288	-10.3551	1.22937e-15	8.70009e-15	22.1997	-8.00148
ENSG00000188211.8_2	NCR3LG1	protein_coding	-0.859096	1.9716	-10.4602	1.24727e-15	8.82201e-15	23.0977	-7.9997
ENSG00000168394.11_3	TAP1	protein_coding	-0.293869	6.55682	-10.6131	1.26057e-15	8.91132e-15	23.0585	-7.99839
ENSG00000169714.16_4	CNBP	protein_coding	0.227315	7.98315	10.475	1.26651e-15	8.94849e-15	23.5802	7.99781
ENSG00000140575.12_3	IQGAP1	protein_coding	0.283369	8.9258	10.4553	1.27861e-15	9.02917e-15	22.6797	7.99664
ENSG00000149480.6_2	MTA2	protein_coding	0.189703	6.61343	10.3108	1.28762e-15	9.08787e-15	22.3314	7.99577
ENSG00000198758.10_3	EPS8L3	protein_coding	0.413394	8.13835	10.3882	1.308e-15	9.22681e-15	22.8774	7.99384
ENSG00000076108.11_4	BAZ2A	protein_coding	-0.246039	7.48715	-10.3848	1.31555e-15	9.27511e-15	22.7258	-7.99313
ENSG00000170382.11_2	LRRN2	protein_coding	0.974996	3.66623	10.2963	1.32016e-15	9.30258e-15	22.3112	7.9927
ENSG00000178445.9_3	GLDC	protein_coding	0.637924	3.37638	10.9778	1.35736e-15	9.55965e-15	24.3106	7.98927
ENSG00000105514.7_4	RAB3D	protein_coding	-0.561174	4.89147	-10.2362	1.38283e-15	9.73382e-15	21.8941	-7.98698
ENSG00000183034.12_2	OTOP2	protein_coding	-1.10233	-0.43361	-10.34	1.38863e-15	9.76939e-15	22.5891	-7.98647
ENSG00000100079.6_2	LGALS2	protein_coding	-0.83915	0.763914	-10.7266	1.41764e-15	9.96816e-15	23.7267	-7.98391
ENSG00000165699.14_4	TSC1	protein_coding	-0.310761	5.09256	-10.3268	1.43911e-15	1.01137e-14	22.5378	-7.98206
ENSG00000149658.17_2	YTHDF1	protein_coding	0.204083	5.45643	10.364	1.47696e-15	1.03742e-14	22.9141	7.97886
ENSG00000090520.11_3	DNAJB11	protein_coding	0.2135	6.4115	10.208	1.48363e-15	1.04139e-14	21.7184	7.9783
ENSG00000187531.13_3	SIRT7	protein_coding	-0.354039	6.24889	-10.3361	1.48419e-15	1.04139e-14	22.3505	-7.97825
ENSG00000137216.18_2	TMEM63B	protein_coding	-0.213052	6.80329	-10.2412	1.48532e-15	1.04162e-14	21.9001	-7.97816
ENSG00000086061.15_2	DNAJA1	protein_coding	0.255954	7.73697	10.3703	1.48756e-15	1.04264e-14	22.4596	7.97797
ENSG00000183762.12_3	KREMEN1	protein_coding	1.36042	5.30154	10.657	1.49725e-15	1.04887e-14	28.1893	7.97717
ENSG00000118292.8_2	C1orf54	protein_coding	-0.612377	1.07223	-10.5909	1.52735e-15	1.06939e-14	24.3934	-7.97471
ENSG00000177076.5_2	ACER2	protein_coding	-0.744061	5.79106	-10.2611	1.55199e-15	1.08606e-14	22.042	-7.97274
ENSG00000112992.16_3	NNT	protein_coding	0.469323	6.7946	10.4641	1.56803e-15	1.09671e-14	22.7407	7.97147
ENSG00000173674.10_2	EIF1AX	protein_coding	0.282988	6.31597	10.1781	1.579e-15	1.10379e-14	21.6915	7.9706
ENSG00000147535.16_4	PLPP5	protein_coding	0.301484	4.07343	10.278	1.58044e-15	1.10421e-14	21.9802	7.97049
ENSG00000119699.7_2	TGFB3	protein_coding	1.18506	2.48877	10.3396	1.60026e-15	1.11747e-14	22.7095	7.96895
ENSG00000125753.13_2	VASP	protein_coding	0.226226	8.10033	10.2735	1.60783e-15	1.12215e-14	22.0494	7.96837
ENSG00000183621.15_3	ZNF438	protein_coding	-0.524765	1.81541	-10.42	1.62765e-15	1.13539e-14	23.361	-7.96685
ENSG00000188786.9_2	MTF1	protein_coding	-0.267058	5.75318	-10.1896	1.62906e-15	1.13577e-14	21.6282	-7.96675
ENSG00000118849.9_2	RARRES1	protein_coding	0.482848	5.95302	10.4272	1.63607e-15	1.14005e-14	22.4167	7.96622
ENSG00000161267.11_3	BDH1	protein_coding	-0.453246	6.38927	-10.2799	1.66393e-15	1.15885e-14	22.3176	-7.96413
ENSG00000182749.5_3	PAQR7	protein_coding	-1.09034	0.902692	-10.169	1.66659e-15	1.16009e-14	24.5684	-7.96393
ENSG00000110046.12_2	ATG2A	protein_coding	-0.252828	5.35282	-10.2243	1.71088e-15	1.19029e-14	21.933	-7.96069
ENSG00000104765.15_3	BNIP3L	protein_coding	-0.542889	6.87331	-10.2469	1.74593e-15	1.21404e-14	21.8282	-7.95818
ENSG00000213341.10_3	CHUK	protein_coding	0.255243	5.44969	10.1843	1.792e-15	1.24541e-14	21.7261	7.95495
ENSG00000182685.7_3	BRICD5	protein_coding	-0.833204	0.769082	-10.1454	1.80375e-15	1.25292e-14	22.4426	-7.95414
ENSG00000100811.12_3	YY1	protein_coding	-0.234324	6.7631	-10.3415	1.87829e-15	1.30401e-14	22.9414	-7.94913
ENSG00000121390.18_3	PSPC1	protein_coding	0.233028	4.84375	10.155	1.92416e-15	1.33515e-14	21.5304	7.94614
ENSG00000078304.19_4	PPP2R5C	protein_coding	-0.192002	6.71015	-10.3014	1.94483e-15	1.34878e-14	22.665	-7.94481
ENSG00000135778.11_2	NTPCR	protein_coding	-0.33411	4.30457	-10.1662	1.97815e-15	1.37116e-14	21.5715	-7.94271
ENSG00000125826.20_3	RBCK1	protein_coding	-0.402528	7.09588	-10.1274	2.00303e-15	1.38768e-14	21.4831	-7.94116
ENSG00000140948.11_3	ZCCHC14	protein_coding	-0.281123	5.13272	-10.3218	2.01602e-15	1.39594e-14	22.4996	-7.94036
ENSG00000006210.6_3	CX3CL1	protein_coding	-1.00509	1.01358	-10.3183	2.01716e-15	1.396e-14	22.1555	-7.94029
ENSG00000052344.15_2	PRSS8	protein_coding	-0.291683	9.26346	-10.1259	2.05841e-15	1.42379e-14	21.4674	-7.93777
ENSG00000135643.4_2	KCNMB4	protein_coding	1.06319	2.77967	10.1681	2.06589e-15	1.42822e-14	22.8896	7.93732
ENSG00000109181.11_2	UGT2B10	protein_coding	-1.42604	-1.72998	-10.2305	2.07969e-15	1.437e-14	22.2149	-7.9365
ENSG00000120832.9_5	MTERF2	protein_coding	0.415517	3.19939	10.1661	2.09331e-15	1.44566e-14	22.1233	7.93569
ENSG00000177058.11_4	SLC38A9	protein_coding	-0.29444	3.44014	-10.2583	2.0978e-15	1.448e-14	22.1492	-7.93542
ENSG00000165934.12_2	CPSF2	protein_coding	0.207619	6.24883	10.1422	2.12975e-15	1.46928e-14	21.5951	7.93355
ENSG00000205423.11_4	CNEP1R1	protein_coding	-0.226819	3.77673	-10.3654	2.164e-15	1.49213e-14	23.2985	-7.93157
ENSG00000143756.11_2	FBXO28	protein_coding	0.225067	6.16054	10.197	2.1811e-15	1.50313e-14	21.9168	7.93059
ENSG00000103740.9_2	ACSBG1	protein_coding	-1.09561	0.17612	-10.2291	2.25269e-15	1.55166e-14	22.5	-7.92658
ENSG00000153879.8_3	CEBPG	protein_coding	-0.234387	7.38641	-10.274	2.26164e-15	1.55701e-14	22.464	-7.92608
ENSG00000118194.18_4	TNNT2	protein_coding	0.935399	0.375101	9.86702	2.34488e-15	1.61347e-14	21.0344	7.92159
ENSG00000087303.17_3	NID2	protein_coding	-0.624378	2.71702	-10.2371	2.35308e-15	1.61826e-14	21.8236	-7.92116
ENSG00000159166.13_4	LAD1	protein_coding	0.334176	9.06577	10.2655	2.4581e-15	1.68961e-14	22.5669	7.91573
ENSG00000185133.13_4	INPP5J	protein_coding	0.517275	5.62797	10.2996	2.4722e-15	1.69841e-14	22.4141	7.91502
ENSG00000185339.8_3	TCN2	protein_coding	-0.501743	6.12174	-10.0829	2.49e-15	1.70975e-14	21.2629	-7.91412
ENSG00000166398.12_3	KIAA0355	protein_coding	-0.337903	3.63391	-10.3852	2.52431e-15	1.7324e-14	23.4135	-7.91242
ENSG00000180891.12_3	CUEDC1	protein_coding	0.658655	2.27733	9.98951	2.55739e-15	1.75419e-14	21.4257	7.9108
ENSG00000149564.11_2	ESAM	protein_coding	-0.590639	3.53632	-10.0647	2.62266e-15	1.79803e-14	21.3705	-7.90766
ENSG00000183255.11_3	PTTG1IP	protein_coding	-0.35777	9.14749	-10.1016	2.62406e-15	1.79805e-14	21.3872	-7.9076
ENSG00000081014.10_3	AP4E1	protein_coding	0.336783	4.8669	10.3339	2.66733e-15	1.82675e-14	22.8878	7.90556
ENSG00000100243.20_3	CYB5R3	protein_coding	-0.224708	7.43571	-10.1572	2.70377e-15	1.85074e-14	21.4984	-7.90387
ENSG00000177084.16_4	POLE	protein_coding	-0.33116	5.35297	-10.0966	2.7453e-15	1.87819e-14	21.4905	-7.90197
ENSG00000096746.17_2	HNRNPH3	protein_coding	0.190105	6.92392	10.1278	2.78341e-15	1.90328e-14	21.3807	7.90025
ENSG00000110931.18_5	CAMKK2	protein_coding	-0.213958	6.2357	-10.136	2.7879e-15	1.90535e-14	21.7438	-7.90005
ENSG00000179583.19_4	CIITA	protein_coding	-1.6039	0.247752	-10.0599	2.82334e-15	1.92858e-14	21.454	-7.89848
ENSG00000139505.11_2	MTMR6	protein_coding	0.26056	5.10549	10.0794	2.83683e-15	1.93679e-14	21.2659	7.89788
ENSG00000128311.13_3	TST	protein_coding	-0.278756	8.43068	-10.0888	2.84272e-15	1.9398e-14	21.353	-7.89762
ENSG00000189143.9_3	CLDN4	protein_coding	-0.43124	9.65193	-10.2035	2.85311e-15	1.94477e-14	21.8415	-7.89717
ENSG00000101333.16_3	PLCB4	protein_coding	-0.383577	4.16879	-10.431	2.8534e-15	1.94477e-14	22.4498	-7.89716
ENSG00000277639.2_6	AC007906.2	protein_coding	1.00664	4.40476	10.2964	2.85444e-15	1.94477e-14	22.8082	7.89711
ENSG00000112339.14_3	HBS1L	protein_coding	0.207443	5.44486	10.1244	2.91015e-15	1.9817e-14	21.6339	7.8947
ENSG00000120694.19_3	HSPH1	protein_coding	0.38597	6.42007	10.0473	2.9145e-15	1.98364e-14	21.1677	7.89451
ENSG00000163636.10_3	PSMD6	protein_coding	0.186955	5.73248	10.0686	2.92326e-15	1.98857e-14	21.4357	7.89414
ENSG00000125731.12_3	SH2D3A	protein_coding	0.330087	5.48264	10.1091	2.96489e-15	2.01585e-14	21.6932	7.89238
ENSG00000138303.17_3	ASCC1	protein_coding	0.373868	4.28564	10.6689	3.09694e-15	2.10455e-14	27.9112	7.88694
ENSG00000177917.10_2	ARL6IP6	protein_coding	-0.390754	3.46923	-10.1168	3.13429e-15	2.12882e-14	22.167	-7.88544
ENSG00000162460.6_2	TMEM82	protein_coding	-0.342454	3.82847	-10.072	3.15322e-15	2.1398e-14	21.332	-7.88469
ENSG00000124160.11_2	NCOA5	protein_coding	0.189588	5.03147	10.1761	3.15369e-15	2.1398e-14	22.5296	7.88467
ENSG00000119408.16_3	NEK6	protein_coding	-0.493612	4.34468	-10.3321	3.16538e-15	2.14662e-14	22.9401	-7.88421
ENSG00000107758.15_3	PPP3CB	protein_coding	0.193974	5.301	10.2531	3.16908e-15	2.14803e-14	23.0368	7.88406
ENSG00000214814.7_3	FER1L6	protein_coding	1.34301	6.52369	10.4747	3.20594e-15	2.17189e-14	23.9331	7.88262
ENSG00000137834.14_3	SMAD6	protein_coding	-0.55685	1.83371	-9.97638	3.28118e-15	2.22172e-14	21.367	-7.87972
ENSG00000205544.3_3	TMEM256	protein_coding	-0.336701	5.76957	-10.0245	3.28623e-15	2.22399e-14	21.0932	-7.87953
ENSG00000101752.11_2	MIB1	protein_coding	0.316736	6.21861	10.3643	3.30506e-15	2.23559e-14	23.6702	7.87881
ENSG00000197747.8_2	S100A10	protein_coding	-0.241242	9.92632	-10.0821	3.3122e-15	2.23927e-14	21.228	-7.87854
ENSG00000213699.8_3	SLC35F6	protein_coding	0.214882	4.96658	10.1101	3.37282e-15	2.27908e-14	21.506	7.87628
ENSG00000153975.9_3	ZUP1	protein_coding	0.229768	3.70138	10.0483	3.39128e-15	2.28999e-14	21.5188	7.87559
ENSG00000164494.11_3	PDSS2	protein_coding	0.291205	5.11195	10.0863	3.39245e-15	2.28999e-14	21.4034	7.87555
ENSG00000049759.17_5	NEDD4L	protein_coding	0.419684	7.54893	10.1772	3.42797e-15	2.31278e-14	22.0911	7.87425
ENSG00000103067.13_4	ESRP2	protein_coding	-0.592108	5.90042	-10.3292	3.5011e-15	2.36091e-14	23.6807	-7.87161
ENSG00000162396.5_2	PARS2	protein_coding	-0.359955	2.38408	-10.0809	3.61283e-15	2.43501e-14	21.8467	-7.86768
ENSG00000148600.14_4	CDHR1	protein_coding	-1.01574	-0.0325211	-10.1032	3.74275e-15	2.52128e-14	21.4094	-7.86326
ENSG00000131467.10_4	PSME3	protein_coding	0.238967	6.77881	9.99843	3.77957e-15	2.54478e-14	21.008	7.86203
ENSG00000118960.12_4	HS1BP3	protein_coding	-0.40891	4.36908	-10.4041	3.88505e-15	2.61447e-14	24.0502	-7.85858
ENSG00000123836.14_5	PFKFB2	protein_coding	-0.307115	6.56432	-10.1083	3.89338e-15	2.61873e-14	21.3929	-7.85831
ENSG00000163510.13_2	CWC22	protein_coding	0.211758	4.29403	9.98943	3.93817e-15	2.6475e-14	20.954	7.85688
ENSG00000206077.10_2	ZDHHC11B	protein_coding	-0.955698	1.16584	-10.1831	4.02281e-15	2.70205e-14	21.6386	-7.85422
ENSG00000132256.18_3	TRIM5	protein_coding	0.418788	4.80422	10.1136	4.02341e-15	2.70205e-14	21.5015	7.8542
ENSG00000108061.11_4	SHOC2	protein_coding	0.228297	6.95514	10.1766	4.05847e-15	2.7242e-14	22.1819	7.85311
ENSG00000172482.4_2	AGXT	protein_coding	-1.26281	-0.704587	-10.0608	4.0618e-15	2.72505e-14	22.2682	-7.85301
ENSG00000169641.13_4	LUZP1	protein_coding	0.327669	7.29878	10.225	4.12397e-15	2.76535e-14	22.2853	7.8511
ENSG00000109184.14_2	DCUN1D4	protein_coding	-0.267233	5.30129	-10.1324	4.15973e-15	2.78791e-14	22.1049	-7.85002
ENSG00000128654.13_2	MTX2	protein_coding	0.239952	5.13543	10.0798	4.16655e-15	2.79106e-14	21.8634	7.84981
ENSG00000188158.15_5	NHS	protein_coding	1.37373	1.44661	10.1875	4.19643e-15	2.80965e-14	22.9977	7.84892
ENSG00000107372.12_2	ZFAND5	protein_coding	0.290182	7.79588	9.95983	4.26193e-15	2.85205e-14	20.892	7.84697
ENSG00000135919.12_4	SERPINE2	protein_coding	-0.489628	6.6979	-10.0625	4.27547e-15	2.85965e-14	21.1627	-7.84658
ENSG00000213930.11_3	GALT	protein_coding	-0.353042	4.00807	-10.0985	4.29219e-15	2.86938e-14	21.8226	-7.84609
ENSG00000160870.13_4	CYP3A7	protein_coding	1.70063	-0.529932	10.4054	4.32488e-15	2.88977e-14	25.062	7.84513
ENSG00000086696.10_3	HSD17B2	protein_coding	0.672075	8.39797	10.308	4.34268e-15	2.90019e-14	23.9109	7.84462
ENSG00000132819.16_2	RBM38	protein_coding	-0.664928	3.28833	-10.1016	4.36259e-15	2.91201e-14	21.9176	-7.84405
ENSG00000272886.5_5	DCP1A	protein_coding	0.422997	5.10055	9.28102	4.40454e-15	2.93704e-14	23.3446	7.84284
ENSG00000105221.16_5	AKT2	protein_coding	-0.187359	6.15828	-10.2526	4.40456e-15	2.93704e-14	23.5237	-7.84284
ENSG00000178821.12_3	TMEM52	protein_coding	-0.882371	0.0219186	-10.5706	4.5061e-15	3.00323e-14	23.746	-7.83998
ENSG00000137713.15_3	PPP2R1B	protein_coding	0.19519	6.71193	9.98236	4.56796e-15	3.04292e-14	21.0151	7.83827
ENSG00000055118.14_2	KCNH2	protein_coding	-0.650529	1.28015	-10.1321	4.59489e-15	3.05931e-14	21.4503	-7.83753
ENSG00000164484.11_3	TMEM200A	protein_coding	-0.918563	2.19975	-10.4937	4.65438e-15	3.09735e-14	22.6951	-7.83592
ENSG00000278535.4_4	DHRS11	protein_coding	-0.252699	6.75464	-9.93599	4.65991e-15	3.09946e-14	20.7257	-7.83577
ENSG00000275066.4_6	SYNRG	protein_coding	0.25851	6.02807	10.1311	4.78315e-15	3.17983e-14	21.6546	7.83249
ENSG00000102575.11_3	ACP5	protein_coding	-0.385208	4.23502	-9.9179	4.78682e-15	3.18066e-14	20.6934	-7.83239
ENSG00000115233.11_4	PSMD14	protein_coding	0.216197	5.93952	9.93133	4.90921e-15	3.25898e-14	20.7791	7.82922
ENSG00000169193.11_3	CCDC126	protein_coding	0.48208	2.71929	10.6692	4.90964e-15	3.25898e-14	25.4695	7.82921
ENSG00000164638.10_4	SLC29A4	protein_coding	-0.676655	1.56954	-10.3296	4.91421e-15	3.26037e-14	22.0801	-7.82909
ENSG00000153561.12_2	RMND5A	protein_coding	0.412856	7.04276	10.1247	4.98344e-15	3.30464e-14	22.1929	7.82733
ENSG00000105755.7_2	ETHE1	protein_coding	-0.267171	8.73187	-9.91436	4.98676e-15	3.30518e-14	20.6765	-7.82725
ENSG00000175224.16_5	ATG13	protein_coding	0.258785	5.84493	10.2247	5.01566e-15	3.32265e-14	23.1895	7.82652
ENSG00000172315.5_3	TP53RK	protein_coding	0.336529	3.58718	9.97778	5.1154e-15	3.38702e-14	21.4135	7.82404
ENSG00000160972.9_3	PPP1R16A	protein_coding	-0.381031	6.50409	-10.1384	5.14348e-15	3.4039e-14	22.6377	-7.82335
ENSG00000132434.9_2	LANCL2	protein_coding	0.255003	4.34102	10.3038	5.21738e-15	3.45108e-14	23.5434	7.82156
ENSG00000133943.20_5	DGLUCY	protein_coding	-0.391609	3.70057	-9.92004	5.22167e-15	3.45218e-14	21.0002	-7.82145
ENSG00000149679.11_4	CABLES2	protein_coding	-0.552627	3.00143	-10.1428	5.29582e-15	3.49944e-14	22.0357	-7.81968
ENSG00000127080.9_2	IPPK	protein_coding	0.249027	4.13295	9.93072	5.31942e-15	3.51327e-14	20.9482	7.81912
ENSG00000057294.14_4	PKP2	protein_coding	-0.27447	8.13667	-10.0001	5.34464e-15	3.52816e-14	20.9947	-7.81852
ENSG00000147155.10_4	EBP	protein_coding	-0.334967	7.31717	-9.8939	5.4821e-15	3.61708e-14	20.5983	-7.81533
ENSG00000113845.9_2	TIMMDC1	protein_coding	0.203142	5.75787	9.91934	5.54764e-15	3.65849e-14	20.903	7.81383
ENSG00000177465.4_2	ACOT4	protein_coding	-0.717927	1.8963	-10.1961	5.55837e-15	3.66374e-14	22.8246	-7.81359
ENSG00000133030.20_4	MPRIP	protein_coding	-0.278563	7.5389	-9.88595	5.57293e-15	3.6715e-14	20.5891	-7.81326
ENSG00000127824.13_3	TUBA4A	protein_coding	-0.470786	6.03071	-10.2938	5.57857e-15	3.67337e-14	22.7279	-7.81313
[truncated: 11,164 more rows]

## Sheet: Treat_baseEtOH-EA
ensemblID	geneName	biotype	logFC	AveExpr	t	P.Value	adj.P.Val	B	z.std
ENSG00000019186.9_2	CYP24A1	protein_coding	15.597	3.10965	45.4542	3.0573e-44	4.02433e-40	55.6962	13.952
ENSG00000170458.13_3	CD14	protein_coding	5.82681	5.34884	40.1155	2.12365e-43	1.39768e-39	82.9774	13.8131
ENSG00000197408.9_3	CYP2B6	protein_coding	3.65967	5.98526	34.3887	6.67325e-42	2.928e-38	75.9483	13.5626
ENSG00000129657.15_5	SEC14L1	protein_coding	1.76953	6.96308	34.7077	3.00588e-41	9.89161e-38	77.8308	13.4518
ENSG00000168906.12_2	MAT2A	protein_coding	2.18584	7.63937	22.5773	2.1413e-40	5.63719e-37	81.5903	13.3058
ENSG00000140598.14_4	EFL1	protein_coding	2.44411	6.50811	35.1704	6.38205e-39	1.40012e-35	113.339	13.0497
ENSG00000090020.10_2	SLC9A1	protein_coding	0.930918	7.69759	29.9122	5.36155e-38	1.0082e-34	69.3316	12.8865
ENSG00000196700.8_3	ZNF512B	protein_coding	3.85014	3.08529	29.3875	1.11209e-36	1.82981e-33	67.0535	12.6505
ENSG00000165376.10_3	CLDN2	protein_coding	5.16507	5.72817	20.0914	2.43344e-36	3.55905e-33	72.2685	12.5888
ENSG00000164949.7_4	GEM	protein_coding	2.61222	2.30502	30.7461	4.7674e-36	6.27533e-33	74.5854	12.5356
ENSG00000196196.2_2	HRCT1	protein_coding	2.21453	5.13102	26.4259	7.69318e-36	9.20594e-33	62.5441	12.4976
ENSG00000189120.4_2	SP6	protein_coding	-2.24683	4.17644	-26.1109	3.03755e-34	3.33194e-31	64.0835	-12.2019
ENSG00000143633.12_4	C1orf131	protein_coding	0.961207	3.88416	25.5725	9.71315e-34	9.83494e-31	62.6959	12.1069
ENSG00000125089.16_5	SH3TC1	protein_coding	2.16787	4.25604	26.2033	1.79826e-33	1.69075e-30	65.0748	12.0562
ENSG00000163121.9_2	NEURL3	protein_coding	4.32631	4.00041	26.2822	2.00237e-33	1.75714e-30	64.3598	12.0474
ENSG00000160868.14_2	CYP3A4	protein_coding	6.52498	6.38832	27.6366	4.78701e-33	3.93821e-30	78.4512	11.9753
ENSG00000106258.14_3	CYP3A5	protein_coding	1.9286	8.44231	24.2719	5.15514e-33	3.9916e-30	58.7459	11.9692
ENSG00000163399.15_3	ATP1A1	protein_coding	-0.638617	11.6667	-24.1667	6.52371e-33	4.77064e-30	58.6378	-11.9496
ENSG00000239305.6_3	RNF103	protein_coding	1.32498	7.66239	24.6297	1.19022e-32	8.24573e-30	61.2465	11.8995
ENSG00000136869.14_3	TLR4	protein_coding	2.43469	5.74664	24.2807	1.43673e-32	9.45585e-30	59.7873	11.8838
ENSG00000188051.6_3	TMEM221	protein_coding	2.66984	1.02905	23.7099	2.19255e-32	1.37431e-29	58.0676	11.8484
ENSG00000163295.4_2	ALPI	protein_coding	2.50411	5.93619	23.9423	2.91635e-32	1.74491e-29	62.4189	11.8245
ENSG00000165997.4_2	ARL5B	protein_coding	0.989659	6.14606	24.2072	4.68133e-32	2.67915e-29	61.0107	11.7847
ENSG00000114859.15_3	CLCN2	protein_coding	-1.00177	6.33888	-22.8752	1.59233e-31	8.73326e-29	56.8488	-11.6811
ENSG00000189337.16_5	KAZN	protein_coding	4.42543	3.65582	24.9804	1.955e-31	1.02935e-28	69.7601	11.6636
ENSG00000174574.15_3	AKIRIN1	protein_coding	0.645298	6.90554	23.4896	2.08644e-31	1.0563e-28	60.3469	11.6581
ENSG00000241058.3_3	NSUN6	protein_coding	1.60734	3.31218	23.151	8.06017e-31	3.92948e-28	58.5975	11.5424
ENSG00000114812.12_2	VIPR1	protein_coding	-1.28816	6.46634	-22.4142	1.93742e-30	9.10797e-28	56.8124	-11.4668
ENSG00000182872.15_4	RBM10	protein_coding	0.872809	6.2664	16.7442	2.2792e-30	1.03452e-27	58.625	11.4527
ENSG00000135362.13_4	PRR5L	protein_coding	1.40538	6.54816	22.2506	3.01743e-30	1.32395e-27	55.8706	11.4284
ENSG00000120314.18_2	WDR55	protein_coding	1.48588	6.67813	16.6635	3.23098e-30	1.37191e-27	58.2774	11.4224
ENSG00000089127.12_3	OAS1	protein_coding	-1.17153	7.22759	-22.0753	3.86466e-30	1.5897e-27	54.5246	-11.4069
ENSG00000102218.5_2	RP2	protein_coding	0.801709	6.09295	22.4227	4.02362e-30	1.60494e-27	58.2577	11.4033
ENSG00000101152.10_2	DNAJC5	protein_coding	0.599496	8.18037	21.4035	5.82466e-30	2.255e-27	53.0851	11.3711
ENSG00000065882.15_3	TBC1D1	protein_coding	0.876291	7.12924	22.0834	6.66353e-30	2.50606e-27	57.0439	11.3594
ENSG00000116991.10_2	SIPA1L2	protein_coding	-1.25699	5.26618	-21.364	1.26512e-29	4.62576e-27	53.563	-11.3032
ENSG00000172794.19_4	RAB37	protein_coding	2.37784	3.62396	20.5774	2.04507e-29	7.27548e-27	50.9967	11.261
ENSG00000124253.10_2	PCK1	protein_coding	-3.49182	6.40182	-21.5654	2.29551e-29	7.95154e-27	60.6628	-11.2508
ENSG00000133131.14_4	MORC4	protein_coding	1.92221	4.14445	16.1584	2.92268e-29	9.8644e-27	56.1003	11.2295
ENSG00000164169.12_2	PRMT9	protein_coding	1.22403	3.52621	16.1518	3.00981e-29	9.90453e-27	56.0662	11.2269
ENSG00000233198.3_2	RNF224	protein_coding	4.16352	-0.787782	19.0214	6.07401e-29	1.95005e-26	54.1012	11.1646
ENSG00000138378.18_4	STAT4	protein_coding	1.68324	2.54689	19.6292	1.41024e-28	4.41976e-26	49.3852	11.0895
ENSG00000182704.7_3	TSKU	protein_coding	2.14386	7.46684	21.5559	1.72534e-28	5.28156e-26	62.8088	11.0715
ENSG00000205352.10_6	PRR13	protein_coding	0.486553	9.27195	20.121	2.14577e-28	6.41927e-26	49.8597	11.0519
ENSG00000198203.9_2	SULT1C2	protein_coding	3.34167	3.04816	20.5965	2.35732e-28	6.89541e-26	51.1732	11.0435
ENSG00000103044.10_2	HAS3	protein_coding	3.65461	5.22733	20.7807	2.43665e-28	6.97253e-26	59.6902	11.0405
ENSG00000174945.13_2	AMZ1	protein_coding	5.75826	-1.59887	20.5515	3.01361e-28	8.44002e-26	51.0727	11.0214
ENSG00000165125.19_4	TRPV6	protein_coding	7.46677	4.42627	21.5128	3.9203e-28	1.07506e-25	63.0631	10.9977
ENSG00000178537.9_2	SLC25A20	protein_coding	0.72407	5.9108	19.874	4.96456e-28	1.33364e-25	49.1819	10.9764
ENSG00000075142.13_3	SRI	protein_coding	0.957767	8.92733	19.4295	7.12936e-28	1.87687e-25	48.2511	10.9436
ENSG00000102572.14_4	STK24	protein_coding	0.717339	8.58549	20.0025	7.33419e-28	1.89294e-25	50.8723	10.9411
ENSG00000186469.8_2	GNG2	protein_coding	-1.73872	0.790458	-19.5794	7.9171e-28	1.94413e-25	48.7525	-10.9341
ENSG00000183196.9_3	CHST6	protein_coding	-1.54014	3.53198	-19.3008	7.94182e-28	1.94413e-25	50.4774	-10.9338
ENSG00000169129.14_4	AFAP1L2	protein_coding	1.87682	5.04272	20.1372	7.97562e-28	1.94413e-25	53.9772	10.9335
ENSG00000203685.9_5	STUM	protein_coding	-3.3167	-0.279177	-19.0707	1.1759e-27	2.81424e-25	47.5067	-10.8982
ENSG00000148660.20_3	CAMK2G	protein_coding	0.845683	6.91362	19.9948	1.2818e-27	3.00591e-25	51.033	10.8903
ENSG00000198569.9_2	SLC34A3	protein_coding	6.97651	-0.870782	20.6317	1.30165e-27	3.00591e-25	51.3943	10.8889
ENSG00000170684.8_3	ZNF296	protein_coding	2.69423	1.8602	19.6779	1.36971e-27	3.10854e-25	53.9004	10.8843
ENSG00000165449.11_2	SLC16A9	protein_coding	-1.91735	6.17953	-19.4377	1.39707e-27	3.11689e-25	48.3205	-10.8825
ENSG00000114529.12_4	C3orf52	protein_coding	1.5057	5.38846	19.6319	1.49523e-27	3.28029e-25	49.4091	10.8763
ENSG00000163251.3_2	FZD5	protein_coding	-0.546684	7.32359	-19.1495	1.67121e-27	3.60626e-25	47.635	-10.8661
ENSG00000165868.14_4	HSPA12A	protein_coding	2.32892	5.5736	19.9277	2.08654e-27	4.42986e-25	51.2873	10.8459
ENSG00000147576.16_5	ADHFE1	protein_coding	1.70828	0.62671	18.781	2.20306e-27	4.60299e-25	47.0769	10.8409
ENSG00000151882.11_2	CCL28	protein_coding	-1.24072	5.27924	-19.0155	2.70689e-27	5.56732e-25	47.7664	-10.822
ENSG00000100417.11_2	PMM1	protein_coding	-1.01457	5.03904	-19.3181	3.45162e-27	6.9658e-25	48.7789	-10.7997
ENSG00000136542.8_2	GALNT5	protein_coding	0.80524	7.48309	18.967	3.49269e-27	6.9658e-25	47.2198	10.7987
ENSG00000110721.11_2	CHKA	protein_coding	-0.957258	6.21901	-19.2304	3.61194e-27	7.09612e-25	49.1638	-10.7956
ENSG00000155380.11_4	SLC16A1	protein_coding	-1.20096	7.43163	-19.0723	5.18979e-27	9.83402e-25	47.665	-10.7622
ENSG00000124882.3_2	EREG	protein_coding	1.31996	5.65187	18.9568	5.28915e-27	9.83402e-25	47.5173	10.7605
ENSG00000170345.9_3	FOS	protein_coding	1.21214	6.10328	18.7052	5.30125e-27	9.83402e-25	46.7274	10.7603
ENSG00000162927.13_2	PUS10	protein_coding	1.21172	5.01169	19.1323	5.30438e-27	9.83402e-25	54.4403	10.7602
ENSG00000112759.17_3	SLC29A1	protein_coding	-1.36105	2.65578	-18.9137	5.4886e-27	1.00342e-24	47.0644	-10.7571
ENSG00000023839.11_3	ABCC2	protein_coding	2.42607	4.68942	18.9504	5.73401e-27	1.03393e-24	47.4739	10.753
ENSG00000064787.13_4	BCAS1	protein_coding	0.86469	8.04313	18.7761	5.90179e-27	1.0498e-24	46.5508	10.7504
ENSG00000171992.12_2	SYNPO	protein_coding	-0.991207	7.2039	-18.9076	6.08569e-27	1.06808e-24	47.0432	-10.7475
ENSG00000139625.12_3	MAP3K12	protein_coding	4.25939	2.85841	19.9086	6.80905e-27	1.17931e-24	54.7326	10.7372
ENSG00000177679.15_3	SRRM3	protein_coding	1.61827	0.885038	18.4057	9.16916e-27	1.56745e-24	46.1703	10.7097
ENSG00000163754.17_3	GYG1	protein_coding	1.59046	5.09279	14.8669	9.44582e-27	1.59404e-24	50.3316	10.7069
ENSG00000166347.18_3	CYB5A	protein_coding	0.752724	6.45291	18.8028	9.87067e-27	1.64465e-24	46.9669	10.7028
ENSG00000176871.8_3	WSB2	protein_coding	0.586754	7.74541	18.5225	1.27173e-26	2.07724e-24	46.3412	10.6793
ENSG00000153208.16_2	MERTK	protein_coding	2.23227	5.07862	19.7922	1.27825e-26	2.07724e-24	58.3408	10.6789
ENSG00000198873.11_3	GRK5	protein_coding	1.84466	1.89286	19.1318	2.30315e-26	3.69711e-24	48.5829	10.6241
ENSG00000139289.13_3	PHLDA1	protein_coding	1.95501	5.1054	18.6592	2.37762e-26	3.77068e-24	48.9854	10.6211
ENSG00000235387.3_5	SPAAR	protein_coding	2.81884	-0.63302	18.5335	2.5203e-26	3.94937e-24	47.3625	10.6157
ENSG00000140284.10_2	SLC27A2	protein_coding	2.3676	7.09642	20.0086	2.66523e-26	4.12734e-24	69.41	10.6104
ENSG00000116906.12_4	GNPAT	protein_coding	0.707496	5.50092	18.4828	2.77414e-26	4.24605e-24	46.3958	10.6067
ENSG00000136826.14_4	KLF4	protein_coding	-1.10221	8.05367	-18.3737	3.01105e-26	4.55568e-24	46.879	-10.599
ENSG00000186198.3_2	SLC51B	protein_coding	0.938796	7.04816	18.2487	3.50621e-26	5.24457e-24	46.0967	10.5848
ENSG00000137968.16_2	SLC44A5	protein_coding	2.66907	-0.0764095	20.0951	3.96482e-26	5.86393e-24	49.6668	10.5733
ENSG00000187783.11_2	TMEM72	protein_coding	-1.94446	0.319439	-17.4134	4.16301e-26	6.08864e-24	43.457	-10.5687
ENSG00000166446.14_3	CDYL2	protein_coding	2.56314	2.74029	18.402	4.26762e-26	6.17304e-24	47.2367	10.5664
ENSG00000006555.10_4	TTC22	protein_coding	-1.2913	6.30763	-18.9431	5.9619e-26	8.53006e-24	49.1531	-10.5349
ENSG00000149177.12_2	PTPRJ	protein_coding	1.02299	8.00593	18.4871	6.58722e-26	9.3234e-24	47.0587	10.5256
ENSG00000173334.3_2	TRIB1	protein_coding	1.10576	6.82648	18.3662	7.27966e-26	1.01423e-23	48.1785	10.5161
ENSG00000108984.14_4	MAP2K6	protein_coding	-1.63211	4.16477	-18.6915	7.31987e-26	1.01423e-23	47.6483	-10.5156
ENSG00000203857.9_2	HSD3B1	protein_coding	3.18571	2.33345	18.1114	1.03818e-25	1.4235e-23	45.3344	10.4826
ENSG00000005471.17_5	ABCB4	protein_coding	2.45944	1.96293	17.9364	1.095e-25	1.48592e-23	46.7976	10.4776
ENSG00000198729.4_2	PPP1R14C	protein_coding	1.80714	5.52636	18.4443	1.17681e-25	1.58064e-23	49.3834	10.4708
ENSG00000179588.8_2	ZFPM1	protein_coding	2.38979	3.35504	18.4663	1.23679e-25	1.64442e-23	51.059	10.4661
ENSG00000135698.9_2	MPHOSPH6	protein_coding	0.805767	4.21798	18.0518	1.27569e-25	1.66926e-23	46.6965	10.4631
ENSG00000072415.8_4	MPP5	protein_coding	0.87791	7.44112	18.6187	1.28082e-25	1.66926e-23	50.4045	10.4628
ENSG00000118257.16_4	NRP2	protein_coding	2.90197	2.47453	17.6198	1.33891e-25	1.72786e-23	44.1468	10.4585
ENSG00000196660.10_2	SLC30A10	protein_coding	1.87408	6.47552	17.3675	1.52365e-25	1.94716e-23	47.096	10.4463
ENSG00000198431.15_3	TXNRD1	protein_coding	1.24301	9.22234	17.9272	1.64955e-25	2.08779e-23	46.0122	10.4388
ENSG00000198276.15_3	UCKL1	protein_coding	1.40075	5.51901	17.989	1.75975e-25	2.20606e-23	54.8648	10.4326
ENSG00000156675.15_3	RAB11FIP1	protein_coding	0.974284	8.71908	17.8937	1.87569e-25	2.32922e-23	46.0239	10.4266
ENSG00000087510.6_2	TFAP2C	protein_coding	1.18172	4.51023	17.4726	2.03211e-25	2.49987e-23	43.6265	10.4189
ENSG00000157765.12_5	SLC34A2	protein_coding	4.26407	3.03127	17.954	2.23855e-25	2.72834e-23	44.853	10.4097
ENSG00000075568.16_2	TMEM131	protein_coding	0.620288	7.3274	18.1935	2.31263e-25	2.79277e-23	46.0877	10.4066
ENSG00000019144.18_5	PHLDB1	protein_coding	-1.12559	5.11476	-17.4624	2.51725e-25	3.01223e-23	44.0679	-10.3986
ENSG00000197620.10_4	CXorf40A	protein_coding	0.936213	4.56451	18.1645	3.0627e-25	3.63191e-23	48.0861	10.3798
ENSG00000161653.10_2	NAGS	protein_coding	-1.22613	2.55571	-17.2721	3.47416e-25	4.08306e-23	43.306	-10.3678
ENSG00000148200.16_3	NR6A1	protein_coding	1.91922	3.28544	17.6457	3.54695e-25	4.13173e-23	48.3444	10.3658
ENSG00000103489.11_3	XYLT1	protein_coding	1.19847	5.16267	17.7668	4.06908e-25	4.66201e-23	45.9063	10.3527
ENSG00000151135.9_2	TMEM263	protein_coding	1.25127	5.71711	17.8297	4.07302e-25	4.66201e-23	45.3022	10.3526
ENSG00000213047.12_3	DENND1B	protein_coding	0.897711	5.85192	18.0041	4.4661e-25	5.06787e-23	48.3872	10.3438
ENSG00000198894.7_5	CIPC	protein_coding	-0.55186	6.19739	-17.2149	4.63366e-25	5.21306e-23	43.0705	-10.3402
ENSG00000136011.14_3	STAB2	protein_coding	1.71169	1.04582	17.7552	6.20535e-25	6.86946e-23	45.0085	10.3122
ENSG00000112343.10_2	TRIM38	protein_coding	1.13762	6.253	17.7285	6.21033e-25	6.86946e-23	47.3601	10.3121
ENSG00000139209.15_3	SLC38A4	protein_coding	-2.37486	1.57722	-17.5505	6.43316e-25	7.05664e-23	44.1312	-10.3088
ENSG00000109265.14_6	KIAA1211	protein_coding	1.35024	6.7441	18.0147	6.66535e-25	7.25091e-23	49.7945	10.3053
ENSG00000153303.17_3	FRMD1	protein_coding	-1.61565	2.46706	-16.8445	7.10997e-25	7.67119e-23	42.1002	-10.2991
ENSG00000140323.5_2	DISP2	protein_coding	-1.2952	3.78254	-16.6682	7.25993e-25	7.76931e-23	41.7998	-10.2971
ENSG00000162437.14_2	RAVER2	protein_coding	-0.694643	7.19971	-17.1817	7.60085e-25	8.06855e-23	43.4151	-10.2927
ENSG00000163624.5_2	CDS1	protein_coding	0.582794	7.97561	17.0903	7.93985e-25	8.36098e-23	42.8148	10.2885
ENSG00000162928.8_2	PEX13	protein_coding	0.430092	6.22583	17.6316	9.35664e-25	9.77472e-23	48.7781	10.2727
ENSG00000197375.12_2	SLC22A5	protein_coding	-0.810932	5.75698	-16.8289	9.93955e-25	1.03019e-22	41.8581	-10.2669
ENSG00000164850.14_4	GPER1	protein_coding	-1.79753	3.29362	-16.9241	1.10059e-24	1.1318e-22	42.7894	-10.257
ENSG00000163412.12_3	EIF4E3	protein_coding	-0.464745	6.84573	-16.8678	1.29504e-24	1.32145e-22	41.9017	-10.2413
ENSG00000172782.11_3	FADS6	protein_coding	-1.4048	2.54636	-17.13	1.35167e-24	1.36862e-22	43.2935	-10.2371
ENSG00000165434.7_2	PGM2L1	protein_coding	1.22082	4.71013	17.2354	1.51814e-24	1.52544e-22	43.8102	10.2259
ENSG00000170298.15_3	LGALS9B	protein_coding	2.88171	4.86929	17.485	1.69919e-24	1.69443e-22	45.8331	10.215
ENSG00000198648.10_3	STK39	protein_coding	1.04066	7.44647	17.2699	1.76236e-24	1.7442e-22	45.9283	10.2114
ENSG00000104312.7_2	RIPK2	protein_coding	1.03686	3.74058	17.2752	1.77808e-24	1.74664e-22	48.4105	10.2106
ENSG00000184007.20_5	PTP4A2	protein_coding	0.872756	8.45498	13.6711	2.38355e-24	2.32405e-22	44.8021	10.1821
ENSG00000145632.14_2	PLK2	protein_coding	1.42109	5.3772	16.69	3.01775e-24	2.90637e-22	42.5686	10.1591
ENSG00000167080.8_2	B4GALNT2	protein_coding	3.15046	1.89768	17.1475	3.04641e-24	2.90637e-22	43.4743	10.1582
ENSG00000153130.17_5	SCOC	protein_coding	0.618249	6.82024	18.0109	3.04701e-24	2.90637e-22	45.8919	10.1582
ENSG00000135097.6_2	MSI1	protein_coding	4.23444	-1.19553	17.0494	3.15747e-24	2.99006e-22	43.9132	10.1547
ENSG00000100033.16_3	PRODH	protein_coding	2.01969	2.46878	16.7929	3.75528e-24	3.53077e-22	41.8722	10.1378
ENSG00000073711.10_4	PPP2R3A	protein_coding	1.22254	5.806	17.2195	4.14194e-24	3.86669e-22	43.6429	10.1282
ENSG00000140968.10_3	IRF8	protein_coding	1.84383	5.07595	17.2643	5.42857e-24	5.03213e-22	46.3875	10.1017
ENSG00000004799.7_2	PDK4	protein_coding	-1.01585	3.76242	-16.2665	5.50411e-24	5.06647e-22	40.5911	-10.1004
ENSG00000097007.17_4	ABL1	protein_coding	0.871197	6.59161	17.2657	5.76882e-24	5.25048e-22	49.1287	10.0958
ENSG00000162344.3_2	FGF19	protein_coding	6.3005	3.1697	17.5445	5.78378e-24	5.25048e-22	44.6418	10.0955
ENSG00000130052.13_4	STARD8	protein_coding	4.89778	0.206949	16.6712	6.65006e-24	5.99553e-22	43.2029	10.0818
ENSG00000183779.6_2	ZNF703	protein_coding	0.921408	6.78368	16.6491	6.9741e-24	6.22138e-22	43.287	10.0771
ENSG00000104635.13_5	SLC39A14	protein_coding	-0.723441	7.84302	-16.7304	6.99509e-24	6.22138e-22	42.9929	-10.0768
ENSG00000059378.12_2	PARP12	protein_coding	0.946167	7.03914	16.8143	7.74803e-24	6.84479e-22	43.9223	10.0668
ENSG00000241635.7_3	UGT1A1	protein_coding	1.13308	8.92856	16.3499	8.68047e-24	7.57411e-22	40.4218	10.0556
ENSG00000152270.8_2	PDE3B	protein_coding	1.96557	4.64613	16.7169	8.68868e-24	7.57411e-22	44.298	10.0555
ENSG00000154217.14_4	PITPNC1	protein_coding	1.18808	4.73	16.8099	8.93563e-24	7.73814e-22	44.5277	10.0527
ENSG00000067141.16_2	NEO1	protein_coding	-0.65182	6.33246	-16.1796	9.17351e-24	7.89222e-22	40.1073	-10.0501
ENSG00000138411.12_4	HECW2	protein_coding	4.24711	-0.556364	17.1207	9.4367e-24	8.06593e-22	48.0156	10.0474
ENSG00000167323.11_4	STIM1	protein_coding	0.681747	6.84	16.3081	9.89853e-24	8.40608e-22	40.7034	10.0426
ENSG00000160445.10_3	ZER1	protein_coding	-0.45541	6.89819	-16.1998	1.08075e-23	9.11917e-22	40.0837	-10.034
ENSG00000176472.10_2	ZNF575	protein_coding	-1.4488	2.30721	-16.1737	1.10518e-23	9.26588e-22	41.1768	-10.0318
ENSG00000196091.13_3	MYBPC1	protein_coding	-1.50227	3.66205	-16.1943	1.19647e-23	9.93796e-22	41.1316	-10.0239
ENSG00000128641.18_3	MYO1B	protein_coding	1.54061	7.67613	16.7789	1.20044e-23	9.93796e-22	43.6749	10.0236
ENSG00000163788.13_2	SNRK	protein_coding	0.818075	6.34032	16.0681	1.68403e-23	1.38543e-21	40.177	9.99011
ENSG00000101342.9_2	TLDC2	protein_coding	1.91601	5.3999	16.8896	1.77849e-23	1.45076e-21	52.3849	9.98469
ENSG00000085552.16_2	IGSF9	protein_coding	-2.45569	5.59027	-16.6778	1.78548e-23	1.45076e-21	45.9564	-9.9843
ENSG00000036672.15_3	USP2	protein_coding	1.0521	5.70942	16.3139	1.83569e-23	1.47464e-21	40.7583	9.98155
ENSG00000176387.6_2	HSD11B2	protein_coding	-1.24368	7.2636	-16.4554	1.83728e-23	1.47464e-21	43.1543	-9.98147
ENSG00000157110.15_4	RBPMS	protein_coding	0.673111	4.83488	15.9958	1.87125e-23	1.4928e-21	39.7804	9.97965
ENSG00000157978.11_2	LDLRAP1	protein_coding	1.12817	6.01548	16.7172	1.89471e-23	1.50241e-21	45.3421	9.97841
ENSG00000147223.5_4	RIPPLY1	protein_coding	3.77707	-2.86646	13.2249	1.95778e-23	1.54313e-21	42.7894	9.97516
ENSG00000125726.10_3	CD70	protein_coding	1.3494	2.42679	17.202	2.00427e-23	1.57037e-21	42.6585	9.97283
ENSG00000205060.10_2	SLC35B4	protein_coding	1.35171	4.08054	16.5996	2.5004e-23	1.9475e-21	43.4186	9.95085
ENSG00000175662.17_4	TOM1L2	protein_coding	-0.706452	7.06538	-16.1202	2.86161e-23	2.21573e-21	40.0709	-9.93741
ENSG00000140743.7_3	CDR2	protein_coding	0.787248	5.61526	16.0148	3.21335e-23	2.47353e-21	40.4379	9.92586
ENSG00000164976.8_3	MYORG	protein_coding	-0.624316	7.53872	-15.8818	3.35526e-23	2.56775e-21	39.7141	-9.92154
ENSG00000117643.14_3	MAN1C1	protein_coding	4.11578	-0.934642	16.7704	3.73449e-23	2.84145e-21	42.8759	9.91085
ENSG00000100906.10_2	NFKBIA	protein_coding	0.941768	7.24258	15.7699	4.07779e-23	3.08482e-21	38.8976	9.90206
ENSG00000156345.17_2	CDK20	protein_coding	-1.56663	2.26019	-15.6508	4.47695e-23	3.36743e-21	40.2274	-9.89272
ENSG00000123095.5_2	BHLHE41	protein_coding	-1.49854	5.97467	-16.2819	5.06911e-23	3.79118e-21	42.8792	-9.88028
ENSG00000103056.11_3	SMPD3	protein_coding	-1.0738	6.76018	-15.6697	5.25928e-23	3.91118e-21	39.3601	-9.87659
ENSG00000124772.11_2	CPNE5	protein_coding	-1.31047	2.14311	-15.4237	6.32617e-23	4.67817e-21	38.344	-9.85806
ENSG00000123643.12_4	SLC36A1	protein_coding	-0.98036	5.56703	-15.5807	6.87942e-23	5.05887e-21	38.3597	-9.84963
ENSG00000104043.14_2	ATP8B4	protein_coding	2.56288	0.776876	16.8526	8.11227e-23	5.93232e-21	49.288	9.83305
ENSG00000167977.8_3	KCTD5	protein_coding	-0.554199	6.69632	-15.5261	8.24415e-23	5.99546e-21	38.5052	-9.83143
ENSG00000109321.10_3	AREG	protein_coding	1.54356	6.51141	15.7636	8.66072e-23	6.2638e-21	40.1898	9.82646
ENSG00000142910.15_2	TINAGL1	protein_coding	1.01286	8.11693	15.9036	8.96827e-23	6.45078e-21	39.7204	9.82295
ENSG00000105976.14_3	MET	protein_coding	1.08706	7.64407	16.2037	9.57318e-23	6.84846e-21	49.9327	9.81637
ENSG00000163219.11_2	ARHGAP25	protein_coding	5.24417	-2.18599	16.3378	9.87531e-23	7.02641e-21	42.101	9.81323
ENSG00000101150.17_4	TPD52L2	protein_coding	0.947746	6.98458	15.8604	1.09719e-22	7.76471e-21	42.7773	9.8026
ENSG00000196411.9_2	EPHB4	protein_coding	2.03055	5.33081	16.1821	1.13427e-22	7.98419e-21	46.9247	9.79925
ENSG00000204310.12_3	AGPAT1	protein_coding	0.368556	6.10388	15.6114	1.14491e-22	8.01618e-21	39.8279	9.7983
ENSG00000183741.11_2	CBX6	protein_coding	0.956758	7.14166	15.3706	1.18436e-22	8.24854e-21	37.8974	9.79488
ENSG00000204178.10_3	MACO1	protein_coding	0.563183	5.76773	15.7235	1.19791e-22	8.29899e-21	40.0234	9.79373
ENSG00000134369.15_4	NAV1	protein_coding	0.976113	5.02586	15.5553	1.33575e-22	9.2055e-21	39.4607	9.78272
ENSG00000047457.13_2	CP	protein_coding	4.42432	-1.75588	14.913	1.3502e-22	9.25663e-21	38.48	9.78163
ENSG00000158985.13_2	CDC42SE2	protein_coding	0.474065	8.1286	15.688	1.48215e-22	1.01085e-20	40.5536	9.77219
ENSG00000167930.15_4	FAM234A	protein_coding	0.664859	7.32104	15.5378	1.53006e-22	1.03815e-20	39.3462	9.76897
ENSG00000075673.11_3	ATP12A	protein_coding	-2.13919	2.70767	-15.0674	2.06703e-22	1.3953e-20	37.9433	-9.73844
ENSG00000119686.9_3	FLVCR2	protein_coding	-0.904153	4.11403	-15.1767	2.16463e-22	1.44932e-20	37.2829	-9.73375
ENSG00000124440.15_2	HIF3A	protein_coding	4.7457	-2.64896	16.2042	2.16908e-22	1.44932e-20	42.7212	9.73354
ENSG00000175311.6_2	ANKS4B	protein_coding	0.774159	7.24138	15.8392	2.3077e-22	1.53415e-20	42.1533	9.72724
ENSG00000176438.12_3	SYNE3	protein_coding	-2.3497	2.43864	-15.6578	2.36143e-22	1.56198e-20	40.777	-9.7249
ENSG00000110025.12_3	SNX15	protein_coding	-0.745774	4.55312	-15.2894	2.58817e-22	1.7034e-20	38.5734	-9.71556
ENSG00000152642.10_3	GPD1L	protein_coding	-0.584296	6.90592	-15.1209	2.78197e-22	1.82135e-20	37.2451	-9.7082
ENSG00000110080.18_3	ST3GAL4	protein_coding	-1.5511	7.3033	-15.4695	2.80747e-22	1.82135e-20	39.0903	-9.70727
ENSG00000112167.9_3	SAYSD1	protein_coding	1.09422	4.10056	12.6669	2.80889e-22	1.82135e-20	40.0526	9.70722
ENSG00000139117.13_3	CPNE8	protein_coding	-1.89453	1.63442	-17.5215	2.85022e-22	1.83909e-20	43.4537	-9.70573
ENSG00000111181.12_2	SLC6A12	protein_coding	3.25041	5.83157	15.5559	3.01696e-22	1.93718e-20	44.844	9.69993
ENSG00000105053.10_5	VRK3	protein_coding	0.529759	6.05919	15.2447	3.54193e-22	2.26323e-20	37.6295	9.68355
ENSG00000115993.12_3	TRAK2	protein_coding	0.712326	6.98927	15.71	3.63423e-22	2.31098e-20	39.2093	9.68092
ENSG00000165959.11_3	CLMN	protein_coding	0.760368	7.86617	15.8731	3.72455e-22	2.3542e-20	40.7954	9.67841
ENSG00000167755.14_3	KLK6	protein_coding	3.06076	7.05287	15.396	3.73797e-22	2.3542e-20	41.3674	9.67804
ENSG00000151623.14_3	NR3C2	protein_coding	-0.632507	7.34161	-15.2858	3.98926e-22	2.50051e-20	38.7629	-9.67139
ENSG00000151689.12_2	INPP1	protein_coding	0.479084	6.15456	15.2954	4.02207e-22	2.50912e-20	37.6809	9.67055
ENSG00000171368.11_2	TPPP	protein_coding	-1.44781	4.62243	-15.6735	4.0537e-22	2.51693e-20	39.6317	-9.66975
ENSG00000069998.12_4	HDHD5	protein_coding	1.713	4.63058	15.8773	4.07954e-22	2.52108e-20	44.9321	9.6691
ENSG00000143365.17_3	RORC	protein_coding	-1.66464	3.0337	-15.5289	4.16188e-22	2.55994e-20	39.1472	-9.66705
ENSG00000177570.14_3	SAMD12	protein_coding	1.40335	4.78327	12.5691	4.49326e-22	2.75092e-20	39.5849	9.65921
ENSG00000214944.9_4	ARHGEF28	protein_coding	1.73482	4.81445	15.4195	4.516e-22	2.75204e-20	39.7364	9.65869
ENSG00000076641.4_2	PAG1	protein_coding	-1.17375	7.25268	-15.5672	4.85258e-22	2.94353e-20	44.5685	-9.65132
ENSG00000170502.12_3	NUDT9	protein_coding	0.495378	5.60211	15.1448	5.16066e-22	3.11605e-20	37.1687	9.64501
ENSG00000198944.5_3	SOWAHA	protein_coding	-0.722424	5.09727	-14.8261	5.46702e-22	3.28595e-20	36.9935	-9.63909
ENSG00000174233.11_3	ADCY6	protein_coding	-0.693426	7.42576	-15.4258	6.50679e-22	3.89313e-20	43.5966	-9.6212
ENSG00000111907.20_6	TPD52L1	protein_coding	1.1747	4.97595	15.7138	6.79577e-22	4.04295e-20	39.1882	9.61673
ENSG00000100092.22_5	SH3BP1	protein_coding	-0.680328	5.93871	-15.0466	6.81863e-22	4.04295e-20	38.141	-9.61638
ENSG00000186350.10_3	RXRA	protein_coding	-0.920215	6.53131	-15.4046	7.57645e-22	4.47215e-20	48.7888	-9.60553
ENSG00000157600.11_3	TMEM164	protein_coding	0.851606	7.68653	15.363	7.91687e-22	4.65222e-20	38.5422	9.60101
ENSG00000179023.8_2	KLHDC7A	protein_coding	-1.8271	2.84571	-16.0431	8.13381e-22	4.75846e-20	39.744	-9.59822
ENSG00000025434.18_3	NR1H3	protein_coding	-1.27387	4.0825	-15.4264	8.62243e-22	5.01092e-20	41.5632	-9.5922
ENSG00000175591.11_3	P2RY2	protein_coding	0.762016	5.19877	14.8429	8.64148e-22	5.01092e-20	36.6705	9.59197
ENSG00000196151.10_2	WDSUB1	protein_coding	1.02175	2.93435	15.4355	8.98215e-22	5.18561e-20	39.5154	9.58799
ENSG00000143590.13_3	EFNA3	protein_coding	-1.59542	3.34718	-15.0474	9.90663e-22	5.69436e-20	38.9525	-9.57787
ENSG00000101132.9_2	PFDN4	protein_coding	0.746738	3.38698	14.7823	1.06934e-21	6.11985e-20	36.6706	9.56997
ENSG00000133985.2_2	TTC9	protein_coding	1.65479	5.53742	14.951	1.41319e-21	8.05276e-20	38.6055	9.5411
ENSG00000122756.14_3	CNTFR	protein_coding	-2.80395	-0.205784	-14.918	1.58352e-21	8.98445e-20	37.7706	-9.5293
ENSG00000163803.12_5	PLB1	protein_coding	2.83111	2.56277	14.9516	1.63398e-21	9.23092e-20	37.8927	9.52604
ENSG00000105808.13	RASA4	protein_coding	-0.905903	4.92213	-14.3897	1.72792e-21	9.71991e-20	35.1884	-9.52023
ENSG00000250722.5_5	SELENOP	protein_coding	1.55432	8.63381	14.5481	1.8435e-21	1.03259e-19	35.652	9.5135
ENSG00000166828.2_2	SCNN1G	protein_coding	-2.69601	0.816441	-14.5139	1.93804e-21	1.08095e-19	37.1048	-9.5083
ENSG00000196408.11_3	NOXO1	protein_coding	-1.34582	3.65121	-14.6851	2.06844e-21	1.14881e-19	36.6237	-9.50152
ENSG00000188373.4_2	C10orf99	protein_coding	-1.00928	5.2783	-14.3886	2.0959e-21	1.15917e-19	34.9769	-9.50015
ENSG00000074370.17_3	ATP2A3	protein_coding	-0.526291	7.81061	-14.6234	2.17198e-21	1.19623e-19	35.496	-9.49644
ENSG00000110090.12_2	CPT1A	protein_coding	-0.711765	7.66018	-14.5948	2.2394e-21	1.22822e-19	36.1808	-9.49325
ENSG00000067191.15_3	CACNB1	protein_coding	-1.23416	3.09976	-14.8509	2.27447e-21	1.24228e-19	37.4259	-9.49163
ENSG00000182107.6_3	TMEM30B	protein_coding	0.624713	7.79655	14.6419	2.28501e-21	1.24288e-19	36.6655	9.49115
ENSG00000205581.10_3	HMGN1	protein_coding	0.519483	7.47146	14.6069	2.30855e-21	1.25051e-19	35.7814	9.49008
ENSG00000103034.14_5	NDRG4	protein_coding	1.81007	4.51914	14.4978	2.33012e-21	1.25702e-19	36.6157	9.48911
ENSG00000160408.14_3	ST6GALNAC6	protein_coding	-0.494071	7.14193	-15.0141	2.3575e-21	1.2666e-19	36.5494	-9.48789
ENSG00000176714.9_3	CCDC121	protein_coding	1.14873	1.32174	15.2266	2.38513e-21	1.27624e-19	41.7575	9.48668
ENSG00000075391.16_4	RASAL2	protein_coding	2.0807	4.88886	14.8705	2.43758e-21	1.29902e-19	47.6154	9.48441
ENSG00000142867.13_3	BCL10	protein_coding	0.499465	6.88758	14.5449	2.49676e-21	1.3252e-19	35.9877	9.48191
ENSG00000196781.14_3	TLE1	protein_coding	-0.847337	5.41714	-14.9102	2.62086e-21	1.38548e-19	37.0629	-9.47685
ENSG00000171105.13_3	INSR	protein_coding	-0.5761	6.05933	-14.4409	2.64179e-21	1.39095e-19	35.3652	-9.47602
ENSG00000166143.9_2	PPP1R14D	protein_coding	-0.473499	6.31102	-14.4762	2.6746e-21	1.40262e-19	35.2124	-9.47473
ENSG00000213901.10_5	SLC23A3	protein_coding	-0.96995	3.59822	-14.1975	2.93145e-21	1.53122e-19	34.6011	-9.46515
ENSG00000160685.13_2	ZBTB7B	protein_coding	-0.689174	8.25624	-14.9023	3.1629e-21	1.64558e-19	39.4074	-9.4572
ENSG00000156030.13_5	ELMSAN1	protein_coding	-0.957523	5.77126	-14.7154	3.42641e-21	1.77566e-19	37.1418	-9.44883
ENSG00000188916.8_4	INSYN2	protein_coding	4.82816	-1.55902	13.5888	3.8066e-21	1.96495e-19	39.3057	9.43781
ENSG00000159921.15_3	GNE	protein_coding	1.18514	7.60432	14.8251	3.94357e-21	2.0277e-19	36.5507	9.4341
ENSG00000156413.13_4	FUT6	protein_coding	0.663852	6.50304	14.7102	4.19274e-21	2.14743e-19	38.6298	9.42768
ENSG00000156381.8_3	ANKRD9	protein_coding	-0.806412	6.96998	-14.3431	4.2993e-21	2.19348e-19	35.1934	-9.42504
ENSG00000114423.20_5	CBLB	protein_coding	-0.795564	5.17669	-14.4228	4.4926e-21	2.28325e-19	35.5205	-9.42043
ENSG00000070961.15_2	ATP2B1	protein_coding	1.48684	8.45688	14.7762	4.89453e-21	2.47791e-19	42.6463	9.41143
ENSG00000115649.15_2	CNPPD1	protein_coding	-0.820474	6.83288	-14.9045	4.91328e-21	2.47791e-19	45.0491	-9.41102
ENSG00000079482.12_3	OPHN1	protein_coding	1.34554	3.57915	12.0696	5.0245e-21	2.52433e-19	37.2041	9.40867
ENSG00000103653.16_3	CSK	protein_coding	0.777744	6.6609	14.8205	5.15803e-21	2.58157e-19	42.696	9.40591
ENSG00000137501.17_4	SYTL2	protein_coding	1.17822	8.06523	14.8427	5.31143e-21	2.64827e-19	47.0272	9.40283
ENSG00000162461.7_2	SLC25A34	protein_coding	-1.30603	3.22358	-14.659	5.88981e-21	2.92557e-19	37.8456	-9.39195
ENSG00000167703.14_3	SLC43A2	protein_coding	-1.1248	3.77887	-14.7352	5.96885e-21	2.95368e-19	37.1682	-9.39055
ENSG00000154380.17_4	ENAH	protein_coding	1.38484	6.4358	14.8463	6.09e-21	3.00235e-19	40.5096	9.38843
ENSG00000148735.14_3	PLEKHS1	protein_coding	-1.39815	5.00886	-14.5274	6.25252e-21	3.07097e-19	35.6091	-9.38566
ENSG00000188993.3_2	LRRC66	protein_coding	0.781316	5.84569	14.2765	6.28781e-21	3.07682e-19	35.4543	9.38506
ENSG00000148343.18_5	MIGA2	protein_coding	-0.643277	6.00541	-14.3453	6.9045e-21	3.36607e-19	36.0558	-9.3752
ENSG00000112902.11_4	SEMA5A	protein_coding	-1.10255	4.85552	-14.0713	6.9984e-21	3.39926e-19	34.0295	-9.37377
ENSG00000179178.10_3	TMEM125	protein_coding	1.05283	6.52803	14.3787	7.17105e-21	3.47031e-19	35.6917	9.3712
ENSG00000160179.18_5	ABCG1	protein_coding	-1.74328	4.0529	-14.6235	7.24108e-21	3.49137e-19	38.696	-9.37018
ENSG00000137936.17_5	BCAR3	protein_coding	-1.06948	5.44896	-15.9429	7.55923e-21	3.63147e-19	50.3387	-9.36564
ENSG00000160439.15_3	RDH13	protein_coding	-0.442651	4.79366	-14.1562	7.6163e-21	3.64558e-19	34.446	-9.36484
ENSG00000187736.12_3	NHEJ1	protein_coding	-0.990835	4.62844	-14.0708	7.87119e-21	3.75393e-19	36.0128	-9.36137
ENSG00000004939.14_3	SLC4A1	protein_coding	5.7844	-2.95664	14.3853	8.79488e-21	4.17931e-19	38.0556	9.34964
ENSG00000166821.8_3	PEX11A	protein_coding	-0.747551	5.50288	-14.1216	9.04487e-21	4.28265e-19	35.0154	-9.34667
ENSG00000174514.12_3	MFSD4A	protein_coding	-0.905479	2.35733	-14.5353	9.69311e-21	4.57313e-19	35.2479	-9.33935
ENSG00000166415.14_3	WDR72	protein_coding	4.16296	-1.836	13.7882	9.77274e-21	4.59423e-19	33.5279	9.33848
ENSG00000203943.8_4	SAMD13	protein_coding	-0.784532	3.56221	-15.2539	9.83845e-21	4.60432e-19	38.2458	-9.33777
ENSG00000189431.7_2	RASSF10	protein_coding	1.46215	2.58778	14.751	9.86415e-21	4.60432e-19	36.414	9.33749
ENSG00000170965.9_2	PLAC1	protein_coding	5.49316	-2.89042	14.8211	9.92834e-21	4.6179e-19	38.2101	9.33681
ENSG00000142619.4_2	PADI3	protein_coding	4.07945	-0.372475	14.5095	1.04273e-20	4.83293e-19	36.8705	9.33161
ENSG00000082146.12_2	STRADB	protein_coding	0.454192	6.35588	14.135	1.06551e-20	4.92116e-19	34.2264	9.32932
ENSG00000104267.9_2	CA2	protein_coding	0.917759	11.0488	13.9889	1.08655e-20	5.00079e-19	33.9515	9.32725
ENSG00000172375.13_3	C2CD2L	protein_coding	-0.804156	5.62623	-14.5068	1.11841e-20	5.12948e-19	36.6928	-9.32418
ENSG00000135678.11_4	CPM	protein_coding	-0.953231	6.16044	-14.1239	1.19914e-20	5.48064e-19	34.7458	-9.31679
ENSG00000168961.16_6	LGALS9	protein_coding	1.3979	7.28483	14.6275	1.215e-20	5.53392e-19	41.6295	9.31539
ENSG00000204308.7_2	RNF5	protein_coding	0.380924	6.21971	13.9676	1.2251e-20	5.56069e-19	33.8277	9.31452
ENSG00000100055.20_3	CYTH4	protein_coding	3.85355	-1.75264	14.2543	1.25041e-20	5.65604e-19	35.3005	9.31235
ENSG00000164099.3_2	PRSS12	protein_coding	-0.547814	5.58115	-13.9909	1.27018e-20	5.71897e-19	33.8367	-9.31068
ENSG00000075240.16_3	GRAMD4	protein_coding	0.785665	7.59134	14.2683	1.27301e-20	5.71897e-19	36.5874	9.31044
ENSG00000119522.16_3	DENND1A	protein_coding	-0.75259	5.15333	-14.1774	1.3103e-20	5.86649e-19	36.3978	-9.30738
ENSG00000174500.12_3	GCSAM	protein_coding	1.58383	1.10663	13.7673	1.39141e-20	6.20853e-19	33.8761	9.30099
ENSG00000116679.15_2	IVNS1ABP	protein_coding	-0.752047	7.35016	-14.1663	1.51688e-20	6.74551e-19	35.2541	-9.29181
ENSG00000145685.13_3	LHFPL2	protein_coding	0.861426	7.51669	14.1898	1.5766e-20	6.98748e-19	35.5596	9.2877
ENSG00000174358.15_2	SLC6A19	protein_coding	-1.13575	5.46993	-13.6352	1.63135e-20	7.20586e-19	32.82	-9.28406
ENSG00000081320.10_3	STK17B	protein_coding	0.929534	6.78827	13.9765	1.70215e-20	7.49343e-19	34.3425	9.27954
ENSG00000070019.4_2	GUCY2C	protein_coding	0.51573	7.09112	14.0373	1.783e-20	7.82322e-19	34.1426	9.27459
ENSG00000153113.23_6	CAST	protein_coding	-0.358581	8.6447	-13.8856	1.80507e-20	7.89373e-19	33.6416	-9.27328
ENSG00000059758.7_3	CDK17	protein_coding	0.764428	4.10458	14.8208	1.87774e-20	8.18431e-19	46.3637	9.26907
ENSG00000152465.17_3	NMT2	protein_coding	-0.685981	4.19325	-14.0998	1.94102e-20	8.43224e-19	35.4651	-9.26553
ENSG00000166979.12_3	EVA1C	protein_coding	1.63183	0.168302	14.2195	1.95658e-20	8.47185e-19	36.7819	9.26468
ENSG00000255690.2_2	TRIL	protein_coding	1.8731	0.349672	13.3948	1.96645e-20	8.4867e-19	35.2573	9.26415
ENSG00000101695.8_3	RNF125	protein_coding	-1.52763	2.12277	-13.8448	1.97544e-20	8.49764e-19	34.7385	-9.26366
ENSG00000164181.13_3	ELOVL7	protein_coding	1.57979	6.52886	14.4867	1.99992e-20	8.57491e-19	41.6002	9.26234
ENSG00000140563.14_3	MCTP2	protein_coding	-0.773128	5.22954	-13.9137	2.17809e-20	9.3085e-19	34.6402	-9.25323
ENSG00000124493.13_3	GRM4	protein_coding	5.52014	-2.86132	14.3565	2.29425e-20	9.75462e-19	39.0443	9.24768
ENSG00000106305.9_2	AIMP2	protein_coding	1.0781	4.48461	13.9486	2.2973e-20	9.75462e-19	34.6636	9.24753
ENSG00000168610.14_4	STAT3	protein_coding	0.510702	7.62567	14.0206	2.34467e-20	9.92376e-19	34.2678	9.24535
ENSG00000128268.11_2	MGAT3	protein_coding	-1.42419	4.19798	-14.0282	2.47272e-20	1.04322e-18	34.2342	-9.23966
ENSG00000117834.12_4	SLC5A9	protein_coding	1.30834	4.7439	13.768	2.76228e-20	1.16166e-18	33.3201	9.22781
ENSG00000167107.12_3	ACSF2	protein_coding	-0.982562	4.82168	-13.6975	2.79706e-20	1.17254e-18	33.3931	-9.22647
ENSG00000164659.14_4	KIAA1324L	protein_coding	1.67971	2.22305	16.0245	2.98356e-20	1.24675e-18	39.4572	9.21955
ENSG00000079739.16_4	PGM1	protein_coding	-0.600863	6.82467	-13.668	3.05153e-20	1.27112e-18	32.9469	-9.21713
ENSG00000236699.8_3	ARHGEF38	protein_coding	2.22895	3.88226	13.8452	3.08405e-20	1.28061e-18	44.4555	9.21599
ENSG00000119638.12_3	NEK9	protein_coding	0.902198	6.16478	11.6907	3.18191e-20	1.31709e-18	35.3288	9.21264
ENSG00000110171.19_3	TRIM3	protein_coding	-1.47012	4.14316	-14.9699	3.63502e-20	1.49993e-18	41.5416	-9.19835
ENSG00000040608.13_4	RTN4R	protein_coding	1.11872	3.16591	13.9605	3.65534e-20	1.5036e-18	35.0299	9.19775
ENSG00000169118.17_5	CSNK1G1	protein_coding	0.614288	5.14235	14.1258	3.88681e-20	1.58893e-18	36.5858	9.19115
ENSG00000137491.14_4	SLCO2B1	protein_coding	-0.49659	6.54216	-13.6536	3.88693e-20	1.58893e-18	32.6946	-9.19114
ENSG00000122378.13_3	PRXL2A	protein_coding	-0.499147	7.61789	-13.7473	3.94756e-20	1.60543e-18	33.106	-9.18948
ENSG00000175727.9	MLXIP	protein_coding	-0.7423	7.77823	-13.7762	3.95599e-20	1.60543e-18	33.8587	-9.18925
ENSG00000135636.13_3	DYSF	protein_coding	3.45387	0.7757	14.6968	3.96388e-20	1.60543e-18	37.6092	9.18903
ENSG00000134962.6_2	KLB	protein_coding	2.71705	1.91452	14.3862	4.10169e-20	1.65615e-18	37.2022	9.18536
ENSG00000123096.11_3	SSPN	protein_coding	-0.886291	3.81737	-13.7585	4.21363e-20	1.69615e-18	33.8051	-9.18246
ENSG00000103222.18_3	ABCC1	protein_coding	0.996907	6.46924	14.1891	4.32808e-20	1.73691e-18	38.6144	9.17957
ENSG00000196391.10_3	ZNF774	protein_coding	1.78456	3.29882	13.5742	4.36659e-20	1.74703e-18	37.1196	9.17862
ENSG00000172831.11_3	CES2	protein_coding	-0.391347	9.79132	-13.5855	4.4216e-20	1.76224e-18	32.5393	-9.17727
ENSG00000006007.11_2	GDE1	protein_coding	0.449229	7.59934	13.7347	4.43138e-20	1.76224e-18	33.9655	9.17703
ENSG00000173890.16_3	GPR160	protein_coding	1.28432	6.50014	14.6835	4.58681e-20	1.81856e-18	38.8302	9.17332
ENSG00000120899.17_4	PTK2B	protein_coding	-0.427133	6.35032	-13.6956	4.99592e-20	1.97481e-18	33.6588	-9.16411
ENSG00000143013.12_2	LMO4	protein_coding	0.786748	6.08866	13.6602	5.07321e-20	1.99936e-18	32.7271	9.16245
ENSG00000080546.13_3	SESN1	protein_coding	-0.49045	4.67674	-13.5491	5.40776e-20	2.12485e-18	32.9034	-9.15556
ENSG00000204839.8_5	MROH6	protein_coding	-0.616006	4.98117	-13.7091	5.63081e-20	2.2059e-18	33.0052	-9.15119
ENSG00000124429.17_2	POF1B	protein_coding	-0.584259	8.80308	-13.6965	5.80037e-20	2.26559e-18	33.9613	-9.14799
ENSG00000135525.18_3	MAP7	protein_coding	0.510457	6.65814	13.8656	5.88239e-20	2.28532e-18	36.5275	9.14647
ENSG00000076604.14_3	TRAF4	protein_coding	0.472017	6.92691	13.7244	5.88563e-20	2.28532e-18	34.0193	9.14641
ENSG00000131781.12_3	FMO5	protein_coding	-0.801809	6.39601	-13.4927	6.02029e-20	2.33074e-18	32.317	-9.14397
ENSG00000147459.17_3	DOCK5	protein_coding	0.629333	6.84889	13.6059	6.2324e-20	2.40422e-18	32.9793	9.14022
ENSG00000007062.11_3	PROM1	protein_coding	-1.24441	6.93564	-13.6624	6.24663e-20	2.40422e-18	32.9289	-9.13998
ENSG00000164920.9_3	OSR2	protein_coding	5.20563	-0.122458	14.5459	6.47129e-20	2.48343e-18	36.1698	9.13615
ENSG00000121039.9_2	RDH10	protein_coding	-0.526416	6.01574	-13.7225	6.75314e-20	2.58406e-18	33.4696	-9.13154
ENSG00000162545.5_2	CAMK2N1	protein_coding	-0.677106	7.88818	-13.6313	7.01871e-20	2.67789e-18	33.2214	-9.12736
ENSG00000172216.5_2	CEBPB	protein_coding	0.907859	3.24153	13.4124	7.20089e-20	2.73946e-18	33.2414	9.12459
ENSG00000185504.16_5	FAAP100	protein_coding	0.783872	4.34046	14.0246	7.29225e-20	2.76622e-18	36.3664	9.12322
ENSG00000103089.8_2	FA2H	protein_coding	-0.763773	6.2558	-13.7054	7.37867e-20	2.79096e-18	33.2115	-9.12195
ENSG00000170471.14_3	RALGAPB	protein_coding	0.510678	6.73869	13.913	7.43543e-20	2.80437e-18	36.8518	9.12112
ENSG00000137714.2_2	FDX1	protein_coding	0.674667	5.8324	13.6657	7.56454e-20	2.84492e-18	34.2612	9.11925
ENSG00000198133.8_3	TMEM229B	protein_coding	-1.97947	4.01333	-14.3413	7.66658e-20	2.87508e-18	35.8799	-9.1178
ENSG00000169871.12_5	TRIM56	protein_coding	0.628859	6.97498	13.9271	8.27432e-20	3.09417e-18	36.8993	9.10953
ENSG00000047634.14_3	SCML1	protein_coding	1.68659	3.751	14.379	8.83282e-20	3.29366e-18	39.9359	9.10244
ENSG00000005882.11_4	PDK2	protein_coding	-1.07874	3.40389	-13.5002	8.86206e-20	3.29523e-18	33.1551	-9.10208
ENSG00000113448.18_4	PDE4D	protein_coding	-0.559224	5.02549	-13.5792	9.15811e-20	3.39572e-18	32.7103	-9.09851
ENSG00000181035.13_2	SLC25A42	protein_coding	-1.37243	2.78923	-13.3973	9.22583e-20	3.41122e-18	34.6369	-9.09771
ENSG00000006747.14_2	SCIN	protein_coding	-0.579462	7.15888	-13.4645	9.40064e-20	3.46612e-18	32.1488	-9.09567
ENSG00000184601.10_3	C14orf180	protein_coding	-2.31458	-0.140105	-13.4581	9.59823e-20	3.52909e-18	33.7705	-9.09341
ENSG00000171916.16_2	LGALS9C	protein_coding	2.04835	5.80637	13.5594	9.73437e-20	3.56918e-18	33.2552	9.09188
ENSG00000157800.17_3	SLC37A3	protein_coding	0.346324	5.29272	13.5835	9.8221e-20	3.59134e-18	33.9501	9.0909
ENSG00000198585.11_2	NUDT16	protein_coding	-0.672495	6.10643	-13.6086	9.962e-20	3.63241e-18	33.8584	-9.08936
ENSG00000159784.17_3	FAM131B	protein_coding	3.14032	0.31303	13.6041	1.01509e-19	3.69106e-18	34.2149	9.08732
ENSG00000130962.17_3	PRRG1	protein_coding	0.975455	5.27239	13.4463	1.08763e-19	3.94391e-18	36.7809	9.07981
ENSG00000103528.16_3	SYT17	protein_coding	-1.12501	1.5838	-13.4836	1.09661e-19	3.96558e-18	32.3734	-9.07892
ENSG00000135407.10_5	AVIL	protein_coding	-1.23043	3.16338	-12.9275	1.14658e-19	4.13493e-18	31.3464	-9.07406
ENSG00000172771.11_2	EFCAB12	protein_coding	3.28834	-0.45775	13.7908	1.21798e-19	4.3804e-18	35.8385	9.06748
ENSG00000104687.13_4	GSR	protein_coding	0.578764	7.65719	13.4147	1.24216e-19	4.4552e-18	32.3504	9.06534
ENSG00000144040.12_3	SFXN5	protein_coding	-0.575839	5.21494	-13.4158	1.24765e-19	4.46272e-18	32.6226	-9.06486
ENSG00000143153.12_3	ATP1B1	protein_coding	-0.570985	10.0789	-13.2719	1.34493e-19	4.79763e-18	31.8455	-9.05667
ENSG00000105974.11_4	CAV1	protein_coding	2.3596	5.68262	13.8012	1.35039e-19	4.8041e-18	37.1249	9.05623
ENSG00000115738.9_2	ID2	protein_coding	-0.982779	6.22831	-13.738	1.38756e-19	4.92303e-18	35.2209	-9.05327
ENSG00000134463.14_3	ECHDC3	protein_coding	2.552	-1.12394	13.9044	1.39331e-19	4.93016e-18	33.5901	9.05281
ENSG00000124688.13_2	MAD2L1BP	protein_coding	0.837983	6.0134	13.6354	1.4785e-19	5.21758e-18	38.2697	9.04633
ENSG00000131759.17_4	RARA	protein_coding	-0.422962	5.12637	-13.2705	1.50015e-19	5.27982e-18	31.7245	-9.04474
ENSG00000163755.8_3	HPS3	protein_coding	1.21219	5.76559	13.7802	1.50626e-19	5.28718e-18	35.4111	9.0443
ENSG00000164675.10_2	IQUB	protein_coding	3.39728	-2.14062	11.3722	1.51497e-19	5.30362e-18	33.8927	9.04367
ENSG00000175215.10_3	CTDSP2	protein_coding	-0.578893	8.45851	-13.238	1.60907e-19	5.61789e-18	31.7666	-9.03708
ENSG00000131746.12_2	TNS4	protein_coding	-1.15092	4.4064	-13.5897	1.61328e-19	5.61789e-18	33.5413	-9.0368
ENSG00000065357.19_3	DGKA	protein_coding	-0.609107	7.03453	-13.2774	1.71934e-19	5.97143e-18	31.919	-9.02983
ENSG00000048544.5_2	MRPS10	protein_coding	0.451789	5.97368	13.2708	1.88699e-19	6.53642e-18	32.2253	9.01965
ENSG00000075651.15_3	PLD1	protein_coding	0.582419	7.36601	13.352	1.89359e-19	6.5421e-18	32.1448	9.01926
ENSG00000119138.4_2	KLF9	protein_coding	-0.718995	5.88105	-13.7751	1.95454e-19	6.73499e-18	38.8166	-9.01579
ENSG00000100266.18_3	PACSIN2	protein_coding	-0.491336	7.75452	-13.2635	1.97989e-19	6.80245e-18	31.8186	-9.01438
ENSG00000135549.10	PKIB	protein_coding	-0.473461	8.09011	-13.4421	1.98446e-19	6.80245e-18	32.0553	-9.01413
ENSG00000162458.12_4	FBLIM1	protein_coding	0.517348	8.45124	13.1715	2.06903e-19	7.07394e-18	31.4583	9.00955
ENSG00000126351.12_2	THRA	protein_coding	-0.579045	4.21759	-13.6424	2.08537e-19	7.11133e-18	33.3806	-9.00869
ENSG00000152061.23_4	RABGAP1L	protein_coding	0.802518	6.27669	13.4437	2.20725e-19	7.50749e-18	35.4714	9.00246
ENSG00000157823.16_3	AP3S2	protein_coding	-0.673787	5.39902	-13.2942	2.24562e-19	7.61833e-18	32.9796	-9.00056
ENSG00000165140.10_3	FBP1	protein_coding	0.690591	6.78921	13.1182	2.37774e-19	8.0458e-18	31.0733	8.99429
ENSG00000143344.15_3	RGL1	protein_coding	0.743441	3.76098	13.2971	2.45434e-19	8.28371e-18	32.2099	8.9908
ENSG00000176853.15_3	FAM91A1	protein_coding	0.486192	6.31905	13.3523	2.49187e-19	8.38887e-18	32.5285	8.98913
ENSG00000170142.11_3	UBE2E1	protein_coding	0.527135	6.42701	13.277	2.52314e-19	8.47248e-18	32.1425	8.98776
ENSG00000188352.12_4	FOCAD	protein_coding	1.34094	5.37254	13.7817	2.53198e-19	8.48053e-18	37.0505	8.98738
ENSG00000124120.10_2	TTPAL	protein_coding	0.439051	4.55704	13.279	2.56637e-19	8.57388e-18	32.3505	8.9859
ENSG00000101574.14_3	METTL4	protein_coding	0.410487	3.64862	13.1963	2.64309e-19	8.80786e-18	31.8393	8.98266
ENSG00000169504.14_3	CLIC4	protein_coding	-0.88351	6.70269	-13.2293	2.65288e-19	8.81816e-18	31.7564	-8.98225
ENSG00000153071.14_4	DAB2	protein_coding	0.823903	6.17692	13.1316	2.83382e-19	9.39585e-18	31.2959	8.97499
ENSG00000146966.12_2	DENND2A	protein_coding	1.03798	3.58923	13.0424	2.86931e-19	9.48963e-18	31.2999	8.97362
ENSG00000106605.10_4	BLVRA	protein_coding	1.07955	3.30152	13.1967	3.06573e-19	1.01138e-17	31.4576	8.96632
ENSG00000196396.9_2	PTPN1	protein_coding	0.459978	6.03157	12.9959	3.25182e-19	1.07009e-17	30.9348	8.95983
ENSG00000105967.15_3	TFEC	protein_coding	5.27564	-2.8502	13.5061	3.30031e-19	1.08334e-17	41.3925	8.9582
ENSG00000177181.14_3	RIMKLA	protein_coding	-0.93608	5.53207	-13.2305	3.57767e-19	1.17085e-17	32.6739	-8.94929
ENSG00000160714.9_2	UBE2Q1	protein_coding	0.538067	6.04175	13.5799	3.58468e-19	1.17085e-17	37.2139	8.94908
ENSG00000197191.4_2	CYSRT1	protein_coding	2.33664	0.40449	12.2406	3.95594e-19	1.28891e-17	35.4015	8.93819
ENSG00000152049.6_2	KCNE4	protein_coding	5.70864	-1.98884	13.5841	4.00543e-19	1.29971e-17	34.4388	8.93682
ENSG00000110400.10_3	NECTIN1	protein_coding	-0.91891	4.1563	-13.3565	4.00884e-19	1.29971e-17	33.1494	-8.93672
ENSG00000008441.16_5	NFIX	protein_coding	-0.685498	3.94507	-13.0422	4.18191e-19	1.35249e-17	31.3367	-8.93205
ENSG00000188037.11_4	CLCN1	protein_coding	3.09479	-1.27553	13.1836	4.45051e-19	1.43583e-17	32.1842	8.92516
ENSG00000170027.6_3	YWHAG	protein_coding	0.29958	7.83292	12.888	4.49337e-19	1.44612e-17	30.5218	8.9241
ENSG00000211455.7_3	STK38L	protein_coding	0.726028	6.44858	13.1707	4.52515e-19	1.45279e-17	33.178	8.92332
ENSG00000187068.2_2	C3orf70	protein_coding	-1.00146	2.49472	-13.2137	4.60276e-19	1.47412e-17	31.6195	-8.92144
ENSG00000110756.17_3	HPS5	protein_coding	1.02828	4.75479	13.3983	4.77386e-19	1.5252e-17	36.7424	8.91739
ENSG00000154153.13_6	RETREG1	protein_coding	-1.09979	5.6473	-13.6355	5.04876e-19	1.60912e-17	33.445	-8.91119
ENSG00000115112.7_2	TFCP2L1	protein_coding	-0.581439	7.20777	-13.0401	5.07143e-19	1.61244e-17	31.2428	-8.91069
ENSG00000103319.11_2	EEF2K	protein_coding	-1.55621	5.66772	-13.2155	5.12278e-19	1.62485e-17	33.636	-8.90958
ENSG00000173702.7_5	MUC13	protein_coding	-0.823535	9.94934	-13.0291	5.16555e-19	1.63447e-17	30.9561	-8.90865
ENSG00000173852.14_4	DPY19L1	protein_coding	0.765254	5.88563	13.0196	5.2473e-19	1.65636e-17	31.8667	8.90691
ENSG00000080493.16_5	SLC4A4	protein_coding	-0.902004	8.03239	-13.6165	5.34458e-19	1.68303e-17	33.1716	-8.90488
ENSG00000172943.19_5	PHF8	protein_coding	0.651706	4.90836	13.2991	5.4013e-19	1.69683e-17	37.4583	8.9037
ENSG00000127129.9_2	EDN2	protein_coding	1.53883	4.58525	13.4951	5.45557e-19	1.7098e-17	33.6292	8.9026
ENSG00000167588.12_4	GPD1	protein_coding	1.2672	2.02035	12.6423	5.50943e-19	1.72258e-17	29.9478	8.90151
ENSG00000101294.17_5	HM13	protein_coding	0.92554	6.83389	13.1753	5.86465e-19	1.8293e-17	33.5571	8.89457
ENSG00000136848.17_4	DAB2IP	protein_coding	-0.609571	7.33561	-13.1203	6.67177e-19	2.07613e-17	32.9053	-8.88024
ENSG00000102931.7_3	ARL2BP	protein_coding	0.800315	5.70735	13.2744	6.86513e-19	2.13127e-17	36.4064	8.87706
ENSG00000101596.15_4	SMCHD1	protein_coding	0.703616	7.61766	13.046	6.90494e-19	2.13858e-17	30.9937	8.87642
ENSG00000131791.7_2	PRKAB2	protein_coding	-0.725795	5.57755	-12.8621	7.24101e-19	2.23741e-17	30.6649	-8.87113
ENSG00000158792.15_3	SPATA2L	protein_coding	0.902036	4.4929	13.38	7.32466e-19	2.25795e-17	36.6943	8.86985
ENSG00000138757.14_2	G3BP2	protein_coding	0.732685	8.5969	13.222	8.78875e-19	2.70295e-17	33.5729	8.84953
ENSG00000088888.17_2	MAVS	protein_coding	-0.611178	8.27788	-12.8012	9.12053e-19	2.79845e-17	30.7389	-8.84539
ENSG00000119787.13_4	ATL2	protein_coding	0.581566	5.87699	11.0004	9.44373e-19	2.89088e-17	31.9478	8.84151
ENSG00000141404.15_3	GNAL	protein_coding	-0.792137	1.95268	-12.6866	9.6867e-19	2.95838e-17	30.0059	-8.83867
ENSG00000165895.18_3	ARHGAP42	protein_coding	-0.871878	5.7734	-12.91	1.04955e-18	3.19798e-17	31.8175	-8.8297
ENSG00000130475.14_4	FCHO1	protein_coding	1.80062	2.15128	12.4329	1.11678e-18	3.39495e-17	30.7793	8.82275
ENSG00000165312.6_2	OTUD1	protein_coding	-0.989797	3.79906	-13.2384	1.18369e-18	3.59007e-17	33.1727	-8.81624
ENSG00000173227.13_3	SYT12	protein_coding	0.84683	5.44863	12.5814	1.20123e-18	3.6349e-17	29.5439	8.81459
ENSG00000115641.18_4	FHL2	protein_coding	0.76427	7.71209	12.7266	1.21752e-18	3.67572e-17	30.3906	8.81308
ENSG00000028137.18_3	TNFRSF1B	protein_coding	-1.06519	4.61625	-13.126	1.25581e-18	3.78265e-17	31.7971	-8.80961
ENSG00000135605.12_2	TEC	protein_coding	1.23188	1.90274	12.8742	1.28935e-18	3.87482e-17	31.8079	8.80666
ENSG00000173926.5_2	45354	protein_coding	1.02359	5.53288	12.8816	1.3332e-18	3.99747e-17	37.8741	8.8029
ENSG00000172239.13_5	PAIP1	protein_coding	0.463129	5.87457	12.7938	1.39131e-18	4.16222e-17	31.094	8.79812
ENSG00000131653.12_3	TRAF7	protein_coding	0.471065	6.91007	12.9189	1.40125e-18	4.18245e-17	32.4719	8.79732
ENSG00000106617.13_4	PRKAG2	protein_coding	0.444535	5.84921	12.8473	1.40449e-18	4.18263e-17	30.3532	8.79706
ENSG00000119979.17_4	FAM45A	protein_coding	-0.359337	5.68282	-12.6463	1.44373e-18	4.28979e-17	29.9644	-8.79396
ENSG00000100441.9_3	KHNYN	protein_coding	-0.441248	7.50151	-12.6129	1.45698e-18	4.31943e-17	29.8155	-8.79294
ENSG00000168447.10_2	SCNN1B	protein_coding	-1.06258	5.27552	-12.5102	1.48377e-18	4.38896e-17	29.2218	-8.79089
ENSG00000183578.7_4	TNFAIP8L3	protein_coding	3.32442	-2.34005	12.4601	1.575e-18	4.64837e-17	29.4035	8.78419
ENSG00000139546.10_5	TARBP2	protein_coding	0.633113	3.95588	12.592	1.60259e-18	4.7192e-17	32.4664	8.78223
ENSG00000167074.14_2	TEF	protein_coding	-0.410106	6.02312	-12.5638	1.61005e-18	4.73061e-17	29.5184	-8.78171
ENSG00000197406.7_3	DIO3	protein_coding	-2.0969	-0.103076	-12.7991	1.61428e-18	4.73248e-17	31.2402	-8.78142
ENSG00000162398.11_2	LEXM	protein_coding	-1.94553	-0.81789	-12.5073	1.65154e-18	4.83093e-17	33.6073	-8.77885
ENSG00000124205.16_3	EDN3	protein_coding	-0.827557	4.74257	-12.8845	1.66344e-18	4.85496e-17	30.7942	-8.77804
ENSG00000263155.5_6	MYZAP	protein_coding	-0.928575	4.57686	-12.7467	1.66931e-18	4.86132e-17	30.6209	-8.77765
ENSG00000134627.11_3	PIWIL4	protein_coding	-0.841339	2.47353	-12.8682	1.68539e-18	4.89605e-17	30.9432	-8.77657
ENSG00000116717.12_3	GADD45A	protein_coding	0.924948	6.506	12.5937	1.68868e-18	4.89605e-17	30.0876	8.77635
ENSG00000127980.15_3	PEX1	protein_coding	0.765804	5.25756	12.8802	1.70581e-18	4.93486e-17	31.3974	8.77521
ENSG00000167741.10_4	GGT6	protein_coding	-0.503341	7.92234	-12.5287	1.72032e-18	4.96592e-17	29.3229	-8.77426
ENSG00000197594.12_3	ENPP1	protein_coding	-0.637746	5.02438	-12.5026	1.8902e-18	5.44436e-17	29.1837	-8.76365
ENSG00000143842.14_4	SOX13	protein_coding	-0.680689	5.1007	-12.9342	1.91183e-18	5.49464e-17	33.3372	-8.76237
ENSG00000141655.16_3	TNFRSF11A	protein_coding	0.813231	6.45454	12.724	1.94402e-18	5.57497e-17	32.2764	8.76049
ENSG00000103710.10_2	RASL12	protein_coding	1.16045	1.35496	12.7172	2.02244e-18	5.78501e-17	31.4815	8.75603
ENSG00000171617.13_4	ENC1	protein_coding	1.51749	6.03588	12.6508	2.02605e-18	5.78501e-17	30.8649	8.75583
ENSG00000197969.12_4	VPS13A	protein_coding	0.698799	7.27168	12.7596	2.08683e-18	5.94565e-17	30.9346	8.7525
ENSG00000121060.17_4	TRIM25	protein_coding	-0.373956	7.60365	-12.4977	2.1143e-18	6.01092e-17	29.4693	-8.75102
ENSG00000163975.11_3	MELTF	protein_coding	1.65453	4.7587	12.5012	2.14984e-18	6.09879e-17	30.4987	8.74914
ENSG00000134240.11_2	HMGCS2	protein_coding	-0.908014	7.08851	-12.7204	2.16991e-18	6.14248e-17	29.8353	-8.74809
ENSG00000162769.12_2	FLVCR1	protein_coding	-1.4046	4.78176	-12.8369	2.19344e-18	6.19575e-17	31.692	-8.74687
ENSG00000143179.15_4	UCK2	protein_coding	1.00097	6.863	12.9541	2.25739e-18	6.36276e-17	31.7772	8.74363
ENSG00000106460.18_5	TMEM106B	protein_coding	0.77612	7.21251	12.6219	2.47597e-18	6.96393e-17	30.8004	8.73319
ENSG00000206075.13_3	SERPINB5	protein_coding	-1.34763	6.44092	-12.7045	2.49776e-18	7.00681e-17	30.019	-8.7322
ENSG00000171109.18_3	MFN1	protein_coding	0.4018	5.52739	12.6834	2.50186e-18	7.00681e-17	29.9532	8.73201
ENSG00000243156.7_3	MICAL3	protein_coding	0.8443	7.38268	12.7335	2.52011e-18	7.04294e-17	30.9501	8.73119
ENSG00000136828.18_4	RALGPS1	protein_coding	-0.480379	4.77085	-12.4853	2.52907e-18	7.05299e-17	29.4011	-8.73079
ENSG00000264522.5_2	OTUD7B	protein_coding	0.466907	6.54104	12.5629	2.66687e-18	7.40624e-17	30.1845	8.72478
ENSG00000146054.17_2	TRIM7	protein_coding	-1.23112	2.20205	-12.1297	2.66699e-18	7.40624e-17	28.4178	-8.72478
ENSG00000225614.2_2	ZNF469	protein_coding	4.37284	-1.6238	12.9654	2.71152e-18	7.51406e-17	31.8632	8.72291
ENSG00000173281.4_2	PPP1R3B	protein_coding	-1.49725	5.09887	-13.6447	2.73878e-18	7.56261e-17	35.6241	-8.72177
ENSG00000121879.4_4	PIK3CA	protein_coding	0.458463	4.64991	12.5102	2.74053e-18	7.56261e-17	29.697	8.7217
ENSG00000100596.6_3	SPTLC2	protein_coding	-0.500111	7.19965	-12.5242	2.78805e-18	7.67762e-17	29.8533	-8.71975
ENSG00000175318.11_5	GRAMD2A	protein_coding	1.06311	1.5787	12.3725	3.14326e-18	8.63773e-17	29.4929	8.70617
ENSG00000137819.13_3	PAQR5	protein_coding	-1.10228	5.32871	-12.4248	3.32898e-18	9.12903e-17	29.067	-8.69965
ENSG00000184916.8_3	JAG2	protein_coding	-0.934394	3.75839	-12.4551	3.34847e-18	9.16339e-17	29.1648	-8.69899
ENSG00000187720.14_4	THSD4	protein_coding	0.681881	4.76159	12.2513	3.43696e-18	9.38602e-17	28.4481	8.69603
ENSG00000142677.3_2	IL22RA1	protein_coding	-1.01225	4.99625	-12.6488	3.44614e-18	9.39164e-17	30.1966	-8.69573
ENSG00000223953.5_5	C1QTNF5	protein_coding	1.35863	0.262441	12.3244	3.47493e-18	9.45051e-17	28.8955	8.69478
ENSG00000140297.12_5	GCNT3	protein_coding	0.486764	10.9662	12.8921	3.51641e-18	9.54362e-17	31.219	8.69344
ENSG00000100902.10_5	PSMA6	protein_coding	0.327578	7.35116	12.4459	3.59091e-18	9.72575e-17	29.3654	8.69105
ENSG00000213523.10_3	SRA1	protein_coding	0.777862	4.92073	12.4409	3.61483e-18	9.77044e-17	31.403	8.6903
ENSG00000135631.16_3	RAB11FIP5	protein_coding	-0.668389	5.32406	-12.5871	3.78007e-18	1.01961e-16	30.5245	-8.68522
ENSG00000168389.17_3	MFSD2A	protein_coding	0.88987	4.82914	12.3275	3.81659e-18	1.02736e-16	29.0041	8.68413
ENSG00000152782.16_2	PANK1	protein_coding	-0.90654	5.34011	-12.3993	3.84168e-18	1.032e-16	29.6281	-8.68338
ENSG00000141179.13_2	PCTP	protein_coding	1.2462	5.69318	10.7148	3.87257e-18	1.03818e-16	30.5463	8.68247
ENSG00000178343.4_2	SHISA3	protein_coding	1.3847	-0.710752	12.0983	3.89771e-18	1.0428e-16	28.2553	8.68174
ENSG00000164916.10_3	FOXK1	protein_coding	0.89338	5.89216	12.9832	4.05602e-18	1.08295e-16	37.3842	8.67721
ENSG00000171056.7_3	SOX7	protein_coding	-4.25116	-1.83049	-12.3548	4.16107e-18	1.10875e-16	29.7486	-8.6743
ENSG00000116455.13_3	WDR77	protein_coding	0.791803	4.37801	12.1579	4.48311e-18	1.19214e-16	28.4163	8.66581
ENSG00000141447.17_3	OSBPL1A	protein_coding	-0.674273	5.57634	-12.324	4.60199e-18	1.22129e-16	28.9101	-8.66283
ENSG00000081189.15_5	MEF2C	protein_coding	0.876783	5.17047	12.642	4.65259e-18	1.23223e-16	34.2396	8.66158
ENSG00000214376.5_2	VSTM5	protein_coding	-1.29876	0.679515	-12.7339	4.6688e-18	1.23404e-16	30.0335	-8.66119
ENSG00000132170.20_4	PPARG	protein_coding	-0.61062	7.81491	-12.3277	4.73303e-18	1.24851e-16	29.0403	-8.65963
ENSG00000114023.15_2	FAM162A	protein_coding	-0.437954	6.74171	-12.2696	4.85836e-18	1.27901e-16	28.7275	-8.65665
ENSG00000163406.10_3	SLC15A2	protein_coding	1.37321	0.95607	12.2863	5.04548e-18	1.32324e-16	29.1972	8.65234
ENSG00000184730.10_2	APOBR	protein_coding	-0.543992	6.82801	-12.3468	5.04647e-18	1.32324e-16	28.6468	-8.65232
ENSG00000101986.11_2	ABCD1	protein_coding	-0.845444	3.58792	-12.6463	5.14058e-18	1.34357e-16	31.4717	-8.65021
ENSG00000235109.7_5	ZSCAN31	protein_coding	1.29828	4.51027	12.2169	5.14443e-18	1.34357e-16	28.3341	8.65012
ENSG00000115221.11_4	ITGB6	protein_coding	0.762327	6.67486	12.3073	5.2484e-18	1.36801e-16	28.6597	8.64784
ENSG00000164626.8_2	KCNK5	protein_coding	-0.519174	7.10052	-12.3078	5.35822e-18	1.39319e-16	29.1338	-8.64547
ENSG00000271447.5_4	MMP28	protein_coding	-0.627089	6.20265	-12.1847	5.36617e-18	1.39319e-16	28.2276	-8.64531
ENSG00000102241.11_2	HTATSF1	protein_coding	-0.49822	6.24894	-12.6649	5.66202e-18	1.46711e-16	31.5142	-8.63918
ENSG00000169299.13_2	PGM2	protein_coding	0.580295	5.96372	12.4844	5.68688e-18	1.47066e-16	30.3227	8.63867
ENSG00000002726.20_4	AOC1	protein_coding	0.368967	10.1434	12.1845	5.79865e-18	1.49521e-16	28.1485	8.63645
ENSG00000163517.14_4	HDAC11	protein_coding	-0.727344	4.58685	-12.6991	5.80454e-18	1.49521e-16	32.7199	-8.63633
ENSG00000051108.14_5	HERPUD1	protein_coding	-0.62882	6.89642	-12.7496	5.82863e-18	1.49848e-16	32.3384	-8.63586
ENSG00000205593.11_3	DENND6B	protein_coding	0.937226	2.85275	12.1743	5.8651e-18	1.50492e-16	31.7638	8.63515
ENSG00000131069.19_4	ACSS2	protein_coding	-0.39866	8.96858	-12.7968	6.25995e-18	1.60311e-16	30.2723	-8.6277
ENSG00000182795.12_2	C1orf116	protein_coding	-0.721436	7.56443	-12.3703	6.44788e-18	1.64803e-16	28.9416	-8.62431
ENSG00000119121.21_3	TRPM6	protein_coding	-1.50501	3.37142	-12.2139	6.50612e-18	1.65969e-16	28.5744	-8.62328
ENSG00000128165.8_2	ADM2	protein_coding	-1.26572	2.71418	-12.2937	6.60353e-18	1.68128e-16	29.2874	-8.62158
ENSG00000139725.7_3	RHOF	protein_coding	0.597394	8.11894	12.2484	6.65401e-18	1.69086e-16	28.4344	8.62071
ENSG00000146425.10_3	DYNLT1	protein_coding	0.404735	7.14729	12.3369	6.71647e-18	1.70345e-16	28.9806	8.61964
ENSG00000146072.6_2	TNFRSF21	protein_coding	-1.21488	7.52121	-12.7871	7.13338e-18	1.8057e-16	30.9119	-8.61274
ENSG00000106688.11_2	SLC1A1	protein_coding	0.472286	7.87139	12.2593	7.17996e-18	1.81401e-16	28.6017	8.612
ENSG00000188603.19_5	CLN3	protein_coding	-0.40121	6.21941	-12.1386	7.47958e-18	1.88609e-16	28.184	-8.60731
ENSG00000175806.14_4	MSRA	protein_coding	0.515736	3.64334	12.1945	7.51928e-18	1.89247e-16	28.7125	8.6067
ENSG00000164674.15_3	SYTL3	protein_coding	2.0271	0.817595	12.1906	7.71008e-18	1.93679e-16	32.3733	8.60383
ENSG00000159200.17_2	RCAN1	protein_coding	-0.668677	7.19251	-12.1567	7.73729e-18	1.93992e-16	28.1105	-8.60342
ENSG00000152518.7_3	ZFP36L2	protein_coding	-0.593191	7.21801	-12.3906	7.96039e-18	1.99206e-16	31.4842	-8.60016
ENSG00000166183.15_3	ASPG	protein_coding	2.12415	-0.40096	11.6437	8.11586e-18	2.02712e-16	26.8803	8.59794
ENSG00000141391.13_3	PRELID3A	protein_coding	2.15761	-0.842649	11.6601	8.22011e-18	2.04617e-16	30.3378	8.59648
ENSG00000065308.4_2	TRAM2	protein_coding	-1.48287	4.23162	-12.2002	8.22325e-18	2.04617e-16	32.5082	-8.59643
ENSG00000149582.15_4	TMEM25	protein_coding	-1.07017	3.29214	-12.0513	8.26526e-18	2.05275e-16	27.8114	-8.59585
ENSG00000138413.13_2	IDH1	protein_coding	0.662183	9.61398	12.9454	8.28745e-18	2.05438e-16	31.0106	8.59554
ENSG00000130940.14_2	CASZ1	protein_coding	-0.610993	5.87529	-12.5786	8.47111e-18	2.09596e-16	34.9959	-8.59302
ENSG00000147676.13_2	MAL2	protein_coding	-0.646735	9.12821	-12.3051	8.51339e-18	2.10247e-16	29.1196	-8.59245
ENSG00000082438.15_4	COBLL1	protein_coding	-0.707895	4.33774	-12.0848	8.53164e-18	2.10303e-16	28.0358	-8.5922
ENSG00000123146.19_3	ADGRE5	protein_coding	1.55813	7.29745	12.6075	8.86841e-18	2.18196e-16	35.5894	8.58776
ENSG00000146411.5_2	SLC2A12	protein_coding	-1.20882	3.15042	-12.1095	8.89546e-18	2.18329e-16	28.0368	-8.58741
ENSG00000149639.14_5	SOGA1	protein_coding	3.16026	4.14682	12.2973	8.90697e-18	2.18329e-16	38.1463	8.58726
ENSG00000176624.10_2	MEX3C	protein_coding	0.679119	5.29085	12.3789	9.40197e-18	2.30034e-16	30.6212	8.58104
ENSG00000134294.13_3	SLC38A2	protein_coding	0.653427	7.09546	12.2108	9.51755e-18	2.3243e-16	29.1606	8.57963
ENSG00000138435.15_3	CHRNA1	protein_coding	-1.09598	1.52106	-12.4293	9.70964e-18	2.36682e-16	29.0061	-8.57734
ENSG00000151715.7_2	TMEM45B	protein_coding	-0.29222	8.7414	-12.3695	1.02857e-17	2.50259e-16	28.7497	-8.5707
ENSG00000113108.19_3	APBB3	protein_coding	1.84788	3.55312	11.926	1.10413e-17	2.6815e-16	29.7452	8.56253
ENSG00000120693.13_4	SMAD9	protein_coding	-1.39774	1.53855	-12.1091	1.10954e-17	2.68965e-16	28.901	-8.56197
ENSG00000049130.15_3	KITLG	protein_coding	-0.823841	5.4045	-12.2555	1.18557e-17	2.86869e-16	30.3163	-8.55433
ENSG00000085563.14_3	ABCB1	protein_coding	1.2415	8.8495	12.2945	1.20008e-17	2.89521e-16	30.4568	8.55293
ENSG00000204713.10_2	TRIM27	protein_coding	1.35393	5.45425	10.4859	1.20303e-17	2.89521e-16	29.4227	8.55264
ENSG00000151693.10_3	ASAP2	protein_coding	0.882725	7.51981	10.4859	1.20313e-17	2.89521e-16	29.414	8.55263
ENSG00000173597.8_2	SULT1B1	protein_coding	-0.780864	7.77889	-12.0872	1.20616e-17	2.8972e-16	27.9272	-8.55234
ENSG00000198865.9_2	CCDC152	protein_coding	1.85219	1.1806	11.9712	1.2209e-17	2.92727e-16	28.3663	8.55094
ENSG00000118515.11_4	SGK1	protein_coding	-0.794994	7.31519	-12.0201	1.34392e-17	3.21637e-16	27.9667	-8.53985
ENSG00000138079.13_4	SLC3A1	protein_coding	-0.861861	6.50985	-11.943	1.407e-17	3.36122e-16	27.5481	-8.53455
ENSG00000153823.18_2	PID1	protein_coding	-0.980627	3.31035	-11.7386	1.50394e-17	3.58631e-16	26.6865	-8.52684
ENSG00000151229.12_3	SLC2A13	protein_coding	-0.711421	4.55809	-11.9914	1.52659e-17	3.63374e-16	27.9254	-8.52511
ENSG00000171227.6_4	TMEM37	protein_coding	1.0291	5.66896	12.1614	1.57061e-17	3.73176e-16	28.8966	8.52182
ENSG00000164023.14_3	SGMS2	protein_coding	0.921223	6.31219	12.146	1.59597e-17	3.78518e-16	30.8569	8.51997
ENSG00000198719.8_2	DLL1	protein_coding	-1.93331	1.14911	-11.9503	1.63597e-17	3.87308e-16	28.2532	-8.5171
ENSG00000154274.14_2	C4orf19	protein_coding	0.507287	6.57072	12.1414	1.72309e-17	4.072e-16	29.0515	8.51109
ENSG00000135318.11_3	NT5E	protein_coding	-0.768449	6.41985	-12.0077	1.7425e-17	4.11048e-16	27.7127	-8.50979
ENSG00000121380.12_5	BCL2L14	protein_coding	-0.629929	4.90363	-12.0003	1.76329e-17	4.1521e-16	27.8201	-8.50841
ENSG00000138061.11_3	CYP1B1	protein_coding	2.50831	3.59041	11.949	1.77712e-17	4.17719e-16	29.8476	8.50751
ENSG00000156298.12_3	TSPAN7	protein_coding	-0.901471	5.66396	-11.9719	1.81815e-17	4.2586e-16	27.4961	-8.50486
ENSG00000136044.11_3	APPL2	protein_coding	0.628214	8.19568	12.0345	1.81823e-17	4.2586e-16	28.352	8.50485
ENSG00000155792.9_2	DEPTOR	protein_coding	-0.959803	0.513367	-12.2599	1.8619e-17	4.35314e-16	28.8375	-8.5021
ENSG00000198018.6_3	ENTPD7	protein_coding	0.554437	5.6135	11.9265	1.91115e-17	4.46035e-16	27.7012	8.49907
ENSG00000107731.12_3	UNC5B	protein_coding	-0.52271	6.74558	-11.8388	1.92744e-17	4.49043e-16	27.2225	-8.49808
ENSG00000277443.2_3	MARCKS	protein_coding	-0.70871	7.50744	-12.0799	1.93994e-17	4.51156e-16	29.4744	-8.49733
ENSG00000180448.10_5	ARHGAP45	protein_coding	-1.02959	5.22273	-12.0046	2.07695e-17	4.82167e-16	28.0107	-8.48941
ENSG00000132821.11_2	VSTM2L	protein_coding	-1.03439	1.69293	-12.3279	2.11856e-17	4.9096e-16	28.5981	-8.4871
ENSG00000188549.12_5	CCDC9B	protein_coding	-1.18607	5.84824	-12.0287	2.16504e-17	5.0085e-16	27.9802	-8.48458
ENSG00000204385.11_3	SLC44A4	protein_coding	-0.278993	9.58893	-11.8831	2.21706e-17	5.11985e-16	27.236	-8.48182
ENSG00000187867.8_3	PALM3	protein_coding	1.49226	-0.142351	12.0983	2.30736e-17	5.31906e-16	28.0865	8.47717
ENSG00000117475.13_2	BLZF1	protein_coding	0.441066	5.2832	11.9826	2.39775e-17	5.51776e-16	28.7346	8.4727
ENSG00000137573.13_3	SULF1	protein_coding	4.28706	-2.08525	12.1407	2.4033e-17	5.52087e-16	29.4338	8.47243
ENSG00000137414.5_2	FAM8A1	protein_coding	-0.603029	6.11119	-11.8941	2.42378e-17	5.55157e-16	27.8699	-8.47144
ENSG00000100379.17_5	KCTD17	protein_coding	1.51753	3.48825	12.0343	2.42509e-17	5.55157e-16	28.7956	8.47138
ENSG00000135535.16_4	CD164	protein_coding	-0.381565	9.8585	-11.8194	2.46042e-17	5.62265e-16	27.0927	-8.46969
ENSG00000242950.6_2	ERVW-1	protein_coding	2.81879	-1.33314	11.6978	2.55607e-17	5.83111e-16	28.6683	8.46525
ENSG00000121454.5_2	LHX4	protein_coding	-1.48194	1.39585	-11.9565	2.63307e-17	5.99638e-16	29.3102	-8.46179
ENSG00000100994.11_3	PYGB	protein_coding	-0.580167	8.95818	-11.9357	2.69739e-17	6.13226e-16	27.5074	-8.45897
ENSG00000153902.13_3	LGI4	protein_coding	-1.20115	2.11639	-11.5057	2.85423e-17	6.47762e-16	27.1056	-8.45238
ENSG00000164749.11_4	HNF4G	protein_coding	0.549456	7.04193	11.946	2.89742e-17	6.56432e-16	27.6638	8.45063
ENSG00000173905.8_3	GOLIM4	protein_coding	0.777613	7.51906	12.1346	2.90412e-17	6.56821e-16	31.4811	8.45036
ENSG00000184481.16_2	FOXO4	protein_coding	-0.471105	4.61203	-11.8788	2.92988e-17	6.6151e-16	27.7531	-8.44933
ENSG00000126016.15_3	AMOT	protein_coding	-0.491519	4.12165	-12.3718	3.00279e-17	6.7681e-16	28.7114	-8.44646
ENSG00000141441.15_3	GAREM1	protein_coding	-0.732275	5.27053	-11.8731	3.13436e-17	7.05257e-16	32.4806	-8.44145
ENSG00000125848.9_2	FLRT3	protein_coding	0.866388	3.64891	12.579	3.3517e-17	7.52873e-16	29.8046	8.43361
ENSG00000006025.11_3	OSBPL7	protein_coding	-1.33966	5.30861	-12.2714	3.3764e-17	7.57131e-16	33.9942	-8.43275
ENSG00000052126.14_3	PLEKHA5	protein_coding	0.556608	5.09105	12.0988	3.4718e-17	7.772e-16	31.1076	8.42949
ENSG00000109101.7_2	FOXN1	protein_coding	-2.79437	-2.71824	-11.7271	3.58414e-17	8.00985e-16	28.682	-8.42576
ENSG00000041353.9_3	RAB27B	protein_coding	-1.0625	5.02331	-11.7129	3.62509e-17	8.08764e-16	26.8909	-8.42443
ENSG00000178026.12_2	LRRC75B	protein_coding	1.03893	3.02632	11.7764	3.65575e-17	8.14224e-16	27.4322	8.42344
ENSG00000172830.12_3	SSH3	protein_coding	-0.439269	6.02501	-11.8789	3.72012e-17	8.27162e-16	28.4089	-8.4214
ENSG00000179021.9_2	C3orf38	protein_coding	0.54463	4.79218	12.0553	3.74468e-17	8.31219e-16	32.2493	8.42063
ENSG00000163932.13_5	PRKCD	protein_coding	-0.321462	7.34324	-11.8302	3.78229e-17	8.38154e-16	27.0746	-8.41946
ENSG00000134339.8_4	SAA2	protein_coding	2.59838	-0.19276	11.5967	3.84978e-17	8.51674e-16	26.9665	8.41739
ENSG00000162241.12_2	SLC25A45	protein_coding	0.859007	3.10847	11.7479	3.97627e-17	8.78182e-16	27.3883	8.4136
ENSG00000165269.12_3	AQP7	protein_coding	-1.06171	2.22163	-11.7825	4.11816e-17	9.07996e-16	27.4906	-8.40948
ENSG00000156966.6_2	B3GNT7	protein_coding	-1.05387	3.04274	-12.2454	4.24044e-17	9.33393e-16	28.4391	-8.40605
ENSG00000175344.17_4	CHRNA7	protein_coding	3.70901	-0.81563	12.0452	4.29277e-17	9.42572e-16	28.1735	8.40461
ENSG00000163827.12_3	LRRC2	protein_coding	-2.15424	-2.00849	-11.7595	4.29646e-17	9.42572e-16	27.5625	-8.40451
ENSG00000096968.13_3	JAK2	protein_coding	-0.705309	4.35368	-11.8426	4.36022e-17	9.54967e-16	29.7491	-8.40278
ENSG00000138193.15_3	PLCE1	protein_coding	-0.847854	6.65429	-11.8297	4.599e-17	1.00559e-15	28.3992	-8.39652
ENSG00000263429.3_5	TMEM238L	protein_coding	-0.714869	5.81806	-11.7519	4.687e-17	1.02313e-15	27.709	-8.39429
ENSG00000154917.10_2	RAB6B	protein_coding	-0.660083	4.97097	-11.6075	4.70088e-17	1.02447e-15	26.3507	-8.39395
ENSG00000135269.17_3	TES	protein_coding	0.442849	7.07068	11.7333	4.7745e-17	1.03879e-15	27.5318	8.39212
ENSG00000122512.15_3	PMS2	protein_coding	0.633681	3.51816	12.0065	4.79306e-17	1.04111e-15	29.0371	8.39166
ENSG00000090530.9_3	P3H2	protein_coding	-0.865176	4.54476	-11.9211	4.88242e-17	1.05877e-15	27.2776	-8.38949
ENSG00000137574.10_2	TGS1	protein_coding	0.716657	4.91726	11.5826	4.95243e-17	1.07218e-15	26.2864	8.38782
ENSG00000101400.5_2	SNTA1	protein_coding	-0.557475	2.6607	-11.5683	4.97734e-17	1.07581e-15	26.1947	-8.38723
ENSG00000163602.10_3	RYBP	protein_coding	0.557514	6.03264	11.8366	5.00527e-17	1.08007e-15	28.7173	8.38657
ENSG00000179604.9_2	CDC42EP4	protein_coding	-0.665656	6.41602	-11.9743	5.06765e-17	1.09174e-15	32.3832	-8.38511
ENSG00000164946.19_2	FREM1	protein_coding	1.16063	4.62192	11.9351	5.14724e-17	1.10708e-15	27.442	8.38328
ENSG00000105186.15_3	ANKRD27	protein_coding	0.345766	5.07598	11.6916	5.19619e-17	1.11578e-15	26.9221	8.38217
ENSG00000146955.10_2	RAB19	protein_coding	0.697202	2.05433	11.8568	5.31349e-17	1.13911e-15	28.361	8.37954
ENSG00000143337.18_5	TOR1AIP1	protein_coding	0.625135	6.01169	11.767	5.34279e-17	1.14353e-15	27.7416	8.37889
ENSG00000100304.12_3	TTLL12	protein_coding	0.572501	6.85075	11.7377	5.42944e-17	1.16019e-15	27.0659	8.377
ENSG00000217555.12_4	CKLF	protein_coding	1.15037	3.27891	11.6178	5.58814e-17	1.19217e-15	29.7525	8.37361
ENSG00000179044.15_3	EXOC3L1	protein_coding	-1.53091	0.118869	-12.145	5.74887e-17	1.22447e-15	29.9815	-8.37027
ENSG00000176903.4_2	PNMA1	protein_coding	-1.09641	5.75626	-12.1003	6.25688e-17	1.33052e-15	29.7227	-8.36028
ENSG00000114353.16_3	GNAI2	protein_coding	0.772374	6.28524	11.8133	6.30944e-17	1.33879e-15	28.4056	8.35929
ENSG00000138463.8_2	DIRC2	protein_coding	0.482538	4.92811	11.5918	6.32278e-17	1.33879e-15	26.5144	8.35905
ENSG00000161048.11_3	NAPEPLD	protein_coding	0.582211	6.87503	11.9622	6.32837e-17	1.33879e-15	27.6743	8.35894
ENSG00000140274.13_2	DUOXA2	protein_coding	-1.69549	3.10732	-11.4535	6.33645e-17	1.33879e-15	26.5926	-8.35879
ENSG00000103381.11_2	CPPED1	protein_coding	0.540161	5.23074	11.6259	6.48647e-17	1.36829e-15	26.519	8.35603
ENSG00000012232.8_2	EXTL3	protein_coding	0.97285	5.02596	11.7872	6.54822e-17	1.37911e-15	33.9426	8.35491
ENSG00000165806.19_4	CASP7	protein_coding	-0.291499	7.91339	-11.522	6.71004e-17	1.41093e-15	25.9777	-8.35203
ENSG00000035687.9_3	ADSS	protein_coding	-0.788443	5.81069	-11.8638	6.74906e-17	1.41687e-15	29.6593	-8.35134
ENSG00000181704.11_2	YIPF6	protein_coding	0.285379	6.27022	11.7284	7.02602e-17	1.47267e-15	27.7651	8.34659
ENSG00000162817.6_2	C1orf115	protein_coding	0.828029	8.13826	11.8555	7.06799e-17	1.47911e-15	28.0324	8.34589
ENSG00000140848.16_3	CPNE2	protein_coding	0.860342	6.33304	11.7277	7.72355e-17	1.61373e-15	27.9302	8.3354
ENSG00000009780.15_4	FAM76A	protein_coding	-0.441647	3.49653	-11.5196	8.03132e-17	1.67538e-15	27.0839	-8.33078
ENSG00000166819.11_3	PLIN1	protein_coding	-1.21505	0.436822	-11.8097	8.09377e-17	1.68573e-15	27.8126	-8.32986
ENSG00000125952.18_3	MAX	protein_coding	-0.449224	6.25044	-11.7693	8.16881e-17	1.69867e-15	27.1661	-8.32877
ENSG00000188313.12_4	PLSCR1	protein_coding	0.516817	6.90507	11.6412	8.79572e-17	1.82615e-15	27.0496	8.32001
ENSG00000125247.15_3	TMTC4	protein_coding	0.55573	3.59476	11.5635	8.83128e-17	1.83065e-15	26.2024	8.31953
ENSG00000142252.10_3	GEMIN7	protein_coding	0.99578	3.65206	11.9338	8.89093e-17	1.84011e-15	33.7226	8.31873
ENSG00000160593.18_6	JAML	protein_coding	-1.08201	2.12429	-11.3071	8.94369e-17	1.84813e-15	26.6684	-8.31803
ENSG00000177189.13_3	RPS6KA3	protein_coding	0.566069	7.84863	11.7956	8.98954e-17	1.85469e-15	27.9665	8.31742
ENSG00000165801.9_2	ARHGEF40	protein_coding	-0.967093	2.10566	-11.5823	9.02625e-17	1.85764e-15	26.8924	-8.31694
ENSG00000135929.8_3	CYP27A1	protein_coding	-0.807684	3.87891	-11.2494	9.0411e-17	1.85764e-15	25.3256	-8.31675
ENSG00000145911.5_4	N4BP3	protein_coding	-1.47995	1.16726	-11.5432	9.04618e-17	1.85764e-15	26.6864	-8.31668
ENSG00000166348.18_3	USP54	protein_coding	-0.669446	5.8095	-11.48	9.24702e-17	1.89593e-15	26.1867	-8.31408
ENSG00000055813.5_3	CCDC85A	protein_coding	3.66915	-2.29817	11.4933	9.37679e-17	1.91954e-15	26.6296	8.31242
ENSG00000113303.11_3	BTNL8	protein_coding	-0.393029	7.53932	-11.642	9.46652e-17	1.9349e-15	26.3291	-8.31129
ENSG00000159079.18_5	CFAP298	protein_coding	0.384381	4.68192	11.4207	9.6038e-17	1.95992e-15	25.8196	8.30958
ENSG00000117266.15_5	CDK18	protein_coding	-0.587518	4.64613	-11.3494	9.75531e-17	1.98776e-15	25.4882	-8.30773
ENSG00000114861.20_5	FOXP1	protein_coding	-0.385737	5.27598	-11.4101	9.784e-17	1.99052e-15	25.6473	-8.30738
ENSG00000189077.10_2	TMEM120A	protein_coding	-0.383894	6.43708	-11.3864	1.00529e-16	2.04208e-15	25.655	-8.30416
ENSG00000099308.10_4	MAST3	protein_coding	-0.563712	5.89769	-11.5012	1.02588e-16	2.07775e-15	26.507	-8.30175
ENSG00000008513.15_5	ST3GAL1	protein_coding	1.09781	5.62679	11.5415	1.02601e-16	2.07775e-15	27.0892	8.30174
ENSG00000188997.7_3	KCTD21	protein_coding	0.518746	4.17002	11.5447	1.03965e-16	2.10215e-15	27.1166	8.30017
ENSG00000116815.15_4	CD58	protein_coding	-0.586485	4.70304	-11.7854	1.14411e-16	2.30979e-15	30.2497	-8.28879
ENSG00000137634.9_3	NXPE4	protein_coding	-1.22323	4.76481	-11.3646	1.20529e-16	2.42959e-15	25.613	-8.28259
ENSG00000125772.12_3	GPCPD1	protein_coding	1.06733	5.11547	11.5631	1.20782e-16	2.43097e-15	28.9698	8.28234
ENSG00000109103.11_3	UNC119	protein_coding	-0.508069	4.30891	-11.3304	1.26341e-16	2.53897e-15	26.0885	-8.27698
ENSG00000183778.17_4	B3GALT5	protein_coding	-0.641445	8.78557	-11.3903	1.27949e-16	2.56737e-15	25.7282	-8.27547
ENSG00000170667.14_5	RASA4B	protein_coding	-0.781943	5.20651	-11.8813	1.33209e-16	2.66884e-15	27.6258	-8.27067
ENSG00000109971.13_5	HSPA8	protein_coding	0.448414	10.0176	11.3408	1.37036e-16	2.74135e-15	25.4468	8.26729
ENSG00000144057.15_3	ST6GAL2	protein_coding	-2.38292	-1.3461	-11.4857	1.39363e-16	2.78366e-15	26.0296	-8.26528
ENSG00000137449.15_2	CPEB2	protein_coding	0.720444	5.44502	11.4294	1.41576e-16	2.82358e-15	26.3407	8.2634
ENSG00000170881.4_3	RNF139	protein_coding	0.388356	5.38747	11.7654	1.44781e-16	2.88314e-15	28.3496	8.26073
ENSG00000242372.7_4	EIF6	protein_coding	0.680181	7.60077	11.5453	1.46506e-16	2.91307e-15	28.8057	8.25932
ENSG00000269858.5_3	EGLN2	protein_coding	0.413212	6.50689	11.5619	1.47337e-16	2.92519e-15	27.2377	8.25864
ENSG00000001460.17_3	STPG1	protein_coding	-0.473789	4.17249	-11.3149	1.4829e-16	2.93967e-15	25.5786	-8.25787
ENSG00000125505.16_4	MBOAT7	protein_coding	-0.274719	6.77433	-11.428	1.50513e-16	2.97925e-15	25.657	-8.2561
ENSG00000159579.13_3	RSPRY1	protein_coding	0.432206	6.34712	11.6297	1.50842e-16	2.98128e-15	31.4801	8.25584
ENSG00000001626.15_4	CFTR	protein_coding	-0.90462	6.17565	-11.287	1.53757e-16	3.02903e-15	25.3748	-8.25355
ENSG00000214860.4_3	EVPLL	protein_coding	-1.68336	-2.23793	-10.912	1.53792e-16	3.02903e-15	24.4875	-8.25352
ENSG00000278053.4_2	DDX52	protein_coding	0.690478	5.57282	12.121	1.53948e-16	3.02903e-15	33.3582	8.2534
ENSG00000171067.10_4	C11orf24	protein_coding	-0.448824	5.77754	-11.757	1.57789e-16	3.09997e-15	27.3774	-8.25046
ENSG00000241224.7_6	C3orf85	protein_coding	-0.619763	3.90097	-11.2554	1.59195e-16	3.12157e-15	25.3915	-8.2494
ENSG00000133710.15_3	SPINK5	protein_coding	-0.924931	3.564	-11.4204	1.59363e-16	3.12157e-15	25.6364	-8.24927
ENSG00000086015.20_2	MAST2	protein_coding	-0.582803	7.12899	-11.3598	1.62969e-16	3.18746e-15	25.7657	-8.2466
ENSG00000107249.22_4	GLIS3	protein_coding	-0.89253	3.51504	-11.6498	1.67215e-16	3.26565e-15	26.7204	-8.24352
ENSG00000117122.13_5	MFAP2	protein_coding	1.74293	-0.848426	11.5846	1.70103e-16	3.31713e-15	28.1861	8.24147
ENSG00000143147.14_3	GPR161	protein_coding	-2.36881	-0.315217	-11.2216	1.72262e-16	3.35427e-15	26.6765	-8.23996
ENSG00000165548.10_3	TMEM63C	protein_coding	-1.21174	0.725114	-11.8876	1.75604e-16	3.41429e-15	27.2725	-8.23767
ENSG00000121774.17_2	KHDRBS1	protein_coding	0.239525	6.96369	11.3461	1.77902e-16	3.45387e-15	25.6669	8.23611
ENSG00000144579.7_3	CTDSP1	protein_coding	-0.415932	6.83896	-11.3818	1.79279e-16	3.47547e-15	25.9595	-8.23519
ENSG00000138308.5_2	PLA2G12B	protein_coding	-0.968283	2.74287	-11.2929	1.81527e-16	3.51389e-15	26.1607	-8.23369
ENSG00000123992.19_4	DNPEP	protein_coding	-0.41686	5.97738	-11.4792	1.87575e-16	3.62562e-15	27.5961	-8.22977
ENSG00000077463.14_4	SIRT6	protein_coding	-0.534474	6.32823	-11.3415	1.88626e-16	3.6406e-15	25.746	-8.2291
ENSG00000135837.15_5	CEP350	protein_coding	0.853808	6.79272	11.6639	1.95142e-16	3.76084e-15	29.854	8.22503
ENSG00000106038.12_3	EVX1	protein_coding	-1.64223	0.750907	-11.4563	1.96477e-16	3.78104e-15	26.4136	-8.22421
ENSG00000166912.16_2	MTMR10	protein_coding	-0.390352	5.47698	-11.2495	1.99239e-16	3.8286e-15	25.5127	-8.22254
ENSG00000176454.13_3	LPCAT4	protein_coding	-0.644258	6.22983	-11.5388	2.00333e-16	3.84401e-15	26.3463	-8.22188
ENSG00000068137.14_2	PLEKHH3	protein_coding	-0.793018	3.63198	-11.308	2.04043e-16	3.90949e-15	26.9343	-8.21968
ENSG00000116985.11_3	BMP8B	protein_coding	-0.990425	3.61324	-11.3005	2.04539e-16	3.91329e-15	25.7121	-8.21939
ENSG00000157315.4_3	TMED6	protein_coding	1.01261	2.98858	11.4003	2.07875e-16	3.97135e-15	25.639	8.21745
ENSG00000196139.13_4	AKR1C3	protein_coding	-0.494797	9.43556	-11.275	2.21036e-16	4.21666e-15	25.1675	-8.21008
ENSG00000138162.18_4	TACC2	protein_coding	0.622538	7.11223	11.4419	2.21755e-16	4.22425e-15	26.3567	8.20969
ENSG00000162512.15_4	SDC3	protein_coding	2.27871	2.90389	11.3438	2.29471e-16	4.36053e-15	28.8336	8.20558
ENSG00000136451.8_3	VEZF1	protein_coding	0.395361	5.31338	11.3283	2.29571e-16	4.36053e-15	26.5795	8.20553
ENSG00000164120.13_2	HPGD	protein_coding	-0.609832	7.77869	-11.1568	2.29986e-16	4.36211e-15	24.8269	-8.20532
ENSG00000148339.12_5	SLC25A25	protein_coding	0.511919	4.97886	11.1701	2.47143e-16	4.68078e-15	25.2026	8.19667
ENSG00000105339.10_4	DENND3	protein_coding	-0.710052	4.80559	-11.2769	2.49413e-16	4.71331e-15	25.4407	-8.19557
ENSG00000111252.10_2	SH2B3	protein_coding	-0.764049	4.49147	-11.0972	2.49576e-16	4.71331e-15	24.6482	-8.19549
ENSG00000157045.8_2	NTAN1	protein_coding	-0.432776	4.61647	-11.155	2.57717e-16	4.86006e-15	24.7924	-8.19163
ENSG00000172057.9_3	ORMDL3	protein_coding	-0.361732	6.40532	-11.3872	2.66018e-16	5.00943e-15	25.8061	-8.18781
ENSG00000137440.4_2	FGFBP1	protein_coding	-0.734045	6.0688	-11.102	2.66613e-16	5.01346e-15	24.7386	-8.18754
ENSG00000186212.3_2	SOWAHB	protein_coding	-0.914942	4.26992	-11.2776	2.74217e-16	5.14909e-15	29.6617	-8.18416
ENSG00000170190.15_5	SLC16A5	protein_coding	0.597785	5.56528	11.128	2.7752e-16	5.2037e-15	24.7755	8.18271
ENSG00000011083.8_3	SLC6A7	protein_coding	-0.848058	2.80087	-10.8696	2.88189e-16	5.39607e-15	24.4133	-8.17817
ENSG00000172197.10_2	MBOAT1	protein_coding	-0.896384	4.05013	-11.9297	2.88727e-16	5.39846e-15	28.4285	-8.17794
ENSG00000134755.15_5	DSC2	protein_coding	-0.532948	9.01508	-11.2626	2.8933e-16	5.40206e-15	25.3896	-8.17769
ENSG00000152242.10_4	C18orf25	protein_coding	0.727808	5.57381	9.84272	2.93498e-16	5.47212e-15	26.2358	8.17597
ENSG00000136153.19_5	LMO7	protein_coding	0.619529	9.17934	11.1334	3.07122e-16	5.71802e-15	25.0063	8.1705
ENSG00000157601.13_3	MX1	protein_coding	1.3198	5.7974	11.3105	3.07769e-16	5.72199e-15	26.74	8.17024
ENSG00000162433.14_3	AK4	protein_coding	-0.92901	6.93928	-11.0809	3.1282e-16	5.80768e-15	24.6329	-8.16828
ENSG00000116044.15_4	NFE2L2	protein_coding	0.530725	7.37078	11.4433	3.18969e-16	5.91351e-15	29.4851	8.16593
ENSG00000172059.10_2	KLF11	protein_coding	1.16787	1.55671	11.0908	3.20487e-16	5.9333e-15	25.9158	8.16536
ENSG00000067113.16_3	PLPP1	protein_coding	-0.726472	6.03127	-11.4472	3.28449e-16	6.06767e-15	26.463	-8.16239
ENSG00000196591.11_2	HDAC2	protein_coding	0.363664	6.24456	11.138	3.28667e-16	6.06767e-15	25.1554	8.16231
ENSG00000145832.14_4	SLC25A48	protein_coding	-0.901739	1.27101	-11.0531	3.37655e-16	6.22486e-15	25.3057	-8.15906
ENSG00000135723.13_3	FHOD1	protein_coding	-0.590696	3.56048	-11.2159	3.39669e-16	6.25323e-15	25.6958	-8.15834
ENSG00000177469.12_5	CAVIN1	protein_coding	2.11825	6.37954	11.3513	3.55356e-16	6.53288e-15	29.0117	8.15288
ENSG00000165406.15_3	45359	protein_coding	-0.583925	4.54706	-11.0334	3.5913e-16	6.59307e-15	24.5061	-8.1516
ENSG00000169255.14_3	B3GALNT1	protein_coding	2.7453	-0.932628	11.0368	3.61303e-16	6.62371e-15	27.9077	8.15087
ENSG00000117480.15_2	FAAH	protein_coding	-0.420916	5.41171	-11.1282	3.71918e-16	6.80235e-15	24.8366	-8.14737
ENSG00000186417.13_5	GLDN	protein_coding	-1.09981	1.38827	-11.2554	3.7208e-16	6.80235e-15	25.0726	-8.14732
ENSG00000131941.7_2	RHPN2	protein_coding	0.494889	7.77811	11.0153	3.77841e-16	6.89808e-15	24.4132	8.14546
ENSG00000172478.17_6	MAB21L4	protein_coding	1.14862	3.68851	10.9684	3.89072e-16	7.09328e-15	24.2824	8.14192
ENSG00000156049.6_2	GNA14	protein_coding	1.2684	0.984343	11.097	3.95722e-16	7.20454e-15	25.3744	8.13986
ENSG00000179913.10_3	B3GNT3	protein_coding	0.761411	7.9931	11.08	4.06384e-16	7.38844e-15	24.9045	8.13664
ENSG00000186522.14_4	45545	protein_coding	-0.4381	5.84147	-11.1989	4.18101e-16	7.59098e-15	26.0308	-8.1332
ENSG00000171914.16_3	TLN2	protein_coding	-0.984214	4.64391	-11.3102	4.35437e-16	7.89485e-15	26.7125	-8.12828
ENSG00000162430.16_5	SELENON	protein_coding	0.486925	5.12868	11.0988	4.37227e-16	7.91639e-15	25.0009	8.12778
ENSG00000174953.13_5	DHX36	protein_coding	0.345156	4.95221	11.0588	4.45083e-16	8.04757e-15	24.9843	8.12562
ENSG00000125931.10_5	CITED1	protein_coding	2.11448	-0.168735	11.0536	4.46594e-16	8.06381e-15	24.8953	8.12521
ENSG00000122912.14_3	SLC25A16	protein_coding	0.563601	4.68264	11.138	4.4976e-16	8.10985e-15	25.1515	8.12435
ENSG00000154978.12_3	VOPP1	protein_coding	0.305125	6.42633	11.0263	4.56954e-16	8.2283e-15	24.6454	8.12243
ENSG00000074410.13_3	CA12	protein_coding	0.478288	9.88598	11.0905	4.61359e-16	8.29626e-15	24.9122	8.12126
ENSG00000132640.14_4	BTBD3	protein_coding	0.622762	6.51028	11.1496	4.69694e-16	8.43463e-15	25.6127	8.11909
ENSG00000104413.16_4	ESRP1	protein_coding	-0.780073	7.46385	-11.3164	4.81418e-16	8.63339e-15	30.0426	-8.1161
ENSG00000164402.13_5	45543	protein_coding	-0.443102	6.79277	-10.9978	4.84076e-16	8.66924e-15	24.464	-8.11543
ENSG00000158201.9_3	ABHD3	protein_coding	0.427883	7.82615	10.9841	4.93045e-16	8.81787e-15	24.2993	8.1132
ENSG00000142627.12_2	EPHA2	protein_coding	0.697215	6.71973	10.9935	5.0259e-16	8.97639e-15	24.3866	8.11087
ENSG00000109762.15_2	SNX25	protein_coding	-0.441646	4.12521	-11.084	5.10479e-16	9.10493e-15	25.2893	-8.10898
ENSG00000099875.14_4	MKNK2	protein_coding	-0.717719	8.12659	-10.9951	5.29602e-16	9.43323e-15	24.542	-8.10451
ENSG00000135070.14_5	ISCA1	protein_coding	0.530856	5.8051	11.2268	5.32957e-16	9.48015e-15	29.0888	8.10374
ENSG00000118922.17_3	KLF12	protein_coding	-1.05087	0.484043	-10.9654	5.35711e-16	9.5109e-15	24.8028	-8.10311
ENSG00000157985.18_4	AGAP1	protein_coding	-0.729691	6.08598	-11.1889	5.36131e-16	9.5109e-15	27.4303	-8.10302
ENSG00000135387.20_3	CAPRIN1	protein_coding	0.246837	7.9294	11.0763	5.4282e-16	9.6166e-15	25.0339	8.10151
ENSG00000135114.12_2	OASL	protein_coding	-1.09783	3.67199	-11.0669	5.55093e-16	9.82082e-15	24.8225	-8.09879
ENSG00000163466.15_2	ARPC2	protein_coding	0.248374	9.18747	10.9328	5.57446e-16	9.84921e-15	24.2002	8.09827
ENSG00000119547.5_3	ONECUT2	protein_coding	2.14992	-1.42451	10.9331	5.58646e-16	9.85718e-15	24.5955	8.09801
ENSG00000170915.8_3	PAQR8	protein_coding	-0.648969	7.79667	-10.9941	5.61102e-16	9.88726e-15	24.6643	-8.09748
ENSG00000171219.8_3	CDC42BPG	protein_coding	-0.434606	7.23332	-10.9344	5.63484e-16	9.91597e-15	24.2083	-8.09696
ENSG00000142583.17_3	SLC2A5	protein_coding	-1.02582	1.42396	-10.6752	5.65027e-16	9.92984e-15	23.5092	-8.09663
ENSG00000188487.11_3	INSC	protein_coding	1.32149	4.14308	10.9188	5.73608e-16	1.00672e-14	24.5435	8.0948
ENSG00000107537.13_4	PHYH	protein_coding	-0.29643	5.94788	-10.9646	6.34185e-16	1.11155e-14	24.218	-8.08257
ENSG00000159871.14_3	LYPD5	protein_coding	4.93992	2.231	13.2845	6.40605e-16	1.12131e-14	33.4507	8.08134
ENSG00000100433.15_4	KCNK10	protein_coding	-1.33161	0.244916	-10.9144	6.50978e-16	1.13796e-14	24.4947	-8.07938
ENSG00000187210.13_4	GCNT1	protein_coding	-0.921043	5.25595	-10.9677	6.5751e-16	1.14785e-14	24.4361	-8.07816
ENSG00000101871.14_3	MID1	protein_coding	-0.439548	5.08598	-11.1083	6.6945e-16	1.16715e-14	25.0916	-8.07597
ENSG00000204219.10_3	TCEA3	protein_coding	-0.625187	5.19249	-11.1016	7.08022e-16	1.23276e-14	24.6823	-8.06913
ENSG00000086289.11_4	EPDR1	protein_coding	-0.847628	4.28653	-11.3886	7.21313e-16	1.25425e-14	25.6645	-8.06686
ENSG00000171970.12_3	ZNF57	protein_coding	-0.478225	4.4045	-11.0002	7.26778e-16	1.26208e-14	25.748	-8.06593
ENSG00000139372.14_4	TDG	protein_coding	0.38811	5.57234	10.9791	7.30943e-16	1.26764e-14	25.2933	8.06524
ENSG00000155760.2_2	FZD7	protein_coding	-0.780351	3.32664	-10.8521	7.42731e-16	1.28581e-14	23.9906	-8.06328
ENSG00000164828.17_6	SUN1	protein_coding	-0.326619	6.96472	-11.1072	7.43371e-16	1.28581e-14	24.7211	-8.06318
ENSG00000182040.8_2	USH1G	protein_coding	-1.51003	0.321413	-10.6844	7.57997e-16	1.30938e-14	23.7945	-8.0608
ENSG00000100302.6_2	RASD2	protein_coding	-1.76108	0.724566	-10.7888	7.79736e-16	1.34517e-14	24.1072	-8.05734
ENSG00000137842.6_3	TMEM62	protein_coding	0.402111	5.19574	10.8177	7.83571e-16	1.35002e-14	23.8346	8.05674
ENSG00000054793.13_4	ATP9A	protein_coding	-0.710601	6.41334	-10.8924	8.08508e-16	1.39116e-14	24.0556	-8.05291
ENSG00000214814.7_3	FER1L6	protein_coding	1.73778	6.52369	11.2534	8.18517e-16	1.40655e-14	26.1656	8.0514
ENSG00000130055.13_2	GDPD2	protein_coding	-0.644682	4.71463	-10.9759	8.20679e-16	1.40842e-14	24.5787	-8.05108
ENSG00000119862.12_3	LGALSL	protein_coding	0.946259	6.04718	11.1046	8.26229e-16	1.4161e-14	26.6783	8.05025
ENSG00000176597.11_3	B3GNT5	protein_coding	-0.443815	7.41467	-10.902	8.37564e-16	1.43366e-14	24.1854	-8.04859
ENSG00000132613.14_2	MTSS1L	protein_coding	-1.73352	2.21181	-10.6799	8.49481e-16	1.45217e-14	25.5956	-8.04686
ENSG00000092964.17_5	DPYSL2	protein_coding	-0.721096	4.9734	-10.8228	8.74552e-16	1.49309e-14	23.8129	-8.04329
ENSG00000149577.15_3	SIDT2	protein_coding	-0.460142	5.06871	-10.8798	8.88569e-16	1.51506e-14	24.3287	-8.04135
ENSG00000086062.12_2	B4GALT1	protein_coding	0.569672	9.10294	10.9349	8.92749e-16	1.52021e-14	24.0678	8.04077
ENSG00000144036.15_3	EXOC6B	protein_coding	-0.759357	6.30369	-10.9	9.03226e-16	1.53607e-14	24.2941	-8.03934
ENSG00000067066.16_3	SP100	protein_coding	0.711225	6.23141	11.1186	9.45251e-16	1.60546e-14	25.5278	8.03377
ENSG00000181856.14_2	SLC2A4	protein_coding	3.11434	0.509531	10.7402	9.60589e-16	1.62941e-14	24.6029	8.03179
ENSG00000069345.11_2	DNAJA2	protein_coding	0.226654	6.99483	10.859	9.81745e-16	1.66315e-14	24.3507	8.02912
ENSG00000141858.11_4	SAMD1	protein_coding	-0.619243	4.62019	-10.9909	9.85224e-16	1.6669e-14	26.0035	-8.02869
ENSG00000076662.9_3	ICAM3	protein_coding	-0.662939	3.13665	-10.845	1.00353e-15	1.6957e-14	25.4531	-8.02643
ENSG00000133639.4_3	BTG1	protein_coding	-0.487696	7.50904	-10.8025	1.01931e-15	1.72015e-14	23.6918	-8.02451
ENSG00000146802.12_2	TMEM168	protein_coding	0.457761	5.4214	10.802	1.03769e-15	1.74893e-14	23.7101	8.02232
ENSG00000141753.6_2	IGFBP4	protein_coding	-0.77594	5.90891	-10.8604	1.0454e-15	1.75967e-14	24.1003	-8.02141
ENSG00000183044.11_3	ABAT	protein_coding	1.04235	6.24579	10.9629	1.05609e-15	1.77539e-14	24.6565	8.02016
ENSG00000111906.17_2	HDDC2	protein_coding	0.363981	4.23664	10.7126	1.06525e-15	1.78851e-14	23.3091	8.0191
ENSG00000105971.14_2	CAV2	protein_coding	1.0268	5.92163	10.8581	1.08598e-15	1.82099e-14	24.2597	8.01673
ENSG00000054967.12_2	RELT	protein_coding	1.98358	2.2822	9.57901	1.08947e-15	1.82452e-14	25.0759	8.01633
ENSG00000178597.6_3	PSAPL1	protein_coding	-1.42933	3.96425	-11.1578	1.10833e-15	1.85374e-14	24.9102	-8.01423
ENSG00000153317.14_3	ASAP1	protein_coding	-1.05616	4.09946	-10.9519	1.12729e-15	1.88306e-14	30.0462	-8.01214
ENSG00000137710.15_4	RDX	protein_coding	0.814401	4.06991	10.8969	1.12892e-15	1.8834e-14	23.887	8.01196
ENSG00000113838.12_3	TBCCD1	protein_coding	0.501397	2.92354	10.6441	1.16077e-15	1.93407e-14	23.4477	8.00854
ENSG00000178896.8_3	EXOSC4	protein_coding	0.695047	3.64271	10.7796	1.16499e-15	1.93865e-14	25.1295	8.0081
ENSG00000147050.14_3	KDM6A	protein_coding	-0.460822	5.72051	-10.732	1.18614e-15	1.97136e-14	23.7158	-8.00588
ENSG00000176463.13_3	SLCO3A1	protein_coding	-0.773822	2.93114	-10.9465	1.22262e-15	2.02943e-14	24.6535	-8.00215
ENSG00000115271.10_4	GCA	protein_coding	0.707565	4.19968	10.9391	1.2343e-15	2.04623e-14	24.9976	8.00098
ENSG00000122490.18_2	PQLC1	protein_coding	0.469545	5.8312	10.9422	1.2364e-15	2.04713e-14	25.1813	8.00077
ENSG00000153774.8_3	CFDP1	protein_coding	0.487191	6.52161	10.8048	1.26568e-15	2.09298e-14	24.1936	7.99789
ENSG00000144567.10_6	RETREG2	protein_coding	-0.462115	6.43755	-10.9837	1.28035e-15	2.11459e-14	26.8156	-7.99647
ENSG00000124383.8_2	MPHOSPH10	protein_coding	0.662984	4.00072	10.5996	1.31734e-15	2.17295e-14	24.5095	7.99296
ENSG00000166035.10_3	LIPC	protein_coding	-1.13085	2.33753	-10.9683	1.35827e-15	2.23767e-14	25.2803	-7.98919
ENSG00000124406.16_4	ATP8A1	protein_coding	-0.502439	6.96094	-10.7798	1.44421e-15	2.37627e-14	24.2097	-7.98162
ENSG00000104081.13_3	BMF	protein_coding	-1.45651	3.53059	-11.261	1.46393e-15	2.40571e-14	26.1747	-7.97995
ENSG00000166619.13_4	BLCAP	protein_coding	-0.341528	6.41136	-10.67	1.54745e-15	2.53978e-14	23.179	-7.9731
ENSG00000138138.13_2	ATAD1	protein_coding	0.277647	6.19123	10.737	1.61665e-15	2.65006e-14	24.0394	7.96769
ENSG00000168297.15_3	PXK	protein_coding	-0.897757	3.62324	-10.8499	1.62155e-15	2.65478e-14	25.1049	-7.96732
ENSG00000269636.1	AC010441.1	protein_coding	1.62729	4.03606	11.0958	1.64447e-15	2.68897e-14	28.6211	7.96558
ENSG00000196372.12_2	ASB13	protein_coding	-0.50277	5.09771	-10.7552	1.66017e-15	2.71127e-14	23.9009	-7.96441
ENSG00000163605.14_3	PPP4R2	protein_coding	0.400347	6.58321	11.0309	1.68357e-15	2.74608e-14	28.1455	7.96268
ENSG00000198515.13_3	CNGA1	protein_coding	-1.19561	3.40971	-10.8219	1.69913e-15	2.76803e-14	24.0744	-7.96154
ENSG00000137364.4_2	TPMT	protein_coding	-0.266502	8.05933	-10.7345	1.71033e-15	2.78283e-14	23.3583	-7.96073
ENSG00000198246.8_4	SLC29A3	protein_coding	-0.480718	3.83895	-10.6463	1.80346e-15	2.93073e-14	23.0579	-7.95416
ENSG00000174804.3_2	FZD4	protein_coding	-0.771916	1.10888	-10.9464	1.88916e-15	3.06621e-14	24.478	-7.94841
ENSG00000185332.7_4	TMEM105	protein_coding	-1.81818	-1.40797	-9.46322	1.93784e-15	3.14136e-14	24.4272	-7.94526
ENSG00000198604.10_3	BAZ1A	protein_coding	0.45843	6.46466	10.7473	1.96492e-15	3.18134e-14	24.3794	7.94354
ENSG00000107819.13_2	SFXN3	protein_coding	-0.727893	4.95514	-10.6769	1.99938e-15	3.23315e-14	24.0893	-7.94138
ENSG00000144843.11_3	ADPRH	protein_coding	2.78756	-0.727872	10.3158	2.04446e-15	3.302e-14	26.1827	7.93862
ENSG00000221963.5_2	APOL6	protein_coding	-0.32729	7.48156	-10.566	2.06437e-15	3.33006e-14	22.882	-7.93742
ENSG00000006704.10_4	GTF2IRD1	protein_coding	-1.02108	4.11257	-9.44914	2.07832e-15	3.34846e-14	24.3008	-7.93658
ENSG00000000003.14_2	TSPAN6	protein_coding	-0.269065	6.20534	-10.5548	2.09151e-15	3.36559e-14	22.8644	-7.9358
ENSG00000131831.17_2	RAI2	protein_coding	1.02995	1.06466	10.9104	2.11931e-15	3.40616e-14	23.9401	7.93416
ENSG00000186834.3_2	HEXIM1	protein_coding	0.471189	7.37625	10.8501	2.17943e-15	3.49851e-14	25.7671	7.93068
ENSG00000176087.14_3	SLC35A4	protein_coding	0.528158	6.75892	10.8269	2.23015e-15	3.57558e-14	25.4014	7.92783
ENSG00000134955.11_5	SLC37A2	protein_coding	2.45687	1.27914	10.3901	2.25535e-15	3.61157e-14	23.1281	7.92643
ENSG00000205213.13_2	LGR4	protein_coding	0.326872	8.46497	10.6418	2.37951e-15	3.80576e-14	23.4336	7.91977
ENSG00000054690.13_2	PLEKHH1	protein_coding	-0.649031	5.96125	-10.8667	2.45824e-15	3.92692e-14	25.8974	-7.91572
ENSG00000053254.15_4	FOXN3	protein_coding	-0.746758	5.40229	-10.6774	2.48421e-15	3.96359e-14	23.9444	-7.91441
ENSG00000167771.5_2	RCOR2	protein_coding	-0.819038	2.35585	-10.4718	2.50209e-15	3.98728e-14	22.7223	-7.91352
ENSG00000112576.12_3	CCND3	protein_coding	-0.562737	5.77593	-10.5869	2.51759e-15	4.00713e-14	23.0223	-7.91275
ENSG00000071242.11_3	RPS6KA2	protein_coding	0.683281	4.43961	10.7044	2.55295e-15	4.05851e-14	23.743	7.91102
ENSG00000146223.14_2	RPL7L1	protein_coding	0.324278	5.95908	10.5123	2.59651e-15	4.12278e-14	22.656	7.90891
ENSG00000138032.20_5	PPM1B	protein_coding	0.338354	6.6095	10.8402	2.66181e-15	4.22137e-14	27.4303	7.90582
ENSG00000124126.13_4	PREX1	protein_coding	1.64624	-0.34569	10.9697	2.6661e-15	4.22309e-14	24.8615	7.90562
ENSG00000103047.7_3	TANGO6	protein_coding	1.44327	3.12452	9.3941	2.73261e-15	4.32323e-14	24.0884	7.90255
ENSG00000181885.18_3	CLDN7	protein_coding	0.502833	10.3695	10.6309	2.76013e-15	4.36154e-14	23.6779	7.9013
ENSG00000143167.11_2	GPA33	protein_coding	-0.304976	9.65699	-10.5306	2.84037e-15	4.48295e-14	22.6606	-7.89773
ENSG00000110169.10_2	HPX	protein_coding	-1.869	-2.41542	-10.6369	2.84659e-15	4.48738e-14	24.0949	-7.89745
ENSG00000171517.5_2	LPAR3	protein_coding	-2.14838	0.314823	-10.9011	2.88402e-15	4.54095e-14	24.5783	-7.89582
ENSG00000173237.4_2	C11orf86	protein_coding	-0.68027	5.9715	-10.6793	2.96779e-15	4.66726e-14	23.3218	-7.89225
ENSG00000117519.15_2	CNN3	protein_coding	0.968422	7.29647	10.7419	2.995e-15	4.70443e-14	25.6762	7.89111
ENSG00000173175.14_4	ADCY5	protein_coding	-1.41048	0.874485	-10.4413	3.03463e-15	4.76101e-14	22.6578	-7.88947
ENSG00000118971.7_4	CCND2	protein_coding	-0.684898	4.99587	-10.5587	3.05098e-15	4.78096e-14	22.7513	-7.8888
ENSG00000109099.14_3	PMP22	protein_coding	-1.99834	2.19069	-11.1768	3.05867e-15	4.78731e-14	25.4347	-7.88849
ENSG00000168903.8_2	BTNL3	protein_coding	-0.370885	7.77471	-10.719	3.18934e-15	4.9859e-14	23.2692	-7.88327
ENSG00000150722.10_3	PPP1R1C	protein_coding	2.93471	-2.39876	10.4909	3.35574e-15	5.23981e-14	23.9919	7.87691
ENSG00000196730.12_3	DAPK1	protein_coding	-1.07884	5.60246	-10.5258	3.38186e-15	5.27433e-14	23.3906	-7.87594
ENSG00000186625.13_2	KATNA1	protein_coding	0.451995	3.54308	10.4592	3.40119e-15	5.29821e-14	23.5622	7.87523
ENSG00000108100.17_2	CCNY	protein_coding	-0.394244	6.30423	-10.4913	3.42873e-15	5.33479e-14	22.971	-7.87422
ENSG00000100897.17_4	DCAF11	protein_coding	0.530851	7.21001	10.7863	3.49683e-15	5.43433e-14	24.554	7.87176
ENSG00000168952.15_2	STXBP6	protein_coding	1.70039	4.74116	9.34286	3.52552e-15	5.47072e-14	23.789	7.87074
ENSG00000232810.3_2	TNF	protein_coding	1.38399	0.753889	10.468	3.52856e-15	5.47072e-14	22.5598	7.87063
ENSG00000107331.16_4	ABCA2	protein_coding	-0.601459	5.47419	-10.4888	3.55652e-15	5.50759e-14	22.7472	-7.86964
ENSG00000079246.15_3	XRCC5	protein_coding	0.242818	7.91013	10.4404	3.56514e-15	5.51444e-14	22.5531	7.86934
ENSG00000164237.8_2	CMBL	protein_coding	-0.598543	7.00931	-10.4146	3.60985e-15	5.57704e-14	22.3753	-7.86778
ENSG00000134644.15_3	PUM1	protein_coding	0.489451	6.86109	9.33164	3.72763e-15	5.75226e-14	23.7042	7.86376
ENSG00000103066.12_5	PLA2G15	protein_coding	-0.470026	3.34707	-10.5256	3.77892e-15	5.82458e-14	23.9073	-7.86205
ENSG00000198142.4_3	SOWAHC	protein_coding	-0.936686	5.48861	-10.8123	3.84209e-15	5.90948e-14	29.9151	-7.85998
ENSG00000115042.9_3	FAHD2A	protein_coding	0.628183	3.98346	10.5144	3.84298e-15	5.90948e-14	23.0982	7.85995
ENSG00000173933.20_4	RBM4	protein_coding	0.366138	6.42979	10.5226	3.86303e-15	5.93337e-14	23.8091	7.85929
ENSG00000197077.13_4	KIAA1671	protein_coding	0.412195	8.37026	10.5089	3.89351e-15	5.97322e-14	22.8786	7.85831
ENSG00000100292.16_2	HMOX1	protein_coding	-0.652463	6.65219	-10.4262	3.89891e-15	5.97455e-14	22.4365	-7.85814
ENSG00000267221.2_6	C17orf113	protein_coding	-1.60214	-0.0107063	-10.7481	3.91866e-15	5.99782e-14	26.0192	-7.8575
ENSG00000185477.4_2	GPRIN3	protein_coding	-1.21281	0.989854	-10.563	4.13014e-15	6.31417e-14	23.2091	-7.85091
ENSG00000178385.14_3	PLEKHM3	protein_coding	-0.760103	2.99564	-10.5361	4.23801e-15	6.47157e-14	24.9929	-7.84768
ENSG00000073350.13_4	LLGL2	protein_coding	-0.328629	8.44609	-10.4479	4.27669e-15	6.52306e-14	22.7959	-7.84654
ENSG00000089682.16_4	RBM41	protein_coding	0.446107	4.13396	10.5935	4.28678e-15	6.53088e-14	23.6377	7.84625
ENSG00000137251.15_2	TINAG	protein_coding	0.510607	4.82995	10.4963	4.29941e-15	6.54255e-14	22.5384	7.84588
ENSG00000012171.19_4	SEMA3B	protein_coding	0.611344	6.68666	10.449	4.32077e-15	6.56747e-14	22.4996	7.84525
ENSG00000126562.16_2	WNK4	protein_coding	-0.857727	2.27427	-10.5759	4.36184e-15	6.61472e-14	22.8859	-7.84407
ENSG00000240891.7_4	PLCXD2	protein_coding	0.771185	2.95497	10.6457	4.3619e-15	6.61472e-14	26.07	7.84407
ENSG00000114166.7_2	KAT2B	protein_coding	-0.366848	4.90211	-10.3705	4.49785e-15	6.81303e-14	22.2767	-7.84021
ENSG00000183773.15_4	AIFM3	protein_coding	-1.01696	3.72037	-10.6539	4.57962e-15	6.92891e-14	23.2284	-7.83795
ENSG00000138758.11_5	45546	protein_coding	-0.59992	6.39088	-10.3868	4.59698e-15	6.94719e-14	22.5528	-7.83747
ENSG00000108797.11_2	CNTNAP1	protein_coding	-1.90275	-1.40279	-10.3687	4.61169e-15	6.96143e-14	23.5191	-7.83707
ENSG00000204977.9_3	TRIM13	protein_coding	0.402105	5.46918	10.5796	4.63424e-15	6.98746e-14	24.1139	7.83646
ENSG00000107643.16_6	MAPK8	protein_coding	0.673377	5.58013	10.5772	4.64904e-15	7.00175e-14	26.8682	7.83606
ENSG00000140939.14_3	NOL3	protein_coding	-0.525494	3.358	-10.2867	4.74146e-15	7.13278e-14	21.9975	-7.83359
ENSG00000102738.7_2	MRPS31	protein_coding	0.885818	3.58917	9.28152	4.78228e-15	7.18598e-14	23.4679	7.83251
ENSG00000158467.16_3	AHCYL2	protein_coding	-0.4344	9.01456	-10.3709	4.93082e-15	7.40073e-14	22.138	-7.82866
ENSG00000151612.15_4	ZNF827	protein_coding	0.574742	5.10827	10.6674	5.02025e-15	7.52638e-14	24.5376	7.8264
ENSG00000153147.5_2	SMARCA5	protein_coding	0.413008	6.71726	10.6711	5.06962e-15	7.59174e-14	24.6442	7.82517
ENSG00000133056.13_3	PIK3C2B	protein_coding	-0.624838	6.98173	-10.6206	5.10945e-15	7.64269e-14	26.0119	-7.82419
ENSG00000142657.20_3	PGD	protein_coding	0.506869	6.90618	10.4693	5.13066e-15	7.6657e-14	22.5229	7.82367
ENSG00000154803.12_3	FLCN	protein_coding	-0.578161	5.1295	-10.3669	5.16768e-15	7.71226e-14	22.5476	-7.82276
ENSG00000197894.10_5	ADH5	protein_coding	0.691134	7.02015	10.5761	5.21295e-15	7.77101e-14	23.5807	7.82166
ENSG00000125249.6_2	RAP2A	protein_coding	0.532987	5.16919	10.4318	5.24206e-15	7.80557e-14	22.6862	7.82096
ENSG00000176531.10_2	PHLDB3	protein_coding	-0.857034	2.41136	-10.1338	5.28891e-15	7.86642e-14	22.1514	-7.81984
ENSG00000139044.11_4	B4GALNT3	protein_coding	0.562306	8.11697	10.6184	5.32175e-15	7.90635e-14	23.3758	7.81906
ENSG00000105516.10_2	DBP	protein_coding	-0.660149	2.24662	-10.2296	5.33518e-15	7.91735e-14	21.7164	-7.81875
ENSG00000163686.14_3	ABHD6	protein_coding	-0.655988	3.98091	-10.34	5.36148e-15	7.94743e-14	22.2354	-7.81813
ENSG00000205476.8_3	CCDC85C	protein_coding	-0.355558	6.14073	-10.407	5.38872e-15	7.97882e-14	22.675	-7.81749
ENSG00000135917.14_4	SLC19A3	protein_coding	-1.88569	0.0872581	-10.3636	5.42184e-15	8.01884e-14	23.1368	-7.81672
ENSG00000150995.19_5	ITPR1	protein_coding	1.60135	-0.109443	10.1651	5.44034e-15	8.03717e-14	23.2795	7.81629
ENSG00000198522.13_4	GPN1	protein_coding	0.579422	4.65554	10.4899	5.46986e-15	8.07172e-14	25.355	7.81561
ENSG00000166454.9_3	ATMIN	protein_coding	0.359888	6.05926	10.4659	5.56488e-15	8.20274e-14	23.6138	7.81344
ENSG00000112237.12_3	CCNC	protein_coding	0.220573	6.24522	10.3357	5.62178e-15	8.27734e-14	22.1346	7.81216
ENSG00000166263.13_4	STXBP4	protein_coding	0.740644	3.98687	10.6319	5.67631e-15	8.34829e-14	23.099	7.81094
ENSG00000153294.11_4	ADGRF4	protein_coding	-0.912071	3.86726	-10.4265	5.68885e-15	8.3574e-14	22.3791	-7.81066
ENSG00000179981.10_4	TSHZ1	protein_coding	-0.580046	4.11015	-10.4365	5.79789e-15	8.50809e-14	22.6599	-7.80827
ENSG00000070526.14_3	ST6GALNAC1	protein_coding	0.635041	6.45334	10.3934	5.80489e-15	8.50889e-14	22.1805	7.80812
ENSG00000140350.15_3	ANP32A	protein_coding	0.538675	7.13033	10.6053	5.82051e-15	8.52229e-14	25.4144	7.80778
ENSG00000063438.16_4	AHRR	protein_coding	2.17992	0.73439	10.4909	5.97274e-15	8.73547e-14	23.395	7.80452
ENSG00000123191.14_4	ATP7B	protein_coding	-0.641991	4.71511	-10.3194	6.22818e-15	9.09895e-14	22.676	-7.79924
ENSG00000197111.15_4	PCBP2	protein_coding	0.241309	8.08892	10.28	6.25999e-15	9.13528e-14	21.9381	7.7986
ENSG00000196083.9_5	IL1RAP	protein_coding	1.29695	2.90939	10.7796	6.42631e-15	9.36761e-14	28.9501	7.79529
ENSG00000197857.13_2	ZNF44	protein_coding	0.460709	3.87685	10.3228	6.54529e-15	9.53049e-14	22.603	7.79297
ENSG00000183111.11_2	ARHGEF37	protein_coding	-0.60983	5.38446	-10.5654	6.67364e-15	9.70084e-14	23.146	-7.79052
ENSG00000166377.20_5	ATP9B	protein_coding	-0.635221	4.2474	-10.2432	6.67702e-15	9.70084e-14	22.2155	-7.79045
ENSG00000198053.11_3	SIRPA	protein_coding	2.65617	-1.88003	10.1068	6.75268e-15	9.79995e-14	21.4836	7.78903
ENSG00000084090.13_3	STARD7	protein_coding	0.74899	7.34562	10.6156	6.81376e-15	9.8777e-14	25.0784	7.78789
ENSG00000119950.20_5	MXI1	protein_coding	-0.594118	7.55868	-10.239	6.90993e-15	1.00061e-13	21.7901	-7.78612
ENSG00000275410.4_3	HNF1B	protein_coding	0.635446	5.93209	10.4821	7.02228e-15	1.01576e-13	23.249	7.78408
ENSG00000120162.9_2	MOB3B	protein_coding	-0.515465	6.40339	-10.4531	7.09137e-15	1.02463e-13	23.684	-7.78284
ENSG00000043039.6_2	BARX2	protein_coding	1.06758	4.28316	10.5683	7.47949e-15	1.07952e-13	23.4575	7.7761
ENSG00000197147.13_3	LRRC8B	protein_coding	0.462259	4.23742	10.3022	7.79851e-15	1.12433e-13	22.2705	7.77081
ENSG00000150054.18_2	MPP7	protein_coding	-0.477937	6.27134	-10.2319	7.8315e-15	1.12786e-13	21.7792	-7.77028
ENSG00000162543.5_2	UBXN10	protein_coding	-0.943598	2.28656	-10.2623	7.97196e-15	1.14683e-13	21.7906	-7.76802
ENSG00000152127.8_2	MGAT5	protein_coding	-0.493559	7.34333	-10.4087	8.27506e-15	1.1891e-13	23.3511	-7.7633
ENSG00000111424.10_3	VDR	protein_coding	-0.429622	8.27807	-10.2788	8.28388e-15	1.1891e-13	21.9049	-7.76316
ENSG00000076356.6_2	PLXNA2	protein_coding	-0.483306	6.48963	-10.3471	8.42767e-15	1.20843e-13	22.8149	-7.76098
ENSG00000099282.9_3	TSPAN15	protein_coding	-0.415793	7.07698	-10.4166	8.46909e-15	1.21183e-13	22.6359	-7.76036
ENSG00000181284.2_3	TMEM102	protein_coding	0.442686	4.43496	10.3545	8.46981e-15	1.21183e-13	23.3721	7.76035
ENSG00000126217.20_4	MCF2L	protein_coding	-1.0959	3.58539	-10.4397	8.67193e-15	1.23834e-13	23.8596	-7.75735
ENSG00000143627.19_4	PKLR	protein_coding	-1.37798	-0.439279	-10.0902	8.67393e-15	1.23834e-13	22.6493	-7.75733
ENSG00000039068.18_5	CDH1	protein_coding	0.329161	10.5928	10.2124	8.73119e-15	1.24516e-13	21.7678	7.75649
ENSG00000111331.12_2	OAS3	protein_coding	-0.631803	5.47638	-10.4137	8.76583e-15	1.24875e-13	22.353	-7.75599
ENSG00000167183.2_2	PRR15L	protein_coding	-0.6987	8.46562	-10.4242	8.80878e-15	1.25351e-13	23.2191	-7.75537
ENSG00000119314.15_4	PTBP3	protein_coding	0.512667	8.49984	10.5748	8.97196e-15	1.27536e-13	25.188	7.75304
ENSG00000149474.13_5	KAT14	protein_coding	0.673381	4.46549	10.4069	9.01005e-15	1.27939e-13	24.1954	7.7525
ENSG00000198060.9_2	45356	protein_coding	0.429754	5.36304	10.4727	9.1079e-15	1.29189e-13	24.7678	7.75113
ENSG00000101224.17_4	CDC25B	protein_coding	-0.767052	3.78734	-10.1413	9.23253e-15	1.30816e-13	21.735	-7.7494
ENSG00000104131.12_3	EIF3J	protein_coding	0.452709	5.33266	10.1611	9.32467e-15	1.31979e-13	21.9968	7.74814
ENSG00000148429.14_2	USP6NL	protein_coding	0.372188	4.85389	10.4639	9.46927e-15	1.33882e-13	24.1282	7.74619
ENSG00000163293.11_3	NIPAL1	protein_coding	-0.713276	6.1382	-10.3199	9.68069e-15	1.36724e-13	22.4535	-7.74338
ENSG00000163162.8_2	RNF149	protein_coding	-0.470383	6.17678	-10.4762	9.7117e-15	1.37015e-13	22.6445	-7.74298
ENSG00000177283.7_4	FZD8	protein_coding	1.06507	2.06117	10.3098	9.79601e-15	1.38057e-13	22.024	7.74188
ENSG00000113119.12_2	TMCO6	protein_coding	0.620582	2.46151	10.2572	9.95642e-15	1.40167e-13	23.6835	7.73981
ENSG00000249915.7_3	PDCD6	protein_coding	0.561391	7.10445	10.4784	1.01167e-14	1.42271e-13	27.6407	7.73778
ENSG00000145088.8_3	EAF2	protein_coding	1.58157	1.68764	10.4908	1.01511e-14	1.42603e-13	25.8446	7.73735
ENSG00000056097.15_2	ZFR	protein_coding	0.324606	6.08403	10.2248	1.06513e-14	1.4947e-13	21.9487	7.73123
ENSG00000185561.9_2	TLCD2	protein_coding	-0.409662	6.55487	-10.121	1.10462e-14	1.54847e-13	21.3598	-7.72659
ENSG00000154743.17_3	TSEN2	protein_coding	-0.788816	3.86736	-10.1333	1.11201e-14	1.55716e-13	21.507	-7.72575
ENSG00000064763.10_3	FAR2	protein_coding	0.338744	6.51531	10.3313	1.12129e-14	1.56849e-13	22.0069	7.72469
ENSG00000007216.14_3	SLC13A2	protein_coding	-1.34468	0.303546	-10.0283	1.14161e-14	1.59522e-13	21.4671	-7.7224
ENSG00000101255.10_3	TRIB3	protein_coding	-1.09782	5.42511	-10.1919	1.19256e-14	1.66466e-13	21.8333	-7.71683
ENSG00000083857.13_4	FAT1	protein_coding	-0.485133	9.45846	-10.1035	1.23242e-14	1.71847e-13	21.3634	-7.71264
ENSG00000095110.8_6	NXPE1	protein_coding	-0.743115	5.39742	-10.2393	1.24997e-14	1.7411e-13	21.6707	-7.71084
ENSG00000176371.13_4	ZSCAN2	protein_coding	0.978866	2.68882	10.2967	1.27066e-14	1.76804e-13	23.8978	7.70874
ENSG00000134508.12_3	CABLES1	protein_coding	-1.03002	5.30285	-10.3896	1.28893e-14	1.79158e-13	27.2712	-7.70692
ENSG00000106868.16_4	SUSD1	protein_coding	0.464993	4.91663	10.1344	1.32367e-14	1.83791e-13	21.4641	7.70352
ENSG00000100077.14_5	GRK3	protein_coding	-1.03686	4.58494	-10.3667	1.33271e-14	1.84737e-13	22.413	-7.70265
ENSG00000126107.14_2	HECTD3	protein_coding	-0.292638	7.26569	-10.2213	1.33328e-14	1.84737e-13	21.91	-7.7026
ENSG00000215251.3_3	FASTKD5	protein_coding	0.257996	5.03947	10.1528	1.36569e-14	1.89029e-13	21.3883	7.69953
ENSG00000172828.12_4	CES3	protein_coding	-0.576077	5.76772	-10.0393	1.42981e-14	1.97695e-13	21.0414	-7.69366
ENSG00000182378.13_5	PLCXD1	protein_coding	-0.778219	4.53477	-10.0308	1.45097e-14	2.0041e-13	21.1023	-7.69178
ENSG00000065615.13_2	CYB5R4	protein_coding	0.244675	5.28557	10.4695	1.47594e-14	2.03645e-13	22.5094	7.6896
ENSG00000183864.4_3	TOB2	protein_coding	-0.383759	7.01462	-10.1679	1.50225e-14	2.07059e-13	22.2745	-7.68734
ENSG00000106443.16_3	PHF14	protein_coding	0.401358	4.88696	10.1152	1.51473e-14	2.0856e-13	22.1501	7.68628
ENSG00000159733.13_2	ZFYVE28	protein_coding	-0.550031	4.35865	-10.0754	1.5179e-14	2.08779e-13	21.6715	-7.68601
ENSG00000160293.16_4	VAV2	protein_coding	-0.604653	5.75582	-10.7076	1.53003e-14	2.10227e-13	23.3434	-7.685
ENSG00000186187.11_5	ZNRF1	protein_coding	-0.550512	4.65352	-10.0128	1.54609e-14	2.12212e-13	23.0397	-7.68366
ENSG00000213585.10_2	VDAC1	protein_coding	-0.230223	9.14285	-10.1008	1.58502e-14	2.17248e-13	21.1781	-7.68047
ENSG00000156599.10_3	ZDHHC5	protein_coding	0.291276	7.59404	10.0982	1.58687e-14	2.17248e-13	21.5373	7.68032
ENSG00000111846.17_5	GCNT2	protein_coding	-0.93121	2.73731	-10.1144	1.58773e-14	2.17248e-13	21.3327	-7.68025
ENSG00000138756.17_4	BMP2K	protein_coding	-0.44342	5.85948	-10.0844	1.62e-14	2.21434e-13	21.4604	-7.67768
ENSG00000264717.5_6	NPY4R2	protein_coding	-1.61115	2.3652	-10.353	1.64256e-14	2.24285e-13	22.6902	-7.6759
ENSG00000153046.17_2	CDYL	protein_coding	0.522284	4.90731	10.2461	1.67492e-14	2.28466e-13	23.809	7.6734
ENSG00000205744.9_3	DENND1C	protein_coding	-0.342031	6.17379	-10.0542	1.70212e-14	2.31936e-13	21.2112	-7.67134
ENSG00000280537.2_6	AC068946.1	protein_coding	-1.47681	0.610471	-9.78867	1.78995e-14	2.43651e-13	21.6873	-7.66488
ENSG00000123091.4_2	RNF11	protein_coding	0.293438	6.77446	10.1976	1.82089e-14	2.47607e-13	22.3226	7.66268
ENSG00000163882.9_2	POLR2H	protein_coding	-0.488845	5.83505	-10.2087	1.85473e-14	2.51948e-13	22.8891	-7.66032
ENSG00000070756.15_3	PABPC1	protein_coding	0.335542	8.84547	10.1491	1.86949e-14	2.53691e-13	21.7684	7.6593
ENSG00000205978.5_2	NYNRIN	protein_coding	-0.91245	1.90428	-10.8563	1.87684e-14	2.54426e-13	23.9337	-7.6588
ENSG00000232838.3_3	PET117	protein_coding	0.683452	3.67568	10.0813	1.89899e-14	2.57165e-13	23.4559	7.65729
ENSG00000120498.13_3	TEX11	protein_coding	-1.02137	0.269431	-10.0923	1.92723e-14	2.60721e-13	21.3355	-7.65539
ENSG00000164574.15_3	GALNT10	protein_coding	-0.311544	6.52658	-9.99738	1.93017e-14	2.6085e-13	20.8507	-7.6552
ENSG00000164684.13_3	ZNF704	protein_coding	-1.08888	2.42479	-10.0428	1.95588e-14	2.64054e-13	21.5638	-7.6535
ENSG00000254087.7_3	LYN	protein_coding	0.555395	5.61328	9.99835	1.96148e-14	2.64538e-13	21.113	7.65313
ENSG00000172840.6_3	PDP2	protein_coding	-0.738473	4.90611	-10.3562	1.97851e-14	2.66562e-13	27.0866	-7.65202
ENSG00000172594.12_2	SMPDL3A	protein_coding	-0.46355	7.05806	-9.93768	2.02726e-14	2.72851e-13	20.6785	-7.64889
ENSG00000187123.14_4	LYPD6	protein_coding	1.6048	2.02626	10.6639	2.0537e-14	2.76127e-13	24.5679	7.64722
ENSG00000120029.12_3	ARMH3	protein_coding	0.220046	5.5233	10.0787	2.06919e-14	2.77927e-13	21.3888	7.64625
ENSG00000113161.15_3	HMGCR	protein_coding	-0.429403	8.42518	-10.0543	2.07974e-14	2.79027e-13	21.1789	-7.6456
ENSG00000175895.3_2	PLEKHF2	protein_coding	-0.374198	5.46082	-10.0497	2.08163e-14	2.79027e-13	21.8028	-7.64548
ENSG00000152990.13_3	ADGRA3	protein_coding	-0.45373	4.93214	-9.95901	2.08411e-14	2.79076e-13	20.7676	-7.64533
ENSG00000035862.12_3	TIMP2	protein_coding	0.821654	7.92752	10.1422	2.15029e-14	2.87645e-13	21.3822	7.64131
ENSG00000005436.13_5	GCFC2	protein_coding	0.541455	2.05098	9.88662	2.20906e-14	2.95206e-13	20.8331	7.63783
ENSG00000169764.15_5	UGP2	protein_coding	-0.266753	8.98787	-9.93202	2.24682e-14	2.99949e-13	20.6534	-7.63565
ENSG00000197256.10_4	KANK2	protein_coding	-0.623308	3.19542	-9.93175	2.25022e-14	2.99981e-13	21.3922	-7.63546
ENSG00000109787.12_2	KLF3	protein_coding	-0.3674	8.09907	-10.1306	2.25163e-14	2.99981e-13	23.0041	-7.63538
ENSG00000105722.9_3	ERF	protein_coding	0.921643	5.43399	10.1457	2.31152e-14	3.0748e-13	26.1201	7.63199
ENSG00000112033.13_3	PPARD	protein_coding	-0.418923	7.11838	-10.0088	2.31258e-14	3.0748e-13	20.9341	-7.63193
ENSG00000136158.11_3	SPRY2	protein_coding	-0.620582	5.59824	-10.0908	2.34668e-14	3.11699e-13	21.9428	-7.63005
ENSG00000079335.19_4	CDC14A	protein_coding	-0.71947	4.19295	-9.94492	2.39445e-14	3.17723e-13	21.0105	-7.62745
ENSG00000132470.13_3	ITGB4	protein_coding	-0.519721	8.74362	-10.1105	2.43299e-14	3.22277e-13	21.4155	-7.62539
ENSG00000165138.17_2	ANKS6	protein_coding	-0.770754	3.74946	-9.74672	2.43367e-14	3.22277e-13	22.6269	-7.62535
ENSG00000166167.17_3	BTRC	protein_coding	0.509189	4.54399	10.1806	2.43935e-14	3.22705e-13	22.5598	7.62505
ENSG00000276045.3_4	ORAI1	protein_coding	0.938942	2.30862	9.59339	2.48535e-14	3.2846e-13	21.8524	7.62264
ENSG00000124422.11_4	USP22	protein_coding	0.326528	7.73318	10.2023	2.48872e-14	3.28576e-13	26.4357	7.62247
ENSG00000136379.11_5	ABHD17C	protein_coding	-0.407869	7.15367	-10.293	2.50752e-14	3.30726e-13	22.5495	-7.6215
ENSG00000068724.15_3	TTC7A	protein_coding	1.09263	6.70322	10.2066	2.54573e-14	3.3543e-13	24.5577	7.61954
ENSG00000143322.19_3	ABL2	protein_coding	1.14698	4.01792	9.99997	2.56044e-14	3.37031e-13	24.3196	7.6188
ENSG00000127884.4_2	ECHS1	protein_coding	-0.314256	8.02165	-9.95518	2.57022e-14	3.3798e-13	20.8046	-7.61831
ENSG00000179195.15_3	ZNF664	protein_coding	0.34188	7.99416	10.2116	2.58754e-14	3.39917e-13	23.9115	7.61744
ENSG00000140320.11_4	BAHD1	protein_coding	-0.475012	5.66985	-10.05	2.59654e-14	3.4076e-13	22.2694	-7.61699
ENSG00000204175.5_2	GPRIN2	protein_coding	-0.830253	4.05661	-9.95983	2.62687e-14	3.44398e-13	20.9793	-7.61549
ENSG00000010017.12_2	RANBP9	protein_coding	0.607251	6.15936	10.1211	2.6475e-14	3.46756e-13	25.2989	7.61448
ENSG00000111319.12_5	SCNN1A	protein_coding	-0.445898	8.76855	-9.88302	2.7632e-14	3.6155e-13	20.5214	-7.60896
ENSG00000168658.18_2	VWA3B	protein_coding	1.21282	0.390118	10.9875	2.79821e-14	3.65768e-13	27.7389	7.60733
ENSG00000147180.16_3	ZNF711	protein_coding	-0.610607	3.33233	-10.0092	2.84373e-14	3.7135e-13	21.0945	-7.60524
ENSG00000175066.15_3	GK5	protein_coding	0.663075	6.27651	10.2368	2.86763e-14	3.74099e-13	23.7459	7.60416
ENSG00000132376.19_3	INPP5K	protein_coding	-0.338281	4.3936	-10.0148	2.88484e-14	3.75971e-13	21.0606	-7.60338
ENSG00000175155.8_3	YPEL2	protein_coding	1.30528	5.35173	10.0375	2.94829e-14	3.8386e-13	26.1864	7.60057
ENSG00000160190.13_5	SLC37A1	protein_coding	-0.395312	7.25389	-9.98297	2.96804e-14	3.86051e-13	20.8753	-7.59971
ENSG00000167130.17_4	DOLPP1	protein_coding	-0.455207	5.60599	-10.1443	2.98436e-14	3.8779e-13	23.2672	-7.599
ENSG00000172939.8_2	OXSR1	protein_coding	0.298138	6.55584	10.0283	3.0864e-14	4.00431e-13	21.2481	7.59464
ENSG00000203859.9_2	HSD3B2	protein_coding	-2.07018	1.19792	-9.90218	3.08773e-14	4.00431e-13	21.0468	-7.59459
ENSG00000133805.15_4	AMPD3	protein_coding	-0.702244	3.21141	-10.5058	3.09651e-14	4.01175e-13	23.731	-7.59422
ENSG00000114354.13_4	TFG	protein_coding	0.197049	7.73276	9.87124	3.13437e-14	4.0568e-13	20.4595	7.59265
ENSG00000137055.14_3	PLAA	protein_coding	0.322699	5.24868	9.92095	3.18183e-14	4.107e-13	20.8272	7.5907
ENSG00000166387.12_6	PPFIBP2	protein_coding	-0.657602	5.66197	-10.129	3.18204e-14	4.107e-13	23.0891	-7.59069
ENSG00000196141.13_5	SPATS2L	protein_coding	0.383602	8.81263	9.86601	3.18488e-14	4.107e-13	20.5175	7.59058
ENSG00000148926.9_3	ADM	protein_coding	-1.04471	5.5904	-10.2581	3.18563e-14	4.107e-13	22.0456	-7.59054
ENSG00000143776.18_4	CDC42BPA	protein_coding	-0.479714	6.53389	-9.93644	3.2022e-14	4.12432e-13	21.1688	-7.58987
ENSG00000162520.14_4	SYNC	protein_coding	1.32807	1.94947	9.87858	3.28176e-14	4.22266e-13	20.7803	7.58669
ENSG00000241644.2_4	INMT	protein_coding	2.25128	-1.76335	10.0623	3.32152e-14	4.26965e-13	22.1582	7.58513
ENSG00000113722.16_2	CDX1	protein_coding	-0.419413	7.74134	-9.86836	3.36382e-14	4.3198e-13	20.678	-7.58349
ENSG00000138101.18_4	DTNB	protein_coding	1.94728	0.397006	10.2545	3.42735e-14	4.39709e-13	22.4639	7.58106
ENSG00000166750.9_2	SLFN5	protein_coding	1.3259	-0.74661	9.87709	3.46303e-14	4.43854e-13	20.4281	7.57972
ENSG00000114455.13_3	HHLA2	protein_coding	-0.438104	8.32858	-9.82698	3.4718e-14	4.44546e-13	20.2557	-7.57939
ENSG00000078401.6_2	EDN1	protein_coding	-0.961756	4.78958	-9.90204	3.47932e-14	4.45044e-13	20.6115	-7.57911
ENSG00000163812.13_3	ZDHHC3	protein_coding	-0.21595	7.60633	-9.93418	3.48245e-14	4.45044e-13	20.7143	-7.57899
ENSG00000125841.12_3	NRSN2	protein_coding	-0.513996	2.44318	-9.89182	3.51264e-14	4.48467e-13	20.9546	-7.57787
ENSG00000150347.15_3	ARID5B	protein_coding	-0.738154	3.59287	-9.98625	3.52149e-14	4.4916e-13	20.9915	-7.57755
ENSG00000152620.12_2	NADK2	protein_coding	-0.510233	4.83303	-9.83282	3.52885e-14	4.49663e-13	20.5216	-7.57728
ENSG00000162552.14_2	WNT4	protein_coding	-1.13459	0.559972	-10.104	3.60422e-14	4.58823e-13	21.2912	-7.57453
ENSG00000154310.16_4	TNIK	protein_coding	-0.640952	5.96265	-10.0653	3.62558e-14	4.61097e-13	23.3557	-7.57377
ENSG00000111321.10_2	LTBR	protein_coding	-0.434442	6.18503	-9.9442	3.65171e-14	4.63971e-13	21.0975	-7.57283
ENSG00000167880.7_4	EVPL	protein_coding	-0.825259	5.26257	-10.2534	3.67357e-14	4.66299e-13	22.7926	-7.57206
ENSG00000167904.14_5	TMEM68	protein_coding	0.321459	4.80606	9.80213	3.79633e-14	4.81276e-13	20.2915	7.56779
ENSG00000241978.9_4	AKAP2	protein_coding	-0.693966	3.99903	-9.88519	3.79887e-14	4.81276e-13	20.5161	-7.5677
ENSG00000180061.9_2	TMEM150B	protein_coding	-0.460247	4.37673	-10.0594	3.80755e-14	4.81912e-13	21.1376	-7.5674
ENSG00000177663.13_2	IL17RA	protein_coding	0.326003	5.19821	9.85837	3.84765e-14	4.86518e-13	20.7963	7.56604
ENSG00000087095.12_2	NLK	protein_coding	0.518706	4.81273	9.95386	3.87035e-14	4.88919e-13	23.1005	7.56528
ENSG00000254004.6_2	ZNF260	protein_coding	0.598062	3.82671	9.94843	3.87711e-14	4.89303e-13	21.2297	7.56505
ENSG00000147592.8_2	LACTB2	protein_coding	0.288429	5.83587	9.81416	3.89555e-14	4.90841e-13	20.2677	7.56443
ENSG00000139679.15_2	LPAR6	protein_coding	0.773575	3.04429	9.91318	3.89675e-14	4.90841e-13	21.3349	7.56439
ENSG00000133606.10_5	MKRN1	protein_coding	0.512294	8.38058	10.0591	4.11465e-14	5.17793e-13	22.5868	7.55732
ENSG00000166823.5_2	MESP1	protein_coding	-2.06752	-0.0799557	-10.0007	4.12034e-14	5.18013e-13	22.2533	-7.55714
ENSG00000123240.16_4	OPTN	protein_coding	-0.438016	7.07808	-9.80725	4.20013e-14	5.27542e-13	20.1936	-7.55464
ENSG00000023909.9_2	GCLM	protein_coding	0.386258	4.97813	9.80442	4.26661e-14	5.3538e-13	20.1894	7.5526
ENSG00000133818.13_3	RRAS2	protein_coding	0.53168	5.66925	9.89542	4.38978e-14	5.50311e-13	22.2677	7.54889
ENSG00000114650.19_3	SCAP	protein_coding	-0.389201	6.52387	-9.82682	4.48255e-14	5.61406e-13	20.7714	-7.54617
ENSG00000168528.11_3	SERINC2	protein_coding	0.414678	9.05451	9.81959	4.50256e-14	5.63376e-13	20.2806	7.54559
ENSG00000115884.10_2	SDC1	protein_coding	-0.340658	8.42696	-9.8061	4.55471e-14	5.69361e-13	20.4151	-7.54409
ENSG00000088367.21_4	EPB41L1	protein_coding	-0.287658	6.12831	-9.79083	4.56274e-14	5.69823e-13	20.1272	-7.54386
ENSG00000143674.10_4	MAP3K21	protein_coding	0.572478	4.57346	10.1524	4.70243e-14	5.86712e-13	24.4291	7.53992
ENSG00000197279.3_2	ZNF165	protein_coding	1.18474	3.80613	9.86326	4.7181e-14	5.88109e-13	21.4987	7.53949
ENSG00000107863.17_4	ARHGAP21	protein_coding	-0.442056	6.98434	-9.85766	4.75803e-14	5.92315e-13	21.0651	-7.53839
ENSG00000108091.10_2	CCDC6	protein_coding	-0.444858	6.80551	-9.94243	4.76084e-14	5.92315e-13	22.1102	-7.53831
ENSG00000169762.16_2	TAPT1	protein_coding	-0.352865	5.0869	-9.81561	4.97275e-14	6.18095e-13	21.1213	-7.53263
ENSG00000186918.13_3	ZNF395	protein_coding	-0.856607	5.88087	-9.77308	5.41768e-14	6.7229e-13	20.3232	-7.52144
ENSG00000066739.11_2	ATG2B	protein_coding	-0.437545	4.99854	-9.8456	5.41897e-14	6.7229e-13	20.7143	-7.52141
ENSG00000177542.10_5	SLC25A22	protein_coding	-0.959506	4.06039	-10.0183	5.48012e-14	6.79236e-13	21.5503	-7.51994
ENSG00000170786.12_2	SDR16C5	protein_coding	-0.62607	5.07277	-10.1775	5.53755e-14	6.85709e-13	21.45	-7.51858
ENSG00000198087.7_3	CD2AP	protein_coding	-0.343789	8.6622	-9.742	5.59383e-14	6.92026e-13	20.1726	-7.51725
ENSG00000117407.16_5	ARTN	protein_coding	1.18735	2.35483	9.58054	5.60513e-14	6.92772e-13	19.6767	7.51699
ENSG00000136717.14_4	BIN1	protein_coding	1.07556	5.38307	9.99199	5.71509e-14	7.05701e-13	23.7767	7.51445
ENSG00000006451.7_3	RALA	protein_coding	-0.389037	6.90521	-9.94254	5.85976e-14	7.22887e-13	21.4508	-7.51118
ENSG00000169752.16_3	NRG4	protein_coding	-0.841101	1.23123	-9.85751	5.93489e-14	7.3147e-13	20.4584	-7.50951
ENSG00000165861.13_2	ZFYVE1	protein_coding	0.434564	5.27202	9.84996	5.95626e-14	7.33417e-13	20.5693	7.50904
ENSG00000069702.10_3	TGFBR3	protein_coding	-1.03603	1.34261	-9.66772	6.03461e-14	7.4237e-13	20.5941	-7.50733
ENSG00000169750.8_2	RAC3	protein_coding	-0.819501	1.9443	-9.59221	6.04318e-14	7.42731e-13	21.2441	-7.50714
ENSG00000162729.13_4	IGSF8	protein_coding	-0.447052	5.9796	-9.77659	6.23006e-14	7.64984e-13	20.5693	-7.50315
ENSG00000147852.15_2	VLDLR	protein_coding	0.695505	5.2473	9.66394	6.26271e-14	7.68276e-13	19.8123	7.50247
ENSG00000196782.12_4	MAML3	protein_coding	-0.706207	3.75909	-9.89308	6.30377e-14	7.72012e-13	21.4589	-7.50161
ENSG00000158715.5_2	SLC45A3	protein_coding	-0.812162	4.8147	-9.62614	6.30489e-14	7.72012e-13	19.6023	-7.50159
ENSG00000151651.15_3	ADAM8	protein_coding	-1.22127	3.2443	-9.78348	6.5535e-14	8.01707e-13	20.2476	-7.49652
ENSG00000136628.17_2	EPRS	protein_coding	0.364647	6.80671	9.68421	6.67607e-14	8.15944e-13	19.8888	7.49409
ENSG00000125170.10_3	DOK4	protein_coding	-0.304822	7.66931	-9.76044	6.82926e-14	8.33891e-13	20.1277	-7.49111
ENSG00000128923.10_5	MINDY2	protein_coding	-0.543319	4.89131	-9.82088	6.84936e-14	8.35571e-13	21.5682	-7.49073
ENSG00000119514.6_3	GALNT12	protein_coding	-0.557628	7.13672	-9.75287	6.99677e-14	8.52764e-13	20.5516	-7.48793
ENSG00000151729.10_2	SLC25A4	protein_coding	0.566749	5.74219	9.87605	7.07541e-14	8.61551e-13	22.5243	7.48646
ENSG00000035499.12_2	DEPDC1B	protein_coding	2.01458	4.33304	9.80261	7.36654e-14	8.96172e-13	25.0004	7.48117
ENSG00000178078.11_3	STAP2	protein_coding	0.323102	8.04024	9.69922	7.51779e-14	9.13728e-13	19.9008	7.4785
ENSG00000060971.17_3	ACAA1	protein_coding	-0.273309	7.74071	-9.74393	7.60803e-14	9.23842e-13	19.9831	-7.47693
ENSG00000278828.1_2	HIST1H3H	protein_coding	-0.682649	3.28018	-9.56285	7.79174e-14	9.45278e-13	19.6505	-7.47379
ENSG00000196684.12_3	HSH2D	protein_coding	-0.491517	3.86522	-9.66599	7.83805e-14	9.5002e-13	19.7979	-7.47301
ENSG00000129245.11_2	FXR2	protein_coding	0.237973	5.29453	9.74887	7.89448e-14	9.5598e-13	20.4781	7.47207
ENSG00000090776.5_2	EFNB1	protein_coding	-0.448429	6.99446	-9.81773	7.90617e-14	9.56516e-13	21.4514	-7.47187
ENSG00000112796.9_2	ENPP5	protein_coding	-0.463312	3.03563	-9.59178	8.40498e-14	1.01593e-12	19.5152	-7.46382
ENSG00000278535.4_4	DHRS11	protein_coding	-0.300041	6.75464	-9.57363	8.46999e-14	1.02285e-12	19.3726	-7.4628
ENSG00000124766.6_3	SOX4	protein_coding	1.26784	7.0247	9.74168	8.57204e-14	1.03422e-12	20.4483	7.46123
ENSG00000197181.11_2	PIWIL2	protein_coding	-1.04363	1.24079	-9.7362	8.58893e-14	1.03531e-12	20.641	-7.46097
ENSG00000117676.13_4	RPS6KA1	protein_coding	-0.321179	7.86084	-9.78439	8.74521e-14	1.05319e-12	21.1129	-7.45859
ENSG00000214193.10_6	SH3D21	protein_coding	-0.79145	5.19454	-9.63572	8.89397e-14	1.07012e-12	19.931	-7.45637
ENSG00000127948.15_3	POR	protein_coding	0.461386	7.49069	9.84779	8.92612e-14	1.07301e-12	22.9398	7.45589
ENSG00000062282.14_4	DGAT2	protein_coding	1.28037	3.7447	9.72299	8.95215e-14	1.07516e-12	20.5902	7.45551
ENSG00000205683.11_2	DPF3	protein_coding	-0.859073	0.0902455	-9.68359	8.96754e-14	1.07602e-12	19.8012	-7.45528
ENSG00000107821.14_2	KAZALD1	protein_coding	-0.920174	2.15447	-9.52291	9.06952e-14	1.08727e-12	20.0165	-7.45379
ENSG00000151327.12_5	FAM177A1	protein_coding	-0.324551	6.27596	-9.77759	9.26889e-14	1.11016e-12	20.8688	-7.45092
ENSG00000139263.11_4	LRIG3	protein_coding	-0.559115	4.39068	-9.71414	9.38438e-14	1.12297e-12	20.4957	-7.44929
ENSG00000115419.12_4	GLS	protein_coding	-0.449322	8.3141	-9.7265	9.51525e-14	1.1376e-12	19.8965	-7.44746
ENSG00000183840.6_3	GPR39	protein_coding	-0.769481	4.56828	-10.4255	9.57706e-14	1.14395e-12	24.2968	-7.44661
ENSG00000095932.6_4	SMIM24	protein_coding	-0.518301	5.48137	-9.82616	9.61667e-14	1.14689e-12	20.2088	-7.44606
ENSG00000138604.9_3	GLCE	protein_coding	-0.424538	6.18464	-9.647	9.61917e-14	1.14689e-12	19.8836	-7.44603
ENSG00000196950.13_3	SLC39A10	protein_coding	0.614873	2.75942	9.67359	9.76133e-14	1.16279e-12	19.8403	7.44409
ENSG00000169180.11_5	XPO6	protein_coding	0.408994	6.33549	9.6549	9.84926e-14	1.1722e-12	19.9801	7.44291
ENSG00000173848.18_3	NET1	protein_coding	0.530735	8.65101	9.77365	9.97023e-14	1.18553e-12	20.4084	7.4413
ENSG00000089356.18_5	FXYD3	protein_coding	-0.267109	10.5705	-9.59101	9.98397e-14	1.18609e-12	19.423	-7.44111
ENSG00000166825.13_4	ANPEP	protein_coding	-1.00658	9.76243	-9.61373	1.00764e-13	1.19599e-12	19.8191	-7.4399
ENSG00000196116.7_2	TDRD7	protein_coding	-0.351627	5.87283	-9.64291	1.01424e-13	1.20274e-12	19.9553	-7.43903
ENSG00000137878.17_5	GCOM1	protein_coding	-0.777989	4.22512	-9.83451	1.01638e-13	1.20419e-12	20.8874	-7.43876
ENSG00000183955.12_4	KMT5A	protein_coding	0.316721	5.2785	9.63762	1.02546e-13	1.21387e-12	21.3544	7.43758
ENSG00000197321.14_2	SVIL	protein_coding	0.367727	6.88364	9.56554	1.0345e-13	1.22346e-12	19.4873	7.43642
ENSG00000284976.1_2	BX255925.3	protein_coding	0.431355	4.92407	9.59426	1.03828e-13	1.22683e-12	19.8063	7.43594
ENSG00000165474.6_3	GJB2	protein_coding	-0.365821	6.31807	-9.80402	1.05199e-13	1.24191e-12	20.3234	-7.4342
ENSG00000173947.13_3	PIFO	protein_coding	1.73776	-0.228211	9.4135	1.08671e-13	1.28176e-12	20.1874	7.42991
ENSG00000060656.19_3	PTPRU	protein_coding	-0.568523	4.07749	-9.63264	1.08996e-13	1.28443e-12	19.6003	-7.42952
ENSG00000118508.4_2	RAB32	protein_coding	-0.594608	4.49709	-9.63345	1.10082e-13	1.29608e-12	19.7851	-7.4282
ENSG00000120645.11_2	IQSEC3	protein_coding	2.97514	-2.83708	9.62566	1.13126e-13	1.33072e-12	22.1786	7.42459
ENSG00000033327.12_3	GAB2	protein_coding	-0.733941	3.63716	-9.57584	1.14338e-13	1.34377e-12	19.6953	-7.42318
ENSG00000166816.14_5	LDHD	protein_coding	-0.567875	5.35889	-9.66007	1.15017e-13	1.35055e-12	19.711	-7.4224
ENSG00000227268.3_3	KLLN	protein_coding	-0.641831	1.77383	-9.85241	1.15329e-13	1.35301e-12	21.0509	-7.42204
ENSG00000179314.14_4	WSCD1	protein_coding	-0.851534	5.21563	-9.66464	1.17096e-13	1.37252e-12	19.9022	-7.42003
ENSG00000198492.15_5	YTHDF2	protein_coding	0.24203	6.63708	9.71947	1.20621e-13	1.41257e-12	23.9157	7.4161
ENSG00000157870.15_4	PRXL2B	protein_coding	-0.570427	6.53188	-9.70718	1.20895e-13	1.41453e-12	20.4387	-7.4158
ENSG00000154930.14_2	ACSS1	protein_coding	-0.673938	5.1519	-9.55696	1.21352e-13	1.41861e-12	19.4544	-7.4153
ENSG00000158747.14_4	NBL1	protein_coding	-0.414116	8.3057	-9.78448	1.25284e-13	1.46328e-12	20.5119	-7.41107
ENSG00000168818.9_3	STX18	protein_coding	0.311965	5.44644	9.54584	1.27464e-13	1.48742e-12	19.4632	7.40878
ENSG00000125798.14_4	FOXA2	protein_coding	-0.530545	2.16428	-9.50448	1.28765e-13	1.50127e-12	19.4914	-7.40744
ENSG00000065809.13_5	FAM107B	protein_coding	-0.430236	5.84989	-9.55551	1.28887e-13	1.50136e-12	19.621	-7.40731
ENSG00000135953.10_2	MFSD9	protein_coding	-0.304703	5.52857	-9.56405	1.29381e-13	1.50578e-12	19.6289	-7.4068
ENSG00000125998.7_2	FAM83C	protein_coding	2.79222	-2.60058	9.79891	1.33865e-13	1.55659e-12	22.326	7.40228
ENSG00000171132.13_2	PRKCE	protein_coding	0.723445	3.01891	9.68703	1.34548e-13	1.56315e-12	21.5229	7.40161
ENSG00000164136.16_2	IL15	protein_coding	-0.794326	1.74311	-9.5732	1.35306e-13	1.57057e-12	19.6954	-7.40086
ENSG00000172954.13_4	LCLAT1	protein_coding	0.599285	4.22011	9.91273	1.36439e-13	1.58161e-12	20.7333	7.39975
ENSG00000167105.7_2	TMEM92	protein_coding	-0.887686	3.27085	-9.73608	1.36497e-13	1.58161e-12	19.9669	-7.3997
ENSG00000149115.13_3	TNKS1BP1	protein_coding	-0.448955	6.93094	-9.62561	1.39465e-13	1.61325e-12	19.6743	-7.39684
ENSG00000115841.19_4	RMDN2	protein_coding	0.849325	3.11136	9.56475	1.39473e-13	1.61325e-12	19.7226	7.39683
ENSG00000121797.9_4	CCRL2	protein_coding	-0.556149	3.36861	-9.85657	1.44326e-13	1.66793e-12	21.3582	-7.39229
ENSG00000110427.15_4	KIAA1549L	protein_coding	-0.660007	3.44616	-9.34309	1.47151e-13	1.69908e-12	18.5947	-7.38971
ENSG00000157557.11_3	ETS2	protein_coding	0.66459	7.58305	9.492	1.4768e-13	1.70369e-12	19.3069	7.38923
ENSG00000188305.5_3	PEAK3	protein_coding	1.07676	-0.413915	9.58736	1.51458e-13	1.74574e-12	19.937	7.38587
ENSG00000116574.5_2	RHOU	protein_coding	-0.448122	7.01846	-9.4644	1.5641e-13	1.80125e-12	19.0947	-7.38159
ENSG00000050130.17_3	JKAMP	protein_coding	0.214652	5.59697	9.41913	1.58497e-13	1.82303e-12	18.8728	7.37983
ENSG00000014919.12_3	COX15	protein_coding	0.311109	5.81594	9.71298	1.58578e-13	1.82303e-12	20.8217	7.37976
ENSG00000171174.14_2	RBKS	protein_coding	-0.412184	3.89798	-9.73346	1.63913e-13	1.88271e-12	20.1972	-7.37535
ENSG00000117528.12_3	ABCD3	protein_coding	0.356734	7.95014	9.55256	1.65271e-13	1.89666e-12	20.1213	7.37425
ENSG00000176907.4_3	TCIM	protein_coding	-0.799529	4.43216	-9.87784	1.65524e-13	1.8979e-12	20.4544	-7.37405
ENSG00000173638.18_4	SLC19A1	protein_coding	-1.46354	0.93367	-9.20798	1.69402e-13	1.94068e-12	20.0572	-7.37096
ENSG00000108861.8_2	DUSP3	protein_coding	-0.390788	6.44455	-9.6665	1.70954e-13	1.95675e-12	20.5779	-7.36975
ENSG00000158486.13_2	DNAH3	protein_coding	-1.01776	1.18819	-10.0194	1.75984e-13	2.01257e-12	21.332	-7.36588
ENSG00000007944.14_2	MYLIP	protein_coding	-0.434119	3.43853	-9.4313	1.78088e-13	2.03487e-12	18.8707	-7.36429
ENSG00000123810.7_2	B9D2	protein_coding	0.505677	2.69892	9.32827	1.81162e-13	2.0682e-12	19.3713	7.36201
ENSG00000166813.14_2	KIF7	protein_coding	-1.50596	0.31269	-9.67009	1.81675e-13	2.07226e-12	21.115	-7.36163
ENSG00000173226.16_4	IQCB1	protein_coding	0.57732	3.12881	9.52514	1.82865e-13	2.08403e-12	19.207	7.36076
ENSG00000153066.12_3	TXNDC11	protein_coding	0.287533	6.0653	9.40836	1.86869e-13	2.12782e-12	18.8462	7.35787
ENSG00000063978.15_4	RNF4	protein_coding	0.20531	5.9653	9.4608	1.88219e-13	2.14133e-12	19.3505	7.35691
ENSG00000075292.18_3	ZNF638	protein_coding	0.328035	6.58053	9.66601	1.88465e-13	2.14229e-12	20.2771	7.35673
ENSG00000133424.20_6	LARGE1	protein_coding	-0.307548	5.85572	-9.43354	1.90168e-13	2.15978e-12	18.8338	-7.35553
ENSG00000271824.1_6	SMIM32	protein_coding	0.990228	3.29147	9.45701	1.94637e-13	2.20862e-12	19.1791	7.35243
ENSG00000129353.14_4	SLC44A2	protein_coding	-0.548036	7.28804	-9.52396	1.9936e-13	2.26027e-12	19.8177	-7.34922
ENSG00000112977.15_3	DAP	protein_coding	0.193741	7.24879	9.41196	2.00223e-13	2.26811e-12	18.797	7.34865
ENSG00000169957.9_3	ZNF768	protein_coding	-0.330721	5.81455	-9.46163	2.00438e-13	2.26858e-12	19.3819	-7.3485
ENSG00000162383.12_5	SLC1A7	protein_coding	-1.43874	-1.27784	-9.49016	2.01184e-13	2.27507e-12	19.5304	-7.34801
ENSG00000143157.11_2	POGK	protein_coding	0.479932	4.18086	9.42103	2.04941e-13	2.31556e-12	19.1095	7.34553
ENSG00000167759.12_2	KLK13	protein_coding	0.970038	2.30443	9.37165	2.12604e-13	2.4001e-12	18.8416	7.34062
ENSG00000181061.13_3	HIGD1A	protein_coding	-0.328362	9.87348	-9.51406	2.16085e-13	2.4373e-12	19.2528	-7.33845
ENSG00000173559.12_2	NABP1	protein_coding	-0.775895	4.69385	-9.40772	2.19107e-13	2.46927e-12	18.9015	-7.33659
ENSG00000160007.18_3	ARHGAP35	protein_coding	-0.379296	7.67031	-9.39501	2.23863e-13	2.52071e-12	19.072	-7.33371
ENSG00000168404.12_3	MLKL	protein_coding	-0.639726	3.37903	-9.48108	2.24574e-13	2.52656e-12	19.6212	-7.33329
ENSG00000151690.14_3	MFSD6	protein_coding	0.363532	6.98159	9.39025	2.25742e-13	2.53752e-12	18.9977	7.33259
ENSG00000072071.16_3	ADGRL1	protein_coding	-0.342539	4.83326	-9.33377	2.30058e-13	2.58383e-12	18.5329	-7.33006
ENSG00000124593.16_6	AL365205.1	protein_coding	-0.500817	2.35707	-9.24819	2.30651e-13	2.58828e-12	18.4976	-7.32971
ENSG00000168288.12_2	MMADHC	protein_coding	0.30352	6.89245	9.50684	2.32917e-13	2.61149e-12	20.6247	7.3284
ENSG00000148468.16_2	FAM171A1	protein_coding	-0.391547	4.89341	-9.44974	2.34734e-13	2.62926e-12	18.9203	-7.32736
ENSG00000109814.11_3	UGDH	protein_coding	0.452056	8.88386	9.45306	2.34902e-13	2.62926e-12	19.0403	7.32726
ENSG00000003137.8_3	CYP26B1	protein_coding	3.12648	-0.047472	9.35846	2.35306e-13	2.63155e-12	20.2988	7.32703
ENSG00000163961.4_2	RNF168	protein_coding	-0.416261	4.50504	-9.46894	2.38241e-13	2.66211e-12	19.2048	-7.32537
ENSG00000140575.12_3	IQGAP1	protein_coding	0.330867	8.9258	9.56686	2.41223e-13	2.69315e-12	19.462	7.3237
ENSG00000164403.14_3	SHROOM1	protein_coding	0.490137	6.1206	9.41115	2.49046e-13	2.77584e-12	19.582	7.31942
ENSG00000244187.7_3	TMEM141	protein_coding	-0.397483	6.97989	-9.32275	2.49052e-13	2.77584e-12	18.5511	-7.31942
ENSG00000136436.14_6	CALCOCO2	protein_coding	-0.20431	7.44496	-9.312	2.51195e-13	2.79736e-12	18.4844	-7.31827
ENSG00000171813.13_2	PWWP2B	protein_coding	-0.798653	4.46973	-9.35698	2.53349e-13	2.81897e-12	20.4437	-7.31712
ENSG00000166788.9_5	SAAL1	protein_coding	0.782656	2.57677	9.16531	2.5927e-13	2.88241e-12	18.8798	7.31402
ENSG00000174032.16_3	SLC25A30	protein_coding	1.22626	2.92328	9.29562	2.61146e-13	2.90082e-12	21.5698	7.31305
ENSG00000089818.17_2	NECAP1	protein_coding	0.265267	5.53108	9.38845	2.63376e-13	2.92312e-12	19.2819	7.31191
ENSG00000266094.7_3	RASSF5	protein_coding	1.24482	0.111555	9.27513	2.64832e-13	2.93681e-12	18.9874	7.31117
ENSG00000123684.12_2	LPGAT1	protein_coding	0.840732	7.09787	9.37771	2.73863e-13	3.03439e-12	19.0904	7.30666
ENSG00000068912.13_3	ERLEC1	protein_coding	0.28149	5.34368	9.26484	2.86055e-13	3.16682e-12	18.3208	7.3008
ENSG00000174405.13_2	LIG4	protein_coding	0.348041	4.38952	9.27436	2.92106e-13	3.23109e-12	18.3852	7.29799
ENSG00000134317.17_2	GRHL1	protein_coding	0.98805	4.88692	9.35345	2.96489e-13	3.27681e-12	19.1831	7.29598
ENSG00000157833.12_3	GAREM2	protein_coding	-1.10686	1.14369	-9.24626	2.97042e-13	3.28017e-12	18.5313	-7.29573
ENSG00000040487.12_3	PQLC2	protein_coding	-0.749364	3.73706	-9.72546	2.97584e-13	3.2834e-12	24.1073	-7.29549
ENSG00000163659.12_3	TIPARP	protein_coding	0.497546	5.98918	9.31077	3.09789e-13	3.4152e-12	18.67	7.29007
ENSG00000007952.17_3	NOX1	protein_coding	1.03661	5.85292	9.3929	3.13616e-13	3.4545e-12	19.4002	7.28842
ENSG00000167701.13_2	GPT	protein_coding	-0.516644	6.18014	-9.34299	3.17016e-13	3.48903e-12	18.7696	-7.28696
ENSG00000140474.13_3	ULK3	protein_coding	0.570338	6.03229	9.29845	3.17621e-13	3.49277e-12	18.6477	7.28671
ENSG00000243646.9_3	IL10RB	protein_coding	-0.302271	6.52424	-9.34009	3.28332e-13	3.60754e-12	18.5371	-7.28224
ENSG00000143409.15_4	MINDY1	protein_coding	-0.445123	6.00358	-9.37754	3.30866e-13	3.63235e-12	19.1708	-7.2812
ENSG00000149269.9_5	PAK1	protein_coding	-0.273177	6.94788	-9.36262	3.31873e-13	3.64037e-12	18.9765	-7.28079
ENSG00000076351.12_4	SLC46A1	protein_coding	-1.38874	2.34173	-9.24752	3.43845e-13	3.76856e-12	18.8021	-7.27601
ENSG00000154258.16_3	ABCA9	protein_coding	-1.06061	0.345717	-9.18443	3.49824e-13	3.83089e-12	18.2422	-7.27368
ENSG00000178381.11_3	ZFAND2A	protein_coding	-0.581492	4.64634	-9.62729	3.57866e-13	3.9157e-12	19.7063	-7.27061
ENSG00000130147.15_3	SH3BP4	protein_coding	1.12062	5.60489	9.44132	3.58713e-13	3.92171e-12	24.1432	7.27029
ENSG00000167995.15_2	BEST1	protein_coding	0.738512	2.45319	9.32406	3.59034e-13	3.92196e-12	18.829	7.27017
ENSG00000165527.6_3	ARF6	protein_coding	-0.341123	8.06651	-9.38671	3.59973e-13	3.92895e-12	19.7922	-7.26982
ENSG00000178802.17_4	MPI	protein_coding	-0.425408	5.45836	-9.23051	3.60763e-13	3.93432e-12	18.2198	-7.26952
ENSG00000089876.11_4	DHX32	protein_coding	0.376531	6.48144	9.35421	3.63787e-13	3.96402e-12	19.2568	7.26839
ENSG00000198814.12_5	GK	protein_coding	-0.544788	4.14637	-9.29552	3.66271e-13	3.98778e-12	18.4529	-7.26747
ENSG00000072657.8_3	TRHDE	protein_coding	-1.25777	0.228951	-9.36196	3.80044e-13	4.13431e-12	18.7522	-7.26248
ENSG00000182938.5_3	OTOP3	protein_coding	-1.03252	2.66917	-9.19862	3.8575e-13	4.19292e-12	18.4374	-7.26047
ENSG00000144635.8_2	DYNC1LI1	protein_coding	0.423043	4.6533	9.31733	3.88129e-13	4.2153e-12	18.9058	7.25964
ENSG00000143149.12_2	ALDH9A1	protein_coding	0.269101	6.59167	9.37113	3.89846e-13	4.23046e-12	18.6337	7.25904
ENSG00000169902.14_4	TPST1	protein_coding	1.53735	-0.800293	9.41738	3.90496e-13	4.23401e-12	19.2214	7.25882
ENSG00000173762.7_2	CD7	protein_coding	1.32733	0.117558	9.0955	3.93732e-13	4.2656e-12	18.6444	7.2577
ENSG00000164830.18_4	OXR1	protein_coding	-0.413856	5.2589	-9.26799	3.94795e-13	4.27359e-12	18.7862	-7.25733
ENSG00000247596.8_3	TWF2	protein_coding	-0.486746	6.13417	-9.43091	3.98638e-13	4.31164e-12	19.4741	-7.25602
ENSG00000171469.10_3	ZNF561	protein_coding	0.422656	4.95281	9.27155	4.05927e-13	4.38688e-12	18.4869	7.25357
ENSG00000120063.9_2	GNA13	protein_coding	-0.385854	7.4974	-9.20249	4.11963e-13	4.44756e-12	18.1906	-7.25157
ENSG00000123384.13_3	LRP1	protein_coding	-0.471087	8.53768	-9.22138	4.12224e-13	4.44756e-12	18.1171	-7.25149
ENSG00000005812.10_5	FBXL3	protein_coding	-0.528884	6.28545	-9.37119	4.12555e-13	4.44756e-12	19.854	-7.25138
ENSG00000132819.16_2	RBM38	protein_coding	-0.788973	3.28833	-9.35997	4.15866e-13	4.47958e-12	19.1064	-7.25029
ENSG00000108370.16_4	RGS9	protein_coding	-0.561157	3.21034	-9.18527	4.22724e-13	4.54972e-12	18.2598	-7.24808
ENSG00000156510.12_2	HKDC1	protein_coding	-0.734717	6.2904	-9.54473	4.24843e-13	4.56879e-12	19.3378	-7.2474
ENSG00000108578.14_2	BLMH	protein_coding	0.628131	3.78114	9.49099	4.41111e-13	4.73667e-12	19.4565	7.24231
ENSG00000132334.16_4	PTPRE	protein_coding	-0.592862	3.67191	-9.24699	4.41172e-13	4.73667e-12	19.0262	-7.24229
ENSG00000119938.8_2	PPP1R3C	protein_coding	-1.91933	-0.871199	-9.07159	4.5322e-13	4.86205e-12	17.8702	-7.23864
ENSG00000113384.13_2	GOLPH3	protein_coding	0.179686	7.08422	9.26038	4.53865e-13	4.865e-12	18.6969	7.23844
ENSG00000176953.12_4	NFATC2IP	protein_coding	-0.229904	5.63905	-9.21903	4.54967e-13	4.87284e-12	18.1114	-7.23811
ENSG00000182208.13_2	MOB2	protein_coding	-0.310767	4.8026	-9.36003	4.57793e-13	4.89913e-12	19.1805	-7.23727
ENSG00000198089.15_5	SFI1	protein_coding	0.791142	4.87478	9.26405	4.59651e-13	4.91464e-12	18.5511	7.23672
ENSG00000198721.12_5	ECI2	protein_coding	-0.557937	5.29215	-9.22468	4.59989e-13	4.91464e-12	18.3737	-7.23662
ENSG00000070018.8_3	LRP6	protein_coding	-0.378597	5.75247	-9.36553	4.63065e-13	4.94114e-12	20.0247	-7.23572
ENSG00000092020.10_3	PPP2R3C	protein_coding	0.279245	4.42353	9.17029	4.6322e-13	4.94114e-12	18.0491	7.23567
ENSG00000050393.11_3	MCUR1	protein_coding	-0.497711	4.81892	-9.26804	4.86362e-13	5.18379e-12	18.6947	-7.22906
ENSG00000168476.11_3	REEP4	protein_coding	-0.48245	4.96322	-9.21869	4.90788e-13	5.22673e-12	18.5503	-7.22783
ENSG00000150540.13_2	HNMT	protein_coding	-0.376391	4.89112	-9.30888	4.95715e-13	5.27494e-12	18.3824	-7.22647
ENSG00000168564.5_3	CDKN2AIP	protein_coding	0.331017	5.32662	9.19327	5.15075e-13	5.47652e-12	18.4226	7.22126
ENSG00000151292.17_4	CSNK1G3	protein_coding	0.362667	6.1974	9.32416	5.16911e-13	5.49161e-12	19.8244	7.22078
ENSG00000196187.11_4	TMEM63A	protein_coding	0.313148	6.80464	9.29142	5.25853e-13	5.5821e-12	18.7084	7.21845
ENSG00000205572.9_3	SERF1B	protein_coding	-0.611803	3.98045	-9.22306	5.29762e-13	5.61907e-12	18.167	-7.21744
ENSG00000187193.8_3	MT1X	protein_coding	-1.13226	2.49477	-9.08923	5.36709e-13	5.68817e-12	17.8882	-7.21567
ENSG00000101236.16_2	RNF24	protein_coding	-0.713201	3.20952	-9.31456	5.42637e-13	5.74637e-12	19.3876	-7.21417
ENSG00000122121.10_2	XPNPEP2	protein_coding	-0.684179	4.08226	-9.22717	5.53037e-13	5.85126e-12	18.2888	-7.21159
ENSG00000015133.18_2	CCDC88C	protein_coding	-0.545887	5.84374	-9.23018	5.53432e-13	5.85126e-12	18.5889	-7.21149
ENSG00000107742.12_2	SPOCK2	protein_coding	2.59425	-0.149529	9.20864	5.56481e-13	5.87878e-12	19.6758	7.21074
ENSG00000166166.12_2	TRMT61A	protein_coding	-0.632513	3.29524	-9.19801	5.58306e-13	5.89332e-12	18.6324	-7.2103
ENSG00000181634.7_2	TNFSF15	protein_coding	0.90246	4.66083	9.16624	5.59082e-13	5.89679e-12	18.0212	7.21011
ENSG00000179094.15_4	PER1	protein_coding	-0.401133	4.3248	-9.07703	5.6465e-13	5.95075e-12	17.744	-7.20876
ENSG00000010379.15_3	SLC6A13	protein_coding	2.79288	-2.83418	9.16984	5.7002e-13	6.00254e-12	19.3073	7.20747
ENSG00000140265.12_2	ZSCAN29	protein_coding	0.249688	4.8531	9.13852	5.70788e-13	6.00583e-12	17.9431	7.20728
ENSG00000151611.14_3	MMAA	protein_coding	0.256315	4.57176	9.13305	5.75726e-13	6.05294e-12	17.9663	7.20611
ENSG00000134215.15_3	VAV3	protein_coding	-0.581893	6.82019	-9.29361	5.82843e-13	6.12288e-12	18.4903	-7.20444
ENSG00000159173.18_3	TNNI1	protein_coding	0.557914	2.83325	9.11559	5.84752e-13	6.13803e-12	17.7503	7.20399
ENSG00000078747.14_3	ITCH	protein_coding	0.332245	7.01384	9.17574	5.9912e-13	6.28384e-12	18.3426	7.20068
ENSG00000149948.13_5	HMGA2	protein_coding	-1.46869	1.13765	-8.93382	6.02056e-13	6.30961e-12	19.0014	-7.20002
ENSG00000156006.4_2	NAT2	protein_coding	-0.302269	4.98655	-9.08596	6.07777e-13	6.3645e-12	17.6554	-7.19873
ENSG00000179820.15_3	MYADM	protein_coding	1.00254	3.48001	9.07531	6.2426e-13	6.5319e-12	19.0378	7.19508
ENSG00000058063.15_4	ATP11B	protein_coding	0.527574	7.53734	9.34107	6.25685e-13	6.53718e-12	21.8052	7.19476
ENSG00000244474.5_3	UGT1A4	protein_coding	1.072	2.92897	9.06661	6.25758e-13	6.53718e-12	18.0321	7.19475
ENSG00000088280.18_3	ASAP3	protein_coding	-0.426829	4.8244	-9.12326	6.27173e-13	6.54677e-12	17.828	-7.19444
ENSG00000100889.11_2	PCK2	protein_coding	-0.342266	6.73209	-9.11392	6.34901e-13	6.62219e-12	17.7259	-7.19277
ENSG00000071282.11_2	LMCD1	protein_coding	1.11919	0.917171	8.88918	6.4342e-13	6.70573e-12	17.8829	7.19095
ENSG00000158941.16_5	CCAR2	protein_coding	0.189964	6.50986	9.08855	6.47195e-13	6.73974e-12	17.8281	7.19015
ENSG00000151575.14_4	TEX9	protein_coding	0.561852	2.50431	9.25159	6.60811e-13	6.87609e-12	18.3746	7.18731
ENSG00000110328.5_3	GALNT18	protein_coding	-0.596881	3.59217	-9.2182	6.75764e-13	7.02613e-12	18.2097	-7.18425
ENSG00000075461.5_2	CACNG4	protein_coding	-1.3878	-0.197637	-9.10919	6.77258e-13	7.03611e-12	17.7882	-7.18395
ENSG00000213213.13_3	CCDC183	protein_coding	-1.12991	1.83457	-8.86671	6.81854e-13	7.07826e-12	17.5642	-7.18303
ENSG00000162613.16_3	FUBP1	protein_coding	0.369332	6.11997	9.24199	6.83458e-13	7.08933e-12	19.044	7.1827
ENSG00000128242.12_2	GAL3ST1	protein_coding	-0.821164	4.40086	-9.1776	6.8884e-13	7.13953e-12	18.1003	-7.18163
ENSG00000180357.9_3	ZNF609	protein_coding	0.528124	5.78881	9.25013	6.99697e-13	7.24635e-12	20.2307	7.17949
ENSG00000176273.14_2	SLC35G1	protein_coding	0.550187	4.87533	9.07672	7.01309e-13	7.25733e-12	17.634	7.17918
ENSG00000128699.13_5	ORMDL1	protein_coding	0.641311	4.99792	9.25491	7.0214e-13	7.26023e-12	21.4498	7.17902
ENSG00000198876.12_4	DCAF12	protein_coding	0.26238	5.96466	9.20435	7.05484e-13	7.28908e-12	18.3602	7.17837
ENSG00000142733.15_4	MAP3K6	protein_coding	-0.603562	2.77318	-9.29644	7.17436e-13	7.40675e-12	18.5147	-7.17607
ENSG00000122644.12_5	ARL4A	protein_coding	-0.396283	6.41025	-9.11086	7.18759e-13	7.4146e-12	18.0718	-7.17582
ENSG00000169676.5_3	DRD5	protein_coding	3.55577	-2.78035	8.99764	7.21884e-13	7.441e-12	18.7567	7.17522
ENSG00000125845.6_3	BMP2	protein_coding	-0.68979	6.39762	-9.06466	7.3934e-13	7.61497e-12	17.6594	-7.17196
ENSG00000253368.3_4	TRNP1	protein_coding	1.47211	4.11341	9.02458	7.44017e-13	7.65715e-12	18.0754	7.17109
ENSG00000178226.10_3	PRSS36	protein_coding	-0.514994	1.97644	-9.132	7.45482e-13	7.66624e-12	18.3703	-7.17082
ENSG00000135220.10_2	UGT2A3	protein_coding	-0.72435	2.18384	-9.21739	7.47763e-13	7.68369e-12	18.1572	-7.1704
ENSG00000168306.12_2	ACOX2	protein_coding	0.93739	4.00257	9.09388	7.52983e-13	7.73129e-12	17.8778	7.16945
ENSG00000060339.13_4	CCAR1	protein_coding	0.301512	6.00284	9.14311	7.77827e-13	7.98016e-12	18.1123	7.16501
ENSG00000000005.5_2	TNMD	protein_coding	-1.26519	-1.18888	-9.08373	8.05471e-13	8.25733e-12	18.2109	-7.16022
ENSG00000126247.10_6	CAPNS1	protein_coding	0.236703	8.76151	9.09348	8.18581e-13	8.3852e-12	17.8813	7.15801
ENSG00000108654.14_4	DDX5	protein_coding	0.440184	8.83644	9.16351	8.2997e-13	8.48453e-12	19.4465	7.15611
ENSG00000151748.14_3	SAV1	protein_coding	-0.627724	5.37574	-9.01996	8.30211e-13	8.48453e-12	17.444	-7.15607
ENSG00000174327.6_2	SLC16A13	protein_coding	-0.423733	3.01407	-9.05462	8.30332e-13	8.48453e-12	17.5547	-7.15605
ENSG00000111615.13_4	KRR1	protein_coding	0.266733	5.13281	9.05238	8.30856e-13	8.48453e-12	17.7291	7.15597
ENSG00000185222.9_1	TCEAL9	protein_coding	-0.545936	4.95278	-9.06979	8.34921e-13	8.51943e-12	17.887	-7.1553
ENSG00000117602.11_2	RCAN3	protein_coding	-0.500748	4.11205	-9.20203	8.4371e-13	8.60245e-12	18.3358	-7.15386
ENSG00000140795.12_2	MYLK3	protein_coding	4.37615	-2.82396	9.03057	8.53289e-13	8.69338e-12	20.4327	7.15231
ENSG00000108352.12_5	RAPGEFL1	protein_coding	-0.440634	7.32838	-9.12523	8.61205e-13	8.76724e-12	18.3636	-7.15104
ENSG00000107719.8_2	PALD1	protein_coding	1.22891	0.635258	8.97002	8.64569e-13	8.79468e-12	18.1621	7.15051
ENSG00000138764.14_3	CCNG2	protein_coding	-0.555827	7.06334	-9.03063	8.76e-13	8.90409e-12	17.5489	-7.14871
ENSG00000181467.4_3	RAP2B	protein_coding	-0.580555	6.41435	-9.15388	8.97788e-13	9.11851e-12	18.0017	-7.14533
ENSG00000136514.2_2	RTP4	protein_coding	1.14398	3.52624	9.04211	9.01643e-13	9.1506e-12	17.7626	7.14474
ENSG00000203485.12_2	INF2	protein_coding	-0.391934	8.17598	-9.284	9.12772e-13	9.25641e-12	18.5924	-7.14306
ENSG00000163638.13_3	ADAMTS9	protein_coding	1.19106	1.65625	9.37811	9.35193e-13	9.47647e-12	18.9519	7.13972
ENSG00000136636.12_4	KCTD3	protein_coding	-0.375299	5.95457	-8.98435	9.4174e-13	9.53548e-12	17.3088	-7.13876
ENSG00000115648.13_3	MLPH	protein_coding	-0.97048	5.15172	-9.02443	9.53535e-13	9.64749e-12	17.5858	-7.13705
ENSG00000205730.6_4	ITPRIPL2	protein_coding	-0.525348	5.30443	-9.15499	9.61018e-13	9.71573e-12	19.0794	-7.13598
ENSG00000075399.13_5	VPS9D1	protein_coding	-0.440981	3.32189	-8.972	9.63308e-13	9.7314e-12	17.4572	-7.13565
ENSG00000119139.19_5	TJP2	protein_coding	0.338688	8.08634	9.05756	9.73649e-13	9.82833e-12	18.0384	7.13418
ENSG00000168646.12_4	AXIN2	protein_coding	-0.759155	3.05082	-9.1197	9.93953e-13	1.00256e-11	17.8165	-7.13134
ENSG00000160014.16_2	CALM3	protein_coding	-0.162271	8.55565	-8.9514	1.01624e-12	1.02426e-11	17.1709	-7.12829
ENSG00000133816.15_5	MICAL2	protein_coding	-0.528566	8.40231	-8.99989	1.01841e-12	1.02565e-11	17.4355	-7.128
ENSG00000177119.15_4	ANO6	protein_coding	-0.48223	5.65803	-8.99322	1.03034e-12	1.03681e-11	17.3281	-7.12639
ENSG00000092758.17_5	COL9A3	protein_coding	1.66899	-0.250264	8.80054	1.03106e-12	1.03681e-11	17.7475	7.1263
ENSG00000101160.13_2	CTSZ	protein_coding	0.323054	9.19806	8.95549	1.03773e-12	1.04272e-11	17.175	7.12541
ENSG00000163701.18_3	IL17RE	protein_coding	-0.358167	6.46689	-8.95915	1.04296e-12	1.04718e-11	17.1914	-7.12472
ENSG00000100711.13_2	ZFYVE21	protein_coding	-0.420835	5.15733	-9.0659	1.0531e-12	1.05655e-11	20.2049	-7.12338
ENSG00000086696.10_3	HSD17B2	protein_coding	0.790675	8.39797	9.13232	1.06167e-12	1.06434e-11	19.1402	7.12227
ENSG00000173992.8_2	CCS	protein_coding	-0.367356	4.3143	-8.95199	1.10553e-12	1.10747e-11	17.6417	-7.11669
ENSG00000138760.9_3	SCARB2	protein_coding	-0.238024	8.74241	-8.93435	1.107e-12	1.10809e-11	17.1071	-7.1165
ENSG00000143771.11_3	CNIH4	protein_coding	-0.302331	6.30819	-8.96125	1.11832e-12	1.11857e-11	17.1809	-7.1151
ENSG00000198455.4_2	ZXDB	protein_coding	-0.501263	2.96007	-9.1119	1.12748e-12	1.12688e-11	19.1418	-7.11397
ENSG00000008277.14_2	ADAM22	protein_coding	0.914419	1.41119	8.89559	1.20116e-12	1.19961e-11	17.1213	7.10524
ENSG00000175164.14_4	ABO	protein_coding	-0.510505	5.35526	-9.0418	1.20394e-12	1.20148e-11	17.4295	-7.10492
ENSG00000128604.19_4	IRF5	protein_coding	-0.68186	2.87698	-8.89571	1.22515e-12	1.22091e-11	17.0681	-7.10251
ENSG00000109686.17_6	SH3D19	protein_coding	0.338764	8.0445	9.00981	1.22526e-12	1.22091e-11	17.7953	7.10249
ENSG00000064309.14_2	CDON	protein_coding	1.35664	1.32126	9.23952	1.23182e-12	1.22651e-11	21.0219	7.10176
ENSG00000112242.14_4	E2F3	protein_coding	0.880228	3.50483	8.82886	1.23627e-12	1.23001e-11	18.7138	7.10126
ENSG00000162909.17_2	CAPN2	protein_coding	-0.235801	9.39906	-8.94541	1.2414e-12	1.23418e-11	17.1243	-7.10069
ENSG00000104946.12_4	TBC1D17	protein_coding	-0.279887	4.43756	-8.88782	1.24375e-12	1.23559e-11	17.0238	-7.10042
ENSG00000163817.15_3	SLC6A20	protein_coding	0.58	5.878	9.2196	1.25394e-12	1.24477e-11	18.1202	7.0993
ENSG00000107679.14_3	PLEKHA1	protein_coding	-0.335905	6.73421	-9.00403	1.2781e-12	1.26779e-11	17.8786	-7.09666
ENSG00000114268.11_3	PFKFB4	protein_coding	-0.595035	5.22085	-8.9071	1.29084e-12	1.27947e-11	17.0105	-7.09529
ENSG00000196639.6_3	HRH1	protein_coding	0.87213	3.89746	9.1939	1.31083e-12	1.29831e-11	20.5236	7.09316
ENSG00000079257.7_2	LXN	protein_coding	0.579274	5.79671	8.98103	1.31794e-12	1.30436e-11	17.476	7.09241
ENSG00000128833.12_2	MYO5C	protein_coding	-0.377862	6.14675	-8.9049	1.33506e-12	1.32031e-11	17.0912	-7.09063
ENSG00000105135.15_2	ILVBL	protein_coding	-0.343434	6.29897	-8.99454	1.34246e-12	1.32664e-11	18.1143	-7.08986
ENSG00000106484.15_3	MEST	protein_coding	0.711517	2.88339	8.9016	1.34624e-12	1.32937e-11	17.1188	7.08947
ENSG00000164823.10_4	OSGIN2	protein_coding	0.47324	4.32359	8.89351	1.36866e-12	1.3505e-11	18.3593	7.08719
ENSG00000183421.11_2	RIPK4	protein_coding	-0.809929	5.24738	-9.12645	1.37324e-12	1.354e-11	18.2662	-7.08672
ENSG00000163539.16_3	CLASP2	protein_coding	0.309199	4.47347	8.89563	1.4355e-12	1.41433e-11	17.4144	7.08058
ENSG00000180182.10_2	MED14	protein_coding	-0.320222	6.0984	-8.88814	1.45309e-12	1.43059e-11	17.0363	-7.07889
ENSG00000110497.14_5	AMBRA1	protein_coding	0.396955	5.55591	9.00138	1.45629e-12	1.43267e-11	18.7492	7.07859
ENSG00000101752.11_2	MIB1	protein_coding	0.367433	6.21861	9.05299	1.4578e-12	1.43308e-11	18.5472	7.07845
ENSG00000137177.19_3	KIF13A	protein_coding	-0.300708	5.92252	-8.89255	1.49534e-12	1.46889e-11	17.003	-7.07492
ENSG00000164300.16_2	SERINC5	protein_coding	-0.330413	6.84393	-8.86196	1.5169e-12	1.48896e-11	16.8801	-7.07294
ENSG00000167861.15_2	HID1	protein_coding	-0.591095	5.25156	-9.03864	1.54546e-12	1.51586e-11	17.4999	-7.07035
ENSG00000164647.8_2	STEAP1	protein_coding	-1.05131	2.31891	-8.85817	1.56005e-12	1.52903e-11	18.3734	-7.06904
ENSG00000109181.11_2	UGT2B10	protein_coding	-1.59929	-1.72998	-8.81176	1.6072e-12	1.57407e-11	17.0043	-7.06491
ENSG00000206077.10_2	ZDHHC11B	protein_coding	-1.00314	1.16584	-8.94217	1.63169e-12	1.59688e-11	17.1303	-7.06281
ENSG00000250021.7_5	C15orf38-AP3S2	protein_coding	-0.388952	5.07903	-8.83808	1.63778e-12	1.60164e-11	16.8347	-7.06229
ENSG00000072958.8_3	AP1M1	protein_coding	0.815904	3.55469	8.91255	1.64853e-12	1.61096e-11	17.263	7.06138
ENSG00000117308.14_3	GALE	protein_coding	-0.429432	7.28181	-8.97336	1.67658e-12	1.63715e-11	17.8218	-7.05904
ENSG00000127124.15_4	HIVEP3	protein_coding	0.455961	3.41011	8.93882	1.68378e-12	1.64297e-11	17.3303	7.05844
ENSG00000203668.2_4	CHML	protein_coding	0.411723	4.10873	9.02246	1.71104e-12	1.66833e-11	17.4017	7.05621
ENSG00000164379.6_3	FOXQ1	protein_coding	0.79757	2.95087	8.79426	1.71473e-12	1.67069e-11	16.976	7.05591
ENSG00000182827.8_2	ACBD3	protein_coding	0.285725	6.34797	8.99565	1.71749e-12	1.67214e-11	18.8325	7.05569
ENSG00000143256.4_2	PFDN2	protein_coding	0.524353	3.91357	8.80535	1.73275e-12	1.68575e-11	17.4395	7.05446
ENSG00000015475.18_3	BID	protein_coding	0.421427	4.06826	8.9696	1.73869e-12	1.69027e-11	17.5165	7.05398
ENSG00000138315.12_2	OIT3	protein_coding	-0.816967	0.901905	-9.01251	1.74109e-12	1.69137e-11	17.6771	-7.05379
ENSG00000119537.17_4	KDSR	protein_coding	-0.608271	4.25685	-8.92869	1.75865e-12	1.70716e-11	19.4321	-7.05239
ENSG00000164414.17_3	SLC35A1	protein_coding	-0.335774	4.63536	-8.90301	1.80253e-12	1.74847e-11	17.4565	-7.04897
ENSG00000060566.13_2	CREB3L3	protein_coding	-1.22871	0.936684	-9.0522	1.8169e-12	1.76111e-11	17.617	-7.04786
ENSG00000240224.1_3	UGT1A5	protein_coding	1.30147	1.74755	9.02408	1.85156e-12	1.79339e-11	17.8074	7.04523
ENSG00000169583.12_2	CLIC3	protein_coding	-0.985736	2.18576	-8.72715	1.88156e-12	1.82111e-11	16.483	-7.04299
ENSG00000134531.9_3	EMP1	protein_coding	-0.605485	10.5272	-8.95204	1.91141e-12	1.84863e-11	17.1485	-7.0408
ENSG00000176973.7_3	FAM89B	protein_coding	0.786307	4.57392	8.8399	1.95478e-12	1.88919e-11	18.1386	7.03767
ENSG00000188112.8_2	C6orf132	protein_coding	-0.363204	6.11484	-8.88514	1.96799e-12	1.90056e-11	16.964	-7.03673
ENSG00000075420.12_2	FNDC3B	protein_coding	0.386292	6.35057	8.80453	1.97905e-12	1.90984e-11	16.7611	7.03595
ENSG00000203727.3_3	SAMD5	protein_coding	-0.957149	3.28062	-8.8234	1.98366e-12	1.91289e-11	17.1653	-7.03563
ENSG00000109606.12_2	DHX15	protein_coding	0.303699	7.60135	8.8548	1.99437e-12	1.92181e-11	17.1237	7.03488
ENSG00000117620.14_3	SLC35A3	protein_coding	-0.274863	8.19415	-8.83107	2.07198e-12	1.99513e-11	17.0744	-7.02955
ENSG00000213722.8_3	DDAH2	protein_coding	-0.380986	7.21189	-8.76996	2.07768e-12	1.99916e-11	16.5062	-7.02917
ENSG00000104915.14_3	STX10	protein_coding	0.466155	5.14007	8.76977	2.0997e-12	2.01887e-11	16.7527	7.0277
ENSG00000164142.15_3	FAM160A1	protein_coding	-0.574226	4.37301	-8.83974	2.10486e-12	2.02235e-11	17.1756	-7.02735
ENSG00000043143.20_3	JADE2	protein_coding	-0.701319	3.53794	-8.96162	2.13512e-12	2.04993e-11	17.6136	-7.02536
ENSG00000107338.9_3	SHB	protein_coding	0.884095	4.26285	8.82162	2.14765e-12	2.06034e-11	17.1747	7.02454
ENSG00000141736.13_3	ERBB2	protein_coding	-0.456561	8.47697	-8.87848	2.14911e-12	2.06034e-11	17.4323	-7.02445
ENSG00000092871.16_3	RFFL	protein_coding	0.360044	6.25894	8.82392	2.15065e-12	2.06034e-11	16.8935	7.02435
ENSG00000065361.15_4	ERBB3	protein_coding	-0.399488	8.84079	-8.77194	2.24674e-12	2.15082e-11	16.6406	-7.01824
ENSG00000168792.4_2	ABHD15	protein_coding	-0.512894	4.74861	-8.8126	2.29533e-12	2.19574e-11	17.7847	-7.01525
ENSG00000013583.9_4	HEBP1	protein_coding	-0.342408	5.86439	-8.92094	2.30153e-12	2.20007e-11	17.0737	-7.01488
ENSG00000130821.15_4	SLC6A8	protein_coding	-0.560357	8.69056	-8.72455	2.32335e-12	2.21933e-11	16.4141	-7.01356
ENSG00000049245.12_3	VAMP3	protein_coding	-0.210894	7.00167	-8.78506	2.35835e-12	2.25112e-11	16.6272	-7.01147
ENSG00000171988.18_4	JMJD1C	protein_coding	0.395542	6.39738	8.79323	2.36195e-12	2.25293e-11	16.7338	7.01125
ENSG00000101311.15_2	FERMT1	protein_coding	-0.508372	6.4493	-8.77573	2.37039e-12	2.25934e-11	16.5932	-7.01075
ENSG00000105738.10_4	SIPA1L3	protein_coding	-0.317123	7.22606	-8.78502	2.39347e-12	2.27969e-11	16.5845	-7.0094
ENSG00000243660.9_3	ZNF487	protein_coding	-0.424591	1.98295	-8.69573	2.45268e-12	2.33439e-11	16.3847	-7.00598
ENSG00000214357.8_2	NEURL1B	protein_coding	-0.69605	5.49124	-8.76073	2.47513e-12	2.35405e-11	16.5628	-7.0047
ENSG00000221869.4_2	CEBPD	protein_coding	0.816997	3.8213	8.64271	2.49735e-12	2.37347e-11	16.8235	7.00345
ENSG00000105656.12_3	ELL	protein_coding	0.326328	4.41261	8.75103	2.50458e-12	2.37863e-11	16.6509	7.00305
ENSG00000107758.15_3	PPP3CB	protein_coding	0.221449	5.301	8.83207	2.54091e-12	2.41139e-11	17.5767	7.00103
ENSG00000108788.11_2	MLX	protein_coding	-0.231132	7.22832	-8.81906	2.54422e-12	2.41252e-11	17.0623	-7.00085
ENSG00000132561.13_5	MATN2	protein_coding	-0.511584	2.44748	-9.02523	2.54577e-12	2.41252e-11	17.342	-7.00076
ENSG00000168785.7_3	TSPAN5	protein_coding	-0.577595	4.1446	-8.80367	2.57458e-12	2.43807e-11	16.6492	-6.99918
ENSG00000135926.14_5	TMBIM1	protein_coding	-0.341793	8.95383	-8.91739	2.59622e-12	2.4568e-11	17.0204	-6.99801
ENSG00000170214.4_4	ADRA1B	protein_coding	1.2299	0.397872	8.79437	2.61098e-12	2.46899e-11	16.9957	6.99722
ENSG00000070759.16_2	TESK2	protein_coding	-0.550993	3.46835	-8.74639	2.68842e-12	2.54039e-11	16.663	-6.99312
ENSG00000106025.8_2	TSPAN12	protein_coding	-0.632473	3.03097	-8.8289	2.69201e-12	2.54196e-11	16.7439	-6.99293
ENSG00000124784.8_2	RIOK1	protein_coding	0.370617	3.10815	8.69836	2.70334e-12	2.55083e-11	16.395	6.99234
ENSG00000180370.10_2	PAK2	protein_coding	0.23703	7.1287	8.77417	2.70985e-12	2.55514e-11	16.9152	6.992
ENSG00000204070.9_5	SYS1	protein_coding	0.356192	5.24776	8.78797	2.74215e-12	2.58375e-11	16.933	6.99034
ENSG00000108375.12_4	RNF43	protein_coding	-0.528322	5.37163	-8.82645	2.77315e-12	2.61109e-11	16.8218	-6.98877
ENSG00000110237.4_4	ARHGEF17	protein_coding	-0.527405	1.96739	-8.69936	2.78064e-12	2.61626e-11	16.2956	-6.98839
ENSG00000205356.9_3	TECPR1	protein_coding	-0.230967	5.56124	-8.73658	2.80491e-12	2.63721e-11	16.4848	-6.98717
ENSG00000173473.10_3	SMARCC1	protein_coding	0.306636	5.49351	8.73207	2.83135e-12	2.66002e-11	16.4183	6.98585
ENSG00000103126.14_2	AXIN1	protein_coding	0.272556	5.834	8.77109	2.8332e-12	2.66002e-11	16.7417	6.98576
ENSG00000155508.13_4	CNOT8	protein_coding	0.337314	6.22377	8.84208	2.85509e-12	2.67865e-11	17.5706	6.98468
ENSG00000206560.11_3	ANKRD28	protein_coding	0.365792	5.60674	8.99577	2.86463e-12	2.68569e-11	17.5345	6.98421
ENSG00000138744.14_5	NAAA	protein_coding	-0.375235	6.56757	-8.71256	2.87872e-12	2.69698e-11	16.2888	-6.98352
ENSG00000186654.20_4	PRR5	protein_coding	0.430942	5.06895	8.72733	2.88118e-12	2.69736e-11	16.5454	6.9834
ENSG00000197562.9_3	RAB40C	protein_coding	-0.517559	5.10688	-8.80511	2.90488e-12	2.71762e-11	20.3244	-6.98225
ENSG00000196814.14_2	MVB12B	protein_coding	-1.04872	2.16376	-8.81726	2.91479e-12	2.72496e-11	17.1919	-6.98177
ENSG00000204610.12_3	TRIM15	protein_coding	-0.486157	5.62175	-8.76786	2.96995e-12	2.77455e-11	16.7522	-6.97914
ENSG00000185619.18_1	PCGF3	protein_coding	0.30089	6.27404	8.78586	2.97312e-12	2.77554e-11	16.9272	6.97899
ENSG00000135045.6_2	C9orf40	protein_coding	-0.721396	2.60338	-8.81464	3.03538e-12	2.83166e-11	16.7521	-6.97608
ENSG00000168907.13_2	PLA2G4F	protein_coding	-0.520518	5.92876	-8.86035	3.0492e-12	2.84253e-11	17.0669	-6.97544
ENSG00000145819.16_5	ARHGAP26	protein_coding	0.46391	6.69501	8.79096	3.07809e-12	2.86744e-11	17.4724	6.97411
ENSG00000162460.6_2	TMEM82	protein_coding	-0.373374	3.82847	-8.66642	3.08162e-12	2.8687e-11	16.2307	-6.97395
ENSG00000064687.12_2	ABCA7	protein_coding	-0.36985	5.32445	-8.67023	3.09116e-12	2.87554e-11	16.1655	-6.97352
ENSG00000136021.18_3	SCYL2	protein_coding	0.319628	7.20716	8.94222	3.15785e-12	2.93551e-11	18.2213	6.97051
ENSG00000007968.6_2	E2F2	protein_coding	-1.01837	3.28404	-8.62603	3.16836e-12	2.9432e-11	16.3695	-6.97005
ENSG00000168209.4_3	DDIT4	protein_coding	1.02654	7.03002	8.75034	3.17122e-12	2.94378e-11	17.2589	6.96992
ENSG00000132481.6_3	TRIM47	protein_coding	-0.847608	4.89023	-8.83178	3.2637e-12	3.02749e-11	17.051	-6.96587
ENSG00000111696.11_4	NT5DC3	protein_coding	0.911314	3.58981	8.77935	3.2746e-12	3.03546e-11	17.4092	6.96541
ENSG00000135124.14_3	P2RX4	protein_coding	-0.345425	6.1624	-8.74228	3.27947e-12	3.03784e-11	16.4258	-6.9652
ENSG00000071073.12_2	MGAT4A	protein_coding	0.290325	8.67983	8.69229	3.30122e-12	3.05583e-11	16.3665	6.96427
ENSG00000116133.12_3	DHCR24	protein_coding	-0.245309	9.55226	-8.64995	3.54384e-12	3.27811e-11	16.0704	-6.95427
ENSG00000170412.16_5	GPRC5C	protein_coding	-0.62172	6.27978	-8.80765	3.55876e-12	3.2892e-11	16.916	-6.95368
ENSG00000113790.10_3	EHHADH	protein_coding	-0.375918	5.38759	-8.6676	3.56082e-12	3.2892e-11	16.1534	-6.9536
ENSG00000101194.17_4	SLC17A9	protein_coding	-0.884393	0.514699	-8.6371	3.57135e-12	3.29661e-11	16.0663	-6.95318
ENSG00000140859.15_4	KIFC3	protein_coding	-1.2084	1.48817	-8.82601	3.60659e-12	3.32681e-11	16.8981	-6.9518
ENSG00000197818.11_3	SLC9A8	protein_coding	0.432548	5.20931	8.65328	3.61151e-12	3.32902e-11	16.2326	6.95161
ENSG00000162704.15_3	ARPC5	protein_coding	0.250729	8.44655	8.68434	3.67728e-12	3.38726e-11	16.539	6.94906
ENSG00000139266.5_2	45360	protein_coding	-0.67159	1.93696	-8.7263	3.70598e-12	3.41132e-11	17.004	-6.94796
ENSG00000213930.11_3	GALT	protein_coding	-0.402564	4.00807	-8.71813	3.73673e-12	3.43722e-11	16.7103	-6.9468
ENSG00000096433.10_2	ITPR3	protein_coding	-0.286331	8.40456	-8.69818	3.77086e-12	3.46618e-11	16.3072	-6.94551
ENSG00000157483.8_3	MYO1E	protein_coding	-0.378939	7.60415	-8.69597	3.78511e-12	3.47686e-11	16.4384	-6.94498
ENSG00000160588.9_2	MPZL3	protein_coding	-0.418876	5.45625	-8.6418	3.8065e-12	3.49407e-11	16.1162	-6.94419
ENSG00000137193.13_2	PIM1	protein_coding	0.676717	7.00817	8.64389	3.88011e-12	3.55916e-11	16.2686	6.94148
ENSG00000214274.9_3	ANG	protein_coding	-0.530062	3.30297	-8.63402	3.89838e-12	3.57342e-11	16.033	-6.94082
ENSG00000171522.5_2	PTGER4	protein_coding	-0.404602	4.63024	-8.65119	3.92198e-12	3.59255e-11	16.1003	-6.93996
ENSG00000105835.11_3	NAMPT	protein_coding	-0.24047	6.94604	-8.61219	3.98096e-12	3.64404e-11	15.944	-6.93786
ENSG00000185813.10_4	PCYT2	protein_coding	-0.410666	6.15005	-8.74487	4.01197e-12	3.66988e-11	17.6253	-6.93676
ENSG00000140718.20_3	FTO	protein_coding	0.684069	3.08389	8.57876	4.03543e-12	3.68878e-11	16.4437	6.93593
ENSG00000101558.13_4	VAPA	protein_coding	-0.215233	8.07796	-8.63603	4.05456e-12	3.70369e-11	16.0835	-6.93527
ENSG00000133477.16_2	FAM83F	protein_coding	-0.299065	6.13366	-8.61873	4.06234e-12	3.70823e-11	16.099	-6.935
ENSG00000165030.3_2	NFIL3	protein_coding	-0.422842	5.4509	-8.5928	4.16295e-12	3.79743e-11	15.9539	-6.93154
ENSG00000042493.15_2	CAPG	protein_coding	0.377214	6.98526	8.68333	4.25762e-12	3.88109e-11	16.1732	6.92836
ENSG00000172482.4_2	AGXT	protein_coding	-1.36855	-0.704587	-8.54159	4.27509e-12	3.89432e-11	16.4442	-6.92778
ENSG00000100079.6_2	LGALS2	protein_coding	-0.88185	0.763914	-8.93978	4.29943e-12	3.91379e-11	17.2897	-6.92697
ENSG00000172927.3	MYEOV	protein_coding	1.11607	4.74171	8.65322	4.30589e-12	3.91696e-11	16.2871	6.92676
ENSG00000104763.18_5	ASAH1	protein_coding	-0.200757	7.2678	-8.59757	4.31064e-12	3.91857e-11	15.8817	-6.9266
ENSG00000165152.8_3	TMEM246	protein_coding	-0.961951	4.9929	-9.15244	4.38758e-12	3.98576e-11	19.6253	-6.9241
ENSG00000138166.5_2	DUSP5	protein_coding	1.13013	5.79733	8.74157	4.39535e-12	3.99006e-11	16.546	6.92385
ENSG00000130449.5_3	ZSWIM6	protein_coding	0.380798	5.28393	8.71348	4.40084e-12	3.9923e-11	17.1546	6.92367
ENSG00000188158.15_5	NHS	protein_coding	1.62416	1.44661	8.93756	4.46485e-12	4.04758e-11	18.1132	6.92163
ENSG00000136867.10_2	SLC31A2	protein_coding	-0.463004	3.82558	-8.6598	4.52982e-12	4.10365e-11	16.1983	-6.91958
ENSG00000160972.9_3	PPP1R16A	protein_coding	-0.434742	6.50409	-8.66261	4.56304e-12	4.1309e-11	16.9569	-6.91855
ENSG00000073734.9_4	ABCB11	protein_coding	-0.718121	2.41655	-8.66246	4.64186e-12	4.19937e-11	16.492	-6.91612
ENSG00000149564.11_2	ESAM	protein_coding	-0.655968	3.53632	-8.55665	4.65607e-12	4.20933e-11	15.8875	-6.91569
ENSG00000254827.5_2	SLC22A18AS	protein_coding	-0.401797	4.94541	-8.59452	4.83496e-12	4.36805e-11	15.9593	-6.91034
ENSG00000181409.12_3	AATK	protein_coding	-0.874813	3.92394	-9.0435	4.85061e-12	4.37919e-11	17.5085	-6.90988
ENSG00000177707.10_5	NECTIN3	protein_coding	-0.405189	5.72495	-8.60364	4.98091e-12	4.49375e-11	16.0233	-6.90612
ENSG00000001461.16_2	NIPAL3	protein_coding	-0.455682	5.67205	-8.6631	4.98755e-12	4.49665e-11	16.8777	-6.90593
ENSG00000178445.9_3	GLDC	protein_coding	0.667047	3.37638	8.97798	5.0042e-12	4.50858e-11	17.253	6.90546
ENSG00000175793.11_3	SFN	protein_coding	-1.02795	7.09156	-8.73256	5.07671e-12	4.57078e-11	17.793	-6.90341
ENSG00000119899.12_2	SLC17A5	protein_coding	-0.328954	6.47787	-8.67195	5.08486e-12	4.57499e-11	16.2199	-6.90319
ENSG00000117713.19_4	ARID1A	protein_coding	0.263426	6.64287	8.64848	5.13085e-12	4.61321e-11	16.4369	6.90191
ENSG00000104611.11_3	SH2D4A	protein_coding	0.63022	4.98417	8.68753	5.15921e-12	4.63554e-11	16.5896	6.90113
ENSG00000226742.3_2	HSBP1L1	protein_coding	0.521549	4.1232	8.76831	5.16834e-12	4.64057e-11	16.6419	6.90087
ENSG00000160746.12_3	ANO10	protein_coding	0.633396	6.93097	8.70902	5.17903e-12	4.64701e-11	17.1985	6.90058
ENSG00000087303.17_3	NID2	protein_coding	-0.611097	2.71702	-8.5799	5.20531e-12	4.6674e-11	15.7889	-6.89986
ENSG00000132256.18_3	TRIM5	protein_coding	0.462495	4.80422	8.68956	5.23892e-12	4.69116e-11	16.331	6.89895
ENSG00000136710.9_3	CCDC115	protein_coding	-0.32457	4.38126	-8.63443	5.23893e-12	4.69116e-11	16.3305	-6.89895
ENSG00000164638.10_4	SLC29A4	protein_coding	-0.643593	1.56954	-8.66911	5.26098e-12	4.7077e-11	16.0494	-6.89835
ENSG00000178741.11_2	COX5A	protein_coding	0.28012	7.77703	8.59552	5.27295e-12	4.71289e-11	16.093	6.89803
ENSG00000196562.14_4	SULF2	protein_coding	0.316816	7.2512	8.58668	5.27394e-12	4.71289e-11	15.8318	6.898
ENSG00000184564.9_3	SLITRK6	protein_coding	-1.74601	-2.64189	-8.51427	5.31843e-12	4.74942e-11	15.9898	-6.89681
ENSG00000101310.16_5	SEC23B	protein_coding	0.207063	6.33458	8.5334	5.40929e-12	4.8269e-11	15.6957	6.8944
ENSG00000143514.16_2	TP53BP2	protein_coding	0.277837	5.35381	8.60793	5.4161e-12	4.8269e-11	16.4309	6.89422
ENSG00000125657.4_2	TNFSF9	protein_coding	0.652382	4.73656	8.48466	5.41619e-12	4.8269e-11	15.5587	6.89422
ENSG00000118855.18_4	MFSD1	protein_coding	0.269125	5.98482	8.52876	5.44928e-12	4.85311e-11	15.7471	6.89335
ENSG00000019102.11_2	VSIG2	protein_coding	-0.329295	7.35182	-8.5204	5.55988e-12	4.94826e-11	15.6442	-6.89049
ENSG00000127951.6_3	FGL2	protein_coding	-0.979472	1.86843	-8.72603	5.59663e-12	4.9776e-11	16.5212	-6.88956
ENSG00000103966.10_3	EHD4	protein_coding	0.502971	6.77595	8.5667	5.65534e-12	5.02642e-11	16.0331	6.88807
ENSG00000134058.11_3	CDK7	protein_coding	0.40011	4.98124	8.5882	5.72242e-12	5.08261e-11	17.3534	6.88639
ENSG00000166233.14_3	ARIH1	protein_coding	0.24283	6.22884	8.63932	5.74238e-12	5.09689e-11	17.1887	6.8859
ENSG00000158769.17_3	F11R	protein_coding	0.435776	8.69753	8.60902	5.75281e-12	5.10271e-11	16.4688	6.88564
ENSG00000132153.14_2	DHX30	protein_coding	0.67376	5.26784	8.63719	5.78507e-12	5.12787e-11	18.1705	6.88484
ENSG00000165626.17_4	BEND7	protein_coding	0.515479	4.40715	8.60293	5.79353e-12	5.13191e-11	16.1179	6.88464
ENSG00000179520.10_2	SLC17A8	protein_coding	-1.19715	-1.32565	-8.58186	5.81892e-12	5.15094e-11	16.0011	-6.88401
ENSG00000185716.11_3	MOSMO	protein_coding	0.570259	2.71367	8.41279	5.84623e-12	5.17164e-11	17.9129	6.88335
ENSG00000141738.13_3	GRB7	protein_coding	-0.469668	4.50079	-8.53128	5.92662e-12	5.2386e-11	15.734	-6.8814
ENSG00000089723.9_2	OTUB2	protein_coding	0.844502	3.71437	8.58606	5.92988e-12	5.2386e-11	16.6848	6.88132
ENSG00000160145.15_4	KALRN	protein_coding	-0.399077	6.28706	-8.58517	5.95175e-12	5.25438e-11	16.1019	-6.8808
ENSG00000146950.12_2	SHROOM2	protein_coding	1.01685	3.4396	9.48123	6.03406e-12	5.32191e-11	19.2299	6.87884
ENSG00000006459.10_2	KDM7A	protein_coding	-0.344183	6.09689	-8.63559	6.03632e-12	5.32191e-11	16.5164	-6.87879
ENSG00000213096.10_3	ZNF254	protein_coding	0.604172	3.31714	8.62956	6.077e-12	5.35419e-11	16.15	6.87783
ENSG00000104064.17_3	GABPB1	protein_coding	0.507599	3.74233	8.6087	6.08475e-12	5.35655e-11	17.141	6.87765
ENSG00000100065.14_3	CARD10	protein_coding	0.36511	6.70523	8.53219	6.08955e-12	5.35655e-11	15.7511	6.87754
ENSG00000168502.17_3	MTCL1	protein_coding	-0.948764	3.73587	-8.73204	6.09189e-12	5.35655e-11	17.3643	-6.87748
ENSG00000110921.13_5	MVK	protein_coding	-0.407911	5.1769	-8.59346	6.18475e-12	5.43457e-11	15.9317	-6.87533
ENSG00000188833.9_3	ENTPD8	protein_coding	-0.482909	6.44818	-8.53686	6.31349e-12	5.54399e-11	15.7167	-6.87239
ENSG00000244462.7_3	RBM12	protein_coding	0.227306	5.85453	8.57076	6.4064e-12	5.62183e-11	15.9266	6.87031
ENSG00000095321.16_4	CRAT	protein_coding	-0.20111	6.08704	-8.54584	6.48502e-12	5.68703e-11	15.685	-6.86857
ENSG00000137713.15_3	PPP2R1B	protein_coding	0.217148	6.71193	8.50913	6.68382e-12	5.85746e-11	15.6691	6.86426
ENSG00000131981.15_2	LGALS3	protein_coding	-0.24387	11.7023	-8.52897	6.8834e-12	6.0249e-11	15.6463	-6.86006
ENSG00000184207.8_3	PGP	protein_coding	-0.584798	4.19262	-8.46769	6.88403e-12	6.0249e-11	16.5338	-6.86004
ENSG00000184731.5_2	FAM110C	protein_coding	-0.386595	5.16395	-8.66281	6.92366e-12	6.05556e-11	16.7258	-6.85922
ENSG00000112096.17_4	SOD2	protein_coding	-0.253798	7.49005	-8.4892	6.94818e-12	6.07297e-11	15.4993	-6.85872
ENSG00000164543.6_3	STK17A	protein_coding	-0.410697	5.46145	-8.65332	6.99996e-12	6.11417e-11	16.1839	-6.85766
ENSG00000159023.21_5	EPB41	protein_coding	0.496764	6.30108	8.69188	7.19772e-12	6.28273e-11	16.5143	6.85367
ENSG00000163959.9_3	SLC51A	protein_coding	-0.463052	5.76003	-8.57306	7.22776e-12	6.30477e-11	15.7768	-6.85308
ENSG00000185989.10_3	RASA3	protein_coding	-1.53867	-0.382119	-8.4887	7.32379e-12	6.38421e-11	16.5946	-6.85119
ENSG00000156671.13_5	SAMD8	protein_coding	0.284084	5.31049	8.45531	7.32853e-12	6.38421e-11	15.4333	6.8511
ENSG00000160299.16_3	PCNT	protein_coding	-0.446854	4.49083	-8.49789	7.36548e-12	6.41216e-11	16.3099	-6.85038
ENSG00000125826.20_3	RBCK1	protein_coding	-0.436519	7.09588	-8.45028	7.39544e-12	6.43398e-11	15.4206	-6.8498
ENSG00000136111.13_4	TBC1D4	protein_coding	-0.715359	3.68057	-8.4191	7.42975e-12	6.45957e-11	16.1529	-6.84914
ENSG00000076555.15_3	ACACB	protein_coding	-0.485092	4.35113	-8.62508	7.50866e-12	6.52386e-11	16.1999	-6.84762
ENSG00000141401.11_2	IMPA2	protein_coding	-0.414494	6.25093	-8.46868	7.5145e-12	6.52463e-11	15.4205	-6.84751
ENSG00000198355.4_2	PIM3	protein_coding	-0.700763	5.13795	-8.5476	7.52557e-12	6.52485e-11	16.5113	-6.8473
ENSG00000074660.15_4	SCARF1	protein_coding	-0.646825	2.36214	-8.42568	7.52765e-12	6.52485e-11	15.6965	-6.84726
ENSG00000166046.10_4	TCP11L2	protein_coding	-0.636315	3.45948	-8.81205	7.52963e-12	6.52485e-11	16.9598	-6.84722
ENSG00000127452.8_4	FBXL12	protein_coding	-0.227206	4.45494	-8.48133	7.84039e-12	6.78967e-11	15.6915	-6.84143
ENSG00000100532.11_2	CGRRF1	protein_coding	-0.378213	3.31091	-8.51401	7.90743e-12	6.84323e-11	16.4246	-6.84022
ENSG00000138792.9_3	ENPEP	protein_coding	2.62827	-2.46914	8.72107	7.93189e-12	6.85988e-11	16.7853	6.83977
ENSG00000197712.11_2	FAM114A1	protein_coding	-0.332807	6.53561	-8.4598	8.23014e-12	7.11315e-11	15.4732	-6.83448
ENSG00000161533.11_4	ACOX1	protein_coding	-0.326999	8.18338	-8.43641	8.29523e-12	7.1647e-11	15.3224	-6.83335
ENSG00000189319.13_3	FAM53B	protein_coding	-0.756006	5.47766	-7.76795	8.33085e-12	7.19076e-11	16.0429	-6.83274
ENSG00000171246.5_2	NPTX1	protein_coding	-1.52088	-1.66811	-8.28092	8.33733e-12	7.19163e-11	14.8571	-6.83263
ENSG00000181826.9_2	RELL1	protein_coding	-0.549592	4.0982	-8.43268	8.35492e-12	7.20208e-11	15.5536	-6.83233
ENSG00000151692.14_2	RNF144A	protein_coding	-1.11666	5.22966	-8.52713	8.54331e-12	7.35966e-11	19.0251	-6.82913
ENSG00000163430.11_4	FSTL1	protein_coding	1.52057	0.960682	8.37913	8.55035e-12	7.36091e-11	15.3677	6.82901
ENSG00000164715.5_2	LMTK2	protein_coding	0.403837	7.39006	8.4754	8.61497e-12	7.41169e-11	15.8596	6.82793
ENSG00000119906.12_4	SLF2	protein_coding	-0.34275	4.2023	-8.40364	8.6835e-12	7.46577e-11	15.7934	-6.82679
ENSG00000166106.3_2	ADAMTS15	protein_coding	-0.937934	1.65356	-8.49525	8.78264e-12	7.54608e-11	15.7961	-6.82516
ENSG00000169174.10_2	PCSK9	protein_coding	-0.930709	6.06938	-8.68699	8.86108e-12	7.60851e-11	16.4729	-6.82388
ENSG00000133318.13_4	RTN3	protein_coding	-0.179	7.41894	-8.53941	9.00977e-12	7.73114e-11	15.7332	-6.8215
ENSG00000012779.10_2	ALOX5	protein_coding	0.816951	4.25317	9.03854	9.07569e-12	7.78263e-11	17.5407	6.82045
ENSG00000138078.15_4	PREPL	protein_coding	0.288497	5.90156	8.49624	9.12157e-12	7.81688e-11	15.6758	6.81972
ENSG00000259956.1_2	RBM15B	protein_coding	0.362108	6.16417	8.52996	9.41143e-12	8.06003e-11	17.0945	6.81523
ENSG00000181481.13_3	RNF135	protein_coding	-0.429444	3.58822	-8.35564	9.41978e-12	8.06193e-11	15.0697	-6.8151
ENSG00000167460.15_5	TPM4	protein_coding	0.31449	9.59552	8.45249	9.62856e-12	8.23527e-11	15.3815	6.81195
ENSG00000135924.15_3	DNAJB2	protein_coding	-0.430377	5.99832	-8.54571	9.66359e-12	8.25986e-11	16.4517	-6.81143
ENSG00000186104.10_3	CYP2R1	protein_coding	-0.442583	3.95357	-8.43372	9.71839e-12	8.29329e-11	15.8123	-6.81061
ENSG00000183762.12_3	KREMEN1	protein_coding	1.48731	5.30154	8.52917	9.72045e-12	8.29329e-11	18.5531	6.81058
ENSG00000160271.15_5	RALGDS	protein_coding	-0.368036	5.72455	-8.4293	9.7216e-12	8.29329e-11	15.4585	-6.81057
ENSG00000152382.5_2	TADA1	protein_coding	0.518414	3.2804	8.58141	9.85977e-12	8.40571e-11	17.5277	6.80853
ENSG00000151632.17_4	AKR1C2	protein_coding	-0.385965	7.73649	-8.56041	9.91777e-12	8.44968e-11	15.7382	-6.80769
ENSG00000155066.15_2	PROM2	protein_coding	0.447743	6.45561	8.39863	9.99573e-12	8.51059e-11	15.1697	6.80656
ENSG00000198088.10_5	NUP62CL	protein_coding	0.888095	1.27335	8.31093	1.0044e-11	8.54613e-11	15.4428	6.80587
ENSG00000137502.9_3	RAB30	protein_coding	-0.54589	3.98239	-8.49245	1.0158e-11	8.63757e-11	15.7607	-6.80425
ENSG00000130714.15_3	POMT1	protein_coding	-0.42517	4.28138	-8.56876	1.01823e-11	8.65261e-11	15.9434	-6.8039
ENSG00000116729.13_5	WLS	protein_coding	0.646482	7.82888	8.53247	1.02809e-11	8.7308e-11	17.4333	6.80251
ENSG00000138246.16_4	DNAJC13	protein_coding	-0.317359	6.6372	-8.40986	1.02908e-11	8.73356e-11	15.4286	-6.80238
ENSG00000173432.11_3	SAA1	protein_coding	1.8316	-0.909723	8.38004	1.03464e-11	8.77507e-11	15.3976	6.8016
ENSG00000142046.14_3	TMEM91	protein_coding	1.52641	-0.0893301	8.2147	1.06568e-11	9.03252e-11	15.5024	6.79734
ENSG00000120256.10_3	LRP11	protein_coding	-0.51957	4.1109	-8.36762	1.06662e-11	9.03474e-11	15.2366	-6.79721
ENSG00000082458.11_3	DLG3	protein_coding	-0.301785	6.79371	-8.46847	1.07618e-11	9.10413e-11	16.209	-6.79593
ENSG00000166974.12_3	MAPRE2	protein_coding	-0.618659	4.35046	-8.40345	1.0763e-11	9.10413e-11	15.7124	-6.79591
ENSG00000176148.15_3	TCP11L1	protein_coding	-0.385753	3.40028	-8.41919	1.07689e-11	9.10413e-11	15.3483	-6.79583
ENSG00000157500.11_4	APPL1	protein_coding	-0.340683	5.10257	-8.36961	1.11829e-11	9.44803e-11	15.1269	-6.79039
ENSG00000099330.8_2	OCEL1	protein_coding	0.41255	4.40004	8.34563	1.12049e-11	9.46058e-11	15.0532	6.79011
ENSG00000111261.13_3	MANSC1	protein_coding	-0.198084	6.25952	-8.38004	1.12353e-11	9.48014e-11	15.0987	-6.78972
ENSG00000100605.16_4	ITPK1	protein_coding	-0.193357	7.49456	-8.3538	1.12777e-11	9.50981e-11	15.0382	-6.78917
ENSG00000115657.13_4	ABCB6	protein_coding	-0.391578	4.15614	-8.34997	1.13086e-11	9.52977e-11	15.048	-6.78878
ENSG00000109107.13_3	ALDOC	protein_coding	-0.608382	7.09808	-8.34844	1.1443e-11	9.6369e-11	15.0115	-6.78707
ENSG00000171492.14_3	LRRC8D	protein_coding	-0.417105	6.31985	-8.43954	1.15685e-11	9.73635e-11	15.6045	-6.7855
ENSG00000104320.13_4	NBN	protein_coding	0.3254	5.08978	8.36988	1.17568e-11	9.88849e-11	15.218	6.78317
ENSG00000188738.14_3	FSIP2	protein_coding	-0.708728	5.78918	-8.42008	1.18754e-11	9.98185e-11	15.4706	-6.78172
ENSG00000101665.9_3	SMAD7	protein_coding	-0.410529	5.08675	-8.33091	1.1974e-11	1.00583e-10	14.9332	-6.78052
ENSG00000147324.10_2	MFHAS1	protein_coding	-0.541194	5.02826	-8.40519	1.20529e-11	1.01181e-10	16.3427	-6.77958
ENSG00000117868.15_4	ESYT2	protein_coding	-0.210596	7.39536	-8.32991	1.20614e-11	1.01188e-10	14.9334	-6.77947
ENSG00000136943.10_2	CTSV	protein_coding	-1.02974	3.55673	-8.33236	1.23547e-11	1.03583e-10	15.1813	-6.776
ENSG00000126970.15_2	ZC4H2	protein_coding	-0.593315	2.66766	-9.0075	1.24478e-11	1.04297e-10	17.5878	-6.77492
ENSG00000104884.15_5	ERCC2	protein_coding	0.874812	2.74687	8.19763	1.27635e-11	1.06874e-10	17.0009	6.77129
ENSG00000081014.10_3	AP4E1	protein_coding	0.368227	4.8669	8.43712	1.28863e-11	1.07834e-10	15.8163	6.76991
ENSG00000090006.17_2	LTBP4	protein_coding	-0.427642	4.1883	-8.40291	1.29792e-11	1.08542e-10	15.192	-6.76887
ENSG00000164576.11_2	SAP30L	protein_coding	-0.270358	5.38608	-8.3303	1.30084e-11	1.08717e-10	15.0597	-6.76855
ENSG00000182095.14_3	TNRC18	protein_coding	-0.538664	6.10068	-8.40722	1.30761e-11	1.09214e-10	15.9193	-6.76779
ENSG00000073737.16_3	DHRS9	protein_coding	-0.806369	7.81551	-8.44268	1.30945e-11	1.09298e-10	15.4495	-6.76759
ENSG00000259330.2_2	INAFM2	protein_coding	-0.553085	3.90679	-8.88821	1.3228e-11	1.10343e-10	20.6018	-6.76612
ENSG00000198900.5_2	TOP1	protein_coding	0.23262	7.57959	8.32235	1.33676e-11	1.11436e-10	15.0419	6.7646
ENSG00000105058.11_2	FAM32A	protein_coding	0.217422	6.79914	8.3607	1.34873e-11	1.12363e-10	15.247	6.76331
ENSG00000185215.8_4	TNFAIP2	protein_coding	0.762282	6.59704	8.30697	1.38274e-11	1.15062e-10	14.8506	6.7597
ENSG00000117155.16_3	SSX2IP	protein_coding	0.64223	3.83773	8.36534	1.38288e-11	1.15062e-10	16.4986	6.75969
ENSG00000111701.6_2	APOBEC1	protein_coding	-0.400622	4.55186	-8.3207	1.38898e-11	1.15497e-10	14.9001	-6.75905
ENSG00000186806.5_2	VSIG10L	protein_coding	1.13982	1.74787	8.28281	1.41098e-11	1.17252e-10	15.1002	6.75677
ENSG00000047365.11_3	ARAP2	protein_coding	0.343049	4.95491	8.34798	1.42087e-11	1.17999e-10	15.4565	6.75576
ENSG00000197442.9_2	MAP3K5	protein_coding	-0.528951	4.79636	-8.32269	1.42465e-11	1.18239e-10	15.23	-6.75538
ENSG00000180745.4_2	CLRN3	protein_coding	-0.246951	6.73086	-8.30421	1.434e-11	1.18913e-10	14.9437	-6.75443
ENSG00000114126.17_5	TFDP2	protein_coding	-0.393191	4.68832	-8.3742	1.43531e-11	1.18913e-10	15.167	-6.7543
ENSG00000170871.11_2	KIAA0232	protein_coding	-0.331463	6.45111	-8.35612	1.43548e-11	1.18913e-10	15.2996	-6.75428
ENSG00000147457.13_3	CHMP7	protein_coding	0.211903	5.33539	8.32036	1.44372e-11	1.1952e-10	15.1498	6.75345
ENSG00000137185.12_3	ZSCAN9	protein_coding	0.895238	2.14819	8.49978	1.45761e-11	1.20594e-10	16.8845	6.75206
ENSG00000121316.10_2	PLBD1	protein_coding	-0.323018	6.03276	-8.35007	1.46945e-11	1.21497e-10	14.9679	-6.75089
ENSG00000165630.13_3	PRPF18	protein_coding	0.238061	4.4349	8.36745	1.49911e-11	1.23872e-10	15.5089	6.74799
ENSG00000010244.18_4	ZNF207	protein_coding	0.207626	7.49938	8.45047	1.50236e-11	1.24062e-10	16.4033	6.74767
ENSG00000132801.6_2	ZSWIM3	protein_coding	-0.453462	2.25921	-8.40619	1.51746e-11	1.25231e-10	15.4679	-6.74622
ENSG00000143493.12_3	INTS7	protein_coding	0.252262	4.35281	8.28744	1.53695e-11	1.2676e-10	14.8963	6.74437
ENSG00000070366.13_5	SMG6	protein_coding	-0.323036	5.21474	-8.37727	1.55658e-11	1.28298e-10	15.9937	-6.74252
ENSG00000164308.16_4	ERAP2	protein_coding	-0.508251	5.19062	-8.52276	1.58415e-11	1.30452e-10	15.6407	-6.73997
ENSG00000116005.11_3	PCYOX1	protein_coding	-0.331372	6.53036	-8.28333	1.58469e-11	1.30452e-10	14.782	-6.73992
ENSG00000133454.15_2	MYO18B	protein_coding	-1.01146	0.677454	-8.31454	1.59062e-11	1.30858e-10	15.11	-6.73938
ENSG00000181350.11_3	LRRC75A	protein_coding	-0.359774	6.15674	-8.30831	1.60085e-11	1.31539e-10	15.1641	-6.73845
ENSG00000123892.11_3	RAB38	protein_coding	-0.963699	1.21753	-8.28265	1.60089e-11	1.31539e-10	15.0082	-6.73845
ENSG00000168734.13_2	PKIG	protein_coding	0.622515	3.46594	8.24505	1.60455e-11	1.31688e-10	14.6192	6.73811
ENSG00000013374.16_5	NUB1	protein_coding	-0.246766	6.29303	-8.32061	1.6047e-11	1.31688e-10	15.0764	-6.7381
ENSG00000051382.8_2	PIK3CB	protein_coding	-0.389231	6.31668	-8.41357	1.61558e-11	1.32498e-10	16.9778	-6.73712
ENSG00000099910.16_3	KLHL22	protein_coding	-0.6879	2.81523	-8.27892	1.61763e-11	1.32583e-10	15.7437	-6.73693
ENSG00000034533.11_4	ASTE1	protein_coding	-0.527178	3.92561	-8.45314	1.64706e-11	1.34912e-10	17.256	-6.73431
ENSG00000156869.13_3	FRRS1	protein_coding	-0.524757	3.54592	-8.24324	1.73024e-11	1.41637e-10	14.6366	-6.72715
ENSG00000169905.12_3	TOR1AIP2	protein_coding	0.308979	7.69318	8.25389	1.73503e-11	1.4194e-10	14.7026	6.72674
ENSG00000169926.10_3	KLF13	protein_coding	-0.499915	7.88515	-8.35071	1.77423e-11	1.45057e-10	15.9143	-6.72349
ENSG00000136305.11_2	CIDEB	protein_coding	-0.380974	4.24316	-8.20106	1.78927e-11	1.46196e-10	14.4787	-6.72226
ENSG00000112818.9_3	MEP1A	protein_coding	-0.432692	8.22548	-8.22258	1.81017e-11	1.47812e-10	14.5762	-6.72057
ENSG00000165105.9_2	RASEF	protein_coding	-0.484634	6.48021	-8.38653	1.84366e-11	1.50454e-10	16.0394	-6.7179
ENSG00000180332.6_2	KCTD4	protein_coding	-1.37383	-1.01741	-8.44204	1.8469e-11	1.50624e-10	16.8447	-6.71764
ENSG00000160877.5_3	NACC1	protein_coding	0.254766	6.61877	8.25792	1.8504e-11	1.50816e-10	14.8218	6.71736
ENSG00000109586.11_2	GALNT7	protein_coding	-0.281397	7.7236	-8.24122	1.853e-11	1.50935e-10	14.6064	-6.71716
ENSG00000137845.14_3	ADAM10	protein_coding	-0.275529	8.25884	-8.24156	1.8552e-11	1.51021e-10	14.7293	-6.71699
ENSG00000165233.17_2	CARD19	protein_coding	-0.518925	4.4284	-8.29311	1.85876e-11	1.51216e-10	15.367	-6.71671
ENSG00000158710.14_2	TAGLN2	protein_coding	-0.261892	8.95926	-8.47435	1.89219e-11	1.53841e-10	15.4792	-6.71411
ENSG00000172775.16_5	FAM192A	protein_coding	0.190871	5.97628	8.2708	1.92106e-11	1.56092e-10	14.9845	6.7119
ENSG00000141434.11_3	MEP1B	protein_coding	-1.1602	2.64291	-8.15387	1.93578e-11	1.57191e-10	14.752	-6.71079
ENSG00000166016.5_3	ABTB2	protein_coding	0.534911	5.87233	8.2599	1.95395e-11	1.58568e-10	14.8539	6.70942
ENSG00000138823.13_3	MTTP	protein_coding	-0.920488	1.04693	-8.35229	1.98037e-11	1.60614e-10	15.1412	-6.70746
ENSG00000167191.11_3	GPRC5B	protein_coding	-0.654812	1.17989	-8.22193	1.98346e-11	1.60766e-10	14.8441	-6.70724
ENSG00000196466.10_3	ZNF799	protein_coding	0.423996	2.65777	8.25602	1.98859e-11	1.61082e-10	15.7939	6.70686
ENSG00000160213.7_3	CSTB	protein_coding	-0.198121	8.30967	-8.22775	2.02917e-11	1.64268e-10	14.5354	-6.70391
ENSG00000128311.13_3	TST	protein_coding	-0.297606	8.43068	-8.2171	2.09616e-11	1.69587e-10	14.5774	-6.69916
ENSG00000125648.14_3	SLC25A23	protein_coding	-0.320505	7.68329	-8.17859	2.13868e-11	1.7292e-10	14.3818	-6.69623
ENSG00000101126.16_4	ADNP	protein_coding	0.270748	6.21055	8.29134	2.1561e-11	1.74222e-10	15.4724	6.69504
ENSG00000112494.9_3	UNC93A	protein_coding	-1.13353	0.250962	-8.42484	2.16056e-11	1.74475e-10	15.3691	-6.69474
ENSG00000197093.10_2	GAL3ST4	protein_coding	-0.792982	0.0858686	-8.25472	2.19428e-11	1.77089e-10	15.4338	-6.69247
ENSG00000168904.14_5	LRRC28	protein_coding	-0.30719	3.98647	-8.16268	2.20664e-11	1.77978e-10	14.3368	-6.69165
ENSG00000101049.15_5	SGK2	protein_coding	0.361026	7.84925	8.26719	2.2278e-11	1.79575e-10	14.9123	6.69026
ENSG00000052841.14_3	TTC17	protein_coding	0.321037	5.61935	8.25949	2.25063e-11	1.81289e-10	15.2604	6.68876
ENSG00000100599.15_5	RIN3	protein_coding	0.715274	3.86274	8.26822	2.25182e-11	1.81289e-10	15.0132	6.68869
ENSG00000103876.12_4	FAH	protein_coding	0.567487	2.13953	8.21998	2.27786e-11	1.83273e-10	14.9144	6.687
ENSG00000187531.13_3	SIRT7	protein_coding	-0.375504	6.24889	-8.2492	2.31419e-11	1.86082e-10	14.7752	-6.68469
ENSG00000171234.13_3	UGT2B7	protein_coding	-0.733588	1.37223	-8.12504	2.36226e-11	1.89832e-10	14.2328	-6.68168
ENSG00000169403.11_2	PTAFR	protein_coding	0.948359	1.99744	8.26824	2.36684e-11	1.90084e-10	14.7242	6.68139
ENSG00000138449.10_3	SLC40A1	protein_coding	-0.573024	8.15062	-8.20127	2.38346e-11	1.91302e-10	14.4908	-6.68037
ENSG00000070413.19_4	DGCR2	protein_coding	-0.320367	7.54911	-8.27437	2.38796e-11	1.91546e-10	15.1099	-6.68009
ENSG00000112592.13_3	TBP	protein_coding	0.346281	3.55359	8.30376	2.39921e-11	1.9227e-10	17.0065	6.6794
ENSG00000182934.11_3	SRPRA	protein_coding	0.219579	6.38034	8.381	2.39991e-11	1.9227e-10	15.4539	6.67936
ENSG00000057657.16_5	PRDM1	protein_coding	-0.690289	2.72121	-8.09535	2.44617e-11	1.95857e-10	14.2812	-6.67656
ENSG00000127418.14_3	FGFRL1	protein_coding	-0.596212	3.12419	-8.38149	2.45469e-11	1.96391e-10	16.8546	-6.67605
ENSG00000147274.14_2	RBMX	protein_coding	0.432922	6.3377	8.25126	2.45583e-11	1.96391e-10	15.0711	6.67598
ENSG00000111726.12_2	CMAS	protein_coding	-0.276605	8.27105	-8.16667	2.47355e-11	1.97689e-10	14.4021	-6.67493
ENSG00000095139.13_2	ARCN1	protein_coding	0.185473	7.7524	8.19577	2.4833e-11	1.98348e-10	14.6773	6.67435
ENSG00000158545.15_5	ZC3H18	protein_coding	0.227788	5.25918	8.1744	2.56514e-11	2.0476e-10	14.4095	6.66959
ENSG00000164171.10_2	ITGA2	protein_coding	0.649302	5.33644	8.18421	2.5724e-11	2.05215e-10	14.5224	6.66918
ENSG00000182749.5_3	PAQR7	protein_coding	-1.1485	0.902692	-8.01894	2.5815e-11	2.05817e-10	15.5554	-6.66866
ENSG00000184752.12_2	NDUFA12	protein_coding	0.293782	5.56469	8.13384	2.58627e-11	2.06072e-10	14.2493	6.66839
ENSG00000153786.12_3	ZDHHC7	protein_coding	-0.265212	6.141	-8.17532	2.59233e-11	2.06429e-10	14.5158	-6.66805
ENSG00000163510.13_2	CWC22	protein_coding	0.223978	4.29403	8.13326	2.60846e-11	2.07589e-10	14.2388	6.66713
ENSG00000151023.16_2	ENKUR	protein_coding	-1.42052	-2.14708	-8.08059	2.61149e-11	2.07704e-10	14.2707	-6.66696
ENSG00000068383.18_2	INPP5A	protein_coding	-0.296934	5.46443	-8.27495	2.62069e-11	2.0831e-10	15.2672	-6.66645
ENSG00000145495.15_3	45357	protein_coding	-0.230906	7.19323	-8.16772	2.65671e-11	2.11046e-10	14.604	-6.66444
ENSG00000176894.9_3	PXMP2	protein_coding	-0.293126	4.97499	-8.11191	2.75363e-11	2.18613e-10	14.1633	-6.65918
ENSG00000156256.14_3	USP16	protein_coding	0.295016	5.8964	8.31969	2.79526e-11	2.21784e-10	15.6695	6.65697
ENSG00000085276.17_5	MECOM	protein_coding	0.572682	5.99905	8.29518	2.82883e-11	2.24313e-10	15.2322	6.65522
ENSG00000103740.9_2	ACSBG1	protein_coding	-1.12201	0.17612	-8.12913	2.83508e-11	2.24673e-10	14.6368	-6.65489
[truncated: 11,502 more rows]

## Sheet: Treat_baseEtOH-AA
ensemblID	geneName	biotype	logFC	AveExpr	t	P.Value	adj.P.Val	B	z.std
[truncated: 13,163 more rows]

[truncated: 6 more sheets: Pop_baseEtOH-EA, Pop_baseVD-EA, TreatPop_baseEtOH-EA, TreatPop_baseEtOH-EA (DEGs), Sex, geneInfo]
