# Supplementary material for: Genomic profiling of active vitamin D colonic responses in African- and European-Americans identifies an ancestry-related regulatory variant of POLB
Source: PLoS Genet. 2026 Jan 8;22(1):e1011983. doi: 10.1371/journal.pgen.1011983 (PMC12810902; doi:10.1371/journal.pgen.1011983)
Supplement: S4 Table — (XLSX) [file pgen.1011983.s012.xlsx]

## Sheet: 25ind
Pk	Chr	Start	End	Conc	Conc_VD	Conc_EtOH	Fold	p-value	FDR
pk66873	20	52724254	52724654	6.52213	7.38553	4.05369	3.42706	4.03e-170	4.79e-165
pk66883	20	52790474	52790874	5.6654	6.56684	2.7448	3.89897	3.07e-160	1.83e-155
pk16882	10	128801302	128801702	4.49079	5.39377	1.54829	3.93016	1.47e-115	5.8e-111
pk2439	1	31919615	31920015	4.74393	5.58084	2.51816	3.14916	1.52e-94	4.51e-90
pk66872	20	52720587	52720987	5.46367	6.24226	3.65042	2.67478	2.88e-91	6.84e-87
pk111675	9	93835439	93835839	4.69797	5.50685	2.6872	2.89114	1.15e-80	2.27e-76
pk66881	20	52786746	52787146	3.76659	4.65474	1.02191	3.60541	1.96e-76	3.33e-72
pk117715	X	103552522	103552922	4.05203	4.88314	1.87387	3.11629	5.82e-76	8.65e-72
pk100215	7	51926283	51926683	3.81397	4.65922	1.51648	3.2298	1.44e-74	1.9e-70
pk101559	7	99389343	99389743	4.54334	5.31935	2.74556	2.64778	8.83e-71	1.05e-66
pk13402	10	57361586	57361986	3.9832	4.79547	1.94832	2.89905	2.34e-65	2.53e-61
pk114305	9	140124651	140125051	5.12095	5.83587	3.64146	2.30274	1.09e-64	1.08e-60
pk9969	1	220049209	220049609	5.87425	6.51309	4.69939	1.92616	7.61e-60	6.96e-56
pk66875	20	52732364	52732764	4.48218	5.22301	2.87778	2.44203	2.43e-59	2.06e-55
pk68993	22	20191168	20191568	5.59419	6.24599	4.37283	1.99808	5.76e-59	4.56e-55
pk88196	5	124621982	124622382	3.79311	4.58544	1.89418	2.79217	1.04e-58	7.74e-55
pk106454	8	70269284	70269684	4.98329	5.66659	3.64028	2.14892	1.86e-58	1.3e-54
pk106425	8	68146243	68146643	3.95361	4.73493	2.12381	2.63759	3.49e-58	2.3e-54
pk13127	10	45857592	45857992	4.06028	4.81111	2.40391	2.51197	9.19e-56	5.75e-52
pk42973	16	88563533	88563933	3.67992	4.46923	1.80029	2.74663	2.96e-55	1.76e-51
pk58046	2	85738271	85738671	5.66669	6.31504	4.45785	1.96251	3.45e-55	1.95e-51
pk73103	3	47890630	47891030	4.91566	5.59315	3.59607	2.09637	5.88e-54	3.18e-50
pk32003	14	25626119	25626519	3.27275	4.11856	0.97037	3.14135	2.2e-52	1.13e-48
pk107342	8	101487710	101488110	4.54533	5.23233	3.18711	2.14572	5.69e-52	2.82e-48
pk31262	13	107077779	107078179	4.26465	4.98569	2.75675	2.31185	8.72e-52	4.15e-48
pk34355	14	90969993	90970393	4.39844	5.10504	2.95643	2.24785	4.61e-51	2.11e-47
pk86628	5	72950239	72950639	5.43956	6.05722	4.33676	1.83451	8.85e-51	3.9e-47
pk75272	3	117029325	117029725	3.50301	4.29105	1.63143	2.69611	6.89e-50	2.93e-46
pk5127	1	90685081	90685481	3.92823	4.66669	2.33573	2.38224	6.48e-48	2.66e-44
pk86865	5	77818379	77818779	4.54081	5.20139	3.2868	2.06141	9.11e-48	3.61e-44
pk86676	5	73628955	73629355	3.31633	4.09657	1.49303	2.67667	1.83e-47	7.01e-44
pk85997	5	57168883	57169283	3.03149	3.83991	1.02401	2.87359	1.55e-45	5.74e-42
pk66882	20	52788415	52788815	3.06682	3.90968	0.790318	3.05056	3.79e-45	1.37e-41
pk65354	20	23314720	23315120	2.8803	3.71615	0.663363	3.06198	1.32e-44	4.6e-41
pk62334	2	204578827	204579227	4.90924	5.53506	3.77925	1.85398	1.56e-44	5.31e-41
pk72161	3	29489490	29489890	4.28906	4.96709	2.96729	2.08874	1.74e-44	5.74e-41
pk36425	15	50477104	50477504	4.38064	5.05806	3.06133	2.08827	3.11e-44	1e-40
pk102330	7	116225438	116225838	4.29346	4.96649	2.9915	2.05758	4.44e-44	1.39e-40
pk30359	13	61157859	61158259	4.82783	5.47345	3.62887	1.97247	7.05e-44	2.15e-40
pk57691	2	72499031	72499431	6.16026	6.71926	5.23548	1.57806	1.44e-43	4.27e-40
pk103315	7	142584469	142584869	3.55609	4.27972	2.03603	2.34428	1.48e-43	4.28e-40
pk101557	7	99381716	99382116	5.02123	5.64383	3.90201	1.83178	1.59e-43	4.5e-40
pk20910	11	76482850	76483250	4.25992	4.9425	2.91985	2.08074	1.57e-42	4.33e-39
pk84630	5	302457	302857	4.78616	5.42379	3.61552	1.89869	3.18e-42	8.58e-39
pk66879	20	52768825	52769225	2.94473	3.75486	0.925159	2.84489	1.01e-41	2.66e-38
pk70113	22	37702843	37703243	5.8158	6.37533	4.88952	1.59212	2.07e-41	5.34e-38
pk100319	7	56074720	56075120	3.74333	4.44312	2.33111	2.19694	2.4e-41	6.06e-38
pk41338	16	53779695	53780095	5.39752	5.98187	4.39936	1.6804	1.01e-40	2.51e-37
pk16189	10	114866726	114867126	4.13705	4.79624	2.88827	1.9987	1.15e-40	2.79e-37
pk68870	22	18435175	18435575	5.32559	5.90873	4.33102	1.6656	2.55e-40	6.06e-37
pk106944	8	86482932	86483332	4.2103	4.84822	3.03862	1.95724	3.31e-40	7.72e-37
pk25541	12	55561016	55561416	3.14641	3.91687	1.38122	2.56349	1.1e-39	2.5e-36
pk105786	8	42193537	42193937	3.88843	4.62989	2.28077	2.4224	1.12e-39	2.5e-36
pk73214	3	49536074	49536474	3.14342	3.89118	1.50323	2.47676	1.33e-39	2.93e-36
pk16888	10	128961981	128962381	5.13463	5.72906	4.10584	1.7325	1.62e-39	3.5e-36
pk47729	17	75099801	75100201	5.94704	6.46762	5.12458	1.45657	1.23e-37	2.6e-34
pk26166	12	70838632	70839032	4.08758	4.72904	2.90347	1.93062	4.03e-37	8.3e-34
pk50023	18	48973683	48974083	4.30882	4.94431	3.14564	1.87471	4.05e-37	8.3e-34
pk42493	16	81565085	81565485	3.95056	4.59543	2.75431	2.00844	4.35e-37	8.77e-34
pk53406	19	42283174	42283574	3.87162	4.524	2.64811	1.98811	2.86e-36	5.66e-33
pk67748	21	33965281	33965681	3.73987	4.40528	2.46752	2.04022	4.18e-36	8.15e-33
pk18322	11	18274825	18275225	5.3966	5.96801	4.43651	1.61376	5.5e-36	1.05e-32
pk5482	1	98729335	98729735	3.77472	4.44436	2.48606	2.02016	5.62e-36	1.05e-32
pk30392	13	70933786	70934186	2.92301	3.70122	1.11203	2.58876	5.68e-36	1.05e-32
pk89937	5	159260047	159260447	5.46653	6.0239	4.54626	1.57161	6.9e-36	1.26e-32
pk30527	13	74154668	74155068	3.49825	4.2001	2.07711	2.1814	9.69e-36	1.75e-32
pk21192	11	82886888	82887288	4.44931	5.04688	3.41082	1.74023	1.85e-35	3.29e-32
pk108023	8	123255854	123256254	3.57822	4.2596	2.243	2.10723	5.87e-35	1.03e-31
pk9970	1	220071322	220071722	4.84172	5.41002	3.89059	1.625	2.69e-34	4.63e-31
pk103316	7	142585352	142585752	3.07935	3.80285	1.55988	2.30108	1.01e-33	1.72e-30
pk76579	3	149902190	149902590	5.5096	6.0261	4.69742	1.44358	1.77e-33	2.97e-30
pk108024	8	123256617	123257017	4.32857	4.92532	3.29261	1.74372	2.24e-33	3.7e-30
pk76500	3	148933957	148934357	4.41817	5.00455	3.41393	1.70557	2.36e-33	3.84e-30
pk66561	20	48403479	48403879	5.38554	5.91608	4.53747	1.46592	6.68e-33	1.07e-29
pk60636	2	160970968	160971368	3.58195	4.23041	2.37274	1.96683	8.59e-33	1.36e-29
pk41469	16	57289589	57289989	4.58213	5.15819	3.60851	1.64776	9.3e-33	1.45e-29
pk100213	7	51906800	51907200	2.90294	3.65615	1.23392	2.49452	1e-32	1.54e-29
pk85329	5	34751894	34752294	4.06403	4.6851	2.94994	1.80511	3.93e-32	5.98e-29
pk56557	2	46111220	46111620	4.14467	4.75551	3.06412	1.75428	9.33e-32	1.4e-28
pk98541	7	12750698	12751098	3.99526	4.60925	2.90451	1.79921	1.18e-31	1.75e-28
pk61822	2	192042095	192042495	4.93562	5.50072	3.99361	1.58246	1.41e-31	2.07e-28
pk51376	19	4270119	4270519	3.04319	3.74662	1.61514	2.19862	2.37e-31	3.44e-28
pk36934	15	60662719	60663119	4.90578	5.44507	4.03472	1.53556	2.84e-31	4.07e-28
pk94253	6	64232444	64232844	4.93722	5.473	4.07547	1.51138	3.12e-31	4.41e-28
pk94537	6	81207663	81208063	4.55339	5.1161	3.61814	1.61885	3.85e-31	5.38e-28
pk58952	2	108905065	108905465	5.45812	5.9896	4.60761	1.45736	4.72e-31	6.52e-28
pk97821	6	169076881	169077281	3.42778	4.08337	2.19242	1.98734	4.92e-31	6.72e-28
pk110364	9	35916391	35916791	5.00275	5.54791	4.11596	1.52791	5.73e-31	7.74e-28
pk66871	20	52719916	52720316	4.94655	5.4802	4.09039	1.48736	6.91e-31	9.23e-28
pk90474	5	174824614	174825014	3.49062	4.13305	2.30305	1.91485	6.17e-30	8.14e-27
pk18937	11	36382957	36383357	3.25677	3.90742	2.0396	1.97682	1.31e-29	1.71e-26
pk32449	14	44369507	44369907	4.93844	5.47293	4.08005	1.47253	3.06e-29	3.95e-26
pk68859	22	18359386	18359786	3.12066	3.79278	1.8223	2.05233	3.52e-29	4.49e-26
pk58134	2	86855171	86855571	4.74245	5.26832	3.90647	1.47789	4.21e-29	5.33e-26
pk99737	7	41098909	41099309	4.93115	5.50138	3.97448	1.5588	4.26e-29	5.33e-26
pk111335	9	86752874	86753274	3.82633	4.4199	2.80017	1.7188	5.51e-29	6.82e-26
pk79735	4	25540838	25541238	4.2609	4.82255	3.32868	1.59556	9.25e-29	1.13e-25
pk65882	20	35501872	35502272	4.10834	4.68296	3.13893	1.62943	9.7e-29	1.18e-25
pk42547	16	82172770	82173170	4.61504	5.15704	3.73676	1.53247	1.46e-28	1.75e-25
pk79969	4	37823808	37824208	3.56501	4.20133	2.39896	1.85734	3.27e-28	3.88e-25
pk71820	3	15852259	15852659	3.28863	3.96274	1.98246	2.02662	3.85e-28	4.53e-25
pk20457	11	69816282	69816682	4.22251	4.78562	3.28615	1.59196	4.1e-28	4.78e-25
pk28478	12	125107011	125107411	4.28895	4.83931	3.38804	1.54421	4.73e-28	5.46e-25
pk27215	12	103828043	103828443	3.22363	3.8822	1.97716	1.97857	4.84e-28	5.53e-25
pk74031	3	65913655	65914055	4.28002	4.83779	3.35864	1.57343	5e-28	5.65e-25
pk61727	2	190816484	190816884	3.66992	4.28795	2.56591	1.80039	6.75e-28	7.56e-25
pk50103	18	52857234	52857634	3.54001	4.15359	2.45059	1.80377	7.2e-28	7.99e-25
pk977	1	15352287	15352687	4.9709	5.47647	4.18581	1.38648	1.37e-27	1.51e-24
pk118277	X	132953623	132954023	3.34104	3.96854	2.20534	1.87453	2.28e-27	2.48e-24
pk58366	2	97076661	97077061	6.16302	6.60828	5.51563	1.21125	4.41e-27	4.76e-24
pk113320	9	127353468	127353868	4.82387	5.33561	4.02357	1.41799	4.72e-27	5.05e-24
pk85996	5	57145932	57146332	3.86373	4.43785	2.89577	1.6315	4.86e-27	5.16e-24
pk18772	11	34148590	34148990	3.44875	4.05474	2.3838	1.77243	6.23e-27	6.55e-24
pk28837	13	21092016	21092416	2.47109	3.22161	0.816369	2.45215	1.44e-26	1.5e-23
pk98560	7	13028959	13029359	3.16906	3.81361	1.97393	1.90218	1.56e-26	1.61e-23
pk61765	2	191371372	191371772	3.96101	4.53217	3.00165	1.63337	1.6e-26	1.64e-23
pk44519	17	25666988	25667388	5.71516	6.17199	5.04281	1.22086	1.69e-26	1.72e-23
pk109310	9	2704544	2704944	2.72115	3.44745	1.18838	2.28156	2.13e-26	2.14e-23
pk63721	2	235603127	235603527	4.78052	5.27933	4.01185	1.3968	2.4e-26	2.39e-23
pk63734	2	235794546	235794946	2.63537	3.35857	1.11735	2.28571	2.76e-26	2.73e-23
pk9966	1	220032345	220032745	4.82761	5.33769	4.03144	1.41076	5.01e-26	4.92e-23
pk87965	5	116679532	116679932	3.90193	4.4724	2.94456	1.63774	5.76e-26	5.61e-23
pk91128	6	4314420	4314820	3.3941	4.02458	2.24822	1.85839	9.33e-26	9.01e-23
pk63198	2	227543221	227543621	4.77556	5.27331	4.00942	1.36794	1.04e-25	9.94e-23
pk99531	7	34945904	34946304	3.68424	4.27358	2.67101	1.68905	1.05e-25	9.94e-23
pk56191	2	38517508	38517908	4.5741	5.12288	3.67751	1.51648	1.33e-25	1.25e-22
pk75354	3	120153234	120153634	3.36763	3.99882	2.21934	1.81245	1.41e-25	1.32e-22
pk16817	10	126889585	126889985	4.7569	5.28045	3.92687	1.42671	1.49e-25	1.39e-22
pk79919	4	37464774	37465174	4.82855	5.33145	4.04996	1.38149	1.73e-25	1.6e-22
pk60741	2	163436443	163436843	4.04584	4.5993	3.13642	1.56015	1.99e-25	1.82e-22
pk57027	2	59903301	59903701	3.43748	4.04012	2.38309	1.77397	2.6e-25	2.36e-22
pk55166	2	12147393	12147793	2.71132	3.40955	1.3058	2.13996	5.73e-25	5.16e-22
pk103314	7	142583370	142583770	5.96656	6.39839	5.34743	1.15536	5.82e-25	5.2e-22
pk89036	5	139988729	139989129	5.45071	5.92241	4.74527	1.26967	6.71e-25	5.95e-22
pk66621	20	48909040	48909440	3.9256	4.47361	3.03108	1.55437	8.93e-25	7.86e-22
pk108292	8	126649196	126649596	3.46521	4.06401	2.42286	1.743	1.27e-24	1.11e-21
pk10011	1	220882398	220882798	5.21921	5.69197	4.51136	1.28579	2.09e-24	1.81e-21
pk78431	3	194808367	194808767	3.90113	4.4461	3.01487	1.53834	4.14e-24	3.56e-21
pk42550	16	82234849	82235249	2.63626	3.34498	1.18482	2.20103	6.67e-24	5.7e-21
pk59792	2	128975308	128975708	3.38174	3.97422	2.35894	1.69943	7.18e-24	6.09e-21
pk3060	1	41920028	41920428	5.05293	5.52811	4.33957	1.27925	9.57e-24	8.07e-21
pk17756	11	9777665	9778065	4.37306	4.88695	3.56741	1.40364	9.86e-24	8.25e-21
pk4560	1	68699774	68700174	4.84382	5.32616	4.11404	1.32384	1.02e-23	8.46e-21
pk89520	5	149025212	149025612	3.35481	3.93855	2.35846	1.6937	1.39e-23	1.14e-20
pk111080	9	79786158	79786558	5.29569	5.75117	4.62628	1.22003	1.49e-23	1.22e-20
pk87202	5	90174629	90175029	3.43898	4.02123	2.4471	1.68527	1.6e-23	1.3e-20
pk97822	6	169077772	169078172	4.50067	4.99701	3.73792	1.37427	2.54e-23	2.05e-20
pk97697	6	167811691	167812091	4.89916	5.37359	4.18755	1.28246	3.04e-23	2.44e-20
pk63644	2	234654020	234654420	3.88413	4.42263	3.01519	1.50776	4.2e-23	3.35e-20
pk23823	12	12537881	12538281	3.68267	4.23938	2.76425	1.56737	4.92e-23	3.89e-20
pk109697	9	14912807	14913207	3.09589	3.71614	1.98456	1.80107	6.37e-23	5.01e-20
pk27824	12	115296152	115296552	4.16618	4.66523	3.3969	1.40154	1.2e-22	9.35e-20
pk24309	12	25586430	25586830	2.96845	3.61171	1.77794	1.88392	1.2e-22	9.35e-20
pk1166	1	16934762	16935162	6.1707	6.59061	5.57595	1.12517	1.37e-22	1.06e-19
pk91960	6	20516554	20516954	4.63169	5.11829	3.89197	1.33184	1.58e-22	1.21e-19
pk76501	3	148941673	148942073	2.44933	3.16923	0.946786	2.25358	1.79e-22	1.37e-19
pk88797	5	135570991	135571391	4.38347	4.87088	3.64185	1.37075	1.98e-22	1.5e-19
pk77463	3	176485155	176485555	3.96231	4.52555	3.02557	1.53236	2.22e-22	1.67e-19
pk5992	1	113868690	113869090	3.0769	3.6928	1.97988	1.78398	2.45e-22	1.83e-19
pk41535	16	57950953	57951353	4.22337	4.73044	3.4346	1.39417	2.58e-22	1.92e-19
pk72207	3	30586262	30586662	3.49632	4.0516	2.58186	1.58929	4.09e-22	3.02e-19
pk86491	5	71039859	71040259	4.51514	5.01622	3.74098	1.35729	8.26e-22	6.06e-19
pk74577	3	88219906	88220306	3.54597	4.09629	2.64516	1.53293	9.29e-22	6.77e-19
pk42944	16	88271259	88271659	3.06325	3.66397	2.01491	1.75462	1.11e-21	8.04e-19
pk62247	2	202486122	202486522	3.42833	3.98506	2.50983	1.59815	1.13e-21	8.15e-19
pk116562	X	39085497	39085897	4.69406	5.1563	4.00979	1.27046	1.24e-21	8.84e-19
pk100207	7	51780660	51781060	2.29999	3.03698	0.714905	2.33117	1.52e-21	1.08e-18
pk18939	11	36385132	36385532	4.15902	4.65421	3.399	1.37235	1.91e-21	1.35e-18
pk48417	18	3192219	3192619	2.64327	3.3094	1.36815	1.99384	2.03e-21	1.43e-18
pk53826	19	46799257	46799657	3.66661	4.21697	2.76571	1.52367	2.4e-21	1.68e-18
pk5861	1	111877796	111878196	3.25081	3.82955	2.26931	1.63231	3.76e-21	2.61e-18
pk102503	7	121646726	121647126	3.60926	4.15109	2.73142	1.52529	4.41e-21	3.04e-18
pk116149	X	17805153	17805553	3.83815	4.35213	3.03228	1.43206	4.73e-21	3.25e-18
pk40092	16	12737839	12738239	3.37377	3.93105	2.45377	1.54197	6.37e-21	4.35e-18
pk35745	15	37089280	37089680	3.70351	4.24113	2.83688	1.48068	6.51e-21	4.42e-18
pk62654	2	215548315	215548715	2.94095	3.54997	1.86627	1.76498	1.02e-20	6.91e-18
pk26696	12	90415571	90415971	5.85494	6.25937	5.29096	1.08006	1.08e-20	7.25e-18
pk45083	17	36018027	36018427	2.60943	3.26288	1.38202	1.95431	1.17e-20	7.8e-18
pk94251	6	64229079	64229479	3.78951	4.30952	2.96847	1.45692	1.22e-20	8.12e-18
pk117275	X	67636431	67636831	4.73315	5.18763	4.0659	1.21314	1.78e-20	1.17e-17
pk71787	3	15228111	15228511	2.80857	3.43319	1.6826	1.86099	1.95e-20	1.28e-17
pk5027	1	88341261	88341661	2.48953	3.15587	1.21361	2.02653	2.08e-20	1.36e-17
pk72829	3	43607099	43607499	3.32803	3.87668	2.43178	1.59387	2.43e-20	1.58e-17
pk104742	8	21961406	21961806	4.13038	4.61194	3.4024	1.34664	2.81e-20	1.81e-17
pk47054	17	65578768	65579168	5.2303	5.6879	4.55624	1.19371	3.06e-20	1.97e-17
pk15751	10	104736085	104736485	3.20225	3.76241	2.27419	1.59164	5.37e-20	3.43e-17
pk33686	14	71095927	71096327	3.18993	3.75515	2.2476	1.59711	5.93e-20	3.77e-17
pk30083	13	49159592	49159992	3.85535	4.37991	3.02271	1.41704	6.01e-20	3.8e-17
pk40416	16	21059761	21060161	2.91471	3.50115	1.91026	1.71582	6.21e-20	3.9e-17
pk64888	20	11976797	11977197	3.9957	4.49144	3.23438	1.37653	6.32e-20	3.95e-17
pk80578	4	57026793	57027193	5.24485	5.67533	4.62851	1.14574	6.38e-20	3.97e-17
pk90020	5	160300666	160301066	3.28903	3.84209	2.38072	1.56813	8.21e-20	5.08e-17
pk29230	13	28745659	28746059	2.91675	3.52284	1.85144	1.73646	8.32e-20	5.12e-17
pk33126	14	61570390	61570790	5.78081	6.16868	5.24868	1.04775	1.06e-19	6.47e-17
pk94501	6	80359370	80359770	4.03013	4.53347	3.25049	1.33928	1.43e-19	8.69e-17
pk38630	15	89592722	89593122	3.52853	4.06875	2.65501	1.49071	2.07e-19	1.26e-16
pk34492	14	93110472	93110872	4.26851	4.72475	3.59744	1.2772	3e-19	1.81e-16
pk102792	7	130153244	130153644	2.65556	3.27784	1.53743	1.82808	3.47e-19	2.08e-16
pk61559	2	182895556	182895956	2.68306	3.30146	1.57782	1.8508	3.78e-19	2.26e-16
pk33788	14	73478815	73479215	2.93153	3.50729	1.95879	1.66265	4.12e-19	2.45e-16
pk104327	8	9988810	9989210	3.98711	4.47123	3.25318	1.31774	4.32e-19	2.55e-16
pk68139	21	40166921	40167321	5.74444	6.16001	5.15842	1.10328	5.04e-19	2.96e-16
pk64897	20	12109973	12110373	2.1692	2.89901	0.619489	2.32499	5.33e-19	3.12e-16
pk70077	22	37450595	37450995	3.76884	4.27269	2.98795	1.37955	5.79e-19	3.37e-16
pk81927	4	95997581	95997981	4.32309	4.77962	3.65138	1.24667	7.53e-19	4.37e-16
pk6124	1	116641848	116642248	4.22964	4.71628	3.48985	1.31876	7.85e-19	4.53e-16
pk6511	1	146894710	146895110	3.52593	4.06026	2.66796	1.48741	1.09e-18	6.25e-16
pk31261	13	107077173	107077573	2.95929	3.53506	1.98651	1.65838	1.27e-18	7.23e-16
pk86767	5	75333688	75334088	2.77551	3.37934	1.71739	1.74933	1.29e-18	7.34e-16
pk28450	12	124866393	124866793	5.8907	6.26863	5.37721	0.993741	1.39e-18	7.84e-16
pk95367	6	110849478	110849878	4.53697	4.98161	3.89091	1.19278	1.49e-18	8.37e-16
pk29150	13	27684207	27684607	3.5829	4.08921	2.79599	1.41477	1.5e-18	8.43e-16
pk19138	11	46273932	46274332	5.07197	5.50335	4.45375	1.13871	1.79e-18	1e-15
pk94252	6	64231473	64231873	3.10298	3.66412	2.17216	1.57367	1.88e-18	1.04e-15
pk96781	6	147662569	147662969	4.75832	5.2068	4.10407	1.20466	2.01e-18	1.11e-15
pk15676	10	103698096	103698496	5.54488	5.9269	5.02376	1.0259	2.12e-18	1.17e-15
pk16875	10	128570513	128570913	2.8769	3.47269	1.84392	1.68962	2.38e-18	1.3e-15
pk109877	9	20658692	20659092	3.74083	4.21636	3.0267	1.33414	2.54e-18	1.39e-15
pk44427	17	20602146	20602546	4.41778	4.8749	3.74476	1.19421	2.6e-18	1.41e-15
pk88453	5	130648330	130648730	4.76315	5.17938	4.17579	1.13067	2.76e-18	1.49e-15
pk117615	X	100139974	100140374	3.09391	3.65297	2.16894	1.57658	3.01e-18	1.62e-15
pk1989	1	26097722	26098122	4.7413	5.17487	4.11855	1.1511	3.85e-18	2.06e-15
pk87721	5	108663822	108664222	2.11197	2.82269	0.651522	2.19516	4.06e-18	2.16e-15
pk42974	16	88569834	88570234	3.72461	4.25606	2.87416	1.41594	4.13e-18	2.19e-15
pk103312	7	142568304	142568704	2.74398	3.36708	1.62313	1.7671	4.34e-18	2.29e-15
pk21116	11	80147568	80147968	3.40878	3.93669	2.56754	1.46946	4.85e-18	2.55e-15
pk38230	15	79012269	79012669	3.0617	3.60792	2.17206	1.56721	5.14e-18	2.68e-15
pk106939	8	86462509	86462909	4.9953	5.42487	4.38084	1.13664	5.15e-18	2.68e-15
pk27323	12	105627018	105627418	3.90403	4.37938	3.19031	1.28993	5.3e-18	2.75e-15
pk10459	1	228831305	228831705	3.73029	4.20394	3.02042	1.31754	6.32e-18	3.26e-15
pk94558	6	82407253	82407653	2.89503	3.45927	1.95546	1.60762	7.36e-18	3.78e-15
pk77073	3	167769751	167770151	3.97757	4.45432	3.26066	1.27965	9.38e-18	4.8e-15
pk100214	7	51925038	51925438	3.15452	3.68143	2.31584	1.48957	9.63e-18	4.91e-15
pk110160	9	33186378	33186778	6.24019	6.6011	5.75773	0.94032	1.16e-17	5.88e-15
pk23341	12	3507119	3507519	2.48766	3.12356	1.32308	1.84749	1.49e-17	7.53e-15
pk4795	1	83647903	83648303	2.23991	2.93092	0.865016	2.09673	1.62e-17	8.14e-15
pk27027	12	96709514	96709914	3.86227	4.3291	3.1678	1.27989	2.06e-17	1.03e-14
pk108225	8	126157384	126157784	6.34663	6.70371	5.87103	0.939938	2.3e-17	1.15e-14
pk67401	20	62583013	62583413	5.98034	6.34225	5.49612	0.951228	2.47e-17	1.23e-14
pk22903	11	129214468	129214868	2.52037	3.18709	1.24295	2.08197	2.74e-17	1.36e-14
pk6528	1	147220780	147221180	4.46462	4.89338	3.85181	1.16056	2.83e-17	1.39e-14
pk80488	4	54714164	54714564	4.11671	4.58868	3.41064	1.25347	2.85e-17	1.4e-14
pk3338	1	45166720	45167120	3.70341	4.18953	2.96484	1.31129	3.13e-17	1.53e-14
pk43603	17	5834938	5835338	3.00202	3.55326	2.09871	1.53512	3.2e-17	1.56e-14
pk78207	3	190266051	190266451	2.87613	3.43286	1.95764	1.58249	3.68e-17	1.78e-14
pk9747	1	212361962	212362362	3.03675	3.57935	2.15686	1.52137	3.83e-17	1.85e-14
pk18724	11	33262790	33263190	4.38644	4.81989	3.76394	1.16677	4.07e-17	1.96e-14
pk100080	7	48149752	48150152	5.32652	5.70429	4.81332	1.00686	4.45e-17	2.13e-14
pk118067	X	122790452	122790852	3.23675	3.76889	2.38451	1.44655	5.51e-17	2.63e-14
pk57778	2	74183549	74183949	4.43257	4.88987	3.75917	1.1935	5.74e-17	2.73e-14
pk100023	7	47538221	47538621	4.44295	4.87067	3.83229	1.13235	6.65e-17	3.15e-14
pk55114	2	11381898	11382298	3.9882	4.43727	3.33266	1.20835	7.56e-17	3.56e-14
pk81207	4	78485387	78485787	3.60552	4.1033	2.83932	1.34083	8.04e-17	3.77e-14
pk68808	22	17633880	17634280	4.3002	4.74634	3.65096	1.18656	9.81e-17	4.59e-14
pk13220	10	49423460	49423860	4.26163	4.68987	3.64991	1.15447	1.31e-16	6.13e-14
pk29693	13	41184417	41184817	5.08737	5.47791	4.55019	1.04109	1.48e-16	6.86e-14
pk73344	3	51471083	51471483	2.59846	3.19607	1.55983	1.75269	1.86e-16	8.61e-14
pk11481	10	3051535	3051935	4.53173	4.95398	3.93225	1.12198	1.97e-16	9.07e-14
pk64609	20	5741397	5741797	2.50719	3.1162	1.43254	1.75532	1.98e-16	9.07e-14
pk111698	9	94047740	94048140	2.93556	3.4998	1.99599	1.55457	2.35e-16	1.07e-13
pk75402	3	121670051	121670451	3.96559	4.42698	3.28318	1.2508	2.48e-16	1.13e-13
pk58373	2	97163212	97163612	2.81897	3.4091	1.80335	1.63275	2.51e-16	1.14e-13
pk104617	8	18812276	18812676	3.57611	4.06405	2.83328	1.2902	3e-16	1.36e-13
pk41314	16	53128167	53128567	6.83991	7.16499	6.4196	0.850323	3.08e-16	1.38e-13
pk74595	3	89796720	89797120	2.44305	3.07623	1.28789	1.87721	3.32e-16	1.49e-13
pk62451	2	207800672	207801072	4.61004	5.04311	3.98834	1.14343	3.48e-16	1.56e-13
pk62695	2	216835149	216835549	2.8458	3.39717	1.94211	1.56662	4.3e-16	1.91e-13
pk9975	1	220105176	220105576	5.76291	6.12651	5.27562	0.950828	4.33e-16	1.92e-13
pk81638	4	88338113	88338513	4.87942	5.2805	4.32198	1.05727	4.48e-16	1.98e-13
pk60239	2	150212341	150212741	4.44236	4.85329	3.86558	1.11163	4.63e-16	2.04e-13
pk106188	8	60374976	60375376	3.55963	4.02636	2.86536	1.29364	5.1e-16	2.24e-13
pk79780	4	26129406	26129806	4.5581	5.01017	3.89608	1.17753	5.41e-16	2.36e-13
pk21913	11	110079685	110080085	3.10144	3.61228	2.30338	1.42338	5.84e-16	2.54e-13
pk61910	2	194492020	194492420	3.9063	4.3647	3.23048	1.22339	5.98e-16	2.59e-13
pk116464	X	35484136	35484536	2.60132	3.18718	1.59861	1.69231	6.35e-16	2.74e-13
pk9968	1	220044957	220045357	4.2475	4.67344	3.6405	1.12912	7.42e-16	3.19e-13
pk11953	10	12726787	12727187	2.95025	3.50598	2.03456	1.5155	7.62e-16	3.27e-13
pk104216	8	8274507	8274907	4.25515	4.66918	3.6722	1.13452	7.74e-16	3.31e-13
pk76499	3	148932510	148932910	3.751	4.21674	3.05898	1.23296	8.59e-16	3.66e-13
pk108603	8	133699098	133699498	2.72931	3.31394	1.73028	1.61919	8.78e-16	3.72e-13
pk71251	3	4692232	4692632	4.73912	5.15203	4.15841	1.08518	9.68e-16	4.09e-13
pk26921	12	95001530	95001930	4.02298	4.47286	3.36569	1.19865	1.17e-15	4.92e-13
pk117062	X	50300838	50301238	3.93529	4.40031	3.24485	1.21139	1.21e-15	5.08e-13
pk93425	6	42278813	42279213	4.60625	5.01307	4.03759	1.09185	1.22e-15	5.1e-13
pk43039	16	89138158	89138558	4.3145	4.76315	3.65986	1.18208	1.24e-15	5.17e-13
pk63496	2	233019713	233020113	3.03765	3.55851	2.21448	1.45865	1.62e-15	6.72e-13
pk35786	15	38520129	38520529	3.70468	4.16667	3.02095	1.21406	1.83e-15	7.57e-13
pk34774	14	99532682	99533082	4.95384	5.34804	4.40967	1.03107	1.84e-15	7.57e-13
pk41461	16	57166360	57166760	6.11875	6.46601	5.66047	0.903971	1.88e-15	7.72e-13
pk19788	11	63202888	63203288	3.16919	3.67521	2.383	1.37542	1.9e-15	7.8e-13
pk4697	1	78010585	78010985	3.18402	3.68046	2.42101	1.37082	2.23e-15	9.1e-13
pk63500	2	233100438	233100838	4.46772	4.88611	3.87602	1.10289	2.64e-15	1.07e-12
pk81043	4	76584018	76584418	5.3581	5.71765	4.8781	0.957359	2.99e-15	1.21e-12
pk49819	18	45987586	45987986	4.73007	5.131	4.17292	1.04792	3e-15	1.21e-12
pk99563	7	36094258	36094658	2.683	3.23126	1.7878	1.57321	3.01e-15	1.21e-12
pk4405	1	66016211	66016611	2.80627	3.3705	1.86672	1.59517	3.1e-15	1.24e-12
pk112260	9	104985822	104986222	2.52303	3.11519	1.50119	1.70479	3.33e-15	1.33e-12
pk48418	18	3198300	3198700	4.06484	4.49725	3.4445	1.14934	3.41e-15	1.36e-12
pk103501	7	150009943	150010343	3.04129	3.55482	2.23655	1.40267	3.81e-15	1.52e-12
pk10664	1	231371872	231372272	5.23962	5.61068	4.73878	0.994437	4.01e-15	1.59e-12
pk88300	5	126444501	126444901	2.80453	3.36574	1.87354	1.57923	4.03e-15	1.59e-12
pk69001	22	20285618	20286018	3.94596	4.39179	3.29738	1.17751	4.64e-15	1.83e-12
pk6702	1	151027727	151028127	4.06086	3.29663	4.55781	-1.15994	4.81e-15	1.89e-12
pk4850	1	85100319	85100719	4.87697	5.2484	4.37547	1.00165	5.5e-15	2.15e-12
pk101543	7	99251368	99251768	3.74568	4.17618	3.12929	1.19221	5.75e-15	2.24e-12
pk8140	1	178289617	178290017	2.38945	2.99697	1.31959	1.72109	5.83e-15	2.26e-12
pk32891	14	56310718	56311118	3.16578	3.67581	2.36971	1.3801	6.1e-15	2.36e-12
pk16390	10	119173463	119173863	3.71298	4.18079	3.01632	1.22726	6.12e-15	2.36e-12
pk81206	4	78481330	78481730	4.38374	4.79368	3.8089	1.07408	6.2e-15	2.38e-12
pk101230	7	92096005	92096405	4.39289	4.83753	3.74683	1.1245	6.25e-15	2.39e-12
pk33468	14	68465584	68465984	2.94028	3.47288	2.08685	1.44716	6.59e-15	2.52e-12
pk46445	17	55784012	55784412	3.17394	3.67834	2.39172	1.36013	7.25e-15	2.76e-12
pk80958	4	75340651	75341051	6.4679	6.78883	6.05453	0.838161	7.42e-15	2.82e-12
pk24396	12	27405909	27406309	3.52177	3.98773	2.82924	1.24637	7.45e-15	2.82e-12
pk102202	7	112221072	112221472	3.92871	4.36106	3.30848	1.15083	9.67e-15	3.65e-12
pk112737	9	114889609	114890009	3.37477	3.85733	2.64446	1.26666	1.05e-14	3.94e-12
pk28878	13	21913050	21913450	4.23112	4.66556	3.60655	1.10944	1.08e-14	4.03e-12
pk49443	18	31910343	31910743	3.60618	4.08007	2.89578	1.23717	1.1e-14	4.09e-12
pk39383	16	968104	968504	4.27085	4.68825	3.68114	1.0956	1.11e-14	4.15e-12
pk31457	13	111609856	111610256	3.75096	4.2099	3.07397	1.25396	1.16e-14	4.31e-12
pk16038	10	112562399	112562799	4.23423	4.64967	3.64845	1.08472	1.17e-14	4.31e-12
pk23935	12	13369987	13370387	3.66926	2.84412	4.19088	-1.28697	1.17e-14	4.31e-12
pk98169	7	2996304	2996704	3.12261	3.61873	2.36036	1.34197	1.17e-14	4.32e-12
pk2447	1	31976968	31977368	6.07007	6.40246	5.63744	0.84986	1.23e-14	4.49e-12
pk87240	5	90562135	90562535	3.71461	4.14721	3.09388	1.16768	1.39e-14	5.09e-12
pk6062	1	115690349	115690749	3.04249	3.55358	2.24379	1.38055	1.62e-14	5.9e-12
pk52287	19	16277828	16278228	2.69338	3.25154	1.77092	1.56394	1.69e-14	6.14e-12
pk81895	4	95097035	95097435	2.87784	3.39544	2.06291	1.42498	1.89e-14	6.84e-12
pk4561	1	68703344	68703744	3.33393	3.80501	2.6299	1.30363	2.05e-14	7.4e-12
pk35300	14	106069744	106070144	5.44398	5.80689	4.95795	0.909176	2.08e-14	7.5e-12
pk69729	22	31975803	31976203	3.8825	4.32783	3.23498	1.15718	2.16e-14	7.74e-12
pk37656	15	70861966	70862366	5.06931	5.43563	4.5771	0.953413	2.37e-14	8.48e-12
pk20730	11	74138411	74138811	2.6418	3.18786	1.7526	1.53286	2.51e-14	8.97e-12
pk20056	11	65565109	65565509	5.5048	4.91766	5.92093	-0.930236	2.79e-14	9.92e-12
pk74316	3	72490483	72490883	4.18226	4.59486	3.60216	1.09531	2.83e-14	1e-11
pk57692	2	72500436	72500836	3.85241	4.30648	3.18605	1.17777	2.9e-14	1.02e-11
pk81507	4	85048026	85048426	2.72948	3.2677	1.86126	1.52777	2.93e-14	1.03e-11
pk96308	6	137413066	137413466	5.36177	5.70823	4.9049	0.914063	3.23e-14	1.13e-11
pk31051	13	99938011	99938411	4.06151	4.47216	3.48527	1.10726	3.25e-14	1.14e-11
pk108018	8	123090204	123090604	3.09785	3.59016	2.34471	1.32606	3.3e-14	1.15e-11
pk58797	2	105771709	105772109	2.82664	3.35579	1.98219	1.44886	3.43e-14	1.2e-11
pk90434	5	173999521	173999921	2.84178	3.36863	2.00327	1.42617	3.61e-14	1.25e-11
pk26835	12	93489157	93489557	4.14402	4.56266	3.55182	1.09855	3.65e-14	1.26e-11
pk46628	17	58964514	58964914	2.92309	3.44432	2.09893	1.43737	3.69e-14	1.27e-11
pk75215	3	114621717	114622117	4.03079	4.44262	3.45222	1.08984	3.87e-14	1.33e-11
pk12228	10	18914871	18915271	3.96815	4.40413	3.34037	1.14172	4e-14	1.37e-11
pk29135	13	27542886	27543286	6.64772	6.9542	6.25808	0.800402	4.26e-14	1.46e-11
pk41037	16	46952819	46953219	3.48622	3.93201	2.83773	1.22592	4.41e-14	1.5e-11
pk110365	9	35920230	35920630	5.81922	6.15718	5.37706	0.875153	4.43e-14	1.51e-11
pk108021	8	123244384	123244784	2.68118	3.20609	1.84765	1.47792	5.33e-14	1.81e-11
pk58304	2	95971328	95971728	5.03596	5.409	4.5315	0.967444	6.31e-14	2.14e-11
pk14536	10	80843957	80844357	4.80796	5.18336	4.29915	0.960415	6.37e-14	2.15e-11
pk109619	9	12604120	12604520	4.4261	4.81087	3.89982	1.00695	6.48e-14	2.18e-11
pk49785	18	45611228	45611628	5.07181	5.42158	4.60914	0.936643	6.66e-14	2.23e-11
pk55912	2	30101750	30102150	3.80628	4.26858	3.12189	1.15953	6.66e-14	2.23e-11
pk78018	3	187129701	187130101	3.52886	3.98636	2.85503	1.22406	7.47e-14	2.49e-11
pk105989	8	54521989	54522389	3.05999	3.57305	2.25641	1.41631	7.58e-14	2.52e-11
pk14136	10	73933660	73934060	4.29781	4.6974	3.74325	1.06158	7.67e-14	2.55e-11
pk60738	2	163338876	163339276	4.06239	4.48074	3.47078	1.10345	8.49e-14	2.81e-11
pk4667	1	76275167	76275567	4.10029	4.51146	3.52302	1.05889	9.09e-14	3e-11
pk108404	8	128601730	128602130	4.06026	4.47774	3.4704	1.09712	9.49e-14	3.12e-11
pk63551	2	233609708	233610108	3.99335	4.40677	3.41162	1.09594	9.8e-14	3.21e-11
pk48949	18	19693339	19693739	4.42142	4.80999	3.88798	1.00108	1.01e-13	3.32e-11
pk40258	16	17360440	17360840	5.64931	5.99367	5.19609	0.890886	1.13e-13	3.67e-11
pk39753	16	4561321	4561721	5.26909	5.6206	4.80336	0.932839	1.13e-13	3.67e-11
pk42545	16	82116331	82116731	5.5624	5.89376	5.13152	0.862898	1.31e-13	4.25e-11
pk2348	1	30486556	30486956	2.90001	3.39766	2.13413	1.36225	1.37e-13	4.44e-11
pk47733	17	75120589	75120989	4.53396	4.91212	4.02004	0.997116	1.4e-13	4.51e-11
pk10062	1	222270962	222271362	5.44417	5.78682	4.99393	0.880987	1.51e-13	4.88e-11
pk106655	8	76338685	76339085	4.76598	5.12944	4.27896	0.9612	1.64e-13	5.25e-11
pk110362	9	35908124	35908524	5.42081	5.75696	4.98174	0.887286	1.64e-13	5.25e-11
pk2449	1	31989096	31989496	5.64048	5.97265	5.2082	0.856083	1.72e-13	5.49e-11
pk95046	6	106163967	106164367	2.01957	2.66471	0.822347	1.93096	1.79e-13	5.71e-11
pk61764	2	191370717	191371117	3.58256	4.03044	2.92957	1.17542	1.87e-13	5.93e-11
pk59633	2	122342309	122342709	3.07645	3.55896	2.34626	1.31092	1.89e-13	5.98e-11
pk74917	3	107416636	107417036	3.62469	4.044	3.03116	1.1424	2.15e-13	6.8e-11
pk12606	10	28999482	28999882	3.52901	4.00505	2.81369	1.22594	2.18e-13	6.86e-11
pk105426	8	35609658	35610058	5.00508	5.35482	4.54246	0.931389	2.38e-13	7.48e-11
pk20417	11	69317354	69317754	3.32059	3.80305	2.59051	1.25223	2.6e-13	8.16e-11
pk62996	2	223535286	223535686	2.24876	2.85507	1.18278	1.70838	2.84e-13	8.89e-11
pk57411	2	66617995	66618395	3.75864	4.19238	3.13554	1.16278	2.87e-13	8.95e-11
pk103324	7	142700055	142700455	4.34039	4.73233	3.80054	1.01585	2.9e-13	9.02e-11
pk92034	6	22141321	22141721	4.40067	4.79363	3.85888	1.00304	3.05e-13	9.45e-11
pk43806	17	8297048	8297448	5.01976	5.36444	4.566	0.92696	3.13e-13	9.68e-11
pk109942	9	21863719	21864119	4.86604	5.2264	4.38459	0.938976	3.32e-13	1.02e-10
pk97830	6	169234896	169235296	5.81657	6.13382	5.40929	0.82416	3.39e-13	1.04e-10
pk20853	11	75627917	75628317	4.14971	4.53409	3.62417	1.03193	3.44e-13	1.06e-10
pk83356	4	148975451	148975851	3.83661	4.24735	3.26021	1.08681	3.79e-13	1.16e-10
pk24139	12	16535867	16536267	5.28362	5.6104	4.86047	0.884022	3.98e-13	1.21e-10
pk9937	1	218841616	218842016	2.29452	2.87132	1.31874	1.6809	3.98e-13	1.21e-10
pk83249	4	146600792	146601192	5.53778	5.86652	5.11131	0.862373	4.19e-13	1.27e-10
pk50374	18	59402811	59403211	5.54854	5.88828	5.10333	0.881234	4.4e-13	1.33e-10
pk114016	9	136336610	136337010	4.47814	3.8214	4.92777	-0.998356	4.42e-13	1.34e-10
pk55223	2	15003581	15003981	3.39039	3.91014	2.57001	1.31194	5.11e-13	1.54e-10
pk72333	3	32927789	32928189	2.94153	3.42687	2.20475	1.32806	5.14e-13	1.55e-10
pk80533	4	56144457	56144857	4.41152	4.81449	3.85038	1.02979	5.29e-13	1.59e-10
pk67021	20	56141925	56142325	4.99846	4.3847	5.42768	-0.963183	5.45e-13	1.63e-10
pk15222	10	97205156	97205556	4.98225	5.34104	4.50361	0.918097	5.97e-13	1.78e-10
pk101670	7	100429299	100429699	3.53907	3.98308	2.89436	1.17751	6.33e-13	1.88e-10
pk109131	8	145222297	145222697	3.3689	2.58916	3.87227	-1.21169	6.6e-13	1.96e-10
pk72761	3	42552684	42553084	4.14944	4.54215	3.60813	1.03798	6.77e-13	2e-10
pk79642	4	23735610	23736010	4.15804	4.56228	3.59441	1.04205	7.02e-13	2.08e-10
pk28252	12	122040318	122040718	3.62599	4.04695	3.02912	1.11952	7.48e-13	2.2e-10
pk13612	10	63620806	63621206	2.26605	2.85288	1.26041	1.64885	7.95e-13	2.34e-10
pk57674	2	72060931	72061331	3.10171	3.59521	2.34574	1.28388	7.99e-13	2.34e-10
pk110380	9	36090993	36091393	3.08978	3.56183	2.38353	1.28688	8.14e-13	2.38e-10
pk38161	15	78266295	78266695	4.34888	4.73055	3.82841	0.98988	8.19e-13	2.39e-10
pk23766	12	11920341	11920741	1.87006	2.53857	0.585783	1.92798	9.03e-13	2.63e-10
pk11130	1	241774365	241774765	5.35028	5.67553	4.92968	0.847576	9.05e-13	2.63e-10
pk24207	12	20164130	20164530	3.07045	3.56021	2.32333	1.281	9.65e-13	2.8e-10
pk75269	3	116992134	116992534	3.971	4.3683	3.42086	1.05601	9.83e-13	2.84e-10
pk23172	12	684341	684741	3.94988	4.3419	3.40988	1.03992	1.03e-12	2.97e-10
pk66804	20	52120092	52120492	3.15126	3.60461	2.48649	1.23728	1.08e-12	3.09e-10
pk57747	2	73484941	73485341	2.83861	3.32486	2.09973	1.33854	1.09e-12	3.11e-10
pk101560	7	99390509	99390909	4.22568	4.60773	3.70453	1.00889	1.09e-12	3.11e-10
pk32950	14	57810552	57810952	2.2248	2.80906	1.2269	1.68703	1.18e-12	3.38e-10
pk59392	2	118380782	118381182	3.11507	3.57424	2.43756	1.31196	1.2e-12	3.41e-10
pk29142	13	27590997	27591397	5.26755	5.58514	4.85972	0.86157	1.21e-12	3.45e-10
pk36478	15	51520605	51521005	4.1414	4.52439	3.61848	0.994308	1.22e-12	3.45e-10
pk63379	2	231737698	231738098	4.1611	4.55482	3.61785	1.03089	1.23e-12	3.49e-10
pk112772	9	115312868	115313268	2.67019	3.1894	1.85117	1.41255	1.34e-12	3.78e-10
pk83279	4	147169940	147170340	3.13789	3.61272	2.42535	1.24798	1.43e-12	4.02e-10
pk15447	10	100166682	100167082	3.77251	4.18263	3.19733	1.07562	1.47e-12	4.14e-10
pk51987	19	12894532	12894932	5.60205	5.93254	5.17264	0.839283	1.48e-12	4.15e-10
pk12427	10	24830209	24830609	3.78235	4.18158	3.22848	1.09022	1.5e-12	4.21e-10
pk27700	12	112245018	112245418	3.95932	3.29511	4.41241	-1.06651	1.57e-12	4.38e-10
pk66876	20	52740152	52740552	7.22077	7.49519	6.88159	0.710633	1.58e-12	4.41e-10
pk10236	1	225688293	225688693	4.52813	4.88316	4.05618	0.960669	1.6e-12	4.45e-10
pk73984	3	64901447	64901847	3.80349	4.20323	3.24865	1.07496	1.64e-12	4.55e-10
pk92418	6	28948747	28949147	5.72266	6.03598	5.32185	0.820981	1.79e-12	4.93e-10
pk19184	11	46662298	46662698	2.2151	2.79851	1.21978	1.64091	1.84e-12	5.07e-10
pk116235	X	20489555	20489955	2.61759	3.13398	1.80567	1.43119	1.89e-12	5.18e-10
pk95923	6	129494102	129494502	2.61051	3.11879	1.81877	1.44058	1.89e-12	5.18e-10
pk30058	13	48716577	48716977	4.24418	4.62404	3.72711	0.993002	1.93e-12	5.29e-10
pk50138	18	54875259	54875659	4.18941	4.56777	3.67511	0.98087	1.94e-12	5.3e-10
pk95126	6	107172723	107173123	3.32264	3.77011	2.67055	1.16995	2.11e-12	5.75e-10
pk8070	1	175490478	175490878	4.63472	5.01562	4.1157	0.938347	2.26e-12	6.15e-10
pk87462	5	97812211	97812611	3.75001	4.15352	3.18784	1.0577	2.28e-12	6.19e-10
pk18938	11	36383521	36383921	3.4071	3.81151	2.84317	1.12334	2.31e-12	6.25e-10
pk107496	8	103629601	103630001	5.1611	5.49557	4.72491	0.876085	2.41e-12	6.5e-10
pk48223	17	80304196	80304596	5.23773	5.58263	4.78357	0.888884	2.44e-12	6.57e-10
pk28377	12	123605010	123605410	4.51372	3.89732	4.94422	-0.956126	2.49e-12	6.71e-10
pk104295	8	8934259	8934659	4.07169	3.39951	4.52844	-1.01596	2.52e-12	6.76e-10
pk49725	18	43773016	43773416	4.30112	4.67906	3.7876	0.985435	2.91e-12	7.78e-10
pk10365	1	227070664	227071064	4.10496	4.47885	3.59892	0.992189	2.92e-12	7.8e-10
pk23934	12	13368130	13368530	3.71719	2.99324	4.197	-1.21372	2.95e-12	7.87e-10
pk30950	13	98157264	98157664	3.68788	4.08758	3.13309	1.0762	3.04e-12	8.07e-10
pk12907	10	34766190	34766590	2.50487	3.06107	1.58787	1.48728	3.25e-12	8.63e-10
pk75363	3	120225565	120225965	4.73208	5.07482	4.28168	0.921055	3.34e-12	8.85e-10
pk117770	X	106175860	106176260	5.585	5.89185	5.19475	0.812193	3.44e-12	9.07e-10
pk87883	5	114754497	114754897	4.83222	5.1774	4.37757	0.885582	3.48e-12	9.18e-10
pk17308	11	1794607	1795007	3.5298	3.95434	2.92564	1.09618	3.51e-12	9.21e-10
pk88019	5	119127943	119128343	5.07152	5.43423	4.58584	0.885525	3.63e-12	9.52e-10
pk117466	X	74408508	74408908	2.50639	3.02457	1.68997	1.50134	3.73e-12	9.76e-10
pk4662	1	76172911	76173311	4.16582	4.52764	3.68175	0.973173	3.74e-12	9.78e-10
pk16010	10	112247358	112247758	4.4494	4.84448	3.90353	1.01762	3.79e-12	9.86e-10
pk4195	1	61719026	61719426	4.06002	4.43848	3.54554	0.993898	4.01e-12	1.04e-09
pk18080	11	14135787	14136187	3.31382	3.75436	2.67644	1.13404	4.68e-12	1.21e-09
pk85939	5	56300602	56301002	6.08862	6.37839	5.72565	0.76652	4.77e-12	1.23e-09
pk43861	17	9359561	9359961	3.68926	4.0887	3.135	1.04789	5.65e-12	1.46e-09
pk55838	2	28668738	28669138	5.21626	5.5297	4.81526	0.83655	5.67e-12	1.46e-09
pk96187	6	135079017	135079417	4.46962	4.82388	3.99904	0.937555	6.19e-12	1.59e-09
pk55370	2	19872311	19872711	2.68098	3.16559	1.9459	1.33426	6.27e-12	1.61e-09
pk19282	11	48125557	48125957	5.63485	5.94572	5.23807	0.801491	6.68e-12	1.71e-09
pk80589	4	57133740	57134140	4.87289	5.20185	4.44607	0.8747	6.96e-12	1.78e-09
pk86540	5	71892773	71893173	3.19807	3.64454	2.5481	1.18257	7.03e-12	1.79e-09
pk80357	4	48250579	48250979	2.77152	3.2503	2.04995	1.30402	7.29e-12	1.86e-09
pk6082	1	115974718	115975118	3.77085	4.18314	3.19137	1.03891	7.9e-12	2.01e-09
pk59397	2	118715206	118715606	3.81999	4.21525	3.27379	1.05505	8.62e-12	2.18e-09
pk44601	17	26585516	26585916	3.36378	3.79735	2.74101	1.13231	8.69e-12	2.2e-09
pk3535	1	47856516	47856916	4.09678	4.46654	3.59834	0.97067	8.74e-12	2.2e-09
pk37204	15	64864064	64864464	4.42741	4.78691	3.9475	0.945044	9e-12	2.27e-09
pk61969	2	197114542	197114942	4.58189	4.91819	4.14256	0.903388	9.3e-12	2.34e-09
pk108142	8	124932859	124933259	5.47324	5.80925	5.03442	0.853524	9.51e-12	2.38e-09
pk36472	15	51424587	51424987	5.08204	5.42034	4.63931	0.857393	9.97e-12	2.49e-09
pk32890	14	56309948	56310348	2.52772	3.03869	1.72933	1.4229	9.98e-12	2.49e-09
pk9965	1	220020509	220020909	5.32199	5.63896	4.91516	0.814093	1.02e-11	2.54e-09
pk85971	5	56729969	56730369	5.19814	5.51754	4.78731	0.863318	1.06e-11	2.63e-09
pk5341	1	94750806	94751206	4.62279	4.9695	4.16548	0.902367	1.11e-11	2.74e-09
pk111865	9	96678255	96678655	3.26008	3.71672	2.58812	1.15447	1.12e-11	2.77e-09
pk89741	5	152039084	152039484	1.58259	2.26941	0.225153	2.03432	1.12e-11	2.77e-09
pk45377	17	39362993	39363393	2.26301	2.83215	1.30945	1.61063	1.13e-11	2.78e-09
pk91852	6	17900221	17900621	2.98931	3.44101	2.3281	1.20959	1.17e-11	2.87e-09
pk20438	11	69518826	69519226	5.15606	5.4786	4.73999	0.847592	1.2e-11	2.94e-09
pk102940	7	134014337	134014737	2.83003	3.31962	2.08333	1.3006	1.23e-11	3.02e-09
pk64984	20	14960151	14960551	4.67223	5.00516	4.23866	0.890336	1.25e-11	3.06e-09
pk80116	4	39708021	39708421	4.92595	5.2538	4.50099	0.847346	1.29e-11	3.14e-09
pk68907	22	18917546	18917946	4.15979	4.54506	3.63259	0.977358	1.32e-11	3.2e-09
pk26687	12	90333238	90333638	5.45404	5.75503	5.07323	0.795415	1.36e-11	3.3e-09
pk40066	16	12169774	12170174	4.09218	4.458	3.60088	1.01318	1.39e-11	3.37e-09
pk81358	4	82074824	82075224	4.85567	5.18402	4.42985	0.865647	1.45e-11	3.52e-09
pk73848	3	61791166	61791566	3.14756	3.58192	2.52315	1.166	1.49e-11	3.6e-09
pk58462	2	98701303	98701703	6.04181	6.33056	5.68043	0.748864	1.49e-11	3.6e-09
pk95423	6	111851445	111851845	3.95906	4.34403	3.4324	0.997563	1.51e-11	3.62e-09
pk48096	17	79309558	79309958	5.54605	5.01737	5.9321	-0.807544	1.54e-11	3.69e-09
pk103926	7	157783986	157784386	4.00032	4.37722	3.48875	0.993181	1.58e-11	3.79e-09
pk28025	12	118319975	118320375	2.98896	3.43325	2.34364	1.20004	1.77e-11	4.24e-09
pk34387	14	91446932	91447332	3.33096	3.76904	2.69878	1.11626	1.8e-11	4.28e-09
pk74763	3	100796515	100796915	4.48482	4.83667	4.01848	0.914888	1.84e-11	4.39e-09
pk62685	2	216658530	216658930	4.16435	4.56829	3.60134	0.994212	1.85e-11	4.41e-09
pk109391	9	4509197	4509597	4.12705	4.49282	3.63583	0.949761	1.93e-11	4.57e-09
pk69055	22	21320430	21320830	4.52807	3.89989	4.96423	-0.951126	1.98e-11	4.69e-09
pk104534	8	17638256	17638656	5.10756	5.42244	4.70419	0.829682	1.99e-11	4.69e-09
pk4490	1	68095049	68095449	3.60261	3.99816	3.05585	1.03506	2.07e-11	4.89e-09
pk116124	X	17366096	17366496	2.80873	3.27283	2.12033	1.26103	2.11e-11	4.95e-09
pk29694	13	41185054	41185454	3.09276	3.53727	2.44698	1.15423	2.21e-11	5.19e-09
pk97186	6	155840434	155840834	2.01311	2.62147	0.940584	1.66902	2.46e-11	5.77e-09
pk29151	13	27698791	27699191	3.62633	4.03349	3.05698	1.06174	2.56e-11	5.99e-09
pk59762	2	128419514	128419914	3.9348	4.31246	3.42179	0.976707	2.65e-11	6.19e-09
pk71972	3	23445709	23446109	3.69449	4.0756	3.17508	1.02806	2.72e-11	6.34e-09
pk111676	9	93836370	93836770	2.97578	3.42661	2.31645	1.19701	2.79e-11	6.48e-09
pk106890	8	82680487	82680887	1.27269	2.02204	0	2.36245	2.94e-11	6.83e-09
pk113213	9	125592679	125593079	2.89518	3.34533	2.2373	1.23916	3.42e-11	7.91e-09
pk39342	16	666670	667070	4.44345	3.83122	4.87194	-0.904007	3.47e-11	8.03e-09
pk84660	5	523091	523491	4.68869	4.12649	5.09221	-0.885729	3.53e-11	8.15e-09
pk13349	10	53992535	53992935	3.31439	3.73482	2.71857	1.12894	3.7e-11	8.51e-09
pk81882	4	94764920	94765320	3.29862	3.72459	2.69155	1.1114	3.72e-11	8.54e-09
pk29016	13	24897802	24898202	3.8789	3.20773	4.33518	-0.994213	3.78e-11	8.67e-09
pk3972	1	56083239	56083639	1.93557	2.55522	0.826187	1.71975	3.91e-11	8.95e-09
pk50021	18	48956924	48957324	4.70959	5.05271	4.25854	0.892857	3.97e-11	9.08e-09
pk69886	22	35079100	35079500	3.03972	3.50492	2.34886	1.21692	4.28e-11	9.75e-09
pk88392	5	128044498	128044898	3.08182	3.53292	2.42193	1.17826	4.33e-11	9.86e-09
pk118453	X	149961294	149961694	3.44718	3.88009	2.8258	1.10139	4.37e-11	9.93e-09
pk20841	11	75459530	75459930	2.6686	3.13849	1.96723	1.30673	4.38e-11	9.93e-09
pk34659	14	95780964	95781364	4.34808	4.69734	3.88631	0.909866	4.49e-11	1.02e-08
pk26187	12	71137993	71138393	3.57294	3.97688	3.00991	1.03595	4.57e-11	1.03e-08
pk107246	8	99191447	99191847	5.9139	6.18939	5.57309	0.72677	4.68e-11	1.06e-08
pk12229	10	18916537	18916937	5.33587	5.63381	4.95996	0.784848	4.7e-11	1.06e-08
pk75987	3	132063624	132064024	3.18159	3.62031	2.54806	1.14681	5.24e-11	1.18e-08
pk53488	19	42971558	42971958	4.7339	4.13191	5.15738	-0.900016	5.27e-11	1.18e-08
pk19568	11	60917330	60917730	4.30101	4.6499	3.83989	0.902553	6.19e-11	1.38e-08
pk85213	5	30429165	30429565	2.39081	2.94288	1.48521	1.49559	6.58e-11	1.47e-08
pk103645	7	151424727	151425127	5.79059	6.07489	5.43617	0.741589	6.68e-11	1.49e-08
pk111250	9	85389857	85390257	1.61016	2.27999	0.320759	1.94913	7.33e-11	1.63e-08
pk86876	5	77963266	77963666	3.85246	4.21998	3.35808	0.967926	7.61e-11	1.69e-08
pk110715	9	72500357	72500757	4.09776	4.49273	3.55211	0.974814	7.69e-11	1.71e-08
pk77305	3	171398512	171398912	5.60403	5.8958	5.23791	0.759844	7.82e-11	1.73e-08
pk26295	12	76108240	76108640	4.2306	4.55921	3.80436	0.89665	8.21e-11	1.81e-08
pk89008	5	139707884	139708284	3.05567	3.51485	2.37817	1.16511	8.41e-11	1.85e-08
pk106937	8	86447334	86447734	5.85691	6.1438	5.49845	0.729823	8.51e-11	1.87e-08
pk60152	2	146663923	146664323	3.83126	4.21292	3.31083	0.976935	8.64e-11	1.9e-08
pk36467	15	51329546	51329946	1.94228	2.53943	0.905093	1.70779	8.65e-11	1.9e-08
pk47492	17	72949187	72949587	5.39093	4.88916	5.7625	-0.800419	8.9e-11	1.95e-08
pk34658	14	95780110	95780510	4.56363	4.89789	4.12782	0.870285	9.11e-11	1.99e-08
pk112738	9	114890641	114891041	3.92195	4.30219	3.40418	0.973434	9.27e-11	2.02e-08
pk89035	5	139986609	139987009	3.72273	4.09488	3.2199	0.979144	9.54e-11	2.07e-08
pk42543	16	82113550	82113950	3.21977	3.63848	2.62743	1.09382	9.86e-11	2.14e-08
pk44730	17	28232630	28233030	3.80744	4.17485	3.31325	0.975404	1.02e-10	2.22e-08
pk80577	4	57024637	57025037	3.90141	4.26514	3.41391	0.952998	1.07e-10	2.32e-08
pk109718	9	15346988	15347388	2.63251	3.12823	1.87126	1.29856	1.08e-10	2.34e-08
pk45392	17	39656275	39656675	5.54411	5.8351	5.17921	0.768131	1.09e-10	2.35e-08
pk25426	12	53877413	53877813	6.77544	7.04127	6.44932	0.67919	1.11e-10	2.39e-08
pk38753	15	90705315	90705715	4.95372	5.27465	4.54035	0.836343	1.18e-10	2.53e-08
pk66483	20	47304160	47304560	3.41345	3.83747	2.81035	1.07873	1.18e-10	2.53e-08
pk12501	10	26776316	26776716	4.15912	4.50616	3.70124	0.921282	1.26e-10	2.69e-08
pk5671	1	109359586	109359986	5.00827	5.32274	4.60557	0.805821	1.34e-10	2.86e-08
pk113991	9	136126043	136126443	4.94585	4.38498	5.34868	-0.838997	1.41e-10	3.01e-08
pk16076	10	113241197	113241597	2.68175	3.15014	1.98376	1.26053	1.42e-10	3.02e-08
pk6383	1	121143265	121143665	2.86503	3.31327	2.21128	1.1948	1.43e-10	3.04e-08
pk46432	17	55642557	55642957	2.73538	3.20266	2.03987	1.24276	1.49e-10	3.15e-08
pk75094	3	111809364	111809764	6.08376	6.36823	5.72907	0.723221	1.5e-10	3.18e-08
pk34488	14	93075501	93075901	5.99734	6.26209	5.67284	0.708429	1.52e-10	3.22e-08
pk105179	8	28562653	28563053	3.55701	3.9176	3.07514	1.00881	1.53e-10	3.23e-08
pk57060	2	60643358	60643758	4.81687	5.13471	4.40861	0.825655	1.68e-10	3.55e-08
pk46547	17	57455993	57456393	4.49329	4.82489	4.06198	0.860142	1.74e-10	3.66e-08
pk82820	4	124940083	124940483	3.7805	4.14754	3.28698	0.957069	1.75e-10	3.66e-08
pk102507	7	121870815	121871215	2.71109	3.17306	2.02744	1.26164	1.75e-10	3.68e-08
pk27444	12	107878015	107878415	3.48563	3.8937	2.91451	1.02724	1.81e-10	3.79e-08
pk66416	20	46197558	46197958	2.89013	3.32658	2.26137	1.17939	1.82e-10	3.8e-08
pk50206	18	55687885	55688285	4.06642	4.41648	3.60325	0.922795	1.86e-10	3.87e-08
pk53321	19	41496965	41497365	6.09967	6.37198	5.7637	0.706464	1.88e-10	3.92e-08
pk7878	1	171226248	171226648	5.623	5.90315	5.275	0.740433	1.91e-10	3.97e-08
pk68304	21	42955163	42955563	5.10385	5.4085	4.71716	0.791941	2.04e-10	4.23e-08
pk101895	7	104574071	104574471	5.58466	5.07909	5.95829	-0.771268	2.05e-10	4.24e-08
pk87846	5	113810714	113811114	2.22903	2.78884	1.30198	1.49476	2.07e-10	4.28e-08
pk93199	6	38144539	38144939	4.82965	4.30173	5.21529	-0.845599	2.11e-10	4.35e-08
pk101544	7	99270453	99270853	3.75715	4.17062	3.17531	1.01394	2.11e-10	4.35e-08
pk92799	6	33577291	33577691	4.04435	3.45075	4.46369	-0.918668	2.17e-10	4.46e-08
pk81385	4	82478481	82478881	3.73082	4.09014	3.25122	0.962492	2.17e-10	4.46e-08
pk83389	4	149613341	149613741	3.17613	3.61395	2.54448	1.13315	2.18e-10	4.46e-08
pk97962	7	561927	562327	5.98624	6.25852	5.65033	0.70692	2.31e-10	4.72e-08
pk44588	17	26384900	26385300	5.15018	5.45946	4.75598	0.784129	2.31e-10	4.72e-08
pk55268	2	16277233	16277633	4.30346	3.71489	4.7203	-0.904884	2.47e-10	5.03e-08
pk64571	20	5461844	5462244	4.3215	4.68653	3.83163	0.913539	2.65e-10	5.39e-08
pk23456	12	5759929	5760329	3.3542	3.75766	2.79211	1.03923	2.7e-10	5.49e-08
pk74278	3	71971476	71971876	2.75654	3.1968	2.11976	1.19286	2.74e-10	5.55e-08
pk53842	19	46931921	46932321	4.48596	4.80617	4.07377	0.839691	2.76e-10	5.59e-08
pk118573	X	153769993	153770393	3.20046	3.63075	2.5845	1.1066	2.88e-10	5.82e-08
pk53320	19	41495289	41495689	3.49841	3.8912	2.95694	1.02626	2.89e-10	5.82e-08
pk49227	18	24061130	24061530	6.30488	6.55904	5.99617	0.680363	3.05e-10	6.14e-08
pk6245	1	118113573	118113973	6.44775	6.71049	6.12626	0.685271	3.18e-10	6.39e-08
pk48391	18	3037357	3037757	4.99694	5.29403	4.62236	0.786849	3.19e-10	6.39e-08
pk102576	7	124362683	124363083	3.15073	3.57235	2.55251	1.07822	3.19e-10	6.4e-08
pk18596	11	27694408	27694808	3.36059	3.75249	2.82083	1.02443	3.23e-10	6.45e-08
pk86360	5	66916340	66916740	3.82343	4.17776	3.35272	0.948014	3.44e-10	6.86e-08
pk97248	6	157508452	157508852	3.8851	4.26134	3.37474	0.941321	3.53e-10	7.05e-08
pk63164	2	226925051	226925451	3.20893	3.60259	2.66579	1.06763	3.78e-10	7.52e-08
pk8142	1	178293076	178293476	4.26753	4.6046	3.8269	0.866491	3.9e-10	7.75e-08
pk83727	4	157288605	157289005	2.70831	3.16366	2.03917	1.23414	3.94e-10	7.8e-08
pk13425	10	59660096	59660496	2.73462	3.17857	2.09004	1.21712	3.94e-10	7.8e-08
pk20872	11	75873358	75873758	4.23769	3.68218	4.63778	-0.876284	4.04e-10	7.99e-08
pk35098	14	103720238	103720638	6.10797	6.36723	5.79168	0.696281	4.22e-10	8.33e-08
pk39858	16	8983528	8983928	3.29951	3.69328	2.75617	1.03587	4.31e-10	8.49e-08
pk112724	9	114809823	114810223	2.93466	3.36401	2.32064	1.1386	4.34e-10	8.53e-08
pk92834	6	33853163	33853563	6.69224	6.94115	6.39124	0.65489	4.48e-10	8.8e-08
pk23128	12	253041	253441	6.01218	6.28337	5.67794	0.689799	4.53e-10	8.88e-08
pk37144	15	63969964	63970364	6.17487	6.43904	5.85124	0.680071	4.54e-10	8.88e-08
pk67684	21	32591404	32591804	5.51821	5.01205	5.89217	-0.778551	4.75e-10	9.28e-08
pk53326	19	41521599	41521999	2.37048	2.92286	1.46404	1.4193	4.77e-10	9.3e-08
pk14678	10	85886182	85886582	2.68735	1.89778	3.19475	-1.2575	4.77e-10	9.3e-08
pk48789	18	12420110	12420510	5.06861	5.35439	4.71187	0.761752	4.88e-10	9.49e-08
pk42588	16	83961202	83961602	2.76496	3.22099	2.09436	1.18488	4.94e-10	9.58e-08
pk62003	2	197871267	197871667	3.15761	3.56823	2.58145	1.06111	5.08e-10	9.85e-08
pk54940	2	9472974	9473374	3.8857	4.25573	3.38675	0.930285	5.13e-10	9.92e-08
pk23457	12	5763136	5763536	3.08955	3.49666	2.52032	1.07844	5.23e-10	1.01e-07
pk6163	1	117024542	117024942	4.98241	4.46588	5.36197	-0.793764	5.38e-10	1.04e-07
pk111591	9	92284199	92284599	3.67965	4.07192	3.13916	0.98494	5.47e-10	1.05e-07
pk62401	2	206608707	206609107	4.07069	4.40829	3.62914	0.878096	5.5e-10	1.06e-07
pk15508	10	101530165	101530565	3.87361	4.2318	3.39603	0.9132	5.61e-10	1.08e-07
pk52813	19	33739957	33740357	4.76405	5.05969	4.39179	0.807666	5.65e-10	1.08e-07
pk113342	9	127591618	127592018	4.22783	3.64988	4.63934	-0.89634	5.76e-10	1.1e-07
pk103350	7	143028413	143028813	4.56963	4.90512	4.13171	0.867889	6.01e-10	1.15e-07
pk101705	7	100728371	100728771	7.12479	7.3671	6.83342	0.628701	6.22e-10	1.19e-07
pk13731	10	65880229	65880629	4.08585	4.41768	3.65415	0.878399	6.41e-10	1.22e-07
pk17017	10	134199560	134199960	2.99879	2.27679	3.47776	-1.11324	6.44e-10	1.22e-07
pk53314	19	41429814	41430214	5.90572	6.17705	5.57125	0.698726	6.53e-10	1.24e-07
pk92044	6	22521240	22521640	3.63097	4.02396	3.08911	1.01256	6.63e-10	1.26e-07
pk40930	16	31033877	31034277	3.7849	4.14617	3.30181	0.92971	6.86e-10	1.3e-07
pk33618	14	70133579	70133979	3.39278	3.77855	2.86462	1.00456	6.88e-10	1.3e-07
pk78416	3	194662830	194663230	3.82978	4.21544	3.30184	0.956852	7.08e-10	1.33e-07
pk112357	9	109559534	109559934	5.38162	5.65959	5.037	0.733309	7.21e-10	1.36e-07
pk91514	6	12024969	12025369	3.99338	4.32619	3.56003	0.902378	7.26e-10	1.37e-07
pk41854	16	68741613	68742013	5.85355	6.11703	5.53095	0.699077	7.36e-10	1.38e-07
pk82293	4	108715275	108715675	5.41411	5.6844	5.08123	0.750045	7.58e-10	1.42e-07
pk27223	12	103954339	103954739	5.83783	6.09891	5.51883	0.686378	7.63e-10	1.43e-07
pk4481	1	68017097	68017497	4.76262	5.07216	4.368	0.804152	7.68e-10	1.43e-07
pk61390	2	178146824	178147224	2.71724	3.17844	2.03528	1.19505	7.68e-10	1.43e-07
pk18412	11	19788400	19788800	4.10331	4.43364	3.67415	0.888014	7.98e-10	1.49e-07
pk87194	5	90042996	90043396	3.70255	4.09041	3.17046	0.949413	8.06e-10	1.5e-07
pk65598	20	31329431	31329831	2.73346	3.18652	2.06932	1.185	8.42e-10	1.56e-07
pk44622	17	26809881	26810281	5.08288	4.58348	5.45315	-0.777574	8.8e-10	1.63e-07
pk71247	3	4566065	4566465	2.42222	2.92015	1.65567	1.32925	8.85e-10	1.64e-07
pk2254	1	28669853	28670253	1.92652	2.48884	0.992365	1.55577	8.96e-10	1.66e-07
pk55131	2	11549263	11549663	4.1555	4.47198	3.7495	0.858819	9.14e-10	1.69e-07
pk23927	12	13325688	13326088	4.01681	3.44473	4.42537	-0.907919	9.31e-10	1.72e-07
pk1964	1	25832976	25833376	4.14321	4.46407	3.72995	0.865693	9.64e-10	1.77e-07
pk17527	11	5433382	5433782	2.15859	2.68192	1.3291	1.43436	9.74e-10	1.79e-07
pk7459	1	162182454	162182854	4.1931	4.52688	3.75809	0.866612	9.83e-10	1.8e-07
pk69495	22	29334298	29334698	3.42068	3.78644	2.92949	0.967995	9.84e-10	1.8e-07
pk64009	2	239554340	239554740	2.63807	3.10371	1.94624	1.21452	1.05e-09	1.93e-07
pk86298	5	65128488	65128888	3.06113	3.45315	2.52112	1.05848	1.07e-09	1.95e-07
pk18982	11	43092838	43093238	2.25294	2.80801	1.33907	1.47454	1.07e-09	1.95e-07
pk77560	3	177919928	177920328	2.17786	2.70983	1.32605	1.43659	1.13e-09	2.05e-07
pk49066	18	20981451	20981851	4.95911	5.25573	4.5853	0.764221	1.14e-09	2.06e-07
pk38708	15	90371584	90371984	4.01764	3.4361	4.43095	-0.87858	1.14e-09	2.07e-07
pk103402	7	144606067	144606467	3.66115	3.01414	4.10624	-0.956549	1.16e-09	2.1e-07
pk73767	3	58860455	58860855	3.6322	3.97507	3.18158	0.930713	1.17e-09	2.11e-07
pk17381	11	2587415	2587815	4.52388	3.98784	4.91382	-0.814469	1.2e-09	2.16e-07
pk87682	5	107193529	107193929	2.6561	3.11195	1.98586	1.21435	1.22e-09	2.21e-07
pk102537	7	123168286	123168686	3.49809	3.86026	3.0134	0.966097	1.23e-09	2.21e-07
pk8957	1	201435670	201436070	5.09128	4.59233	5.46131	-0.767614	1.24e-09	2.22e-07
pk76600	3	150095748	150096148	4.54674	3.98551	4.94976	-0.839578	1.25e-09	2.24e-07
pk74589	3	88558652	88559052	3.64409	4.02617	3.12287	0.966913	1.25e-09	2.24e-07
pk63855	2	237876736	237877136	3.04625	3.46683	2.45015	1.09563	1.25e-09	2.24e-07
pk18315	11	18115491	18115891	4.71146	5.00856	4.33688	0.787381	1.28e-09	2.29e-07
pk89315	5	145355105	145355505	3.72486	4.07951	3.25357	0.913237	1.3e-09	2.31e-07
pk6932	1	154523925	154524325	3.74962	4.10027	3.2854	0.90426	1.32e-09	2.35e-07
pk86652	5	73313645	73314045	5.28571	5.5596	4.94735	0.731168	1.45e-09	2.58e-07
pk57474	2	68906580	68906980	2.48846	2.95164	1.80212	1.27191	1.67e-09	2.96e-07
pk33309	14	65280360	65280760	3.36339	3.7416	2.84939	1.0015	1.69e-09	3e-07
pk92416	6	28928853	28929253	3.38906	3.77402	2.86242	0.98897	1.71e-09	3.04e-07
pk29020	13	24935260	24935660	4.32091	3.80871	4.69814	-0.833635	1.74e-09	3.07e-07
pk108026	8	123463125	123463525	3.21244	3.59465	2.69098	1.00982	1.76e-09	3.1e-07
pk117928	X	116806652	116807052	2.74404	3.19794	2.07806	1.15856	1.84e-09	3.24e-07
pk5927	1	113230799	113231199	2.04234	2.5921	1.14308	1.47134	1.89e-09	3.32e-07
pk101191	7	90389067	90389467	3.16259	3.56323	2.60598	1.02847	1.89e-09	3.33e-07
pk23124	12	213884	214284	4.26877	4.60698	3.8262	0.846268	1.92e-09	3.38e-07
pk75518	3	123525697	123526097	2.79218	3.23522	2.14954	1.14951	2.04e-09	3.58e-07
pk36894	15	59836048	59836448	4.46903	4.78503	4.0638	0.832844	2.05e-09	3.59e-07
pk81422	4	83398463	83398863	3.70817	4.0637	3.23533	0.901961	2.08e-09	3.63e-07
pk69949	22	35985343	35985743	5.77123	6.04101	5.43912	0.68302	2.12e-09	3.7e-07
pk55851	2	28825973	28826373	3.77852	4.14758	3.28132	0.929093	2.13e-09	3.72e-07
pk110334	9	35673595	35673995	5.35483	5.63496	5.00686	0.765609	2.17e-09	3.77e-07
pk107580	8	107058044	107058444	5.22791	5.51377	4.87105	0.729634	2.2e-09	3.83e-07
pk8223	1	179899958	179900358	5.5154	5.78917	5.17723	0.696509	2.21e-09	3.83e-07
pk109746	9	16954026	16954426	1.91248	2.49822	0.910149	1.56229	2.37e-09	4.1e-07
pk2148	1	27633400	27633800	4.34287	3.7842	4.74457	-0.827232	2.47e-09	4.27e-07
pk112326	9	108108384	108108784	2.55483	3.01403	1.87727	1.22371	2.48e-09	4.29e-07
pk111359	9	87267399	87267799	4.69682	4.98779	4.33195	0.77916	2.53e-09	4.36e-07
pk23926	12	13324860	13325260	5.6842	5.24513	6.02035	-0.696163	2.59e-09	4.45e-07
pk10446	1	228611112	228611512	4.7435	5.04871	4.35591	0.782249	2.61e-09	4.49e-07
pk29703	13	41308894	41309294	2.94936	3.36237	2.36846	1.08159	2.68e-09	4.59e-07
pk107829	8	119558810	119559210	3.3219	3.68681	2.83227	0.963304	2.68e-09	4.59e-07
pk109878	9	20670451	20670851	2.22342	2.72139	1.45675	1.37115	2.73e-09	4.67e-07
pk96249	6	136760766	136761166	5.93202	6.18829	5.62018	0.667939	2.74e-09	4.68e-07
pk53327	19	41524988	41525388	2.33359	2.81841	1.59804	1.30342	2.75e-09	4.7e-07
pk68733	21	46953160	46953560	5.14628	4.66433	5.50691	-0.740727	2.77e-09	4.73e-07
pk94557	6	82406245	82406645	4.26637	4.5757	3.87208	0.821739	2.9e-09	4.94e-07
pk104245	8	8542948	8543348	5.67035	5.94251	5.33462	0.693704	2.92e-09	4.96e-07
pk2441	1	31926502	31926902	3.74756	4.09559	3.28792	0.892677	2.97e-09	5.05e-07
pk71506	3	11181989	11182389	6.41931	6.6635	6.1252	0.642542	2.99e-09	5.06e-07
pk116027	X	14427484	14427884	4.27945	4.58303	3.89448	0.818482	3.04e-09	5.15e-07
pk105785	8	42192652	42193052	2.0749	2.65513	1.08898	1.56049	3.1e-09	5.24e-07
pk83402	4	149744152	149744552	5.6337	5.18601	5.97488	-0.693674	3.18e-09	5.37e-07
pk28247	12	122013195	122013595	2.5995	3.07171	1.89289	1.20659	3.28e-09	5.54e-07
pk106203	8	61072896	61073296	2.22557	2.7206	1.46593	1.35533	3.44e-09	5.79e-07
pk25767	12	59249404	59249804	3.12896	3.5232	2.5847	1.04037	3.45e-09	5.79e-07
pk101231	7	92103397	92103797	4.21554	4.54616	3.7859	0.841302	3.55e-09	5.95e-07
pk55436	2	20604700	20605100	2.23477	2.73266	1.46829	1.32215	3.6e-09	6.04e-07
pk23162	12	616608	617008	4.41165	3.87718	4.80076	-0.838275	3.66e-09	6.12e-07
pk47734	17	75121472	75121872	5.63566	5.89189	5.32389	0.675788	3.85e-09	6.43e-07
pk79380	4	13641777	13642177	4.942	5.23387	4.5757	0.763328	3.86e-09	6.44e-07
pk112148	9	100996543	100996943	3.33252	3.69304	2.85076	0.970536	4.1e-09	6.82e-07
pk93902	6	48954509	48954909	4.77792	4.29329	5.14004	-0.781091	4.41e-09	7.33e-07
pk61766	2	191371815	191372215	3.12094	3.51338	2.58013	1.04538	4.45e-09	7.39e-07
pk97536	6	161645940	161646340	3.54636	2.94758	3.96826	-0.922413	4.46e-09	7.4e-07
pk80529	4	56039080	56039480	3.30443	3.6898	2.77702	0.995789	4.54e-09	7.52e-07
pk72370	3	33831635	33832035	3.78773	4.11371	3.36591	0.867932	4.59e-09	7.6e-07
pk100162	7	51211851	51212251	3.87966	4.21793	3.43696	0.877441	4.62e-09	7.63e-07
pk44806	17	29706671	29707071	2.29037	2.76941	1.56818	1.29142	4.68e-09	7.72e-07
pk62984	2	223383323	223383723	6.02605	6.27284	5.72816	0.655556	4.74e-09	7.81e-07
pk26916	12	94955746	94956146	4.73012	5.01663	4.37226	0.765813	4.74e-09	7.81e-07
pk101844	7	102650382	102650782	3.20615	3.59647	2.66938	1.0022	4.75e-09	7.81e-07
pk9210	1	204235615	204236015	5.5251	5.77967	5.21577	0.679554	4.8e-09	7.88e-07
pk61761	2	191364902	191365302	3.21002	3.59927	2.67529	1.01336	4.84e-09	7.92e-07
pk34902	14	101107473	101107873	3.857	3.31308	4.25107	-0.887509	4.86e-09	7.96e-07
pk101337	7	94876239	94876639	4.93911	5.23093	4.57289	0.75296	5.02e-09	8.2e-07
pk30947	13	98065926	98066326	2.49161	2.96451	1.78347	1.22587	5.02e-09	8.2e-07
pk2482	1	32219507	32219907	5.72846	5.30442	6.05577	-0.673531	5.31e-09	8.65e-07
pk116238	X	20517318	20517718	2.64707	3.08169	2.02213	1.15934	5.34e-09	8.7e-07
pk71510	3	11206454	11206854	3.19258	3.58267	2.65626	0.984986	5.52e-09	8.98e-07
pk18091	11	14329756	14330156	4.97213	5.2699	4.59646	0.766181	5.53e-09	8.98e-07
pk58463	2	98702116	98702516	6.30616	6.54995	6.01261	0.631282	5.55e-09	9e-07
pk63820	2	236665888	236666288	3.24005	3.62111	2.72072	0.991857	5.56e-09	9e-07
pk77642	3	182245591	182245991	4.58224	4.86967	4.22292	0.769764	5.64e-09	9.11e-07
pk19600	11	61300645	61301045	5.0526	4.57549	5.41054	-0.752828	5.76e-09	9.29e-07
pk59634	2	122344994	122345394	1.66824	2.25911	0.650362	1.61966	5.77e-09	9.29e-07
pk100013	7	47486268	47486668	3.49874	3.83125	3.06589	0.916055	5.77e-09	9.29e-07
pk14399	10	79169852	79170252	6.70813	6.93958	6.4323	0.604251	5.97e-09	9.59e-07
pk108983	8	143765017	143765417	3.89703	3.31219	4.31201	-0.877574	6.08e-09	9.76e-07
pk89017	5	139749021	139749421	4.23092	3.69559	4.62048	-0.814108	6.1e-09	9.77e-07
pk79980	4	37972304	37972704	5.45495	5.70751	5.1486	0.673207	6.15e-09	9.85e-07
pk81930	4	96006532	96006932	2.92374	3.335	2.34629	1.06884	6.65e-09	1.06e-06
pk103317	7	142587416	142587816	1.37342	2.02095	0.167586	1.82304	6.88e-09	1.1e-06
pk72143	3	28191917	28192317	4.08964	4.39731	3.69807	0.830138	6.88e-09	1.1e-06
pk102865	7	131271007	131271407	3.60682	3.05662	4.00416	-0.89947	7.02e-09	1.12e-06
pk103643	7	151414433	151414833	3.4578	3.82913	2.95647	0.943924	7.08e-09	1.13e-06
pk57693	2	72502068	72502468	4.79548	5.09917	4.41033	0.752167	7.24e-09	1.15e-06
pk16889	10	128973130	128973530	2.75529	3.17127	2.16844	1.10635	7.31e-09	1.16e-06
pk105512	8	37519487	37519887	4.93416	5.22034	4.57681	0.733546	7.45e-09	1.18e-06
pk71996	3	23782599	23782999	5.84975	6.09975	5.54715	0.646992	7.48e-09	1.18e-06
pk1458	1	20172853	20173253	5.03488	4.53716	5.40424	-0.76563	7.49e-09	1.18e-06
pk66636	20	48990916	48991316	3.66399	4.02201	3.18672	0.894641	7.5e-09	1.18e-06
pk110694	9	72091733	72092133	3.18744	3.56182	2.68051	1.00872	7.57e-09	1.19e-06
pk117768	X	106148355	106148755	3.40127	3.74943	2.94144	0.92379	7.75e-09	1.22e-06
pk108000	8	122754090	122754490	4.33265	4.6488	3.92719	0.804188	7.84e-09	1.23e-06
pk61079	2	172101768	172102168	3.36482	2.73075	3.8038	-0.949966	8e-09	1.26e-06
pk40220	16	16041732	16042132	5.3378	5.60262	5.01319	0.693026	8.62e-09	1.35e-06
pk83467	4	151895237	151895637	3.85922	4.18263	3.4417	0.842063	8.63e-09	1.35e-06
pk21019	11	77602746	77603146	3.06298	3.44535	2.5412	1.01446	8.64e-09	1.35e-06
pk50402	18	60006790	60007190	5.42572	5.68516	5.10917	0.6738	8.79e-09	1.37e-06
pk99229	7	29085140	29085540	4.14671	4.45807	3.74911	0.844238	8.9e-09	1.39e-06
pk33610	14	70104246	70104646	4.44471	3.96818	4.80232	-0.778717	9.01e-09	1.4e-06
pk117779	X	106398543	106398943	4.26463	4.55833	3.89545	0.804941	9.06e-09	1.41e-06
pk40232	16	16176786	16177186	2.88389	3.30795	2.28069	1.12189	9.08e-09	1.41e-06
pk32833	14	55613053	55613453	3.44208	2.8185	3.87604	-0.963543	9.09e-09	1.41e-06
pk91707	6	15761407	15761807	3.28093	3.64983	2.78405	0.943572	9.21e-09	1.43e-06
pk19254	11	47684788	47685188	4.02688	4.35724	3.59766	0.848642	9.42e-09	1.46e-06
pk3917	1	55331257	55331657	3.35369	3.73288	2.83785	0.950797	9.5e-09	1.47e-06
pk78017	3	187121459	187121859	5.48263	5.75288	5.14982	0.688882	9.62e-09	1.48e-06
pk111179	9	83728626	83729026	2.69611	3.11007	2.1133	1.10989	9.66e-09	1.49e-06
pk4206	1	61869506	61869906	3.82258	4.14188	3.41191	0.848188	9.7e-09	1.49e-06
pk71170	22	51002742	51003142	4.2983	3.77717	4.68033	-0.801322	9.85e-09	1.51e-06
pk108204	8	125820389	125820789	2.95729	3.36378	2.38927	1.04395	9.87e-09	1.51e-06
pk59418	2	118900222	118900622	3.92364	4.24616	3.50763	0.874718	1.01e-08	1.55e-06
pk9453	1	207137059	207137459	3.63421	3.06155	4.04305	-0.893553	1.01e-08	1.55e-06
pk48286	17	80847386	80847786	5.93126	6.18689	5.62037	0.664786	1.03e-08	1.57e-06
pk112785	9	115545900	115546300	3.80296	4.1287	3.38155	0.846385	1.04e-08	1.59e-06
pk78188	3	190019395	190019795	4.02083	4.32673	3.63212	0.812328	1.09e-08	1.65e-06
pk56595	2	46456601	46457001	5.0294	5.2963	4.70164	0.713705	1.11e-08	1.69e-06
pk2331	1	29876605	29877005	5.02156	4.56677	5.36683	-0.728785	1.2e-08	1.82e-06
pk26040	12	68334720	68335120	4.54273	4.83643	4.17355	0.763108	1.2e-08	1.83e-06
pk103319	7	142606702	142607102	5.50728	5.77154	5.18352	0.67395	1.21e-08	1.83e-06
pk5540	1	100846250	100846650	3.33012	2.70524	3.76471	-0.946158	1.26e-08	1.91e-06
pk16155	10	114644499	114644899	3.28147	2.66347	3.71275	-0.970233	1.27e-08	1.92e-06
pk23137	12	296737	297137	2.26898	2.73023	1.58691	1.26258	1.31e-08	1.98e-06
pk8141	1	178292192	178292592	2.90237	3.3062	2.33957	1.03726	1.32e-08	2e-06
pk93227	6	38689817	38690217	4.56895	4.85712	4.20849	0.766488	1.4e-08	2.11e-06
pk82546	4	115322633	115323033	4.33026	4.63162	3.94885	0.785842	1.41e-08	2.13e-06
pk14790	10	88713386	88713786	4.72005	4.24548	5.07656	-0.741949	1.41e-08	2.13e-06
pk52887	19	35350998	35351398	2.00076	2.52317	1.17362	1.39974	1.43e-08	2.14e-06
pk84425	4	185834949	185835349	2.34771	2.82473	1.63018	1.24656	1.43e-08	2.14e-06
pk69167	22	23448509	23448909	3.61207	3.02667	4.02733	-0.886707	1.46e-08	2.18e-06
pk22724	11	124940610	124941010	4.77967	5.05227	4.44328	0.728257	1.48e-08	2.21e-06
pk17113	10	135185915	135186315	4.57779	4.09462	4.93911	-0.750675	1.48e-08	2.21e-06
pk12584	10	28700649	28701049	3.71406	3.16941	4.10851	-0.880571	1.49e-08	2.22e-06
pk7616	1	166572533	166572933	5.06935	5.33967	4.73642	0.710764	1.5e-08	2.24e-06
pk34665	14	95827789	95828189	4.38312	4.68948	3.99366	0.780676	1.53e-08	2.28e-06
pk16588	10	123185337	123185737	3.28299	3.65642	2.7778	0.957336	1.54e-08	2.29e-06
pk1125	1	16495079	16495479	5.44721	5.70873	5.12755	0.679255	1.57e-08	2.34e-06
pk110502	9	38033944	38034344	4.31112	4.60317	3.94454	0.818287	1.6e-08	2.38e-06
pk17543	11	6164415	6164815	2.20945	2.71002	1.43652	1.29773	1.63e-08	2.41e-06
pk20931	11	76674349	76674749	4.88067	5.15569	4.54059	0.719363	1.64e-08	2.43e-06
pk8323	1	182091202	182091602	3.17635	3.569	2.63513	0.992517	1.65e-08	2.44e-06
pk49001	18	20247926	20248326	4.85351	5.12143	4.52421	0.715623	1.7e-08	2.51e-06
pk16491	10	121049095	121049495	3.17767	3.55604	2.66335	0.978842	1.72e-08	2.54e-06
pk86687	5	73709332	73709732	4.41063	4.7104	4.03178	0.76832	1.79e-08	2.63e-06
pk110784	9	74305956	74306356	3.72051	4.04479	3.30154	0.847706	1.84e-08	2.71e-06
pk72786	3	42842510	42842910	3.82035	4.14667	3.39798	0.842507	1.88e-08	2.76e-06
pk83160	4	143698453	143698853	3.96194	3.41323	4.3585	-0.833535	1.88e-08	2.76e-06
pk17979	11	12831396	12831796	2.51417	2.94149	1.90432	1.16348	1.9e-08	2.78e-06
pk69581	22	30423120	30423520	5.84958	5.42598	6.17662	-0.645444	1.9e-08	2.78e-06
pk16510	10	121249020	121249420	3.23309	3.59068	2.75659	0.948316	1.92e-08	2.8e-06
pk42813	16	86008407	86008807	5.95086	6.21136	5.63272	0.649051	1.92e-08	2.8e-06
pk102355	7	116424003	116424403	3.34209	3.69622	2.87172	0.93025	1.93e-08	2.81e-06
pk86623	5	72919649	72920049	3.60053	3.94834	3.1413	0.882452	1.95e-08	2.84e-06
pk29606	13	38576716	38577116	4.26114	4.56848	3.87008	0.798978	2.01e-08	2.93e-06
pk14344	10	77493054	77493454	4.86168	5.16476	4.47752	0.747147	2.02e-08	2.94e-06
pk20897	11	76313589	76313989	5.91089	5.50093	6.22976	-0.637972	2.04e-08	2.97e-06
pk3279	1	44480001	44480401	5.12615	4.65996	5.47791	-0.717568	2.1e-08	3.04e-06
pk27222	12	103952894	103953294	2.81866	3.25061	2.19925	1.04932	2.1e-08	3.04e-06
pk36426	15	50481878	50482278	3.75992	4.0838	3.34163	0.846359	2.11e-08	3.06e-06
pk107586	8	107220970	107221370	5.50849	5.76904	5.19028	0.664077	2.31e-08	3.34e-06
pk73683	3	57986362	57986762	4.53828	4.04566	4.90483	-0.765704	2.49e-08	3.59e-06
pk67720	21	33360006	33360406	4.65806	4.94741	4.29574	0.743475	2.56e-08	3.68e-06
pk83967	4	169113761	169114161	4.26574	4.56244	3.8918	0.770427	2.66e-08	3.83e-06
pk46119	17	48122561	48122961	4.73942	4.27071	5.09261	-0.732	2.67e-08	3.84e-06
pk22148	11	114520297	114520697	3.0816	2.43206	3.52787	-1.02414	2.68e-08	3.85e-06
pk31002	13	99239125	99239525	3.65831	4.02238	3.17019	0.883319	2.68e-08	3.85e-06
pk35594	15	32325396	32325796	3.33546	3.71727	2.81475	0.927682	2.7e-08	3.86e-06
pk21877	11	108499972	108500372	3.32208	2.66254	3.77301	-0.959714	2.78e-08	3.98e-06
pk5854	1	111736689	111737089	4.70697	4.24295	5.05751	-0.726059	2.81e-08	4.02e-06
pk35850	15	39901408	39901808	4.93917	4.50505	5.27243	-0.719376	2.85e-08	4.06e-06
pk7836	1	169753205	169753605	3.22812	3.59122	2.74175	0.93002	2.92e-08	4.16e-06
pk57793	2	74393713	74394113	1.79974	2.33316	0.944163	1.4703	3.02e-08	4.3e-06
pk117769	X	106149543	106149943	2.68199	3.09118	2.10866	1.07881	3.09e-08	4.39e-06
pk58045	2	85735956	85736356	3.21437	3.60388	2.67915	0.997813	3.15e-08	4.47e-06
pk82406	4	111332689	111333089	4.33124	4.61652	3.9753	0.778065	3.17e-08	4.49e-06
pk52344	19	17172513	17172913	4.81068	4.32103	5.17559	-0.73664	3.24e-08	4.59e-06
pk66874	20	52730054	52730454	6.37059	6.59705	6.10184	0.597065	3.28e-08	4.64e-06
pk75519	3	123526679	123527079	4.55379	4.83073	4.21074	0.736391	3.28e-08	4.64e-06
pk118572	X	153769362	153769762	4.93623	5.24686	4.53984	0.754296	3.3e-08	4.65e-06
pk28752	12	133106489	133106889	3.5801	3.04368	3.97023	-0.875312	3.32e-08	4.67e-06
pk29839	13	44379216	44379616	3.93326	4.25245	3.52277	0.820539	3.33e-08	4.68e-06
pk113956	9	135857970	135858370	3.01272	3.39171	2.49726	0.99227	3.33e-08	4.68e-06
pk83357	4	148977981	148978381	3.30639	3.65158	2.85174	0.907402	3.36e-08	4.72e-06
pk44577	17	26188085	26188485	3.29822	3.65624	2.82094	0.905636	3.39e-08	4.76e-06
pk84659	5	522296	522696	4.24588	3.7239	4.62836	-0.776887	3.5e-08	4.9e-06
pk5965	1	113561537	113561937	4.08676	3.54748	4.4784	-0.800795	3.63e-08	5.07e-06
pk60368	2	153374540	153374940	4.48856	4.77171	4.13592	0.747441	3.7e-08	5.17e-06
pk90386	5	173222577	173222977	4.41687	3.91866	4.78649	-0.758723	3.9e-08	5.44e-06
pk4566	1	68828862	68829262	4.0488	4.35254	3.66358	0.794928	4.01e-08	5.59e-06
pk69846	22	33837779	33838179	3.91804	3.36287	4.31794	-0.814824	4.12e-08	5.74e-06
pk21122	11	80234130	80234530	3.6801	3.98295	3.2963	0.848737	4.26e-08	5.92e-06
pk33507	14	68925662	68926062	5.35059	5.60457	5.04214	0.655172	4.39e-08	6.1e-06
pk89037	5	139989788	139990188	4.29435	4.60262	3.90181	0.769346	4.4e-08	6.11e-06
pk77042	3	164846567	164846967	2.6745	3.10158	2.06514	1.07294	4.44e-08	6.15e-06
pk23852	12	12748902	12749302	3.58582	3.03037	3.98587	-0.881401	4.46e-08	6.18e-06
pk53523	19	43841885	43842285	3.6008	3.06995	3.988	-0.845075	4.68e-08	6.47e-06
pk67402	20	62584083	62584483	5.11178	5.38021	4.78173	0.677938	4.74e-08	6.55e-06
pk67392	20	62520546	62520946	5.87699	6.11057	5.59813	0.620817	4.77e-08	6.59e-06
pk23125	12	217045	217445	4.76136	5.05399	4.39387	0.731402	4.94e-08	6.8e-06
pk37861	15	74249129	74249529	5.01489	4.57772	5.34993	-0.684658	4.94e-08	6.8e-06
pk78491	3	195528718	195529118	4.23577	3.70498	4.62293	-0.800262	4.96e-08	6.82e-06
pk23126	12	220910	221310	2.88012	3.33601	2.20981	1.09297	5.34e-08	7.33e-06
pk64354	20	1855264	1855664	4.72055	5.03461	4.31852	0.711306	5.36e-08	7.35e-06
pk63934	2	238640280	238640680	4.53158	4.79729	4.20563	0.722176	5.52e-08	7.57e-06
pk28447	12	124845873	124846273	4.49025	4.76979	4.14321	0.723079	5.59e-08	7.65e-06
pk81520	4	85518536	85518936	4.12545	4.42479	3.74728	0.771908	5.63e-08	7.69e-06
pk79734	4	25540179	25540579	2.92819	3.2981	2.42944	0.978324	5.84e-08	7.97e-06
pk78497	3	195543039	195543439	4.37151	3.86949	4.74322	-0.783583	6.19e-08	8.43e-06
pk20911	11	76483498	76483898	5.19457	5.44965	4.88448	0.664491	6.19e-08	8.43e-06
pk50924	19	755089	755489	5.96449	5.57589	6.27031	-0.612261	6.27e-08	8.54e-06
pk9939	1	218879216	218879616	4.79067	5.07032	4.44345	0.737784	6.35e-08	8.63e-06
pk34946	14	101984838	101985238	4.79426	4.35205	5.13224	-0.705232	6.55e-08	8.89e-06
pk62080	2	199810229	199810629	5.15981	5.42112	4.84047	0.654823	6.71e-08	9.09e-06
pk53827	19	46799910	46800310	3.51994	3.84184	3.10495	0.854316	6.71e-08	9.09e-06
pk15251	10	97480509	97480909	3.90638	4.22135	3.50286	0.801239	6.75e-08	9.13e-06
pk23129	12	261574	261974	5.21616	5.47887	4.89473	0.671168	6.92e-08	9.34e-06
pk70128	22	37802812	37803212	4.75433	4.30114	5.09867	-0.711798	6.92e-08	9.34e-06
pk43921	17	10678609	10679009	5.41951	4.99888	5.74478	-0.658035	7.08e-08	9.55e-06
pk79093	4	7439385	7439785	5.37015	4.92504	5.70982	-0.694566	7.47e-08	1.01e-05
pk35859	15	39990960	39991360	2.55945	2.9686	1.98619	1.0737	7.5e-08	1.01e-05
pk61616	2	186844464	186844864	4.36348	3.91646	4.70425	-0.74075	7.5e-08	1.01e-05
pk115712	X	1716856	1717256	3.49622	2.91381	3.90997	-0.850897	7.57e-08	1.02e-05
pk3350	1	45257168	45257568	4.92218	4.48485	5.25732	-0.703189	7.58e-08	1.02e-05
pk105529	8	37656140	37656540	4.59113	4.12768	4.94134	-0.730559	7.64e-08	1.02e-05
pk68869	22	18431937	18432337	2.82687	3.18496	2.34947	0.987152	7.66e-08	1.03e-05
pk66885	20	52811269	52811669	2.68099	3.07543	2.13637	1.0432	7.71e-08	1.03e-05
pk45178	17	37041636	37042036	4.09678	3.60406	4.46339	-0.762285	7.72e-08	1.03e-05
pk117417	X	71650319	71650719	4.47218	4.75276	4.12352	0.738076	7.91e-08	1.05e-05
pk24193	12	19426790	19427190	5.00104	5.25898	4.68671	0.6702	7.92e-08	1.05e-05
pk48821	18	12890010	12890410	4.77879	4.29559	5.14012	-0.721919	7.98e-08	1.06e-05
pk5439	1	95669636	95670036	3.63288	3.95231	3.22198	0.835311	8.02e-08	1.07e-05
pk84900	5	8462672	8463072	3.86718	3.33466	4.25526	-0.821414	8.09e-08	1.07e-05
pk77312	3	171471735	171472135	3.0971	3.43308	2.65835	0.918991	8.16e-08	1.08e-05
pk68758	21	47403862	47404262	3.55648	3.02539	3.9438	-0.840184	8.28e-08	1.1e-05
pk47560	17	73486311	73486711	5.37894	4.94696	5.71094	-0.658762	8.3e-08	1.1e-05
pk69374	22	26143364	26143764	5.88687	5.4967	6.19367	-0.60595	8.53e-08	1.13e-05
pk90770	5	180597065	180597465	3.85042	4.13212	3.50003	0.784212	8.76e-08	1.16e-05
pk29625	13	39580682	39581082	1.77404	2.31199	0.906541	1.42655	8.98e-08	1.18e-05
pk96622	6	143718503	143718903	6.71436	6.92294	6.47044	0.549626	9.07e-08	1.2e-05
pk4101	1	59942960	59943360	3.7625	4.0633	3.38199	0.795144	9.22e-08	1.21e-05
pk58457	2	98636012	98636412	3.71821	4.0232	3.33096	0.806211	9.23e-08	1.21e-05
pk10305	1	226370062	226370462	3.23186	3.58205	2.76845	0.900168	9.32e-08	1.22e-05
pk64132	2	241796753	241797153	4.3543	3.90031	4.69911	-0.728434	9.36e-08	1.23e-05
pk39418	16	1274949	1275349	3.46021	2.88916	3.86825	-0.850944	9.39e-08	1.23e-05
pk72258	3	31408167	31408567	2.29623	2.76888	1.58863	1.20229	9.41e-08	1.23e-05
pk23936	12	13371635	13372035	3.08832	2.48747	3.51123	-0.936786	9.72e-08	1.27e-05
pk97829	6	169234238	169234638	3.95666	4.25834	3.57474	0.769981	9.75e-08	1.27e-05
pk67301	20	61586966	61587366	5.93198	5.5563	6.22976	-0.610502	9.76e-08	1.27e-05
pk44268	17	17841989	17842389	5.39788	4.96563	5.73003	-0.649104	9.77e-08	1.27e-05
pk72810	3	43222807	43223207	6.61296	6.82428	6.36528	0.561864	9.9e-08	1.29e-05
pk101426	7	97713203	97713603	4.46628	3.98147	4.82851	-0.736266	9.95e-08	1.29e-05
pk36708	15	57493795	57494195	4.49055	4.04068	4.83297	-0.713096	1e-07	1.3e-05
pk43736	17	7707353	7707753	5.67181	5.24941	5.99814	-0.639479	1.01e-07	1.31e-05
pk26698	12	90422492	90422892	3.31552	3.65694	2.8674	0.871634	1.02e-07	1.33e-05
pk10544	1	229850662	229851062	4.02624	4.3133	3.66752	0.758471	1.02e-07	1.33e-05
pk47472	17	72754097	72754497	5.31798	4.90198	5.64049	-0.650964	1.03e-07	1.33e-05
pk52151	19	14505113	14505513	3.6355	3.98874	3.16672	0.861478	1.04e-07	1.35e-05
pk27586	12	110397202	110397602	3.31284	3.62598	2.91233	0.866331	1.05e-07	1.36e-05
pk103520	7	150176125	150176525	4.48294	4.75089	4.15359	0.70892	1.07e-07	1.38e-05
pk991	1	15494953	15495353	4.8152	5.10007	4.4599	0.699687	1.07e-07	1.38e-05
pk27415	12	107347434	107347834	4.3668	4.65745	4.00244	0.735295	1.08e-07	1.39e-05
pk77869	3	185140818	185141218	4.73578	4.98252	4.43795	0.677812	1.08e-07	1.39e-05
pk33619	14	70136546	70136946	2.36447	2.81156	1.71318	1.14401	1.09e-07	1.4e-05
pk66877	20	52749920	52750320	5.08999	5.34829	4.77514	0.663803	1.11e-07	1.42e-05
pk29320	13	30730319	30730719	2.74039	3.14902	2.16815	1.02693	1.12e-07	1.43e-05
pk19601	11	61301994	61302394	5.75569	5.34118	6.0773	-0.631706	1.16e-07	1.49e-05
pk66884	20	52796510	52796910	3.22407	3.57276	2.76329	0.895021	1.17e-07	1.49e-05
pk96	1	1367230	1367630	4.98335	4.54554	5.31878	-0.675179	1.18e-07	1.5e-05
pk115508	hs37d5	32418954	32419354	4.38015	3.89397	4.74314	-0.733382	1.19e-07	1.51e-05
pk86451	5	68566595	68566995	3.47708	3.79308	3.07188	0.843489	1.2e-07	1.53e-05
pk27950	12	116978404	116978804	2.84608	3.23053	2.3204	0.978185	1.21e-07	1.54e-05
pk14803	10	88832224	88832624	2.88299	3.24498	2.39861	0.975428	1.24e-07	1.57e-05
pk27416	12	107347979	107348379	3.49894	3.8205	3.08451	0.831196	1.24e-07	1.57e-05
pk22474	11	119610580	119610980	5.34306	4.93213	5.66251	-0.652133	1.27e-07	1.61e-05
pk6645	1	150383157	150383557	3.34322	3.65462	2.94555	0.880293	1.28e-07	1.62e-05
pk412	1	6486376	6486776	4.13147	3.65224	4.49058	-0.735801	1.29e-07	1.63e-05
pk96423	6	138844796	138845196	4.17761	4.47624	3.80059	0.74297	1.33e-07	1.69e-05
pk104328	8	9989813	9990213	2.0303	2.52152	1.27974	1.28459	1.34e-07	1.69e-05
pk67800	21	34791815	34792215	4.40524	3.90687	4.77495	-0.727433	1.34e-07	1.69e-05
pk89435	5	148244119	148244519	3.55896	3.9051	3.10263	0.861856	1.37e-07	1.73e-05
pk75318	3	119298396	119298796	6.06627	6.2843	5.80932	0.578258	1.38e-07	1.73e-05
pk13177	10	47136729	47137129	4.118	3.65882	4.46578	-0.741599	1.41e-07	1.77e-05
pk64352	20	1851845	1852245	3.93126	4.27454	3.47992	0.790946	1.42e-07	1.79e-05
pk67866	21	35915311	35915711	6.19118	5.81099	6.49179	-0.589015	1.45e-07	1.82e-05
pk91132	6	4334341	4334741	4.55936	4.82457	4.23416	0.688761	1.45e-07	1.82e-05
pk84666	5	557065	557465	4.73821	4.3001	5.0738	-0.675602	1.48e-07	1.85e-05
pk95613	6	117270899	117271299	2.28748	2.7568	1.58743	1.17332	1.5e-07	1.88e-05
pk101893	7	104571643	104572043	3.88776	3.38028	4.26244	-0.787043	1.56e-07	1.95e-05
pk44261	17	17805375	17805775	3.79195	3.28853	4.16443	-0.800909	1.57e-07	1.96e-05
pk59725	2	127927990	127928783	3.43787	3.75079	3.03774	0.837175	1.58e-07	1.97e-05
pk87237	5	90514995	90515395	4.94403	5.21126	4.61578	0.683036	1.58e-07	1.97e-05
pk25427	12	53878435	53878835	5.87172	6.09853	5.60249	0.593664	1.59e-07	1.97e-05
pk100890	7	79035663	79036063	2.54111	2.95466	1.95912	1.08213	1.61e-07	2e-05
pk16254	10	116007353	116007753	2.9913	3.36271	2.48984	0.947249	1.61e-07	2e-05
pk102102	7	107981222	107981622	4.18148	4.45522	3.84334	0.742756	1.62e-07	2.01e-05
pk42414	16	80292295	80292695	3.4908	3.81469	3.07249	0.828128	1.64e-07	2.04e-05
pk100041	7	47640606	47641006	3.77414	4.06466	3.40998	0.784115	1.65e-07	2.04e-05
pk61923	2	196195268	196195668	6.26062	6.4797	6.00221	0.571663	1.65e-07	2.04e-05
pk33538	14	69195314	69195714	2.37435	2.81556	1.73556	1.13032	1.69e-07	2.09e-05
pk71101	22	50434595	50434995	4.95845	4.54843	5.27737	-0.663511	1.7e-07	2.1e-05
pk15677	10	103698957	103699357	4.91429	5.17678	4.59318	0.662346	1.72e-07	2.12e-05
pk72247	3	31245810	31246210	5.52016	5.75264	5.24288	0.622544	1.75e-07	2.16e-05
pk102588	7	126297657	126298057	2.9464	3.35245	2.37925	1.00781	1.76e-07	2.16e-05
pk65756	20	33803029	33803429	4.85725	5.11286	4.54639	0.675902	1.8e-07	2.21e-05
pk15809	10	105470235	105470635	3.09635	2.45052	3.54089	-0.922243	1.8e-07	2.21e-05
pk105490	8	37372910	37373310	3.21045	3.53858	2.78501	0.878972	1.84e-07	2.26e-05
pk72388	3	34131850	34132250	4.9258	5.16466	4.63939	0.662119	1.85e-07	2.27e-05
pk74474	3	79043701	79044101	3.47412	3.8075	3.03977	0.851916	1.92e-07	2.35e-05
pk116690	X	40888543	40888943	3.21564	3.54841	2.78236	0.876808	1.98e-07	2.42e-05
pk72043	3	24551435	24551835	3.29517	3.6332	2.85289	0.857277	2e-07	2.45e-05
pk68433	21	43991121	43991521	3.11461	2.54658	3.5211	-0.914418	2.04e-07	2.49e-05
pk87192	5	89964073	89964473	0.874723	1.55893	0	1.97217	2.07e-07	2.52e-05
pk88891	5	138400308	138400708	4.1421	4.40802	3.81583	0.727132	2.11e-07	2.57e-05
pk3247	1	44249324	44249724	5.85084	6.07635	5.58343	0.590794	2.12e-07	2.57e-05
pk81680	4	89099757	89100157	4.37895	4.66346	4.0242	0.717137	2.12e-07	2.58e-05
pk112984	9	118136469	118136869	2.85987	3.23175	2.35753	0.953396	2.16e-07	2.63e-05
pk101117	7	87830057	87830457	2.65332	3.03859	2.12612	1.03139	2.17e-07	2.63e-05
pk90425	5	173910340	173910740	2.18346	2.62693	1.53991	1.18031	2.21e-07	2.67e-05
pk1062	1	16008186	16008586	3.67583	3.17273	4.04812	-0.793876	2.21e-07	2.68e-05
pk26966	12	95716564	95716964	2.24857	2.69854	1.5911	1.17037	2.22e-07	2.68e-05
pk61233	2	174397847	174398247	3.83318	4.12495	3.46703	0.761496	2.22e-07	2.68e-05
pk106873	8	82351384	82351784	3.95379	3.44321	4.33015	-0.759039	2.22e-07	2.68e-05
pk33956	14	75938956	75939356	2.84534	3.22246	2.33333	0.951974	2.23e-07	2.69e-05
pk46369	17	54962120	54962520	4.39857	3.93354	4.74968	-0.718729	2.26e-07	2.72e-05
pk94201	6	56764441	56764841	4.34198	3.8959	4.68222	-0.712808	2.28e-07	2.74e-05
pk80392	4	48758802	48759202	2.63522	3.0294	2.09109	1.02316	2.29e-07	2.75e-05
pk36809	15	58798406	58798806	4.10403	3.62724	4.46177	-0.744439	2.31e-07	2.78e-05
pk36373	15	48975146	48975546	3.97277	3.48032	4.33922	-0.754977	2.32e-07	2.78e-05
pk57408	2	66251539	66251939	3.10286	3.46841	2.61206	0.89219	2.39e-07	2.87e-05
pk104296	8	8934980	8935380	4.3189	3.84959	4.67244	-0.714926	2.43e-07	2.91e-05
pk82457	4	112880343	112880743	4.3925	4.67144	4.04637	0.699613	2.45e-07	2.93e-05
pk60266	2	150999051	150999451	3.59945	3.91935	3.18778	0.796361	2.53e-07	3.02e-05
pk72846	3	43825531	43825931	3.17533	2.60906	3.58093	-0.89209	2.61e-07	3.11e-05
pk41803	16	68065870	68066270	4.94941	4.51917	5.28038	-0.663181	2.67e-07	3.19e-05
pk17776	11	10339429	10339829	5.49732	5.09184	5.81349	-0.622636	2.7e-07	3.21e-05
pk108780	8	140227727	140228127	4.22191	4.4929	3.88797	0.709329	2.7e-07	3.21e-05
pk20416	11	69316206	69316606	2.8451	3.22304	2.3316	0.945835	2.73e-07	3.24e-05
pk28877	13	21911521	21911921	2.83073	3.21347	2.30829	0.963732	2.73e-07	3.24e-05
pk103841	7	156384841	156385241	3.92224	3.42094	4.29356	-0.766297	2.76e-07	3.27e-05
pk46334	17	53661393	53661793	3.44425	3.75527	3.04722	0.816725	2.79e-07	3.3e-05
pk115853	X	9541473	9541873	3.80812	4.09348	3.45204	0.778061	2.79e-07	3.3e-05
pk15458	10	100300976	100301376	2.59587	2.99049	2.0509	1.03355	2.81e-07	3.32e-05
pk62789	2	219162649	219163049	4.66925	4.19871	5.02348	-0.692671	2.81e-07	3.32e-05
pk53003	19	36627830	36628230	6.85281	7.05343	6.61972	0.527338	2.82e-07	3.33e-05
pk2421	1	31712239	31712639	5.53629	5.11784	5.86027	-0.61202	2.83e-07	3.34e-05
pk37448	15	68194249	68194649	4.53035	4.07587	4.87544	-0.704373	2.84e-07	3.35e-05
pk67874	21	35955576	35955976	4.15999	3.69956	4.50849	-0.728481	2.85e-07	3.35e-05
pk47469	17	72732607	72733007	5.88672	6.11123	5.6207	0.594326	2.86e-07	3.36e-05
pk114596	hs37d5	6019804	6020204	2.69226	3.1628	1.98943	1.12679	2.9e-07	3.41e-05
pk52520	19	18597121	18597521	5.9179	6.13307	5.66493	0.572278	2.94e-07	3.45e-05
pk74951	3	108002822	108003222	3.58915	3.05435	3.97843	-0.848495	3.05e-07	3.58e-05
pk79644	4	23743284	23743684	4.71282	4.97888	4.38634	0.674071	3.12e-07	3.65e-05
pk82897	4	129527331	129527731	2.65814	3.01213	2.18804	1.01973	3.17e-07	3.7e-05
pk18445	11	20147477	20147877	3.50703	3.79809	3.14201	0.798259	3.21e-07	3.75e-05
pk36471	15	51421900	51422300	3.23843	3.5801	2.78989	0.888707	3.24e-07	3.78e-05
pk89201	5	142198916	142199316	5.44021	5.04838	5.74804	-0.608463	3.29e-07	3.84e-05
pk2567	1	33222811	33223211	4.17543	3.68398	4.54134	-0.732746	3.34e-07	3.89e-05
pk90382	5	173209027	173209427	4.02498	4.28762	3.70365	0.7343	3.37e-07	3.92e-05
pk92573	6	30908156	30908556	4.2925	3.82243	4.64646	-0.71046	3.38e-07	3.93e-05
pk106453	8	70231105	70231505	2.20716	2.68081	1.49731	1.175	3.44e-07	4e-05
pk13667	10	64368177	64368577	1.79266	2.30232	0.9975	1.34803	3.46e-07	4.01e-05
pk118783	Y	23607266	23607666	2.97336	2.36959	3.39772	-1.05909	3.48e-07	4.04e-05
pk68906	22	18917088	18917488	4.48876	4.77268	4.13492	0.703594	3.51e-07	4.07e-05
pk68412	21	43881129	43881529	4.93227	4.50493	5.26153	-0.672075	3.57e-07	4.14e-05
pk53521	19	43836761	43837161	3.17136	2.58593	3.58664	-0.881171	3.67e-07	4.25e-05
pk8990	1	201710843	201711243	4.56097	4.83754	4.21849	0.689839	3.72e-07	4.3e-05
pk77462	3	176484681	176485081	2.41419	2.8265	1.83468	1.08078	3.77e-07	4.35e-05
pk67020	20	56139245	56139645	3.85951	3.36319	4.2281	-0.800351	3.92e-07	4.52e-05
pk59401	2	118738413	118738813	3.45817	3.7648	3.06829	0.801133	3.94e-07	4.53e-05
pk105227	8	29291844	29292244	2.51551	2.92215	1.94719	1.05352	3.95e-07	4.55e-05
pk17189	11	794978	795378	5.02047	4.6118	5.33856	-0.628852	3.97e-07	4.57e-05
pk51890	19	11249459	11249859	5.69326	5.32846	5.98419	-0.583238	3.99e-07	4.58e-05
pk57724	2	73210602	73211002	3.71652	3.21661	4.08707	-0.775905	4.1e-07	4.7e-05
pk31108	13	100967843	100968243	3.37685	3.68591	2.98301	0.819368	4.22e-07	4.84e-05
pk40429	16	21214593	21214993	3.22553	3.5577	2.79325	0.853835	4.26e-07	4.87e-05
pk35205	14	105043222	105043622	6.02937	5.67184	6.31566	-0.564762	4.27e-07	4.88e-05
pk38659	15	89870424	89870824	3.75435	3.23573	4.13504	-0.773596	4.34e-07	4.96e-05
pk109541	9	6944932	6945332	4.171	4.42074	3.86879	0.704887	4.41e-07	5.03e-05
pk99927	7	45963946	45964346	5.24164	5.47628	4.96128	0.613148	4.43e-07	5.05e-05
pk21451	11	92970334	92970734	4.51671	4.06488	4.86028	-0.702448	4.44e-07	5.06e-05
pk109122	8	145124785	145125185	5.91408	6.13353	5.65516	0.580747	4.47e-07	5.09e-05
pk91943	6	20336056	20336456	2.58479	2.97551	2.04726	1.01221	4.57e-07	5.2e-05
pk19271	11	48014999	48015399	5.74463	5.96165	5.48908	0.567299	4.59e-07	5.21e-05
pk87251	5	90688390	90688790	3.63072	3.92214	3.26513	0.796046	4.59e-07	5.21e-05
pk57277	2	64666313	64666713	3.28181	3.59913	2.87441	0.84617	4.77e-07	5.4e-05
pk83099	4	141562265	141562665	2.44868	2.84199	1.90622	1.05807	4.81e-07	5.44e-05
pk61731	2	190992441	190992841	3.42896	3.73836	3.03456	0.826762	4.83e-07	5.47e-05
pk62646	2	214356107	214356507	2.17101	2.60588	1.54557	1.15268	4.91e-07	5.55e-05
pk105551	8	37761406	37761806	7.06645	7.26343	6.83827	0.513433	4.92e-07	5.55e-05
pk54234	19	50672167	50672567	5.33309	4.91402	5.65743	-0.624362	4.92e-07	5.55e-05
pk27334	12	105709415	105709815	3.57926	3.09159	3.94307	-0.782175	4.95e-07	5.58e-05
pk89631	5	149958959	149959359	5.26223	4.87303	5.56843	-0.609616	4.98e-07	5.61e-05
pk17161	11	544084	544484	4.05049	3.58997	4.39904	-0.716804	5e-07	5.62e-05
pk67237	20	61060022	61060422	4.88289	4.4916	5.19037	-0.63928	5e-07	5.62e-05
pk44628	17	26855331	26855731	6.31046	5.94749	6.60021	-0.546738	5.08e-07	5.7e-05
pk111486	9	90117206	90117606	5.90255	5.5276	6.19988	-0.578491	5.23e-07	5.86e-05
pk63618	2	234492212	234492612	1.97619	2.45985	1.24332	1.32727	5.37e-07	6.02e-05
pk80472	4	54425391	54425791	2.22311	2.65744	1.59877	1.13016	5.41e-07	6.05e-05
pk71958	3	22784798	22785198	1.61891	2.16302	0.73494	1.42797	5.46e-07	6.11e-05
pk63935	2	238640719	238641119	3.63973	3.91567	3.29823	0.774975	5.49e-07	6.14e-05
pk24743	12	42036703	42037103	1.00964	1.62436	0	1.79156	5.49e-07	6.14e-05
pk51203	19	2678324	2678724	3.27603	3.60142	2.85521	0.820408	5.52e-07	6.15e-05
pk95565	6	116362173	116362573	2.92032	3.26481	2.46688	0.897398	5.53e-07	6.17e-05
pk75387	3	121207451	121207851	2.65604	3.0105	2.18509	0.967051	5.71e-07	6.36e-05
pk92820	6	33719829	33720229	5.16934	4.76623	5.48406	-0.625601	5.73e-07	6.38e-05
pk78034	3	187580186	187580586	1.82515	2.32944	1.0432	1.37609	5.78e-07	6.42e-05
pk36105	15	42413868	42414268	3.36397	2.80577	3.76543	-0.851338	5.79e-07	6.43e-05
pk29477	13	33782406	33782806	3.67699	3.96655	3.31434	0.766625	5.87e-07	6.51e-05
pk92332	6	27743567	27743967	6.14966	5.7732	6.44794	-0.551214	5.96e-07	6.61e-05
pk102533	7	122991545	122991945	2.23589	2.65217	1.64843	1.10185	6.04e-07	6.69e-05
pk4209	1	61909954	61910354	3.9001	4.20114	3.51923	0.757641	6.14e-07	6.79e-05
pk107877	8	120163968	120164368	4.5613	4.11755	4.90018	-0.683897	6.14e-07	6.79e-05
pk2476	1	32178227	32178627	5.83773	5.47397	6.128	-0.577916	6.17e-07	6.81e-05
pk10012	1	220897396	220897796	3.22587	3.54848	2.80969	0.841102	6.18e-07	6.82e-05
pk24549	12	31158850	31159250	5.27348	4.87234	5.587	-0.60509	6.27e-07	6.91e-05
pk70772	22	44846284	44846684	2.87343	2.30682	3.2792	-0.927366	6.41e-07	7.06e-05
pk82379	4	110979842	110980242	3.4493	3.75712	3.05746	0.791349	6.71e-07	7.38e-05
pk1503	1	20591742	20592142	3.98838	3.53635	4.33206	-0.717619	6.72e-07	7.38e-05
pk17149	11	441046	441446	4.54662	4.13097	4.86892	-0.657777	6.74e-07	7.4e-05
pk68537	21	44937881	44938281	4.93066	4.50434	5.25932	-0.643483	6.9e-07	7.57e-05
pk1840	1	24431792	24432192	4.7764	4.33556	5.11358	-0.657316	7.01e-07	7.69e-05
pk47491	17	72948568	72948968	4.31429	3.87601	4.64999	-0.711986	7.03e-07	7.7e-05
pk95288	6	109573452	109573852	3.57108	3.03359	3.96177	-0.796272	7.07e-07	7.74e-05
pk64562	20	5183033	5183433	4.50924	4.06883	4.84618	-0.678539	7.2e-07	7.86e-05
pk98143	7	2684207	2684607	3.81932	3.34272	4.17697	-0.733331	7.2e-07	7.86e-05
pk19622	11	61421864	61422264	4.53671	4.11032	4.86541	-0.671536	7.28e-07	7.94e-05
pk63648	2	234667736	234668136	4.76164	5.01283	4.45729	0.645191	7.35e-07	8.01e-05
pk42486	16	81516629	81517029	3.31953	2.77687	3.71294	-0.814696	7.47e-07	8.13e-05
pk3059	1	41919475	41919875	3.46962	3.77316	3.0847	0.773732	7.48e-07	8.14e-05
pk11891	10	11779334	11779734	2.6616	3.02353	2.17733	0.967975	7.53e-07	8.19e-05
pk56690	2	47452540	47452940	3.5304	3.81951	3.16846	0.763505	7.58e-07	8.23e-05
pk93569	6	43779182	43779582	5.43168	5.04633	5.7355	-0.595214	7.74e-07	8.4e-05
pk63501	2	233100892	233101292	4.94935	5.18987	4.66055	0.621645	7.81e-07	8.46e-05
pk107341	8	101486051	101486451	5.43388	5.65405	5.17394	0.584674	7.9e-07	8.55e-05
pk14613	10	81961311	81961711	4.77465	4.35185	5.10122	-0.639976	7.98e-07	8.64e-05
pk98393	7	7310678	7311078	3.08311	2.50548	3.49447	-0.853691	8e-07	8.65e-05
pk113925	9	135414481	135414881	4.60439	4.16869	4.93858	-0.6704	8.28e-07	8.94e-05
pk110357	9	35842765	35843165	3.78323	4.07441	3.41803	0.737207	8.31e-07	8.97e-05
pk70884	22	46138795	46139195	3.65098	3.94715	3.27788	0.768006	8.41e-07	9.06e-05
pk48367	18	2627805	2628205	4.51581	4.75768	4.22507	0.647601	8.41e-07	9.06e-05
pk85917	5	55965751	55966151	2.64072	3.01475	2.13442	0.971194	8.45e-07	9.1e-05
pk3206	1	43755962	43756362	4.16754	3.70376	4.51794	-0.709532	8.63e-07	9.28e-05
pk105342	8	30581170	30581570	4.12107	4.4218	3.74067	0.7302	8.74e-07	9.39e-05
pk71505	3	11181155	11181555	2.76034	3.13551	2.25195	0.943025	8.87e-07	9.52e-05
pk69371	22	26115171	26115571	2.67368	2.04954	3.10792	-0.977484	8.92e-07	9.56e-05
pk20885	11	76056311	76056711	2.74088	3.11058	2.24253	0.950284	8.94e-07	9.57e-05
pk909	1	12538163	12538563	6.75436	6.94304	6.53723	0.5113	9e-07	9.63e-05
pk68588	21	45510217	45510617	5.27999	4.90431	5.57777	-0.596334	9e-07	9.63e-05
pk37508	15	69085469	69085869	5.65088	5.86556	5.39857	0.569548	9.07e-07	9.69e-05
pk96916	6	150455619	150456019	6.46216	6.66272	6.22915	0.52183	9.19e-07	9.81e-05
pk8925	1	201237836	201238236	4.41675	3.98172	4.75054	-0.663125	9.23e-07	9.84e-05
pk67709	21	33150202	33150602	4.0616	3.58922	4.41686	-0.72237	9.25e-07	9.86e-05
pk106184	8	60302531	60302931	4.92537	5.14927	4.66021	0.617099	9.27e-07	9.87e-05
pk78818	4	2361020	2361420	3.03008	3.36149	2.59909	0.851091	9.41e-07	0.000100126
pk68391	21	43771157	43771557	4.416	3.98221	4.74906	-0.67771	9.55e-07	0.000101512
pk112187	9	102028693	102029093	4.02878	4.29088	3.70826	0.702705	9.68e-07	0.000102732
pk72132	3	27981424	27981824	2.36512	2.76796	1.80424	1.04491	9.73e-07	0.000103202
pk98641	7	16274363	16274763	1.8807	2.33743	1.20857	1.24998	9.78e-07	0.000103643
pk102536	7	123162170	123162570	4.08881	4.34979	3.76995	0.699666	9.84e-07	0.000104229
pk5129	1	90708891	90709291	3.13168	3.49702	2.64127	0.906557	9.93e-07	0.000105044
pk18308	11	18022213	18022613	2.55942	2.95057	2.02109	0.990666	9.95e-07	0.000105202
pk63933	2	238639603	238640003	3.6361	3.92494	3.27457	0.758216	1e-06	0.000105711
pk58041	2	85698283	85698683	5.03833	5.26528	4.76888	0.618553	1.01e-06	0.000106099
pk3010	1	41269622	41270022	3.0872	3.4078	2.67439	0.842733	1.01e-06	0.000106774
pk99739	7	41105280	41105680	3.58752	3.92211	3.15112	0.787836	1.04e-06	0.000109402
pk5984	1	113795757	113796157	5.39458	5.62128	5.12549	0.591309	1.05e-06	0.00011015
pk13502	10	61505111	61505511	2.70427	2.08665	3.13536	-0.963575	1.05e-06	0.000110407
pk4236	1	62353097	62353497	3.61581	3.11248	3.98823	-0.755817	1.07e-06	0.000112551
pk14714	10	86287215	86287615	4.37652	4.62709	4.07308	0.667786	1.07e-06	0.000112711
pk99722	7	40181547	40181947	3.62233	3.12644	3.99068	-0.757943	1.08e-06	0.000112949
pk57982	2	85073999	85074399	4.28434	3.84191	4.62245	-0.6804	1.08e-06	0.000113545
pk7296	1	159918960	159919360	4.94966	4.53267	5.27276	-0.626294	1.09e-06	0.000114054
pk108143	8	124934285	124934685	6.84958	7.03149	6.64139	0.502242	1.09e-06	0.000114376
pk41882	16	68961021	68961421	3.59004	3.87397	3.2362	0.750057	1.11e-06	0.000115708
pk75484	3	123140185	123140585	4.77448	4.36441	5.09341	-0.627099	1.11e-06	0.000115924
pk18840	11	34805579	34805979	5.05381	5.29144	4.76916	0.623102	1.13e-06	0.000117491
pk70453	22	40922953	40923353	4.21693	3.76667	4.55958	-0.693084	1.13e-06	0.000117491
pk46032	17	46947133	46947533	4.60987	4.1874	4.93623	-0.660324	1.13e-06	0.000117491
pk7542	1	164616547	164616947	4.44959	4.70088	4.14509	0.662441	1.13e-06	0.000118056
pk57727	2	73259412	73259812	5.96794	5.61763	6.24959	-0.549384	1.14e-06	0.000118888
pk54225	19	50526086	50526486	4.88999	5.10023	4.6438	0.624958	1.16e-06	0.000120373
pk47512	17	73075725	73076125	4.72264	4.96314	4.43387	0.630052	1.17e-06	0.000121268
pk39141	15	100001004	100001404	3.18462	2.65316	3.57215	-0.839532	1.17e-06	0.000121443
pk70568	22	42526810	42527210	3.91588	3.45023	4.26734	-0.721309	1.18e-06	0.000122332
pk79016	4	6695274	6695674	5.12795	4.70453	5.45489	-0.64001	1.18e-06	0.000122541
pk63615	2	234452677	234453077	3.52857	3.80205	3.19082	0.749389	1.2e-06	0.000123778
pk92571	6	30894474	30894874	4.40193	3.97985	4.72807	-0.648841	1.22e-06	0.000126453
pk1352	1	19280139	19280539	5.33325	4.9596	5.62977	-0.586028	1.26e-06	0.000130516
pk5925	1	113179599	113179999	4.67567	4.91047	4.39507	0.630786	1.28e-06	0.000131875
pk90636	5	177543431	177543831	3.7235	3.23833	4.08592	-0.730526	1.29e-06	0.000132604
pk49200	18	22448719	22449119	6.36529	6.56483	6.13366	0.516617	1.3e-06	0.000133544
pk41262	16	52330754	52331154	3.98823	4.25794	3.65623	0.701952	1.31e-06	0.000134424
pk45308	17	38464020	38464420	4.15555	3.68161	4.5117	-0.70713	1.31e-06	0.000134486
pk37509	15	69087622	69088022	6.11471	6.31211	5.88597	0.528045	1.32e-06	0.000135972
pk80991	4	75593147	75593547	6.0208	6.2325	5.77261	0.559141	1.33e-06	0.000136486
pk77576	3	178850010	178850410	3.34806	3.64914	2.96712	0.786377	1.34e-06	0.000137225
pk87047	5	82262290	82262690	2.5426	2.92902	2.01323	0.974425	1.35e-06	0.000138008
pk96621	6	143660340	143660740	1.92332	2.37649	1.25895	1.21188	1.37e-06	0.000139866
pk29310	13	30646639	30647039	6.03373	5.69738	6.3063	-0.539679	1.37e-06	0.000139946
pk47999	17	78112816	78113216	5.1599	4.76301	5.47083	-0.607782	1.38e-06	0.000140941
pk71337	3	6811623	6812023	3.3076	3.60405	2.93406	0.840026	1.39e-06	0.000141368
pk9180	1	203737503	203737903	4.31345	3.84499	4.66651	-0.68306	1.4e-06	0.000142984
pk2005	1	26199609	26200009	4.45616	4.0369	4.78061	-0.64968	1.4e-06	0.000143065
pk107939	8	121612980	121613380	4.37551	3.94782	4.70498	-0.656898	1.42e-06	0.000144485
pk99794	7	43818523	43818923	3.44323	3.73481	3.0774	0.777601	1.43e-06	0.000145292
pk26164	12	70802776	70803176	1.93474	2.38792	1.27033	1.20149	1.44e-06	0.000146202
pk3844	1	54568029	54568429	3.10936	2.57391	3.49899	-0.851555	1.44e-06	0.000146212
pk27982	12	117396302	117396702	3.94689	3.49303	4.29162	-0.709024	1.44e-06	0.000146486
pk46790	17	62085278	62085678	5.16715	4.79303	5.46395	-0.598538	1.48e-06	0.000149779
pk101429	7	97739890	97740290	4.60069	4.84773	4.30244	0.645935	1.48e-06	0.000150076
pk66396	20	45962773	45963173	5.53949	5.74932	5.29387	0.556414	1.48e-06	0.000150206
pk56443	2	43722827	43723227	3.11236	3.41297	2.73217	0.824062	1.49e-06	0.000150303
pk72275	3	31989292	31989692	4.98697	4.59583	5.29436	-0.605493	1.5e-06	0.000151576
pk30243	13	52357672	52358072	5.28968	5.49989	5.04353	0.590641	1.5e-06	0.000151576
pk109052	8	144523528	144523928	4.30159	3.87225	4.63204	-0.663584	1.5e-06	0.000151576
pk109111	8	145045002	145045402	6.29908	5.96321	6.57133	-0.512204	1.52e-06	0.000152775
pk19872	11	64044045	64044445	4.67697	4.26731	4.99567	-0.636525	1.56e-06	0.000157093
pk113856	9	134188447	134188847	4.68213	4.2549	5.01132	-0.639896	1.6e-06	0.000161359
pk75162	3	113348972	113349372	3.82212	4.1219	3.44325	0.736436	1.63e-06	0.000164123
pk103183	7	140143715	140144115	5.62289	5.82909	5.38222	0.561103	1.64e-06	0.000164536
pk101118	7	87830620	87831020	2.87536	3.20552	2.4465	0.884774	1.64e-06	0.00016506
pk82233	4	106515684	106516084	5.64493	5.84687	5.41004	0.555334	1.65e-06	0.000165767
pk6958	1	154917228	154917628	3.64374	3.16806	4.00087	-0.735488	1.68e-06	0.000168608
pk40473	16	22037827	22038227	4.85055	5.07279	4.58773	0.612162	1.7e-06	0.000170248
pk14659	10	82756402	82756802	3.52069	3.03225	3.88493	-0.80259	1.73e-06	0.000173264
pk36091	15	42325539	42325939	4.5595	4.1369	4.88594	-0.654161	1.74e-06	0.000173946
pk79513	4	17338215	17338615	3.95802	4.22015	3.63746	0.720218	1.75e-06	0.000174954
pk67576	21	27089731	27090131	2.5415	2.89968	2.06394	0.964281	1.77e-06	0.000176415
pk36610	15	53976459	53976859	1.27151	1.84038	0.318746	1.61914	1.82e-06	0.000181542
pk82282	4	108340679	108341079	4.0352	3.59102	4.37434	-0.684624	1.84e-06	0.000182852
pk116780	X	43535482	43535882	2.31916	2.72949	1.74355	1.06265	1.85e-06	0.000183726
pk68214	21	41042212	41042612	4.57593	4.1531	4.90251	-0.634994	1.85e-06	0.000184146
pk93794	6	47058686	47059086	2.99822	2.43851	3.40046	-0.883357	1.86e-06	0.000185058
pk17484	11	4196969	4197369	2.7249	3.05694	2.29285	0.931126	1.87e-06	0.000185233
pk56612	2	46579154	46579554	4.91289	5.26601	4.44433	0.931524	1.87e-06	0.000185895
pk30340	13	60570622	60571022	4.18941	3.73942	4.5319	-0.675399	1.9e-06	0.000188023
pk52152	19	14506239	14506639	3.76999	4.07756	3.37858	0.756431	1.9e-06	0.000188023
pk39824	16	8450744	8451144	2.09404	1.39635	2.56229	-1.13799	1.91e-06	0.000188941
pk76703	3	152353176	152353576	3.10817	3.42371	2.70372	0.822244	1.92e-06	0.000189305
pk16130	10	114391392	114391792	5.34722	5.55782	5.10055	0.564673	1.92e-06	0.000189761
pk69603	22	30648465	30648865	6.64933	6.30761	6.92541	-0.507469	1.93e-06	0.000190926
pk24648	12	32924061	32924461	3.98076	3.53213	4.32247	-0.696179	1.97e-06	0.000194151
pk92174	6	25962770	25963170	6.02561	6.22371	5.79591	0.528411	1.99e-06	0.000196217
pk87983	5	118358464	118358864	4.13897	4.39748	3.82379	0.682621	1.99e-06	0.000196217
pk62342	2	204677502	204677902	4.14036	4.40367	3.81801	0.674963	2.03e-06	0.000199184
pk60709	2	162884190	162884590	5.2201	5.4257	4.98025	0.568534	2.07e-06	0.000203584
pk68260	21	42667692	42668092	4.63053	4.18373	4.97119	-0.65221	2.08e-06	0.000204106
pk110492	9	37994569	37994969	3.28459	3.59373	2.89061	0.786434	2.09e-06	0.000204798
pk32568	14	50474180	50474580	5.65651	5.28425	5.95215	-0.564504	2.11e-06	0.000207062
pk82626	4	120105229	120105629	4.2881	4.55291	3.9635	0.670996	2.12e-06	0.000207441
pk38384	15	82452236	82452636	2.59404	2.93052	2.15442	0.958845	2.12e-06	0.000207441
pk7528	1	164442768	164443168	4.70151	4.93691	4.42007	0.616076	2.14e-06	0.000209053
pk70776	22	44894983	44895383	3.13811	2.66079	3.49616	-0.817335	2.14e-06	0.000209127
pk7349	1	160752861	160753261	4.44529	4.69503	4.14308	0.648489	2.14e-06	0.000209127
pk91866	6	18119467	18119867	5.51919	5.14968	5.8131	-0.573155	2.2e-06	0.000214558
pk54309	19	51472570	51472970	5.9221	6.10491	5.71272	0.524565	2.22e-06	0.000216191
pk93245	6	39075862	39076262	3.54839	3.8241	3.20722	0.726657	2.23e-06	0.000216812
pk52549	19	18852496	18852896	4.88001	4.48617	5.18906	-0.614485	2.25e-06	0.000218829
pk82014	4	99997445	99997845	1.99786	2.42885	1.38045	1.15272	2.25e-06	0.000218829
pk18115	11	14655504	14655904	2.46961	2.83244	1.98371	0.98523	2.26e-06	0.000219227
pk14015	10	72666978	72667378	5.28388	4.92926	5.5683	-0.577864	2.26e-06	0.000219329
pk45204	17	37368144	37368544	3.82645	3.3659	4.17501	-0.715774	2.27e-06	0.000220213
pk13716	10	65479171	65479571	3.78207	4.05144	3.45059	0.708531	2.31e-06	0.000223494
pk91360	6	8376122	8376522	4.23772	4.49737	3.92086	0.661396	2.35e-06	0.000227604
pk21692	11	102063380	102063780	3.55494	3.83814	3.20222	0.743697	2.37e-06	0.000228966
pk38463	15	85372788	85373188	3.49781	2.98983	3.87275	-0.767456	2.37e-06	0.000229401
pk107102	8	95271260	95271660	6.4902	6.67099	6.28348	0.495225	2.39e-06	0.000230404
pk56198	2	38660019	38660419	3.42591	3.726	3.04655	0.752602	2.41e-06	0.000232204
pk53542	19	44015480	44015880	2.94781	2.38032	3.35403	-0.869634	2.46e-06	0.000237022
pk107949	8	121790147	121790547	2.42517	2.80682	1.90475	0.996077	2.47e-06	0.000238335
pk96957	6	150838297	150838697	4.04503	3.57647	4.39815	-0.683143	2.48e-06	0.000238335
pk58417	2	97563845	97564245	2.88903	2.32823	3.29183	-0.857231	2.49e-06	0.000239916
pk82616	4	119969631	119970031	4.34584	4.5915	4.04959	0.643691	2.52e-06	0.000242074
pk91550	6	12350897	12351297	3.80968	3.35942	4.15234	-0.69414	2.53e-06	0.000242808
pk17634	11	7922233	7922633	2.77138	2.15877	3.20005	-0.902597	2.55e-06	0.000245035
pk78436	3	194840252	194840652	3.41712	3.70065	3.06389	0.78338	2.58e-06	0.000247063
pk32578	14	50531642	50532042	3.95954	3.5068	4.30363	-0.697589	2.6e-06	0.000249397
pk28704	12	132386629	132387029	5.5692	5.19791	5.86423	-0.581452	2.66e-06	0.000255039
pk99359	7	30682334	30682734	2.4169	2.79272	1.90732	0.992628	2.67e-06	0.000255407
pk2438	1	31917607	31918007	6.57689	6.76138	6.36529	0.494067	2.68e-06	0.00025647
pk80867	4	74401273	74401673	2.65646	3.01719	2.17432	0.925673	2.69e-06	0.000257279
pk38229	15	79008222	79008622	3.40916	3.68307	3.07076	0.743939	2.71e-06	0.00025851
pk64538	20	4897626	4898026	4.94252	4.52564	5.26555	-0.601413	2.71e-06	0.000258721
pk53866	19	47183234	47183634	2.46171	1.78873	2.91882	-0.981201	2.72e-06	0.000259501
pk29038	13	25236623	25237023	5.06361	4.70137	5.35291	-0.598313	2.73e-06	0.000259825
pk15759	10	104892626	104893026	3.67971	3.20451	4.03657	-0.728341	2.73e-06	0.000259825
pk37921	15	74818361	74818761	4.4181	4.65811	4.13003	0.639397	2.74e-06	0.000260403
pk52550	19	18854119	18854519	5.1328	4.75333	5.43296	-0.588311	2.77e-06	0.000263531
pk12929	10	35020815	35021215	3.60558	3.86161	3.2941	0.715249	2.81e-06	0.000266529
pk2363	1	30934466	30934866	4.17227	3.74868	4.4993	-0.687001	2.83e-06	0.000267856
pk57943	2	82349578	82349978	4.33308	4.58239	4.03151	0.643901	2.83e-06	0.000267856
pk111512	9	90569146	90569546	3.74221	3.29164	4.08504	-0.711167	2.84e-06	0.000268323
pk14881	10	90003526	90003926	5.80731	5.45748	6.08865	-0.535468	2.84e-06	0.000268323
pk47473	17	72754872	72755272	4.60345	4.20018	4.91828	-0.623547	2.84e-06	0.000268323
pk10498	1	229253681	229254081	4.44814	4.03903	4.76649	-0.642552	2.85e-06	0.000269487
pk6969	1	154984544	154984944	4.32068	3.88066	4.65739	-0.670361	2.86e-06	0.000270265
pk37017	15	62640771	62641171	4.06351	3.61833	4.40322	-0.695925	2.88e-06	0.000271988
pk55439	2	20615235	20615635	4.24758	3.8173	4.57857	-0.66534	2.9e-06	0.000272766
pk68348	21	43432787	43433187	3.68094	3.19548	4.04352	-0.724199	2.91e-06	0.000273555
pk9286	1	205215028	205215428	2.82555	3.17472	2.36394	0.876954	2.92e-06	0.000274219
pk63499	2	233096299	233096699	2.95403	3.31593	2.46982	0.866629	2.98e-06	0.000279661
pk85580	5	40877736	40878136	2.99387	2.43015	3.39816	-0.827936	3e-06	0.000281736
pk84925	5	9558583	9558983	5.38443	5.02416	5.67247	-0.556957	3e-06	0.000281736
pk24144	12	16677301	16677701	3.70018	3.96598	3.37409	0.708803	3.01e-06	0.00028242
pk103595	7	150946178	150946578	5.40126	5.01992	5.70258	-0.55927	3.04e-06	0.00028471
pk66119	20	42199151	42199551	3.85521	3.3991	4.20122	-0.706534	3.05e-06	0.000285113
pk79154	4	8230235	8230635	5.83332	6.03682	5.59632	0.535159	3.07e-06	0.000287071
pk50020	18	48952476	48952876	5.03	5.27243	4.73842	0.604893	3.1e-06	0.000289859
pk6466	1	145451439	145451839	4.30988	3.88578	4.63722	-0.653397	3.12e-06	0.000291368
pk14770	10	88408861	88409261	5.34	4.97556	5.63069	-0.560737	3.12e-06	0.000291368
pk74173	3	69707668	69708068	2.56429	2.94282	2.04968	0.939898	3.18e-06	0.000296299
pk90017	5	160216415	160216815	3.34753	3.64721	2.96883	0.757321	3.18e-06	0.000296312
pk113971	9	135978831	135979231	5.87352	5.53676	6.14636	-0.524476	3.24e-06	0.000301547
pk67556	21	18922113	18922513	3.67343	3.95987	3.31566	0.731967	3.26e-06	0.000302927
pk75587	3	124644219	124644619	4.14364	3.71875	4.47144	-0.724083	3.26e-06	0.000303114
pk17461	11	3743987	3744387	2.90871	3.24298	2.47286	0.863673	3.26e-06	0.000303114
pk60512	2	158788023	158788423	2.59083	2.96433	2.08553	0.93381	3.27e-06	0.000303123
pk99710	7	39867159	39867559	3.00675	3.32081	2.60472	0.825145	3.27e-06	0.000303316
pk2427	1	31854400	31854800	4.75514	4.33378	5.08085	-0.618863	3.28e-06	0.000303862
pk68227	21	41405109	41405509	1.48797	2.03899	0.58526	1.42561	3.28e-06	0.000303989
pk43688	17	7171832	7172232	5.11942	5.33252	4.8693	0.576664	3.29e-06	0.000304497
pk24944	12	48288396	48288796	3.85546	3.40164	4.20016	-0.697759	3.3e-06	0.000304777
pk39367	16	809469	809869	4.18648	3.74655	4.52314	-0.654091	3.3e-06	0.000305253
pk112989	9	118352333	118352733	3.35451	3.66	2.96647	0.765775	3.37e-06	0.000310835
pk18607	11	27966876	27967276	2.31807	2.70357	1.79041	1.00397	3.37e-06	0.000311048
pk6300	1	119933137	119933537	4.59792	4.16842	4.92846	-0.650695	3.41e-06	0.000314168
pk49681	18	43194917	43195317	3.13907	2.64786	3.50484	-0.793618	3.42e-06	0.000314651
pk10241	1	225720885	225721285	3.73144	4.01101	3.38435	0.709146	3.43e-06	0.000315634
pk42811	16	86004300	86004700	4.79391	5.02057	4.52487	0.603737	3.44e-06	0.000316674
pk4612	1	71553345	71553745	4.02439	3.58379	4.36144	-0.681768	3.49e-06	0.000320398
pk22792	11	126236927	126237327	6.06329	5.72499	6.33713	-0.520535	3.5e-06	0.000321235
pk63582	2	234074695	234075095	4.91575	4.52585	5.22239	-0.59165	3.5e-06	0.000321421
pk32279	14	35805899	35806299	7.16859	7.34226	6.97111	0.469848	3.51e-06	0.000321421
pk8034	1	174859165	174859565	3.06656	3.37421	2.67502	0.802392	3.52e-06	0.000322827
pk50133	18	54717839	54718239	6.11485	6.30319	5.89818	0.503553	3.58e-06	0.000327206
pk79911	4	37394143	37394543	4.62444	4.84449	4.36468	0.611945	3.58e-06	0.000327206
pk71892	3	18372415	18372815	4.55075	4.7766	4.28287	0.606954	3.62e-06	0.00033061
pk46870	17	63058593	63058993	4.46406	4.05956	4.77963	-0.617253	3.62e-06	0.000330612
pk13966	10	72184923	72185323	4.96646	5.19272	4.69799	0.585974	3.63e-06	0.000331448
pk4427	1	66758665	66759065	2.28386	2.6787	1.73846	1.02232	3.64e-06	0.000331755
pk69376	22	26147188	26147588	4.59348	4.20754	4.89766	-0.622827	3.64e-06	0.000331755
pk63193	2	227517135	227517535	4.72345	4.94824	4.45705	0.607226	3.65e-06	0.000331914
pk42740	16	85395373	85395773	5.7569	5.40671	6.03848	-0.538678	3.72e-06	0.000338346
pk8320	1	182070737	182071137	3.47562	3.77351	3.09976	0.75516	3.73e-06	0.000339042
pk43094	16	89601403	89601803	3.98707	4.24234	3.67672	0.675594	3.73e-06	0.000339042
pk84800	5	1709376	1709776	4.45959	4.68719	4.18922	0.610158	3.74e-06	0.000339042
pk12641	10	29727955	29728355	2.4671	1.84455	2.90057	-0.97053	3.76e-06	0.000340548
pk117549	X	84772996	84773396	4.35469	3.92594	4.68479	-0.635867	3.8e-06	0.000344147
pk84745	5	1181555	1181955	5.38097	5.0035	5.67988	-0.560454	3.83e-06	0.000346984
pk28120	12	120667558	120667958	5.14106	4.75761	5.44369	-0.566662	3.9e-06	0.000353062
pk23150	12	559641	560041	4.24116	4.50215	3.92229	0.655103	3.9e-06	0.000353062
pk10177	1	224401256	224401656	5.03513	4.67579	5.32257	-0.57439	3.91e-06	0.000353066
pk95770	6	125566681	125567081	4.73577	4.97714	4.44573	0.613818	3.92e-06	0.000354044
pk36253	15	45383449	45383849	3.21469	2.70683	3.58957	-0.794946	3.99e-06	0.00035986
pk48765	18	12087683	12088083	3.78943	3.36503	4.11695	-0.682236	4.11e-06	0.000370088
pk8143	1	178310351	178310751	5.19639	5.4108	4.94446	0.563474	4.14e-06	0.000372527
pk56415	2	43414032	43414432	4.65903	4.25589	4.97377	-0.61766	4.21e-06	0.000378838
pk95709	6	122889859	122890259	5.12984	4.75732	5.42565	-0.564601	4.22e-06	0.000379249
pk43279	17	1484606	1485006	4.50513	4.09096	4.82654	-0.631773	4.23e-06	0.000379868
pk114363	9	140583165	140583565	2.42857	2.79574	1.93483	0.95895	4.23e-06	0.000379868
pk5128	1	90686834	90687234	2.59142	2.94463	2.12269	0.919235	4.25e-06	0.000381485
pk38787	15	90970439	90970839	3.41519	3.7012	3.05811	0.72788	4.3e-06	0.000385383
pk27741	12	113341960	113342711	4.93286	4.5514	5.23425	-0.587254	4.37e-06	0.000391598
pk61234	2	174399718	174400118	3.29534	3.5841	2.93394	0.755219	4.42e-06	0.000396128
pk47749	17	75275882	75276282	5.6269	5.27461	5.90982	-0.539393	4.49e-06	0.000401368
pk30519	13	74051490	74051890	4.16615	3.73949	4.49501	-0.672169	4.5e-06	0.000401916
pk97646	6	167009505	167009905	4.3871	4.63389	4.0892	0.630342	4.53e-06	0.000404317
pk93461	6	42844735	42845135	4.77416	4.98879	4.52193	0.57949	4.54e-06	0.00040554
pk86106	5	58949127	58949527	3.89678	3.43502	4.24603	-0.681427	4.57e-06	0.000407395
pk1783	1	23851592	23851992	5.54437	5.17928	5.83548	-0.547769	4.57e-06	0.000407557
pk63001	2	223572597	223572997	3.62831	3.88098	3.32179	0.696056	4.61e-06	0.000410934
pk89009	5	139711971	139712371	4.51926	4.1187	4.83243	-0.644308	4.63e-06	0.000411825
pk114082	9	137276648	137277048	3.67267	3.21102	4.02186	-0.693133	4.65e-06	0.000413188
pk67867	21	35917454	35917854	4.84627	4.44813	5.15797	-0.588679	4.67e-06	0.000415283
pk92851	6	34069905	34070305	4.20587	4.4532	3.90719	0.640378	4.69e-06	0.000416073
pk83280	4	147173634	147174034	2.96132	3.28532	2.54283	0.824108	4.7e-06	0.000416909
pk111886	9	96975796	96976196	4.77801	4.99294	4.52536	0.583612	4.72e-06	0.000418205
pk60445	2	157313647	157314047	3.00229	2.47495	3.38763	-0.81767	4.77e-06	0.000422203
pk39419	16	1275632	1276032	3.33417	2.82014	3.71239	-0.749088	4.77e-06	0.000422203
pk60723	2	162977973	162978373	3.48909	3.76557	3.14675	0.715683	4.81e-06	0.000425634
pk42771	16	85593091	85593491	4.78197	4.39179	5.08877	-0.593932	4.85e-06	0.000428895
pk23987	12	14080295	14080695	2.88271	2.32809	3.28233	-0.839044	4.92e-06	0.000434414
pk25739	12	58283495	58283895	5.44698	5.1005	5.72615	-0.541742	4.93e-06	0.000434846
pk58152	2	87071543	87071943	1.70184	2.18989	0.958736	1.23595	4.98e-06	0.000439559
pk73477	3	53309579	53309979	3.64762	3.9263	3.30189	0.698873	5.12e-06	0.000451342
pk34523	14	93478045	93478445	4.31641	4.5562	4.02865	0.631871	5.18e-06	0.000456211
pk87034	5	81890901	81891301	2.93154	3.25554	2.51302	0.822542	5.21e-06	0.000458459
pk4436	1	66946837	66947237	0.708818	1.3596	0	1.82533	5.28e-06	0.000464015
pk39713	16	4160586	4160986	5.26439	4.90228	5.55361	-0.552907	5.29e-06	0.000465169
pk20334	11	68303307	68303707	3.65156	3.9393	3.29174	0.717861	5.33e-06	0.000467627
pk44101	17	15851198	15851598	5.80287	5.45875	6.08051	-0.524786	5.33e-06	0.000467708
pk16317	10	116642546	116642946	4.02701	4.2638	3.74357	0.646266	5.33e-06	0.000467708
pk24863	12	46825172	46825572	3.90274	4.14718	3.60826	0.660305	5.38e-06	0.000471275
pk63649	2	234668669	234669069	5.40788	5.60528	5.17912	0.547506	5.38e-06	0.000471275
pk5262	1	93660341	93660741	1.53847	2.05615	0.723323	1.32019	5.41e-06	0.000472901
pk11948	10	12671113	12671513	4.63538	4.20755	4.96493	-0.624536	5.49e-06	0.000480327
pk35837	15	39712644	39713044	3.40978	3.69892	3.04778	0.786792	5.5e-06	0.000480715
pk99442	7	32503852	32504252	1.76798	2.19977	1.1489	1.22139	5.56e-06	0.000485554
pk1862	1	24593136	24593536	4.77472	4.38338	5.08225	-0.589917	5.6e-06	0.000488637
pk68857	22	18352400	18352800	6.02241	6.21192	5.80419	0.500612	5.62e-06	0.000489649
pk49870	18	46506808	46507208	4.13238	3.74348	4.4384	-0.642946	5.65e-06	0.000492502
pk67403	20	62586030	62586430	4.87468	5.10444	4.60127	0.576525	5.69e-06	0.000495341
pk36257	15	45406228	45406628	4.59701	4.20775	4.90324	-0.60839	5.72e-06	0.000497725
pk35976	15	41154244	41154644	4.74613	4.35392	5.05418	-0.618859	5.73e-06	0.000497917
pk112809	9	116065177	116065577	4.10947	4.34407	3.82918	0.652617	5.77e-06	0.000501069
pk93817	6	47174612	47175012	3.24477	2.77573	3.59815	-0.752257	5.77e-06	0.000501069
pk11444	10	1153616	1154016	5.89756	5.54572	6.1802	-0.511133	5.79e-06	0.000501772
pk93825	6	47260652	47261052	3.30581	2.8255	3.66553	-0.746763	5.79e-06	0.000501916
pk20812	11	75210600	75211000	3.30014	3.59167	2.9344	0.742782	5.8e-06	0.000502472
pk67497	21	16594298	16594698	2.23362	2.63135	1.68266	1.00363	5.88e-06	0.000509182
pk95688	6	121069503	121069903	0.54054	1.20427	0	1.85581	5.91e-06	0.000511195
pk79231	4	9929107	9929507	3.89086	4.18507	3.52087	0.699909	6.03e-06	0.000520853
pk108391	8	128462061	128462461	3.97126	3.5229	4.31281	-0.674858	6.13e-06	0.000529184
pk75497	3	123324706	123325106	5.14647	5.35968	4.8962	0.549161	6.14e-06	0.000529184
pk13500	10	61501197	61501597	4.1794	3.75114	4.50921	-0.641085	6.14e-06	0.000529184
pk64316	20	1287684	1288084	3.53727	3.05635	3.89732	-0.724871	6.17e-06	0.000531952
pk97133	6	154913153	154913553	3.3421	2.85241	3.70704	-0.746014	6.22e-06	0.000535748
pk83602	4	154031916	154032316	3.56169	3.09492	3.91379	-0.711005	6.23e-06	0.000535748
pk89303	5	145235387	145235787	4.37844	4.6208	4.08698	0.622341	6.31e-06	0.000542057
pk67768	21	34319052	34319452	2.40768	2.78078	1.90308	0.954859	6.36e-06	0.000546565
pk11645	10	5302768	5303168	3.36557	2.93715	3.69547	-0.736248	6.39e-06	0.000548702
pk8977	1	201566900	201567300	7.01669	7.19152	6.81772	0.465096	6.41e-06	0.000550007
pk28251	12	122038748	122039148	5.01737	5.24015	4.75379	0.582495	6.43e-06	0.00055105
pk16040	10	112568326	112568726	5.05195	4.68139	5.34651	-0.577795	6.45e-06	0.000552554
pk37391	15	67335164	67335564	4.23411	4.45956	3.96678	0.633522	6.49e-06	0.000555229
pk53407	19	42288307	42288707	4.5414	4.7598	4.28394	0.599341	6.52e-06	0.000557888
pk6919	1	154400009	154400409	5.33366	4.97796	5.61878	-0.547259	6.54e-06	0.000558769
pk111594	9	92301018	92301418	4.22151	4.46242	3.93216	0.623671	6.58e-06	0.000561712
pk91602	6	13525014	13525414	3.69058	3.23925	4.03386	-0.69134	6.6e-06	0.000563622
pk82816	4	124630407	124630807	5.66033	5.30407	5.94581	-0.540221	6.67e-06	0.000569073
pk7792	1	169042249	169042649	4.9127	4.53236	5.2134	-0.570477	6.72e-06	0.000572761
pk35194	14	104749810	104750210	5.08643	4.71177	5.38359	-0.59241	6.73e-06	0.000572761
pk80281	4	42630767	42631167	4.32174	3.9156	4.6383	-0.625095	6.74e-06	0.000573391
pk50920	19	738534	738934	5.11126	4.76122	5.39273	-0.557082	6.75e-06	0.000573855
pk112561	9	112060108	112060508	5.44607	5.64462	5.21577	0.536978	6.76e-06	0.000574728
pk2299	1	29255141	29255541	4.06007	4.31091	3.75624	0.649795	6.86e-06	0.00058283
pk89617	5	149879908	149880308	3.7256	3.2771	4.06724	-0.684675	6.92e-06	0.000587568
pk17100	10	135076180	135076580	5.31573	4.95399	5.6047	-0.556475	6.96e-06	0.000589926
pk12405	10	24582236	24582636	5.9798	6.1607	5.77293	0.500585	6.96e-06	0.000589926
pk108624	8	134227330	134227730	3.30297	2.8272	3.66015	-0.764206	6.97e-06	0.000589926
pk62563	2	209676283	209676683	0.922268	1.52887	0	1.66957	6.98e-06	0.000590956
pk43591	17	5419390	5419790	4.00848	4.24381	3.72713	0.643849	7.01e-06	0.000592399
pk48404	18	3107704	3108104	3.8973	3.49318	4.21264	-0.67016	7.01e-06	0.000592399
pk76356	3	142092964	142093364	2.64623	2.97267	2.22362	0.884216	7.04e-06	0.000594224
pk42544	16	82114886	82115286	4.24105	4.4825	3.9509	0.620925	7.06e-06	0.000595682
pk31400	13	110916292	110916692	4.40718	4.01628	4.71443	-0.617066	7.18e-06	0.000605797
pk50642	18	71901583	71901983	6.29183	6.47448	6.08265	0.484753	7.22e-06	0.000607838
pk58605	2	101552489	101552889	2.54364	2.87962	2.10487	0.90119	7.22e-06	0.000607838
pk908	1	12535771	12536171	5.09354	5.29716	4.85638	0.557653	7.22e-06	0.000607838
pk55705	2	27187405	27187805	4.0009	3.5702	4.33215	-0.655947	7.31e-06	0.000614881
pk86423	5	67942007	67942407	3.83716	4.09014	3.53019	0.675113	7.35e-06	0.000616854
pk17911	11	12121986	12122386	5.74112	5.38199	6.02844	-0.529658	7.35e-06	0.000616854
pk52774	19	33415202	33415602	5.48656	5.15138	5.75836	-0.544015	7.54e-06	0.000632979
pk15832	10	105591546	105591946	4.46203	4.68674	4.19575	0.606012	7.66e-06	0.000641994
pk64179	2	242436393	242436793	5.49013	5.13199	5.77681	-0.532869	7.7e-06	0.000644851
pk101336	7	94873949	94874349	2.50635	2.88099	1.99896	0.926277	7.72e-06	0.000646174
pk111424	9	88132156	88132556	3.76933	3.31802	4.11259	-0.666199	7.77e-06	0.000649897
pk105511	8	37513018	37513418	3.61935	3.88613	3.29179	0.681129	7.81e-06	0.00065315
pk115955	X	12996363	12996763	3.70037	3.2518	4.04205	-0.675621	7.97e-06	0.00066552
pk57273	2	64644151	64644551	2.86382	3.18732	2.44616	0.814101	7.98e-06	0.000666589
pk87555	5	101558470	101558870	2.93722	3.27511	2.49518	0.846845	8e-06	0.0006674
pk42008	16	70644413	70644813	3.87815	3.44976	4.20803	-0.654136	8.01e-06	0.000667773
pk80013	4	38244748	38245148	3.61189	3.14449	3.96436	-0.69868	8.03e-06	0.000668936
pk86627	5	72948195	72948595	3.4268	3.7004	3.08887	0.72039	8.06e-06	0.000671318
pk83499	4	152323315	152323715	5.3413	4.98198	5.62874	-0.540458	8.14e-06	0.000677392
pk3703	1	52113984	52114384	5.28361	4.90983	5.5802	-0.543529	8.19e-06	0.000681083
pk43241	17	1127621	1128021	5.32807	5.52673	5.09764	0.528973	8.24e-06	0.000684685
pk16640	10	124053505	124053905	3.56825	3.09588	3.92352	-0.700061	8.39e-06	0.0006966
pk50176	18	55483790	55484190	3.54245	3.07052	3.89747	-0.720504	8.41e-06	0.000697938
pk41679	16	66970395	66970795	4.52052	4.12222	4.83231	-0.594234	8.43e-06	0.000699099
pk15091	10	94933677	94934077	3.19344	3.48112	2.83374	0.750019	8.44e-06	0.000699375
pk82717	4	122607411	122607811	4.66277	4.88373	4.40173	0.594772	8.47e-06	0.000701113
pk110318	9	35477213	35477613	4.68793	4.91022	4.42505	0.578152	8.57e-06	0.00070799
pk14005	10	72591226	72591626	3.11474	2.62483	3.4798	-0.777922	8.57e-06	0.00070799
pk100403	7	65786217	65786617	4.1985	4.426	3.92828	0.641557	8.57e-06	0.00070799
pk7467	1	162254935	162255335	5.73122	5.92329	5.5096	0.512683	8.58e-06	0.00070799
pk26889	12	94306087	94306487	4.08134	3.6685	4.40194	-0.636227	8.64e-06	0.000712262
pk82292	4	108713874	108714274	3.47871	3.74554	3.15106	0.696148	8.64e-06	0.000712262
pk68323	21	43130480	43130880	4.35971	3.97209	4.66494	-0.613986	8.65e-06	0.000712262
pk77840	3	184786879	184787279	4.29572	3.88928	4.61246	-0.624901	8.65e-06	0.000712378
pk71091	22	50342658	50343058	7.12555	6.82808	7.37204	-0.45231	8.73e-06	0.000718641
pk59023	2	109992503	109992903	4.69108	4.32548	4.98251	-0.582098	8.87e-06	0.000728971
pk8176	1	178962375	178962775	0.423093	1.10804	0	1.87887	8.87e-06	0.000728971
pk26060	12	68829584	68829984	3.75692	3.3195	4.09211	-0.671635	8.9e-06	0.000730906
pk47023	17	65021357	65021757	5.29903	4.94574	5.5826	-0.537865	9.11e-06	0.000747451
pk68582	21	45372125	45372525	3.7328	3.9791	3.43562	0.660548	9.18e-06	0.000752497
pk38952	15	93606592	93606992	4.84622	4.48505	5.13484	-0.568575	9.23e-06	0.000755857
pk37160	15	64260936	64261336	5.13905	5.34701	4.89598	0.551714	9.25e-06	0.000757282
pk362	1	6203481	6203881	3.74179	3.31007	4.07364	-0.667059	9.28e-06	0.000759265
pk36494	15	51869165	51869565	3.11191	3.3814	2.78026	0.765379	9.34e-06	0.000763841
pk35528	15	31373840	31374240	4.69151	4.31009	4.99288	-0.578945	9.38e-06	0.000766442
pk110696	9	72120844	72121244	1.29734	1.81097	0.492321	1.40145	9.39e-06	0.000766927
pk72793	3	42869203	42869603	5.52999	5.17837	5.81248	-0.527763	9.51e-06	0.000776039
pk49364	18	29856232	29856632	4.03576	3.60574	4.36659	-0.637756	9.55e-06	0.000778875
pk15958	10	111753439	111753839	4.01239	3.5868	4.34061	-0.639602	9.57e-06	0.000780197
pk88945	5	139030717	139031117	4.64758	4.26866	4.94739	-0.583038	9.6e-06	0.000781539
pk42552	16	82264878	82265278	3.65725	3.92113	3.33405	0.681377	9.6e-06	0.000781539
pk46107	17	47972096	47972496	3.89219	3.47847	4.21333	-0.675262	9.76e-06	0.000793778
pk44060	17	15339787	15340187	3.70603	3.26469	4.04351	-0.682877	9.8e-06	0.000796182
pk35469	15	30028803	30029203	5.17554	5.37419	4.9451	0.540269	9.81e-06	0.000796338
pk70343	22	39631321	39631721	6.27611	5.96901	6.52918	-0.479224	9.92e-06	0.00080465
pk81781	4	90318610	90319010	3.48799	3.74965	3.16813	0.689229	9.92e-06	0.00080475
pk115719	X	2161995	2162395	3.2627	3.54738	2.90767	0.744897	9.94e-06	0.000805698
pk113200	9	125110014	125110414	3.7948	3.3748	4.1197	-0.669963	9.97e-06	0.000807249
pk7623	1	166871472	166871872	5.54092	5.73275	5.31961	0.512174	9.99e-06	0.000808704
pk34564	14	94382849	94383249	2.9751	2.45061	3.35893	-0.842227	1e-05	0.000812354
pk45352	17	39057063	39057463	4.83665	4.46842	5.12975	-0.574437	1.01e-05	0.000812855
pk96712	6	145508722	145509122	3.07212	3.3735	2.69069	0.763705	1.01e-05	0.000813314
pk49444	18	31911160	31911560	2.85743	3.16964	2.45843	0.805174	1.01e-05	0.000813376
pk100644	7	73735050	73735450	4.42082	4.01137	4.73938	-0.607137	1.02e-05	0.000823547
pk2950	1	40456154	40456554	3.07422	3.37971	2.68617	0.793438	1.02e-05	0.000823547
pk103642	7	151413159	151413559	4.73529	4.96241	4.46559	0.580887	1.02e-05	0.000823547
pk97819	6	169072658	169073058	4.22933	4.46618	3.9458	0.633658	1.02e-05	0.000824268
pk53315	19	41438176	41438576	3.99118	4.24793	3.67861	0.642468	1.03e-05	0.000827439
pk14077	10	73419080	73419480	3.69124	3.95345	3.37054	0.67645	1.03e-05	0.000828367
pk71376	3	8652946	8653346	2.11384	2.50412	1.57714	1.03316	1.04e-05	0.000831774
pk53083	19	38771199	38771599	3.56115	3.0991	3.91057	-0.689316	1.04e-05	0.000832964
pk60926	2	169556356	169556756	3.72476	3.98862	3.40159	0.665952	1.04e-05	0.000834307
pk18927	11	36318435	36318835	4.92611	5.12667	4.6931	0.558957	1.05e-05	0.000838445
pk56613	2	46583408	46583808	5.29873	5.63277	4.86328	0.913619	1.05e-05	0.00084061
pk36308	15	45868840	45869240	2.76713	3.09103	2.3488	0.831152	1.05e-05	0.00084061
pk104422	8	11751758	11752158	3.06443	3.36579	2.68303	0.779416	1.05e-05	0.000841759
pk98085	7	1966495	1966895	3.24776	3.5422	2.87739	0.743407	1.05e-05	0.000841759
pk14605	10	81923482	81923882	5.82105	5.48767	6.09167	-0.496201	1.05e-05	0.000841759
pk50954	19	944107	944507	5.69252	5.34638	5.97148	-0.50161	1.05e-05	0.000841955
pk36568	15	52581894	52582294	5.2803	4.93619	5.55794	-0.542442	1.06e-05	0.000844601
pk75121	3	112412166	112412566	3.31133	2.82685	3.67337	-0.737182	1.07e-05	0.000856897
pk44428	17	20604669	20605069	2.41149	2.76446	1.94317	0.916345	1.08e-05	0.000861649
pk34798	14	100021285	100021685	4.79297	4.41449	5.09252	-0.569295	1.08e-05	0.000861649
pk111052	9	79302907	79303307	5.15583	4.77894	5.45438	-0.556713	1.09e-05	0.000864173
pk67019	20	56138358	56138758	4.20112	3.80031	4.51445	-0.665684	1.09e-05	0.000866638
pk37847	15	74008864	74009264	3.09247	2.64934	3.43099	-0.767492	1.1e-05	0.000874687
pk72530	3	38171978	38172378	4.37724	3.97789	4.68966	-0.607857	1.11e-05	0.000881945
pk104975	8	25518042	25518442	2.80998	3.1431	2.3761	0.856852	1.11e-05	0.000883539
pk101701	7	100664992	100665392	5.31491	4.9668	5.59514	-0.531761	1.14e-05	0.00090562
pk111468	9	89656786	89657186	2.75409	3.02274	2.42369	0.845071	1.15e-05	0.000910848
pk9938	1	218878708	218879108	3.25662	3.54846	2.89038	0.754502	1.16e-05	0.000915013
pk72371	3	33833153	33833553	6.40667	6.57984	6.20983	0.466466	1.16e-05	0.000921209
pk75585	3	124623896	124624296	5.12255	4.76333	5.40991	-0.570132	1.17e-05	0.000926574
pk52842	19	34006134	34006534	3.13618	2.6696	3.48818	-0.743426	1.17e-05	0.000927762
pk106108	8	58476766	58477166	3.81426	4.05779	3.52111	0.641474	1.18e-05	0.000931628
pk7067	1	155974659	155975059	5.25488	4.90668	5.53516	-0.546408	1.18e-05	0.000932816
pk74337	3	72706793	72707193	2.42334	2.78774	1.9346	0.923929	1.19e-05	0.000940932
pk34232	14	88713583	88713983	4.20221	3.808	4.51149	-0.644649	1.21e-05	0.000953766
pk53529	19	43899718	43900118	4.64042	4.27945	4.92891	-0.573697	1.22e-05	0.000960779
pk46054	17	47184128	47184528	3.56139	3.82295	3.24166	0.670013	1.22e-05	0.000962166
pk70225	22	38482943	38483343	2.37007	2.71448	1.91678	0.931844	1.22e-05	0.000963335
pk116380	X	28224075	28224475	2.93063	3.23886	2.53813	0.788269	1.23e-05	0.000964185
pk78734	4	1171369	1171769	5.9106	5.58013	6.1793	-0.494724	1.23e-05	0.000970103
pk84445	4	186150129	186150529	4.75111	4.36942	5.05265	-0.565281	1.24e-05	0.000971932
pk92488	6	30097017	30097417	4.72924	4.34968	5.02945	-0.581451	1.25e-05	0.000977558
pk111492	9	90209611	90210011	4.00603	3.58728	4.33018	-0.627461	1.25e-05	0.000983853
pk73917	3	63568674	63569074	2.5304	2.86415	2.09544	0.87581	1.27e-05	0.000997199
pk61681	2	189198490	189198890	2.66576	2.98666	2.25244	0.843462	1.27e-05	0.000997199
pk45913	17	45962507	45962907	5.27184	4.89544	5.57007	-0.55136	1.28e-05	0.00100197
pk14398	10	79166680	79167080	4.01952	4.25882	3.73248	0.620595	1.28e-05	0.00100197
pk109555	9	7150202	7150602	3.9209	3.49038	4.25204	-0.650524	1.29e-05	0.00100805
pk26697	12	90421692	90422092	3.68846	3.93466	3.39143	0.663419	1.29e-05	0.00101063
pk90073	5	163087480	163087880	2.2373	2.62582	1.70395	0.971156	1.3e-05	0.00101294
pk68710	21	46747362	46747762	4.86663	4.4966	5.16086	-0.567766	1.3e-05	0.00101774
pk14443	10	79661830	79662230	4.5068	4.71371	4.26517	0.57474	1.31e-05	0.00102264
pk83686	4	156233290	156233690	3.57303	3.1291	3.91203	-0.718472	1.32e-05	0.0010292
pk47735	17	75122587	75122987	4.36757	4.59087	4.10326	0.592692	1.32e-05	0.0010294
pk5021	1	88201866	88202266	3.78155	4.03233	3.4778	0.661402	1.33e-05	0.00103563
pk48422	18	3225521	3225921	3.91866	4.16181	3.62606	0.626932	1.34e-05	0.00104349
pk76005	3	132413850	132414632	5.37944	5.56161	5.1709	0.52474	1.36e-05	0.00105314
pk77952	3	186132579	186132979	4.80719	4.42876	5.1067	-0.581451	1.36e-05	0.00105553
pk6968	1	154980807	154981207	5.22973	4.87755	5.51259	-0.534138	1.36e-05	0.00105629
pk9013	1	201998821	201999221	4.67445	4.30887	4.96588	-0.573	1.37e-05	0.00106376
pk75638	3	125363123	125363523	3.69598	3.24093	4.0414	-0.6662	1.38e-05	0.0010688
pk68418	21	43910838	43911238	3.90801	3.49869	4.2265	-0.668005	1.39e-05	0.00107404
pk784	1	10820955	10821355	4.79551	4.40508	5.10246	-0.564661	1.39e-05	0.00107422
pk83391	4	149639137	149639537	3.66399	3.20495	4.01169	-0.680174	1.39e-05	0.00107624
pk102061	7	107497468	107497868	5.26709	5.47515	5.02388	0.528779	1.4e-05	0.00108295
pk42012	16	70723535	70723935	3.67327	3.22756	4.0133	-0.674925	1.4e-05	0.00108318
pk92408	6	28897965	28898365	4.77609	4.97527	4.54494	0.558312	1.42e-05	0.00109279
pk44392	17	19624032	19624432	4.80497	4.44727	5.09137	-0.54646	1.42e-05	0.00109279
pk65355	20	23317073	23317473	3.11565	3.43783	2.7002	0.771444	1.42e-05	0.0010972
pk70420	22	40405352	40405752	4.81383	4.45048	5.10383	-0.562785	1.43e-05	0.00109887
pk96485	6	139866886	139867286	1.76101	2.20468	1.11701	1.16105	1.43e-05	0.00110156
pk61978	2	197199943	197200343	3.30728	3.57627	2.97637	0.708579	1.46e-05	0.00112164
pk25762	12	58923061	58923461	4.01415	4.26735	3.70684	0.640259	1.46e-05	0.00112209
pk29677	13	40979497	40979897	3.2705	2.81434	3.61654	-0.725304	1.48e-05	0.00113631
pk82390	4	111053100	111053500	4.18533	3.79412	4.49278	-0.615692	1.48e-05	0.00113718
pk52691	19	24238351	24238751	2.51514	2.00714	2.8901	-0.92163	1.49e-05	0.00114378
pk102656	7	128021436	128021836	3.69266	3.23631	4.03883	-0.673317	1.5e-05	0.00114805
pk84866	5	7193606	7194006	1.94802	2.34687	1.3949	1.08941	1.5e-05	0.00114844
pk99522	7	34802421	34802821	4.40955	4.00601	4.72454	-0.595457	1.5e-05	0.00114851
pk28640	12	131040306	131040706	4.06617	4.301	3.78553	0.617217	1.52e-05	0.00116144
pk93607	6	44044648	44045048	5.29693	4.92696	5.59112	-0.579793	1.54e-05	0.00117573
pk83285	4	147224795	147225195	1.94985	2.32916	1.43379	1.06976	1.54e-05	0.00117573
pk90439	5	174041551	174041951	2.99613	2.49139	3.36932	-0.789831	1.55e-05	0.00118545
pk37549	15	69606505	69606905	4.51664	4.10075	4.83907	-0.596646	1.55e-05	0.00118545
pk108318	8	127330955	127331355	1.70031	2.1403	1.0641	1.15646	1.55e-05	0.00118565
pk44629	17	26860260	26860660	6.3752	6.04719	6.64228	-0.475285	1.56e-05	0.00118988
pk43634	17	6538962	6539362	3.83488	3.41064	4.16229	-0.64405	1.56e-05	0.00118988
pk77531	3	177292058	177292458	5.84554	5.51684	6.11307	-0.494605	1.56e-05	0.00118988
pk89200	5	142197733	142198133	4.63806	4.26353	4.93514	-0.569725	1.59e-05	0.00120994
pk92583	6	31027892	31028292	3.38812	2.91736	3.74248	-0.713009	1.6e-05	0.00121377
pk1681	1	22565870	22566270	4.37413	3.98581	4.67978	-0.605012	1.61e-05	0.00122253
pk69999	22	36699900	36700300	5.63098	5.28907	5.90719	-0.501643	1.63e-05	0.00123412
pk97961	7	561441	561841	5.07756	5.28241	4.83874	0.53548	1.63e-05	0.00123412
pk59918	2	134202083	134202483	2.44007	2.78716	1.9821	0.905943	1.63e-05	0.00123467
pk101554	7	99350066	99350466	5.75121	5.93667	5.53833	0.489313	1.63e-05	0.00123467
pk50713	18	74102498	74102898	3.22607	3.49222	2.89947	0.711062	1.63e-05	0.00123467
pk118671	Y	8230695	8231095	3.08499	2.4942	3.50293	-0.900052	1.63e-05	0.00123672
pk73978	3	64785295	64785695	3.08951	3.37869	2.72746	0.743506	1.65e-05	0.00124738
pk61716	2	190503745	190504145	5.73831	5.43174	5.99102	-0.488573	1.65e-05	0.00124782
pk71318	3	5418426	5418826	4.3838	4.02506	4.67086	-0.595825	1.66e-05	0.00125116
pk37191	15	64618639	64619039	3.43978	3.67938	3.15231	0.6724	1.66e-05	0.00125292
pk68939	22	19531425	19531825	4.56481	4.7953	4.29036	0.575305	1.66e-05	0.00125641
pk64788	20	10488719	10489119	3.35971	2.90639	3.70413	-0.691333	1.68e-05	0.0012639
pk49794	18	45699926	45700326	4.15491	3.76281	4.46291	-0.605209	1.68e-05	0.00126803
pk8726	1	197676910	197677310	1.39763	1.88293	0.660958	1.34003	1.69e-05	0.00127467
pk41038	16	46953410	46953810	3.56157	3.81219	3.25806	0.666624	1.7e-05	0.00127927
pk76289	3	141064817	141065217	5.03956	4.69172	5.31962	-0.541783	1.7e-05	0.00127927
pk20450	11	69706202	69706602	6.59132	6.75648	6.40477	0.453368	1.7e-05	0.00128012
pk18568	11	27313848	27314248	6.116	6.29445	5.91232	0.470635	1.72e-05	0.00129341
pk2053	1	26704786	26705186	4.81386	4.44508	5.1073	-0.548957	1.74e-05	0.00130571
pk25202	12	51794735	51795135	4.95696	5.15298	4.73005	0.538299	1.74e-05	0.00130756
pk29181	13	27980216	27980616	5.29779	4.93693	5.5862	-0.527919	1.74e-05	0.00130833
pk22917	11	129304569	129304969	3.4169	3.6886	3.08187	0.704943	1.75e-05	0.00130849
pk75310	3	119065029	119065429	2.97294	3.30927	2.53356	0.791644	1.75e-05	0.00130849
pk16633	10	123950079	123950479	3.61299	3.85662	3.31969	0.666831	1.76e-05	0.00131595
pk116460	X	35238953	35239353	1.76202	2.2091	1.11076	1.14293	1.76e-05	0.00131595
pk70678	22	43403470	43403870	5.45779	5.13142	5.72379	-0.511224	1.78e-05	0.00133107
pk24862	12	46824157	46824557	5.03558	5.2321	4.808	0.529032	1.79e-05	0.00133734
pk88505	5	131693768	131694168	5.46634	5.12158	5.74439	-0.511905	1.79e-05	0.00133734
pk15915	10	109475620	109476020	2.47172	2.81874	2.01387	0.894347	1.8e-05	0.00133978
pk47162	17	67466797	67467197	4.31346	3.90666	4.63042	-0.621037	1.81e-05	0.00135308
pk91494	6	11762001	11762401	5.69636	5.87939	5.48669	0.486826	1.82e-05	0.00135577
pk22800	11	126291905	126292305	5.20596	4.85453	5.48834	-0.54152	1.82e-05	0.0013558
pk55080	2	10905513	10905913	5.51991	5.19681	5.78372	-0.506234	1.82e-05	0.0013561
pk23130	12	262300	262700	5.18372	5.38202	4.95375	0.523383	1.83e-05	0.00136406
pk55451	2	20739115	20739515	4.3157	3.94086	4.61297	-0.587383	1.85e-05	0.00137235
pk40958	16	31264937	31265337	3.17859	3.46215	2.82531	0.714523	1.85e-05	0.00137592
pk106289	8	62673794	62674194	4.49103	4.69521	4.25311	0.575643	1.85e-05	0.00137634
pk104351	8	10571332	10571732	4.78898	4.40702	5.09069	-0.577135	1.86e-05	0.00137784
pk26010	12	67877630	67878030	4.50454	4.72019	4.25089	0.580255	1.87e-05	0.00138465
pk56140	2	37843512	37843912	2.35125	2.71992	1.85479	0.923793	1.87e-05	0.00138584
pk46991	17	64598656	64599056	2.72508	3.02862	2.34017	0.852694	1.88e-05	0.00139347
pk78782	4	1854533	1854933	5.65023	5.33536	5.90855	-0.490206	1.88e-05	0.0013937
pk63456	2	232491138	232491538	4.0214	3.63723	4.32448	-0.614462	1.9e-05	0.00140851
pk101232	7	92108438	92108838	3.66317	3.93563	3.32699	0.681828	1.93e-05	0.00142781
pk68452	21	44142333	44142733	4.5709	4.16647	4.88643	-0.57559	1.94e-05	0.00143592
pk104979	8	25856031	25856431	3.61457	3.86541	3.31076	0.652135	1.94e-05	0.00143592
pk40257	16	17321055	17321455	5.79325	5.9633	5.60045	0.484604	1.96e-05	0.00144352
pk57486	2	69011943	69012343	3.8938	4.12155	3.62323	0.623505	1.97e-05	0.00145232
pk27188	12	102250726	102251126	3.71083	3.94166	3.43589	0.643074	1.97e-05	0.0014524
pk95217	6	108822752	108823152	2.85722	3.16586	2.46407	0.781783	1.98e-05	0.00145798
pk30563	13	74703958	74704358	4.13962	3.73959	4.45246	-0.603914	1.98e-05	0.00145798
pk33502	14	68874163	68874563	4.90839	4.52586	5.21046	-0.555424	1.99e-05	0.00146483
pk38704	15	90327367	90327767	3.82924	3.42128	4.14691	-0.623818	2.02e-05	0.00148722
pk11979	10	13188339	13188739	2.53619	1.98303	2.93507	-0.859658	2.03e-05	0.00149351
pk10718	1	232462009	232462409	4.04259	3.63453	4.36032	-0.609068	2.06e-05	0.0015123
pk3175	1	43429127	43429527	4.42409	4.06699	4.7101	-0.579889	2.07e-05	0.00151544
pk16219	10	115512326	115512726	4.8529	4.50915	5.13031	-0.546095	2.1e-05	0.00153878
pk97708	6	168064763	168065163	5.64443	5.82783	5.43427	0.497644	2.11e-05	0.00154715
pk61725	2	190763833	190764233	3.64012	3.8717	3.36413	0.647801	2.12e-05	0.00155117
pk78993	4	6273453	6273853	4.11577	3.74607	4.40979	-0.603864	2.13e-05	0.00155613
pk70355	22	39693580	39693980	4.35517	3.96555	4.66164	-0.582321	2.14e-05	0.00156843
pk53917	19	47592660	47593060	5.77903	5.44856	6.04774	-0.493107	2.15e-05	0.00157322
pk116059	X	15496777	15497177	3.63882	3.18045	3.98614	-0.70031	2.16e-05	0.00158114
pk5407	1	95288672	95289072	5.06179	4.71597	5.34053	-0.528265	2.17e-05	0.00158694
pk17914	11	12141057	12141457	4.71225	4.32239	5.01886	-0.572509	2.18e-05	0.00158902
pk113182	9	124821872	124822272	3.46004	2.99818	3.80935	-0.689684	2.18e-05	0.00159203
pk92143	6	25383014	25383414	1.92022	2.32273	1.35998	1.0505	2.18e-05	0.00159203
pk93822	6	47214842	47215242	3.17358	2.70305	3.5278	-0.732275	2.19e-05	0.00159635
pk112313	9	108014698	108015098	4.8716	4.50337	5.1647	-0.545984	2.2e-05	0.00159909
pk72686	3	41491996	41492396	2.66421	2.99122	2.24067	0.832047	2.2e-05	0.00160286
pk89205	5	142219560	142219960	4.53255	4.16577	4.82474	-0.582075	2.21e-05	0.00160517
pk78607	3	197221296	197221696	5.94087	5.6245	6.2002	-0.480809	2.23e-05	0.00161741
pk72704	3	42054860	42055260	6.50149	6.65024	6.33563	0.442745	2.23e-05	0.00162227
pk78492	3	195529646	195530046	4.30459	3.90334	4.61818	-0.607977	2.24e-05	0.00162799
pk70626	22	43019370	43019770	4.08709	3.66661	4.41227	-0.62101	2.27e-05	0.00164944
pk56476	2	44438925	44439325	2.39191	2.72945	1.95048	0.889067	2.29e-05	0.00165951
pk51598	19	7265951	7266351	3.38465	2.89683	3.74855	-0.708758	2.29e-05	0.0016599
pk70045	22	36977557	36977957	2.50187	2.84037	2.05876	0.861721	2.31e-05	0.00167314
pk68811	22	17669150	17669550	2.85543	2.33878	3.23505	-0.786148	2.32e-05	0.00167668
pk55438	2	20614645	20615045	2.8516	2.3307	3.2335	-0.792053	2.32e-05	0.00168066
pk28846	13	21159522	21159922	3.0643	2.56655	3.43367	-0.756059	2.33e-05	0.0016848
pk51009	19	1231732	1232132	4.48573	4.10686	4.78551	-0.563852	2.34e-05	0.00168595
pk111289	9	85942228	85942628	3.37317	2.93594	3.70825	-0.697814	2.34e-05	0.00168595
pk116482	X	37343300	37343700	2.2289	1.56344	2.68256	-0.961386	2.34e-05	0.00168595
pk20250	11	67433075	67433475	5.12561	4.77997	5.40424	-0.518759	2.34e-05	0.00168595
pk22343	11	118132331	118132731	4.47104	4.67978	4.22692	0.561531	2.38e-05	0.00171299
pk74346	3	72788884	72789284	3.60488	3.18092	3.93213	-0.65754	2.39e-05	0.0017213
pk13108	10	45386039	45386439	5.88876	5.57205	6.14831	-0.484131	2.39e-05	0.00172143
pk106280	8	62624637	62625037	4.79686	4.99563	4.56627	0.543378	2.41e-05	0.00173063
pk73891	3	63121175	63121575	2.96918	3.27873	2.57454	0.764059	2.41e-05	0.00173063
pk51190	19	2579211	2579611	6.26883	5.97116	6.51547	-0.455702	2.41e-05	0.00173063
pk50139	18	54877773	54878173	6.4418	6.60922	6.25238	0.442689	2.42e-05	0.00173424
pk27736	12	112903714	112904114	3.33081	2.87852	3.67464	-0.699612	2.42e-05	0.00173663
pk75572	3	124505313	124505713	4.76378	4.40454	5.05116	-0.553084	2.43e-05	0.00173971
pk8927	1	201246044	201246444	4.82558	4.45649	5.11921	-0.541696	2.44e-05	0.0017457
pk9974	1	220101751	220102151	5.88146	6.04735	5.694	0.471784	2.45e-05	0.00175285
pk54988	2	10080170	10080570	3.3506	3.60176	3.04629	0.691199	2.45e-05	0.00175285
pk68393	21	43777814	43778214	3.11612	3.41258	2.74254	0.754684	2.45e-05	0.00175285
pk17907	11	12108645	12109045	4.9844	4.62969	5.26888	-0.532294	2.46e-05	0.00175698
pk105533	8	37694265	37694665	4.04423	3.66045	4.34708	-0.599931	2.47e-05	0.00176133
pk41825	16	68416234	68416634	4.58462	4.20817	4.88289	-0.586518	2.48e-05	0.00176735
pk7990	1	173444674	173445074	5.2709	5.46285	5.04943	0.509978	2.48e-05	0.00177144
pk49484	18	32800428	32800828	4.12204	3.73407	4.42748	-0.60299	2.49e-05	0.00177605
pk1701	1	22870152	22870552	4.12082	3.72071	4.43371	-0.602973	2.5e-05	0.00178006
pk4511	1	68206785	68207185	4.92841	5.13353	4.68922	0.544671	2.5e-05	0.00178352
pk42904	16	87746019	87746419	3.09143	2.62983	3.44059	-0.724476	2.52e-05	0.001792
pk45905	17	45897779	45898179	6.1389	5.82894	6.3939	-0.466829	2.54e-05	0.00180611
pk24544	12	31127669	31128069	4.46661	4.10165	4.75763	-0.579487	2.55e-05	0.00181179
pk78773	4	1762897	1763297	3.3906	3.63894	3.09044	0.674224	2.56e-05	0.0018201
pk32222	14	34723747	34724147	3.52871	3.12971	3.84093	-0.65997	2.57e-05	0.00182179
pk6972	1	155015857	155016257	4.98684	4.63155	5.27169	-0.542732	2.57e-05	0.00182627
pk37871	15	74300065	74300465	4.31236	3.91278	4.62494	-0.607007	2.58e-05	0.00182791
pk10476	1	228972781	228973181	4.95711	4.61655	5.23243	-0.542816	2.58e-05	0.00182791
pk107830	8	119560575	119560975	3.94511	4.17045	3.67794	0.611651	2.58e-05	0.00182952
pk15541	10	101773355	101773755	3.70351	3.93247	3.43122	0.640258	2.59e-05	0.00183081
pk13984	10	72394331	72394731	2.76157	2.24535	3.14096	-0.798912	2.59e-05	0.00183462
pk52252	19	15939484	15939884	5.91943	6.08913	5.72707	0.465299	2.59e-05	0.0018351
pk61141	2	173194943	173195343	5.17434	4.80805	5.4662	-0.527787	2.6e-05	0.00183757
pk63957	2	239045855	239046255	4.20545	3.81649	4.51151	-0.585871	2.61e-05	0.00184205
pk23482	12	6291432	6291832	5.57608	5.2539	5.83928	-0.487382	2.62e-05	0.00185275
pk111546	9	91501727	91502127	4.01091	3.62201	4.31692	-0.62063	2.63e-05	0.00185551
pk112507	9	111343582	111343982	3.28523	2.83246	3.62933	-0.689465	2.64e-05	0.00185791
pk83440	4	150832092	150832492	4.2481	3.86673	4.54944	-0.58588	2.64e-05	0.0018592
pk81472	4	84183881	84184281	4.54045	4.16877	4.83572	-0.560359	2.64e-05	0.0018609
pk111682	9	93919111	93919511	4.38593	4.05011	4.65815	-0.591701	2.65e-05	0.0018641
pk45437	17	40048156	40048556	2.05155	1.35442	2.51957	-1.01464	2.65e-05	0.00186705
pk92315	6	27601513	27601913	2.74395	3.0633	2.33319	0.794412	2.67e-05	0.00187663
pk24535	12	30980616	30981016	4.61588	4.24744	4.9091	-0.553553	2.67e-05	0.00187814
pk70567	22	42526305	42526705	1.912	1.22655	2.37477	-1.08498	2.71e-05	0.00190317
pk70810	22	45179471	45179871	4.43805	4.05253	4.74198	-0.568365	2.71e-05	0.00190423
pk70352	22	39673288	39673688	3.50913	3.0767	3.84139	-0.652597	2.72e-05	0.00190519
pk52913	19	35621681	35622081	5.7812	5.47581	6.0331	-0.483671	2.72e-05	0.00190749
pk66191	20	43074924	43075324	4.1768	3.79496	4.47844	-0.59942	2.75e-05	0.00192296
pk80806	4	72173434	72173834	3.58862	3.17981	3.9068	-0.655273	2.76e-05	0.00193123
pk53658	19	45379330	45379730	5.53807	5.21204	5.80383	-0.498419	2.77e-05	0.00193875
pk64134	2	241813507	241813907	5.53353	5.21804	5.79225	-0.491661	2.79e-05	0.00195255
pk95214	6	108776849	108777249	4.095	4.31547	3.83464	0.592915	2.81e-05	0.00196487
pk62030	2	198557973	198558373	1.98212	2.39521	1.40106	1.04426	2.82e-05	0.00196641
pk14323	10	77032599	77032999	3.0057	2.52426	3.36606	-0.736614	2.83e-05	0.0019746
pk37468	15	68370670	68371070	3.16734	3.43117	2.84424	0.709796	2.84e-05	0.00197891
pk8729	1	197744964	197745364	6.27611	6.43778	6.09401	0.453018	2.84e-05	0.00197924
pk19581	11	61121273	61121673	3.57927	3.82097	3.28875	0.658961	2.84e-05	0.00197924
pk47101	17	66410028	66410428	2.91585	3.21643	2.5357	0.751013	2.85e-05	0.00198672
pk38707	15	90355436	90355836	4.35463	3.97258	4.6564	-0.575879	2.87e-05	0.00199975
pk15668	10	103594203	103594603	3.7774	3.36296	4.09897	-0.634322	2.87e-05	0.00199975
pk98118	7	2533436	2533836	3.52231	3.09028	3.85434	-0.662133	2.92e-05	0.00202707
pk118643	Y	7747138	7747538	3.39026	2.95424	3.72464	-0.807312	2.98e-05	0.00206738
pk44626	17	26841497	26841897	4.8517	4.49298	5.13876	-0.554358	3e-05	0.0020844
pk53901	19	47449346	47449746	4.47449	4.11813	4.76002	-0.56384	3.02e-05	0.00209391
pk115724	X	2301805	2302205	5.2372	5.43242	5.01137	0.511828	3.02e-05	0.00209391
pk35237	14	105435055	105435455	5.02361	4.70217	5.28631	-0.514556	3.03e-05	0.00210139
pk118350	X	135608071	135608471	5.11099	4.7707	5.38614	-0.519964	3.04e-05	0.00210312
pk88941	5	139015331	139015731	5.24985	4.8973	5.53295	-0.519601	3.05e-05	0.00211061
pk21267	11	85658999	85659399	3.02693	3.30012	2.68964	0.727376	3.06e-05	0.00211761
pk10847	1	234797844	234798244	4.45698	4.06692	4.76372	-0.590779	3.06e-05	0.0021177
pk111514	9	90574941	90575341	4.77104	4.41992	5.0532	-0.539159	3.06e-05	0.0021177
pk53679	19	45580486	45580886	4.886	5.08076	4.66078	0.533767	3.07e-05	0.00211794
pk9569	1	208356250	208356650	4.3572	3.9904	4.6494	-0.56425	3.07e-05	0.00212237
pk95241	6	109053728	109054128	6.26121	5.96416	6.50742	-0.455218	3.08e-05	0.00212237
pk65054	20	17612208	17612608	3.71142	3.30857	4.02599	-0.621773	3.13e-05	0.00215906
pk85828	5	54725495	54725895	4.98004	4.65468	5.24536	-0.520255	3.13e-05	0.00215923
pk92952	6	35370318	35370718	5.04748	4.71316	5.31872	-0.51675	3.14e-05	0.0021658
pk98065	7	1598603	1599003	5.4345	5.10451	5.70289	-0.504234	3.16e-05	0.00217171
pk114743	hs37d5	12294373	12294773	5.71112	5.39637	5.96934	-0.482747	3.16e-05	0.00217177
pk29300	13	30480744	30481144	3.25357	2.79739	3.59963	-0.699077	3.16e-05	0.00217177
pk33954	14	75925795	75926195	5.77115	5.44496	6.03702	-0.485886	3.16e-05	0.00217177
pk24175	12	19051417	19051817	4.22216	4.43695	3.96969	0.575172	3.18e-05	0.0021864
pk29351	13	31317753	31318153	5.68175	5.85743	5.48167	0.475574	3.21e-05	0.00220258
pk27668	12	111777300	111777700	3.95173	3.55145	4.26473	-0.606271	3.25e-05	0.00222869
pk57611	2	70758863	70759263	3.90936	3.4824	4.23839	-0.617203	3.25e-05	0.00222869
pk45097	17	36086829	36087229	4.07529	3.68209	4.38395	-0.590245	3.25e-05	0.00222869
pk71883	3	17902361	17902761	0.464624	1.11493	0	1.85761	3.25e-05	0.00222869
pk94500	6	80358638	80359038	2.54931	2.86909	2.13785	0.831865	3.29e-05	0.0022501
pk29798	13	43127771	43128171	3.77806	4.03924	3.45891	0.626059	3.29e-05	0.00225164
pk108456	8	129311312	129311712	3.99816	3.59374	4.31369	-0.626091	3.31e-05	0.00226037
pk71507	3	11187570	11187970	3.84735	4.09387	3.54984	0.62584	3.31e-05	0.00226239
pk93070	6	36702934	36703334	5.18048	4.84569	5.45202	-0.514646	3.32e-05	0.00226666
pk78523	3	195775408	195775808	2.12358	1.49126	2.56173	-1.00766	3.32e-05	0.00226666
pk83289	4	147270934	147271334	1.88926	2.32156	1.26916	1.08606	3.33e-05	0.00226878
pk3507	1	47425979	47426379	5.84142	6.01079	5.64949	0.46613	3.33e-05	0.00226878
pk101898	7	104595723	104596123	2.67517	2.1072	3.08165	-0.822424	3.35e-05	0.00228518
pk44578	17	26189006	26189406	5.95433	6.1131	5.7759	0.458432	3.36e-05	0.00228518
pk98764	7	18057670	18058070	2.91548	2.44336	3.2706	-0.758841	3.38e-05	0.00229869
pk23092	11	134308592	134308992	4.40017	4.0726	4.66695	-0.576329	3.4e-05	0.00230964
pk49618	18	39211718	39212118	1.92749	2.34934	1.32882	1.07733	3.4e-05	0.00231127
pk41839	16	68526361	68526761	5.32165	4.99505	5.58779	-0.504648	3.42e-05	0.00232089
pk101821	7	102110910	102111310	5.21052	4.87999	5.47927	-0.500513	3.43e-05	0.00232838
pk21042	11	77962405	77962805	3.53913	3.12	3.86352	-0.64185	3.46e-05	0.00234465
pk47218	17	69316431	69316831	3.1699	3.45668	2.81161	0.719547	3.46e-05	0.00234899
pk70501	22	41814000	41814400	5.0827	4.74364	5.35704	-0.512061	3.49e-05	0.0023636
pk111098	9	80159407	80159807	1.90698	2.31962	1.32678	1.03089	3.51e-05	0.00237464
pk65743	20	33621948	33622348	2.80084	2.29149	3.17654	-0.774013	3.51e-05	0.00237475
pk19715	11	62225987	62226387	4.5029	4.13062	4.79856	-0.555552	3.53e-05	0.00238527
pk87967	5	116740891	116741291	6.18918	6.3548	6.00204	0.454016	3.53e-05	0.00238527
pk29980	13	46119863	46120263	2.83764	3.12159	2.48375	0.759263	3.54e-05	0.00239038
pk63231	2	228267684	228268084	3.92827	4.15492	3.65925	0.593059	3.55e-05	0.00239749
pk8485	1	184501329	184501729	4.45591	4.67954	4.19114	0.574402	3.56e-05	0.0024001
pk115522	hs37d5	32676816	32677216	3.80708	4.04797	3.51776	0.630663	3.56e-05	0.0024001
pk60587	2	159950786	159951186	4.79056	4.45928	5.05979	-0.534136	3.57e-05	0.00240863
pk47802	17	75859796	75860196	6.06889	5.7706	6.31595	-0.46882	3.58e-05	0.00241045
pk108932	8	142353559	142353959	5.14187	4.80312	5.41602	-0.526627	3.58e-05	0.00241297
pk5380	1	95077622	95078022	5.33699	5.5243	5.12168	0.498516	3.61e-05	0.00242858
pk66301	20	44403653	44404053	3.58782	3.17916	3.90591	-0.65519	3.65e-05	0.00245267
pk20403	11	69191701	69192101	4.37754	3.99259	4.68111	-0.570514	3.65e-05	0.00245267
pk9176	1	203661706	203662106	6.35515	6.07319	6.59091	-0.439721	3.66e-05	0.00245806
pk110159	9	33184982	33185382	4.04471	4.27606	3.76903	0.581998	3.68e-05	0.00247094
pk89644	5	150006439	150006839	4.9918	4.66126	5.26055	-0.513247	3.69e-05	0.00247613
pk43451	17	3869931	3870331	6.56636	6.27208	6.81067	-0.438982	3.69e-05	0.00247636
pk41233	16	51866016	51866416	2.68102	3.02209	2.2335	0.813282	3.71e-05	0.00248963
pk76502	3	148942947	148943347	5.1676	5.35518	4.95193	0.506029	3.72e-05	0.0024949
pk1410	1	19772327	19772727	3.2019	3.45688	2.89198	0.686281	3.76e-05	0.00252125
pk88757	5	135076076	135076476	1.63004	2.08905	0.952898	1.13866	3.78e-05	0.00252693
pk88965	5	139149060	139149460	4.19394	3.81553	4.49344	-0.569169	3.78e-05	0.00252693
pk38682	15	90046442	90046842	6.16801	5.87504	6.41141	-0.458834	3.78e-05	0.00252693
pk67	1	1157594	1157994	4.22074	3.84704	4.51729	-0.575128	3.81e-05	0.00254564
pk103386	7	143728738	143729138	4.36551	4.57169	4.12485	0.572242	3.81e-05	0.00254568
pk90985	6	2982933	2983333	5.28131	4.95104	5.54988	-0.508092	3.82e-05	0.00254641
pk80894	4	74636608	74637008	4.57379	4.78441	4.32708	0.552143	3.82e-05	0.00254641
pk46515	17	56741742	56742142	3.59448	3.82185	3.32444	0.636123	3.82e-05	0.00254641
pk68634	21	45994681	45995081	4.9696	4.62179	5.24964	-0.517537	3.82e-05	0.00254641
pk49145	18	21606385	21606785	3.81206	3.39573	4.13476	-0.612714	3.84e-05	0.00255449
pk89514	5	148988057	148988457	3.66296	3.26075	3.97713	-0.638274	3.87e-05	0.00257318
pk65809	20	34544522	34544922	4.02665	3.6442	4.32866	-0.589706	3.88e-05	0.00258425
pk43936	17	10740398	10740798	4.10291	3.7023	4.41611	-0.60447	3.89e-05	0.00258748
pk25584	12	56480973	56481373	5.50587	5.19008	5.76479	-0.479245	3.91e-05	0.00259572
pk84840	5	6636401	6636801	4.50588	4.1515	4.79015	-0.577008	3.92e-05	0.0026048
pk69937	22	35877196	35877596	4.94483	4.6133	5.21423	-0.522428	3.94e-05	0.00261207
pk12683	10	30147430	30147830	4.6839	4.87507	4.46346	0.534973	3.94e-05	0.00261212
pk86643	5	73116143	73116543	5.15162	4.82127	5.42025	-0.501037	3.95e-05	0.00261746
pk32293	14	35871476	35871876	5.55752	5.74649	5.34001	0.479666	3.98e-05	0.0026405
pk63667	2	234883218	234883618	4.89603	5.09182	4.66945	0.529511	3.99e-05	0.00264198
pk47489	17	72940186	72940586	6.0204	5.71318	6.27354	-0.4559	4.02e-05	0.00266026
pk116564	X	39104221	39104621	4.60965	4.8214	4.36137	0.565858	4.14e-05	0.00273602
pk66531	20	48207776	48208176	5.11432	4.7911	5.37821	-0.509156	4.14e-05	0.00273921
pk52911	19	35614465	35614865	5.35362	5.03051	5.61745	-0.497174	4.16e-05	0.00274766
pk53575	19	44286950	44287350	5.91028	5.59781	6.16697	-0.458319	4.16e-05	0.00274766
pk2764	1	36952510	36952910	3.90471	4.14922	3.61013	0.61264	4.17e-05	0.00275232
pk78365	3	194110070	194110470	3.90392	4.15133	3.60513	0.605495	4.17e-05	0.00275232
pk102702	7	128530798	128531198	5.76434	5.44754	6.02395	-0.463218	4.18e-05	0.00275604
pk64536	20	4878869	4879269	6.61624	6.32644	6.85745	-0.430983	4.19e-05	0.00276422
pk90110	5	167586432	167586832	4.68046	4.87986	4.44901	0.536487	4.21e-05	0.00277583
pk62798	2	219262601	219263001	6.16517	5.86393	6.41424	-0.45429	4.22e-05	0.00277716
pk51359	19	4158774	4159174	4.07497	3.69591	4.37488	-0.582822	4.23e-05	0.00278172
pk95058	6	106244019	106244419	4.64329	4.27483	4.93653	-0.562921	4.23e-05	0.00278172
pk114336	9	140332207	140332607	4.72948	4.37428	5.01428	-0.527594	4.25e-05	0.00279435
pk7133	1	156556704	156557104	4.03156	3.65114	4.33231	-0.581931	4.26e-05	0.00279884
pk114055	9	136921071	136921471	5.59371	5.27487	5.85468	-0.474828	4.29e-05	0.00281124
pk4668	1	76275766	76276166	2.84935	3.1363	2.4908	0.739388	4.29e-05	0.00281124
pk22795	11	126254377	126254777	4.98432	4.64398	5.25949	-0.536895	4.29e-05	0.00281124
pk35236	14	105433707	105434107	4.82492	4.50641	5.08567	-0.519922	4.29e-05	0.00281124
pk92869	6	34378632	34379032	2.63034	2.0982	3.01822	-0.815335	4.33e-05	0.00283608
pk736	1	10317953	10318353	3.80881	4.05569	3.51078	0.620705	4.36e-05	0.00285635
pk75541	3	124209906	124210306	3.39887	2.96631	3.73121	-0.661354	4.39e-05	0.00287419
pk102156	7	111390228	111390628	4.72116	4.91987	4.49065	0.53971	4.41e-05	0.0028812
pk51085	19	1839890	1840290	5.99623	5.68752	6.25038	-0.453349	4.41e-05	0.00288123
pk7289	1	159886041	159886441	4.94661	4.62451	5.20976	-0.516098	4.42e-05	0.00288901
pk47283	17	70423569	70423969	5.84845	6.00872	5.66814	0.456009	4.44e-05	0.00290123
pk6869	1	153736104	153736504	3.93609	4.16959	3.65737	0.593681	4.45e-05	0.00290381
pk2131	1	27459094	27459494	3.5546	3.13163	3.88127	-0.633318	4.45e-05	0.00290381
pk41247	16	52131042	52131442	2.46117	2.78761	2.03858	0.841483	4.5e-05	0.00292947
pk22947	11	129695303	129695703	3.32152	2.83554	3.68441	-0.703978	4.51e-05	0.00293585
pk16490	10	121030999	121031399	7.31239	7.45932	7.14878	0.407082	4.55e-05	0.00296219
pk36457	15	51168394	51168794	3.29512	3.55207	2.98227	0.669417	4.56e-05	0.00296942
pk48552	18	8063139	8063539	2.74881	3.04967	2.36821	0.790971	4.57e-05	0.0029739
pk48554	18	8125120	8125520	1.66213	2.1151	0.99816	1.11843	4.58e-05	0.0029739
pk198	1	2406457	2406857	3.39924	2.97605	3.72603	-0.649578	4.59e-05	0.00297914
pk59186	2	112799003	112799403	4.46558	4.66243	4.23757	0.549114	4.61e-05	0.00299304
pk24430	12	27833552	27833952	3.58478	3.15053	3.91812	-0.650902	4.61e-05	0.00299304
pk43609	17	6008267	6008667	4.86992	4.52396	5.14876	-0.51436	4.63e-05	0.0030042
pk37950	15	75092487	75092887	6.6118	6.75726	6.45	0.424434	4.64e-05	0.00300679
pk430	1	6562066	6562466	3.40135	2.99652	3.71712	-0.654676	4.65e-05	0.00301092
pk102553	7	123437156	123437556	3.1572	3.43188	2.81764	0.703092	4.66e-05	0.00301391
pk61821	2	192034208	192034608	3.96062	4.18069	3.70083	0.59008	4.71e-05	0.00304569
pk62333	2	204576132	204576532	2.77904	3.0708	2.41293	0.76945	4.72e-05	0.00304815
pk34509	14	93297162	93297562	2.73779	2.2406	3.10686	-0.779026	4.72e-05	0.00304815
pk2583	1	33383738	33384138	3.34663	2.90447	3.6846	-0.67005	4.77e-05	0.00308214
pk41335	16	53766354	53766754	4.92264	5.09941	4.72115	0.515969	4.78e-05	0.00308808
pk35266	14	105670898	105671298	6.16249	5.87028	6.40536	-0.440865	4.82e-05	0.00311256
pk62863	2	219981616	219982016	4.86716	4.52452	5.14384	-0.55091	4.83e-05	0.00311466
pk69663	22	31163626	31164026	2.84914	2.36632	3.21025	-0.744502	4.86e-05	0.00313284
pk7619	1	166783140	166783540	2.0684	2.46055	1.52817	0.971926	4.89e-05	0.00315059
pk114297	9	140089914	140090314	6.81262	6.5301	7.04877	-0.422182	4.89e-05	0.00315099
pk15265	10	97805854	97806254	3.78863	3.38402	4.10426	-0.599648	4.91e-05	0.00315978
pk891	1	12230265	12230665	4.26587	3.89431	4.56108	-0.560072	4.92e-05	0.00316369
pk69352	22	25776057	25776457	4.06961	3.68322	4.37407	-0.576815	4.92e-05	0.00316369
pk58065	2	85940363	85940763	4.9499	4.6306	5.21118	-0.526746	4.93e-05	0.00316822
pk4983	1	87600213	87600613	3.4014	2.97693	3.72896	-0.652934	4.95e-05	0.0031806
pk12868	10	33580869	33581269	3.29722	3.54763	2.99401	0.663992	5.01e-05	0.00321531
pk30810	13	91403162	91403562	2.45138	2.74823	2.07718	0.838387	5.03e-05	0.00322374
pk41771	16	67717680	67718080	3.89842	3.52836	4.19266	-0.599328	5.04e-05	0.00322847
pk27547	12	110062971	110063371	3.79985	3.43803	4.08887	-0.6083	5.05e-05	0.0032378
pk57121	2	61825682	61826082	3.80302	3.41733	4.10704	-0.594174	5.08e-05	0.00325139
pk30597	13	76026707	76027107	3.33122	2.85956	3.68609	-0.676496	5.09e-05	0.00326051
pk7787	1	168988618	168989018	4.36567	3.99255	4.66186	-0.560471	5.11e-05	0.00327196
pk5883	1	112144370	112144770	3.72391	3.97156	3.42476	0.630769	5.12e-05	0.00327455
pk43644	17	6726305	6726705	3.65348	3.91051	3.34052	0.627912	5.15e-05	0.00329236
pk93841	6	47405340	47405740	2.40947	2.73489	1.98859	0.845028	5.15e-05	0.00329236
pk100804	7	76220865	76221265	3.78745	3.39638	4.09481	-0.616821	5.17e-05	0.0032978
pk90336	5	172286138	172286538	5.01415	4.6635	5.29602	-0.517644	5.19e-05	0.00331359
pk666	1	9445650	9446050	3.88767	3.47853	4.20604	-0.594967	5.21e-05	0.00332368
pk50933	19	823530	823930	2.9422	2.47258	3.29591	-0.731374	5.22e-05	0.00332489
pk77702	3	183033499	183033899	4.57801	4.20895	4.87163	-0.531257	5.24e-05	0.00333927
pk22844	11	128258026	128258426	3.76905	3.37021	4.08117	-0.619971	5.26e-05	0.00334994
pk28730	12	132927732	132928132	3.14685	2.72033	3.47563	-0.687509	5.27e-05	0.0033543
pk29867	13	44772789	44773189	3.7817	3.37921	4.09605	-0.616847	5.28e-05	0.00335968
pk109760	9	17936338	17936738	2.00978	2.39456	1.48347	0.971768	5.29e-05	0.00336424
pk27984	12	117480127	117480527	5.52664	5.21734	5.78119	-0.463983	5.3e-05	0.00336945
pk80361	4	48277702	48278102	3.75029	3.97641	3.48202	0.606532	5.38e-05	0.0034146
pk94572	6	82529516	82529916	5.04272	4.70035	5.31922	-0.516182	5.38e-05	0.0034146
pk55780	2	27961399	27961799	4.24774	3.87676	4.54257	-0.568528	5.39e-05	0.00341905
pk67235	20	61027740	61028140	5.34724	5.02932	5.60759	-0.484793	5.39e-05	0.00341905
pk40566	16	23756600	23757000	3.19089	3.46978	2.84485	0.697864	5.4e-05	0.00341905
pk103031	7	137633573	137633973	3.33662	2.92556	3.65616	-0.665184	5.4e-05	0.00341905
pk89584	5	149511614	149512014	3.04913	2.59289	3.39522	-0.719671	5.4e-05	0.00341905
pk89436	5	148290119	148290519	4.58112	4.21223	4.87464	-0.535566	5.41e-05	0.00342161
pk42302	16	75981754	75982154	3.01262	2.56031	3.35646	-0.737934	5.42e-05	0.00342535
pk22378	11	118507062	118507462	3.15812	2.7233	3.4918	-0.697509	5.42e-05	0.00342535
pk20181	11	66829964	66830364	5.73951	5.43868	5.98831	-0.454125	5.42e-05	0.00342535
pk12411	10	24704662	24705062	4.93113	4.62367	5.18444	-0.5115	5.43e-05	0.00342535
pk38378	15	82223353	82223753	4.10003	3.74249	4.38632	-0.595286	5.43e-05	0.00342535
pk104828	8	22655914	22656314	3.18808	3.44341	2.87764	0.677104	5.48e-05	0.00345409
pk97955	7	525357	525757	4.50468	4.14969	4.78935	-0.53702	5.49e-05	0.00346014
pk47823	17	76140745	76141145	5.16709	4.85146	5.4259	-0.488077	5.51e-05	0.00347325
pk67157	20	58401384	58401784	6.64082	6.36335	6.87344	-0.425124	5.52e-05	0.00347325
pk48022	17	78456762	78457162	4.54097	4.18812	4.82425	-0.536186	5.53e-05	0.00347997
pk90339	5	172295523	172295923	3.11853	3.37073	2.8127	0.687769	5.54e-05	0.00348231
pk40611	16	24961597	24961997	3.08725	3.34429	2.77428	0.6929	5.54e-05	0.00348237
pk42080	16	71965557	71965957	3.88369	4.11138	3.61322	0.599902	5.54e-05	0.0034835
pk51407	19	4578871	4579271	2.88743	2.41297	3.24387	-0.731244	5.55e-05	0.00348816
pk59282	2	113966796	113967196	4.08209	3.68466	4.39335	-0.585112	5.59e-05	0.00350786
pk32004	14	25631637	25632037	2.78958	3.08345	2.42014	0.756866	5.6e-05	0.00350827
pk73022	3	46732261	46732661	5.00192	4.67297	5.26962	-0.499785	5.6e-05	0.00350827
pk34072	14	77650686	77651086	5.20196	4.87667	5.46723	-0.493745	5.61e-05	0.00351083
pk87046	5	82228320	82228720	1.10914	1.61866	0.314366	1.35878	5.61e-05	0.00351083
pk75586	3	124634148	124634548	4.60667	4.25169	4.89133	-0.586763	5.61e-05	0.00351164
pk17901	11	12051511	12051911	2.9907	3.26532	2.65124	0.706174	5.62e-05	0.00351299
pk97820	6	169073077	169073477	2.40767	2.74811	1.96125	0.859181	5.62e-05	0.00351299
pk102508	7	121878634	121879034	3.30242	3.5707	2.97259	0.698972	5.64e-05	0.00352447
pk4147	1	60955683	60956083	2.12932	2.50661	1.617	0.944706	5.69e-05	0.00355276
pk76664	3	151636668	151637068	2.91134	2.42381	3.27508	-0.73827	5.73e-05	0.00357961
pk96448	6	139259981	139260381	1.35739	1.83353	0.641858	1.26748	5.74e-05	0.00358042
pk19604	11	61321589	61321989	3.78007	3.39175	4.08573	-0.613416	5.75e-05	0.00358639
pk22354	11	118187305	118187705	5.08904	4.75186	5.36215	-0.506922	5.77e-05	0.00359825
pk52269	19	16174676	16175076	4.23546	4.44399	3.99162	0.567025	5.78e-05	0.00360082
pk25082	12	50315733	50316133	4.34637	3.99084	4.63137	-0.560859	5.78e-05	0.00360082
pk61858	2	192531430	192531830	2.80801	2.33341	3.16452	-0.742625	5.79e-05	0.00360082
pk84332	4	184545706	184546106	4.81105	4.46256	5.09152	-0.509878	5.82e-05	0.00362041
pk32609	14	51146385	51146785	4.6237	4.26056	4.91356	-0.534896	5.82e-05	0.00362041
pk20362	11	68777864	68778264	4.55982	4.19977	4.84771	-0.53264	5.83e-05	0.00362041
pk84267	4	182459572	182459972	4.51942	4.7213	4.28462	0.535875	5.83e-05	0.0036216
pk105196	8	28984129	28984529	4.06643	4.31508	3.76582	0.596927	5.84e-05	0.00362358
pk106767	8	80995552	80995952	4.25694	3.89266	4.54754	-0.559867	5.84e-05	0.00362358
pk3123	1	42633692	42634092	5.37373	5.04908	5.63857	-0.479907	5.86e-05	0.0036337
pk76418	3	143148709	143149109	3.76184	3.34996	4.08186	-0.599694	5.87e-05	0.00363541
pk77771	3	184015091	184015491	4.21947	3.82517	4.52881	-0.569389	5.87e-05	0.0036359
pk117309	X	68247284	68247684	6.02594	5.72346	6.27586	-0.453446	5.88e-05	0.00364103
pk10791	1	233801616	233802016	3.01642	2.5348	3.37687	-0.744114	5.92e-05	0.00366469
pk57680	2	72319304	72319704	2.74277	3.03571	2.37479	0.753743	5.93e-05	0.00366476
pk89304	5	145249313	145249713	1.55234	2.00323	0.892884	1.13762	5.93e-05	0.00366662
pk34948	14	102019035	102019435	4.97587	4.64165	5.24705	-0.505031	5.94e-05	0.00367225
pk51361	19	4174163	4174563	5.36579	5.03484	5.63481	-0.501092	5.95e-05	0.00367242
pk58375	2	97168643	97169043	4.24353	4.44428	4.01025	0.552672	5.96e-05	0.00367821
pk68240	21	42528068	42528468	4.81215	4.44892	5.10207	-0.536116	5.97e-05	0.00368316
pk9967	1	220036709	220037109	1.60315	2.02851	0.997325	1.11151	5.97e-05	0.00368316
pk30494	13	73868235	73868635	3.3406	2.89505	3.68053	-0.65995	5.98e-05	0.00368647
pk53428	19	42433237	42433637	4.46595	4.10103	4.75695	-0.550545	5.99e-05	0.00368647
pk81460	4	84118796	84119196	6.52567	6.67609	6.35773	0.434557	6.01e-05	0.00369718
pk108871	8	141847476	141847876	4.54353	4.19812	4.82201	-0.538038	6.01e-05	0.00369806
pk2474	1	32170261	32170661	4.49399	4.13855	4.77894	-0.556822	6.03e-05	0.00370624
pk54246	19	50745693	50746093	3.12258	2.65366	3.47589	-0.71498	6.04e-05	0.00371412
pk91935	6	20237223	20237623	4.98978	4.63348	5.27527	-0.522865	6.06e-05	0.00372492
pk109825	9	19252175	19252575	3.35261	2.93599	3.67549	-0.652442	6.09e-05	0.00374056
pk73146	3	48574177	48574577	3.13364	2.73999	3.44259	-0.690293	6.1e-05	0.00374461
pk92988	6	35778896	35779296	6.228	6.37757	6.0611	0.432492	6.11e-05	0.00374782
pk80830	4	72543864	72544264	1.97585	2.34949	1.4703	0.973062	6.11e-05	0.00374782
pk21310	11	86282600	86283000	4.5519	4.19401	4.83843	-0.534135	6.12e-05	0.00375025
pk44513	17	25583370	25583770	2.75931	3.06697	2.36775	0.765517	6.17e-05	0.00378054
pk17433	11	3180528	3180928	3.16292	3.42994	2.83498	0.6709	6.18e-05	0.00378054
pk21650	11	100631408	100631808	4.66217	4.32457	4.93557	-0.516488	6.19e-05	0.00378504
pk114076	9	137247841	137248241	4.86892	4.5309	5.14258	-0.511873	6.22e-05	0.00380351
pk1496	1	20523871	20524271	3.38821	2.95576	3.72048	-0.653554	6.24e-05	0.00381371
pk70186	22	38131099	38131499	3.922	3.53472	4.22701	-0.577286	6.25e-05	0.0038207
pk89931	5	159151301	159151701	2.27019	2.60239	1.83788	0.882601	6.26e-05	0.00382249
pk31704	14	21512139	21512539	2.98963	2.53653	3.33392	-0.716483	6.27e-05	0.00382371
pk4021	1	58332684	58333084	2.73638	2.2084	3.12206	-0.764385	6.32e-05	0.00385208
pk62240	2	202304102	202304502	2.85498	3.12808	2.51782	0.732977	6.32e-05	0.00385208
pk61791	2	191657739	191658139	2.80065	2.35882	3.13842	-0.747507	6.33e-05	0.00385802
pk98523	7	12536682	12537082	2.9089	3.18382	2.56894	0.72389	6.34e-05	0.00385802
pk76000	3	132261828	132262228	3.6207	3.85978	3.33397	0.613674	6.35e-05	0.00386374
pk39577	16	2769257	2769657	5.96664	5.66828	6.21374	-0.449908	6.35e-05	0.00386374
pk21485	11	93583561	93583961	5.90474	5.5868	6.16511	-0.460796	6.36e-05	0.00386421
pk3757	1	53143097	53143497	2.60512	2.92142	2.1994	0.791902	6.39e-05	0.00388442
pk104223	8	8300301	8300701	2.62796	2.93028	2.24503	0.784017	6.4e-05	0.00388442
pk3294	1	44692857	44693257	3.6872	3.29692	3.99406	-0.609902	6.4e-05	0.00388442
pk1876	1	24710726	24711126	4.19631	3.82662	4.49033	-0.564059	6.41e-05	0.0038865
pk74555	3	87482583	87482983	2.33794	1.71785	2.77023	-0.871392	6.43e-05	0.00389968
pk21737	11	102480932	102481332	3.2328	3.47833	2.93674	0.661377	6.46e-05	0.00391779
pk5431	1	95561520	95561920	4.7645	4.41349	5.0466	-0.532364	6.48e-05	0.00392767
pk36815	15	58852383	58852783	4.31752	4.51753	4.08525	0.551343	6.53e-05	0.00395241
pk12886	10	34101642	34102042	4.26264	3.92042	4.53904	-0.577749	6.54e-05	0.00395617
pk2086	1	27174284	27174684	4.29799	3.93222	4.58953	-0.550136	6.55e-05	0.00396172
pk281	1	3471707	3472107	4.51398	4.16815	4.79274	-0.535113	6.57e-05	0.0039694
pk85330	5	34756991	34757391	3.31972	3.56953	3.0174	0.646596	6.57e-05	0.0039694
pk25212	12	51962030	51962430	1.41301	1.8783	0.721971	1.19508	6.59e-05	0.00397856
pk98585	7	14224087	14224487	3.80604	3.41454	4.11365	-0.606268	6.6e-05	0.00398728
pk48463	18	3620858	3621258	4.35491	4.56334	4.1112	0.539734	6.62e-05	0.00399189
pk45179	17	37042861	37043261	3.82082	3.44068	4.1214	-0.582908	6.62e-05	0.00399189
pk116565	X	39120192	39120592	2.97455	3.23542	2.65586	0.711813	6.62e-05	0.0039933
pk88297	5	126412309	126412709	4.7986	5.00088	4.56326	0.516491	6.64e-05	0.00399964
pk26123	12	69833854	69834254	2.65177	2.94187	2.28828	0.7728	6.67e-05	0.0040189
pk107290	8	100646359	100646759	4.14476	4.35248	3.90203	0.557358	6.68e-05	0.00402223
pk108540	8	131391917	131392317	4.40533	4.06231	4.68226	-0.534176	6.7e-05	0.00403264
pk118429	X	149529979	149530379	3.79682	3.3801	4.11976	-0.5959	6.74e-05	0.00405223
pk41022	16	46761596	46761996	2.89586	3.17535	2.5489	0.715599	6.84e-05	0.00411059
pk99697	7	39645963	39646363	3.75084	3.35304	4.06234	-0.590988	6.84e-05	0.00411097
pk21910	11	110064995	110065395	5.0036	5.18564	4.79522	0.4963	6.86e-05	0.00411557
pk23849	12	12735810	12736210	5.19063	4.84953	5.4663	-0.490273	6.87e-05	0.00412309
pk95331	6	110120920	110121320	3.96931	3.58123	4.27482	-0.574237	6.89e-05	0.00413303
pk23512	12	6454517	6454917	6.16313	6.3182	5.98937	0.435492	6.9e-05	0.00413597
pk21319	11	86385308	86385708	5.33036	5.00382	5.59647	-0.486328	6.91e-05	0.00413885
pk27232	12	104048583	104048983	5.32598	5.50278	5.12446	0.476082	6.92e-05	0.00414111
pk28199	12	121419329	121419729	4.12664	3.7487	4.42585	-0.573572	6.94e-05	0.00415339
pk50935	19	843445	843845	4.26771	3.91229	4.55264	-0.553406	6.94e-05	0.00415441
pk93547	6	43663346	43663746	6.12627	5.83319	6.36975	-0.441867	6.99e-05	0.00417712
pk44881	17	31011188	31011588	2.6278	2.92982	2.24533	0.783404	6.99e-05	0.00417825
pk3422	1	46397905	46398305	2.08584	1.45669	2.52248	-0.93961	7e-05	0.00417825
pk71920	3	19589328	19589728	3.85687	4.08488	3.58593	0.601632	7.06e-05	0.00421571
pk66015	20	37614418	37614818	2.48105	2.78616	2.09362	0.81385	7.1e-05	0.00423727
pk38493	15	85716838	85717238	3.86451	3.47454	4.17119	-0.606007	7.11e-05	0.00424153
pk6164	1	117026671	117027071	4.72928	4.37842	5.01128	-0.527923	7.13e-05	0.00425275
pk68377	21	43673082	43673482	3.55094	3.15422	3.86176	-0.612258	7.21e-05	0.00429331
pk75829	3	128426893	128427293	2.58594	2.06073	2.97015	-0.830096	7.21e-05	0.00429592
pk108303	8	126710993	126711393	5.0765	5.24309	4.88813	0.491372	7.23e-05	0.00430154
pk36486	15	51633657	51634057	4.9825	4.67007	5.23916	-0.509933	7.25e-05	0.00431163
pk36846	15	59432627	59433027	3.28578	2.87476	3.60529	-0.651447	7.26e-05	0.0043177
pk88660	5	133813166	133813566	4.18557	3.82198	4.47573	-0.558832	7.3e-05	0.0043365
[truncated: 116,807 more rows]

## Sheet: AAsubset
pk	Chr	Start	End	Conc	Conc_VD	Conc_EtOH	Fold	p-value	FDR
pk66873	20	52724254	52724654	6.40875	7.28656	3.78645	3.27326	7.84927e-31	9.31764e-26
pk66883	20	52790474	52790874	5.34824	6.26466	2.19713	3.74443	7.69964e-30	4.57001e-25
pk2439	1	31919615	31920015	4.59966	5.47543	2.00029	3.21438	3.73841e-22	1.47925e-17
pk114305	9	140124651	140125051	4.8514	5.62706	3.05563	2.38235	7.49667e-18	2.22477e-13
pk13127	10	45857592	45857992	4.03107	4.82291	2.13524	2.46974	5.03695e-17	1.19584e-12
pk106454	8	70269284	70269684	4.90235	5.65115	3.25673	2.24095	6.9754e-17	1.38005e-12
pk16882	10	128801302	128801702	4.25254	5.12789	1.65778	3.53562	1.39311e-16	2.36245e-12
pk58134	2	86855171	86855571	4.72565	5.37566	3.51082	1.75095	2.7941e-16	4.14598e-12
pk47729	17	75099801	75100201	5.8723	6.49129	4.76514	1.66318	3.7956e-16	5.00627e-12
pk100215	7	51926283	51926683	3.99333	4.86317	1.45835	3.13072	6.70148e-16	7.47957e-12
pk117715	X	103552522	103552922	3.83597	4.66218	1.69666	2.70657	6.93095e-16	7.47957e-12
pk76579	3	149902190	149902590	5.2742	5.87214	4.23455	1.59963	8.40691e-16	8.31632e-12
pk103315	7	142584469	142584869	3.69465	4.53751	1.41811	2.68655	1.23434e-15	1.11611e-11
pk66872	20	52720587	52720987	5.32697	6.10707	3.50457	2.4948	1.31631e-15	1.11611e-11
pk111675	9	93835439	93835839	4.43878	5.28683	2.11639	2.87151	2.19309e-15	1.73557e-11
pk68993	22	20191168	20191568	5.46304	6.14913	4.10857	1.9267	4.6382e-15	3.44117e-11
pk106425	8	68146243	68146643	3.89467	4.74355	1.56477	2.951	1.26641e-14	8.84304e-11
pk88196	5	124621982	124622382	3.47505	4.31282	1.24201	2.79443	3.47154e-14	2.28943e-10
pk107342	8	101487710	101488110	4.48963	5.24706	2.7977	2.24835	1.1001e-13	6.87312e-10
pk100319	7	56074720	56075120	3.69009	4.49496	1.70732	2.40216	2.55681e-13	1.51756e-09
pk86865	5	77818379	77818779	4.46983	5.20785	2.87957	2.16892	3.7476e-13	2.09952e-09
pk41338	16	53779695	53780095	5.33502	6.03201	3.93485	2.01774	3.89105e-13	2.09952e-09
pk42973	16	88563533	88563933	3.31486	4.17782	0.850763	2.80831	4.54222e-13	2.34432e-09
pk75272	3	117029325	117029725	3.43685	4.19539	1.73892	2.45428	1.10559e-12	5.46838e-09
pk85329	5	34751894	34752294	3.75394	4.50924	2.07365	2.21186	1.8049e-12	8.57019e-09
pk72161	3	29489490	29489890	4.17449	4.94923	2.38425	2.27313	2.44032e-12	1.11417e-08
pk76500	3	148933957	148934357	4.25039	4.98362	2.68395	2.02014	2.6783e-12	1.17753e-08
pk108023	8	123255854	123256254	3.47293	4.25712	1.62541	2.36013	3.03414e-12	1.28634e-08
pk57691	2	72499031	72499431	5.84154	6.4929	4.62178	1.77671	3.35081e-12	1.3716e-08
pk26166	12	70838632	70839032	3.77524	4.51179	2.19236	2.13052	4.52911e-12	1.79212e-08
pk73103	3	47890630	47891030	4.92405	5.65922	3.34804	2.17656	4.99961e-12	1.91448e-08
pk73214	3	49536074	49536474	3.32651	4.19708	0.783737	2.85914	5.56259e-12	2.0635e-08
pk103314	7	142583370	142583770	5.91842	6.42979	5.11904	1.28016	9.70822e-12	3.42959e-08
pk9969	1	220049209	220049609	5.6922	6.38087	4.32709	1.91619	9.823e-12	3.42959e-08
pk27323	12	105627018	105627418	3.59135	4.27673	2.2398	1.88728	1.04785e-11	3.55392e-08
pk13402	10	57361586	57361986	3.75928	4.5754	1.69633	2.68284	1.54465e-11	5.09336e-08
pk61765	2	191371372	191371772	3.7675	4.47728	2.31129	2.0601	1.76828e-11	5.67317e-08
pk21192	11	82886888	82887288	4.27155	4.93063	3.02321	1.83869	2.96251e-11	9.25449e-08
pk66881	20	52786746	52787146	3.54426	4.43128	0.813539	3.19641	3.09213e-11	9.41174e-08
pk66875	20	52732364	52732764	4.11766	4.90095	2.27574	2.41223	3.3149e-11	9.83754e-08
pk58366	2	97076661	97077061	5.94096	6.51541	4.97202	1.43551	4.17815e-11	1.2097e-07
pk66871	20	52719916	52720316	4.8444	5.51036	3.56991	1.81905	4.81811e-11	1.36177e-07
pk105786	8	42193537	42193937	4.54791	5.30291	2.86925	2.31342	9.4635e-11	2.61252e-07
pk42547	16	82172770	82173170	4.36382	5.01549	3.14294	1.656	1.05846e-10	2.85561e-07
pk86628	5	72950239	72950639	5.46922	6.13917	4.1793	1.89745	1.13037e-10	2.98185e-07
pk42493	16	81565085	81565485	3.53465	4.30261	1.78383	2.42748	1.57415e-10	4.06223e-07
pk16888	10	128961981	128962381	4.6346	5.3487	3.15881	1.93166	1.61987e-10	4.09127e-07
pk58046	2	85738271	85738671	5.3181	6.03625	3.82368	1.98898	1.9212e-10	4.75125e-07
pk102330	7	116225438	116225838	4.1818	4.90695	2.65453	2.06977	2.18475e-10	5.20393e-07
pk74031	3	65913655	65914055	4.08775	4.77707	2.71995	1.95222	2.19192e-10	5.20393e-07
pk101559	7	99389343	99389743	4.5332	5.31343	2.71003	2.38599	2.34764e-10	5.46433e-07
pk20457	11	69816282	69816682	3.94181	4.56285	2.82783	1.74595	2.58155e-10	5.89322e-07
pk62334	2	204578827	204579227	4.85126	5.52495	3.54675	1.84607	2.68442e-10	6.01245e-07
pk65354	20	23314720	23315120	2.44002	3.30066	0	3.09401	3.10598e-10	6.82781e-07
pk33126	14	61570390	61570790	5.45165	5.97854	4.61305	1.33464	3.40614e-10	7.35151e-07
pk17756	11	9777665	9778065	4.25498	4.91288	3.01104	1.80151	3.76882e-10	7.98902e-07
pk85997	5	57168883	57169283	2.92044	3.73699	0.854415	2.50603	4.20342e-10	8.75396e-07
pk51376	19	4270119	4270519	2.96516	3.746	1.13828	2.42512	6.06026e-10	1.2239e-06
pk5482	1	98729335	98729735	3.68066	4.41483	2.10959	2.08908	6.11557e-10	1.2239e-06
pk32003	14	25626119	25626519	2.86021	3.72716	0.355455	2.8731	6.18616e-10	1.2239e-06
pk66879	20	52768825	52769225	2.66899	3.55711	0	3.00702	6.75129e-10	1.31381e-06
pk34355	14	90969993	90970393	4.14182	4.85488	2.67076	2.00976	7.52633e-10	1.44101e-06
pk41469	16	57289589	57289989	4.59278	5.25231	3.34272	1.86004	9.33173e-10	1.75832e-06
pk60636	2	160970968	160971368	3.4293	4.09918	2.1397	2.00015	9.63574e-10	1.78723e-06
pk16189	10	114866726	114867126	4.04889	4.70455	2.81327	1.85083	1.0276e-09	1.87666e-06
pk79735	4	25540838	25541238	4.32405	4.92033	3.28955	1.59143	1.11985e-09	2.01416e-06
pk9970	1	220071322	220071722	4.57944	5.22389	3.38468	1.65597	1.56253e-09	2.7684e-06
pk111080	9	79786158	79786558	5.23664	5.81992	4.24168	1.47164	1.59373e-09	2.78216e-06
pk23823	12	12537881	12538281	3.47017	4.13667	2.19364	1.77098	1.79007e-09	3.05812e-06
pk98560	7	13028959	13029359	3.59205	4.35515	1.86879	2.27984	1.82859e-09	3.05812e-06
pk108024	8	123256617	123257017	4.17649	4.82916	2.95192	1.69864	1.83424e-09	3.05812e-06
pk18937	11	36382957	36383357	3.14095	3.86329	1.62697	2.03038	1.85486e-09	3.05812e-06
pk98541	7	12750698	12751098	3.71457	4.43127	2.22685	1.94141	1.88791e-09	3.06998e-06
pk59792	2	128975308	128975708	3.38691	4.09483	1.93903	1.93417	2.08921e-09	3.35141e-06
pk86676	5	73628955	73629355	3.36001	4.1431	1.51933	2.49145	2.72273e-09	4.25453e-06
pk53406	19	42283174	42283574	3.63191	4.32369	2.2538	1.94589	2.72389e-09	4.25453e-06
pk111335	9	86752874	86753274	3.64808	4.28515	2.47942	1.74017	2.96729e-09	4.55141e-06
pk113320	9	127353468	127353868	4.58441	5.19169	3.51528	1.55764	2.99064e-09	4.55141e-06
pk44519	17	25666988	25667388	5.59652	6.10178	4.81219	1.22605	3.2177e-09	4.83498e-06
pk108292	8	126649196	126649596	3.28734	3.98391	1.88899	2.13373	3.82215e-09	5.62365e-06
pk67748	21	33965281	33965681	3.87154	4.61451	2.25618	2.15453	3.83731e-09	5.62365e-06
pk43603	17	5834938	5835338	3.1286	3.86617	1.54057	1.96931	4.39432e-09	6.36142e-06
pk47734	17	75121472	75121872	5.5906	6.04242	4.92915	1.00582	4.51271e-09	6.45411e-06
pk27215	12	103828043	103828443	3.27003	3.97413	1.83905	1.98917	4.57959e-09	6.47178e-06
pk109697	9	14912807	14913207	2.92882	3.75792	0.766622	2.35069	5.41916e-09	7.52519e-06
pk11130	1	241774365	241774765	5.16152	5.64872	4.42041	1.14379	5.45179e-09	7.52519e-06
pk68859	22	18359386	18359786	3.0427	3.82433	1.211	2.25546	6.03568e-09	8.23538e-06
pk28478	12	125107011	125107411	4.23463	4.85951	3.10779	1.66538	6.85031e-09	9.24068e-06
pk977	1	15352287	15352687	4.92062	5.5663	3.72146	1.73303	6.94911e-09	9.26863e-06
pk60741	2	163436443	163436843	3.50533	4.20263	2.1038	1.82577	7.12368e-09	9.3959e-06
pk31262	13	107077779	107078179	4.16209	4.94388	2.32935	2.31569	8.83853e-09	1.15296e-05
pk5127	1	90685081	90685481	3.55689	4.27719	2.05245	1.96992	9.50159e-09	1.22598e-05
pk68870	22	18435175	18435575	5.19746	5.85397	3.95869	1.75848	1.23925e-08	1.5818e-05
pk70113	22	37702843	37703243	5.75325	6.37866	4.62461	1.65851	1.41032e-08	1.78101e-05
pk3060	1	41920028	41920428	4.93469	5.51982	3.93421	1.47178	1.64364e-08	2.05381e-05
pk65882	20	35501872	35502272	4.22757	4.90671	2.90135	1.91512	2.23099e-08	2.75868e-05
pk32449	14	44369507	44369907	4.76344	5.4517	3.40004	1.8492	2.30452e-08	2.82024e-05
pk28837	13	21092016	21092416	2.28673	3.12835	0.0209269	2.52191	2.47829e-08	3.00194e-05
pk26687	12	90333238	90333638	5.34305	5.79206	4.68763	1.04199	2.6132e-08	3.13338e-05
pk66882	20	52788415	52788815	2.83578	3.70525	0.304714	2.8648	3.07353e-08	3.64849e-05
pk20910	11	76482850	76483250	3.98844	4.66405	2.67631	1.8689	3.10869e-08	3.6537e-05
pk36425	15	50477104	50477504	3.8983	4.64165	2.28098	2.09664	3.5555e-08	4.13787e-05
pk28450	12	124866393	124866793	5.6296	6.12878	4.86004	1.18625	3.63081e-08	4.18449e-05
pk117275	X	67636431	67636831	4.66971	5.19784	3.8279	1.37823	3.69223e-08	4.21436e-05
pk90474	5	174824614	174825014	3.34242	4.00614	2.07652	1.98714	3.73582e-08	4.22351e-05
pk109877	9	20658692	20659092	3.40303	4.00044	2.36504	1.51535	3.86165e-08	4.29747e-05
pk14536	10	80843957	80844357	4.6521	5.15176	3.88135	1.19106	3.87365e-08	4.29747e-05
pk86491	5	71039859	71040259	4.06804	4.61034	3.18896	1.38165	4.39125e-08	4.82659e-05
pk95367	6	110849478	110849878	4.30366	4.89966	3.27002	1.49166	4.71468e-08	5.11297e-05
pk100023	7	47538221	47538621	4.23573	4.85558	3.12573	1.54463	4.73794e-08	5.11297e-05
pk62654	2	215548315	215548715	2.78376	3.52475	1.1785	2.06194	5.15132e-08	5.50899e-05
pk25541	12	55561016	55561416	3.16587	3.96785	1.20296	2.38096	5.40196e-08	5.72545e-05
pk94253	6	64232444	64232844	4.86014	5.39874	3.99091	1.43771	5.79532e-08	6.08801e-05
pk89937	5	159260047	159260447	5.18286	5.79811	4.08797	1.55634	8.95193e-08	9.32155e-05
pk15676	10	103698096	103698496	5.42426	5.94882	4.59162	1.25148	1.09814e-07	0.000113354
pk66621	20	48909040	48909440	3.73929	4.28085	2.86219	1.56458	1.49183e-07	0.000152665
pk81358	4	82074824	82075224	4.41061	4.93283	3.58396	1.29073	1.56939e-07	0.000159229
pk42944	16	88271259	88271659	3.43522	4.16091	1.90535	1.98766	1.68939e-07	0.000169951
pk87202	5	90174629	90175029	3.29682	3.96534	2.01248	1.81716	1.72186e-07	0.000171762
pk42550	16	82234849	82235249	2.57311	3.33698	0.845533	2.0628	1.84333e-07	0.000182347
pk116562	X	39085497	39085897	4.47838	5.02442	3.58922	1.34488	2.39271e-07	0.000233091
pk18939	11	36385132	36385532	4.03451	4.63824	2.9767	1.56853	2.39557e-07	0.000233091
pk18772	11	34148590	34148990	3.49578	4.20952	2.02164	1.91289	2.64637e-07	0.000255401
pk50103	18	52857234	52857634	3.32974	4.1092	1.51121	2.06775	2.95694e-07	0.000283072
pk30950	13	98157264	98157664	3.58621	4.21074	2.46055	1.55819	3.07184e-07	0.000291719
pk74577	3	88219906	88220306	3.66919	4.29914	2.52513	1.66705	3.83714e-07	0.000361504
pk103316	7	142585352	142585752	2.88606	3.59938	1.41387	1.94446	4.00525e-07	0.000374371
pk72829	3	43607099	43607499	3.16815	3.82308	1.93526	1.66462	4.11478e-07	0.000381604
pk40416	16	21059761	21060161	2.88012	3.54676	1.60304	1.76004	4.1781e-07	0.000384472
pk5992	1	113868690	113869090	2.69987	3.4249	1.17319	1.97842	4.386e-07	0.000399748
pk66561	20	48403479	48403879	5.33453	5.93921	4.27369	1.52608	4.41145e-07	0.000399748
pk9210	1	204235615	204236015	5.32723	5.76549	4.69465	0.938535	4.98183e-07	0.000448014
pk87240	5	90562135	90562535	3.62435	4.19171	2.67591	1.38066	5.17603e-07	0.000461978
pk1989	1	26097722	26098122	4.35536	4.89408	3.48581	1.33856	5.27806e-07	0.000467569
pk48418	18	3198300	3198700	3.82971	4.43665	2.76168	1.52172	5.4567e-07	0.000479814
pk84630	5	302457	302857	4.41266	5.08984	3.09428	1.79161	6.07629e-07	0.000530366
pk94537	6	81207663	81208063	4.00259	4.63638	2.84533	1.67596	6.36987e-07	0.000551933
pk27027	12	96709514	96709914	3.46542	4.02688	2.53373	1.39597	6.92037e-07	0.000595288
pk40092	16	12737839	12738239	3.73634	4.41412	2.41559	1.87091	7.0511e-07	0.000602169
pk55166	2	12147393	12147793	2.35254	3.0004	1.1455	1.99156	7.59138e-07	0.000643679
pk94558	6	82407253	82407653	2.92944	3.70053	1.16061	2.04588	7.87045e-07	0.000662608
pk26696	12	90415571	90415971	5.41884	5.97763	4.49461	1.36331	7.97313e-07	0.000666526
pk9966	1	220032345	220032745	4.44642	5.10433	3.20241	1.61955	8.12397e-07	0.000671888
pk24309	12	25586430	25586830	2.91877	3.63424	1.43675	1.88105	8.15048e-07	0.000671888
pk75354	3	120153234	120153634	3.0586	3.73283	1.75191	1.85932	8.53345e-07	0.000698607
pk70077	22	37450595	37450995	3.26414	3.88031	2.16624	1.52627	9.68262e-07	0.000787257
pk102503	7	121646726	121647126	3.63059	4.23585	2.56793	1.61291	9.96714e-07	0.000804877
pk75215	3	114621717	114622117	4.22848	4.82839	3.1827	1.38321	1.00888e-06	0.000809194
pk35745	15	37089280	37089680	3.47083	4.12383	2.24507	1.67045	1.10354e-06	0.000879184
pk29693	13	41184417	41184817	4.81335	5.36077	3.92046	1.32724	1.20285e-06	0.00095191
pk33788	14	73478815	73479215	2.9523	3.675	1.4366	1.92807	1.26101e-06	0.000991331
pk90020	5	160300666	160301066	3.30846	3.90398	2.27628	1.45188	1.28853e-06	0.0010063
pk109310	9	2704544	2704944	2.41277	3.22096	0.406874	2.2202	1.35625e-06	0.00105227
pk13425	10	59660096	59660496	2.58089	3.2719	1.20601	1.76396	1.39669e-06	0.0010766
pk106944	8	86482932	86483332	4.20722	4.87543	2.92408	1.79134	1.44312e-06	0.00110521
pk56557	2	46111220	46111620	4.05983	4.76542	2.62222	1.85162	1.51203e-06	0.0011473
pk90434	5	173999521	173999921	2.92867	3.63822	1.47348	1.74963	1.5174e-06	0.0011473
pk104327	8	9988810	9989210	3.50403	4.05024	2.6144	1.339	1.59843e-06	0.00120091
pk30392	13	70933786	70934186	2.71974	3.38682	1.44099	1.99583	1.66644e-06	0.00124414
pk89036	5	139988729	139989129	5.09025	5.67275	4.09761	1.40719	1.75749e-06	0.00130391
pk2447	1	31976968	31977368	5.97018	6.37723	5.40106	0.994317	1.78852e-06	0.00131869
pk50023	18	48973683	48974083	4.38716	5.09621	2.93419	1.8956	1.80191e-06	0.00131891
pk85996	5	57145932	57146332	3.84154	4.56167	2.33794	1.90737	1.81103e-06	0.00131891
pk36934	15	60662719	60663119	4.61726	5.21526	3.57742	1.4654	1.86981e-06	0.00135341
pk117615	X	100139974	100140374	2.88606	3.58238	1.48875	1.72571	1.88158e-06	0.00135367
pk30527	13	74154668	74155068	3.24555	3.87696	2.09651	1.77461	1.8957e-06	0.00135562
pk86767	5	75333688	75334088	2.62478	3.35726	1.06205	1.85557	2.39597e-06	0.0017031
pk118277	X	132953623	132954023	3.02721	3.80041	1.24606	2.01528	2.55189e-06	0.00179604
pk71996	3	23782599	23782999	5.70132	6.10258	5.14351	0.91326	2.55698e-06	0.00179604
pk106655	8	76338685	76339085	4.49086	5.01628	3.65602	1.2269	2.59364e-06	0.00180119
pk49001	18	20247926	20248326	4.61822	5.12599	3.82772	1.1228	2.59466e-06	0.00180119
pk3535	1	47856516	47856916	3.81799	4.40279	2.81845	1.33276	2.63235e-06	0.00181674
pk10459	1	228831305	228831705	3.61255	4.20481	2.59043	1.4067	2.66625e-06	0.0018295
pk34658	14	95780110	95780510	4.28978	4.79862	3.49664	1.17095	2.69809e-06	0.0018407
pk44427	17	20602146	20602546	4.48319	5.01645	3.62802	1.2627	2.80926e-06	0.00190559
pk63721	2	235603127	235603527	4.85845	5.42601	3.90943	1.43462	2.91676e-06	0.00196727
pk80589	4	57133740	57134140	4.6235	5.1037	3.89867	1.11351	3.04618e-06	0.00203473
pk71820	3	15852259	15852659	2.99965	3.72616	1.46588	1.91349	3.05106e-06	0.00203473
pk103501	7	150009943	150010343	3.14418	3.75826	2.05312	1.63931	3.12116e-06	0.00206985
pk24396	12	27405909	27406309	3.41519	4.03379	2.30932	1.4705	3.21796e-06	0.00212219
pk118067	X	122790452	122790852	3.21183	3.90463	1.82943	1.72999	3.2771e-06	0.00214925
pk97830	6	169234896	169235296	5.807	6.21824	5.22961	0.913057	3.3547e-06	0.00218806
pk81422	4	83398463	83398863	3.30759	3.8527	2.42095	1.23907	3.50114e-06	0.00226012
pk101557	7	99381716	99382116	5.01951	5.66388	3.82503	1.64231	3.50993e-06	0.00226012
pk75363	3	120225565	120225965	4.35685	4.88338	3.51917	1.24374	3.54032e-06	0.00226012
pk108018	8	123090204	123090604	3.21102	3.82177	2.13076	1.47002	3.54134e-06	0.00226012
pk44588	17	26384900	26385300	4.96112	5.41458	4.29609	0.996333	3.57979e-06	0.00227244
pk61910	2	194492020	194492420	3.97904	4.60648	2.84353	1.4572	3.71106e-06	0.00234324
pk104216	8	8274507	8274907	4.58967	5.19176	3.53705	1.43244	3.91836e-06	0.00246104
pk89520	5	149025212	149025612	3.26235	3.90025	2.09081	1.51975	3.9496e-06	0.00246761
pk30359	13	61157859	61158259	4.56624	5.2621	3.17091	1.7656	4.1767e-06	0.00259131
pk64984	20	14960151	14960551	4.50958	5.01639	3.72147	1.08776	4.19126e-06	0.00259131
pk102202	7	112221072	112221472	3.54376	4.1506	2.47607	1.39263	4.30507e-06	0.00262767
pk62247	2	202486122	202486522	3.33376	4.02554	1.95566	1.72614	4.30569e-06	0.00262767
pk19282	11	48125557	48125957	5.39174	5.84398	4.72937	1.02702	4.31647e-06	0.00262767
pk39383	16	968104	968504	4.11207	4.70927	3.0747	1.43871	4.73229e-06	0.0028661
pk26295	12	76108240	76108640	3.94467	4.47527	3.09647	1.15013	4.84297e-06	0.00291824
pk35786	15	38520129	38520529	3.51404	4.11355	2.46947	1.46201	5.11772e-06	0.00306823
pk103324	7	142700055	142700455	4.34924	4.81378	3.65987	1.05787	5.14596e-06	0.00306965
pk42545	16	82116331	82116731	5.32756	5.75348	4.72058	0.966739	5.17361e-06	0.00307072
pk61822	2	192042095	192042495	4.56659	5.23746	3.27314	1.65919	5.37598e-06	0.00317496
pk5861	1	111877796	111878196	2.98152	3.58178	1.93463	1.52492	5.44886e-06	0.00320207
pk96622	6	143718503	143718903	6.65537	6.97683	6.24111	0.703688	5.53351e-06	0.0032358
pk77073	3	167769751	167770151	3.54532	4.16882	2.42312	1.5051	6.82224e-06	0.00396984
pk33034	14	59583742	59584142	6.40823	6.7254	6.0011	0.646676	6.91926e-06	0.00400666
pk50402	18	60006790	60007190	5.36963	5.78658	4.78082	0.956241	7.14544e-06	0.00411754
pk81930	4	96006532	96006932	2.77951	3.36463	1.77905	1.52714	7.31341e-06	0.00419398
pk81895	4	95097035	95097435	2.89287	3.51838	1.76391	1.48449	7.81746e-06	0.00446147
pk112737	9	114889609	114890009	3.1674	3.74818	2.17988	1.34341	8.01888e-06	0.00455453
pk83356	4	148975451	148975851	3.46771	4.04969	2.47662	1.25496	8.38039e-06	0.0047372
pk67401	20	62583013	62583413	5.75316	6.2464	4.9978	1.10709	8.80033e-06	0.00493813
pk4490	1	68095049	68095449	3.74246	4.28637	2.85906	1.35092	8.81905e-06	0.00493813
pk48391	18	3037357	3037757	4.84442	5.29812	4.17889	0.987287	8.99193e-06	0.00499407
pk89741	5	152039084	152039484	1.56656	2.34339	0	1.98819	9.00309e-06	0.00499407
pk110362	9	35908124	35908524	5.01748	5.48255	4.32692	1.02802	9.41723e-06	0.00519934
pk97821	6	169076881	169077281	3.33224	3.87979	2.439	1.41633	9.46075e-06	0.00519934
pk8140	1	178289617	178290017	2.20656	2.88761	0.872694	1.60818	9.60187e-06	0.00523182
pk110364	9	35916391	35916791	4.59999	5.2208	3.48676	1.46826	9.608e-06	0.00523182
pk21116	11	80147568	80147968	3.12151	3.756	1.96183	1.4098	1.07905e-05	0.00584887
pk4697	1	78010585	78010985	3.0352	3.69527	1.78313	1.52841	1.08907e-05	0.00587636
pk29150	13	27684207	27684607	3.55281	4.19767	2.35656	1.45349	1.10046e-05	0.00591095
pk27824	12	115296152	115296552	3.99901	4.58248	3.00348	1.3446	1.11003e-05	0.00593551
pk97697	6	167811691	167812091	4.76898	5.33416	3.82674	1.2952	1.11547e-05	0.00593787
pk87721	5	108663822	108664222	2.03843	2.83536	0.10943	1.85134	1.13183e-05	0.00599805
pk104534	8	17638256	17638656	5.20831	5.66508	4.53609	0.983375	1.14051e-05	0.00601717
pk116149	X	17805153	17805553	3.64484	4.21283	2.6946	1.36756	1.1497e-05	0.00603881
pk28878	13	21913050	21913450	3.88307	4.44233	2.95755	1.21851	1.17997e-05	0.0061453
pk64888	20	11976797	11977197	3.79377	4.4557	2.53464	1.53436	1.18118e-05	0.0061453
pk87883	5	114754497	114754897	4.59763	5.0633	3.90573	1.03167	1.18942e-05	0.0061453
pk105426	8	35609658	35610058	4.70798	5.17399	4.01532	1.05257	1.19068e-05	0.0061453
pk76501	3	148941673	148942073	1.98763	2.70641	0.490279	1.84201	1.2038e-05	0.00618612
pk43039	16	89138158	89138558	3.61993	4.2116	2.59961	1.39172	1.26271e-05	0.00646088
pk13220	10	49423460	49423860	4.16871	4.69621	3.32854	1.16662	1.36906e-05	0.00695653
pk78207	3	190266051	190266451	2.85017	3.4715	1.73521	1.43537	1.37447e-05	0.00695653
pk17543	11	6164415	6164815	2.4406	3.10144	1.1856	1.59769	1.37716e-05	0.00695653
pk29230	13	28745659	28746059	2.59392	3.20513	1.51216	1.32484	1.42023e-05	0.00714371
pk57027	2	59903301	59903701	2.90756	3.54021	1.75425	1.52079	1.47832e-05	0.00740452
pk34659	14	95780964	95781364	4.10347	4.6766	3.13839	1.19747	1.49913e-05	0.00747721
pk96249	6	136760766	136761166	5.6485	6.05969	5.0712	0.824065	1.68888e-05	0.00838837
pk9965	1	220020509	220020909	5.23179	5.63205	4.67593	0.830339	1.73526e-05	0.00858279
pk102792	7	130153244	130153644	2.41169	3.04904	1.24203	1.56788	1.8012e-05	0.00887201
pk61727	2	190816484	190816884	3.3607	4.05551	1.96981	1.562	1.81799e-05	0.00891771
pk116238	X	20517318	20517718	2.64307	3.27422	1.4949	1.36033	1.84034e-05	0.00899017
pk4850	1	85100319	85100719	4.82366	5.37956	3.90751	1.20673	1.87876e-05	0.00914025
pk79969	4	37823808	37824208	3.23964	3.92969	1.8688	1.55023	1.89649e-05	0.00917204
pk63193	2	227517135	227517535	4.04182	4.51872	3.32457	1.0039	1.90075e-05	0.00917204
pk66876	20	52740152	52740552	7.1542	7.51761	6.66727	0.748482	1.93725e-05	0.00931032
pk60738	2	163338876	163339276	3.47635	4.07808	2.42484	1.31218	2.00485e-05	0.00959634
pk33468	14	68465584	68465984	2.39696	2.97667	1.4126	1.4188	2.06734e-05	0.00985574
pk78431	3	194808367	194808767	3.49448	4.1076	2.40653	1.33448	2.09118e-05	0.00989213
pk48789	18	12420110	12420510	4.90583	5.32993	4.30256	0.895367	2.09164e-05	0.00989213
pk94251	6	64229079	64229479	3.50994	4.09711	2.50332	1.34179	2.14553e-05	0.0100958
pk116464	X	35484136	35484536	2.66921	3.38791	1.17225	1.56456	2.15171e-05	0.0100958
pk68869	22	18431937	18432337	3.34024	3.98807	2.13334	1.48834	2.1881e-05	0.0102261
pk107246	8	99191447	99191847	5.86587	6.27415	5.29434	0.820258	2.25799e-05	0.0105114
pk73344	3	51471083	51471483	2.83741	3.57546	1.247	1.63586	2.28912e-05	0.0106146
pk91128	6	4314420	4314820	3.09951	3.82637	1.56405	1.61522	2.37651e-05	0.010977
pk104617	8	18812276	18812676	3.52902	3.99967	2.82598	1.13447	2.43718e-05	0.0112136
pk58462	2	98701303	98701703	5.75885	6.22018	5.07662	0.9228	2.45647e-05	0.0112587
pk63734	2	235794546	235794946	2.28051	2.99698	0.793858	1.57763	2.54628e-05	0.0116255
pk99563	7	36094258	36094658	2.38918	3.00154	1.30374	1.46366	2.57909e-05	0.0116989
pk20730	11	74138411	74138811	2.51749	3.13174	1.42586	1.34436	2.58209e-05	0.0116989
pk11481	10	3051535	3051935	4.38442	4.88748	3.60547	1.09141	2.62502e-05	0.0118388
pk82820	4	124940083	124940483	3.41557	3.95802	2.53608	1.14572	2.63291e-05	0.0118388
pk111698	9	94047740	94048140	2.64064	3.32591	1.28956	1.3926	2.67398e-05	0.0119781
pk11953	10	12726787	12727187	2.68525	3.21973	1.82691	1.22944	2.70593e-05	0.0120757
pk86652	5	73313645	73314045	5.08382	5.54546	4.40088	0.938831	2.72114e-05	0.0120981
pk23341	12	3507119	3507519	2.38718	3.05893	1.09027	1.36278	2.73665e-05	0.0121216
pk4667	1	76275167	76275567	3.85998	4.37403	3.05393	1.06199	2.79316e-05	0.0123165
pk42414	16	80292295	80292695	3.26755	3.77165	2.48607	1.06387	2.80139e-05	0.0123165
pk61725	2	190763833	190764233	3.34909	3.88724	2.48103	1.10421	2.816e-05	0.012335
pk41314	16	53128167	53128567	6.56771	6.99905	5.94957	0.85614	2.87297e-05	0.0125383
pk65598	20	31329431	31329831	2.54027	3.12893	1.52912	1.25181	2.93987e-05	0.0127833
pk94252	6	64231473	64231873	2.88672	3.53133	1.69139	1.31488	3.08028e-05	0.0133449
pk79919	4	37464774	37465174	4.52239	5.06313	3.64745	1.09002	3.12938e-05	0.0134837
pk94557	6	82406245	82406645	4.02807	4.54736	3.20884	1.04251	3.13502e-05	0.0134837
pk45083	17	36018027	36018427	2.41772	3.15626	0.824875	1.51896	3.16666e-05	0.0135288
pk109746	9	16954026	16954426	1.79927	2.50141	0.376821	1.55592	3.16832e-05	0.0135288
pk108404	8	128601730	128602130	3.74755	4.32174	2.7794	1.17226	3.2064e-05	0.0136424
pk98169	7	2996304	2996704	3.07295	3.68658	1.98337	1.28077	3.2801e-05	0.0139061
pk88453	5	130648330	130648730	4.61544	5.10916	3.85893	1.00241	3.29355e-05	0.0139134
pk56558	2	46121352	46121752	4.30472	4.82526	3.48234	1.00109	3.32792e-05	0.0140088
pk41854	16	68741613	68742013	5.58023	5.97243	5.03988	0.735246	3.34007e-05	0.0140103
pk9968	1	220044957	220045357	4.16141	4.69298	3.31066	1.1497	3.37811e-05	0.0141199
pk47733	17	75120589	75120989	4.38739	4.86663	3.66478	1.00952	3.42605e-05	0.0142701
pk17308	11	1794607	1795007	3.27792	3.78168	2.49723	1.08186	3.50681e-05	0.0145553
pk18938	11	36383521	36383921	3.53557	4.10067	2.59358	1.1774	3.73293e-05	0.0154399
pk66885	20	52811269	52811669	2.53653	3.16773	1.38818	1.32077	3.77187e-05	0.0155468
pk6062	1	115690349	115690749	2.88861	3.51307	1.76319	1.25223	3.91797e-05	0.0160931
pk41535	16	57950953	57951353	4.24694	4.77962	3.3933	1.08731	4.1057e-05	0.0167113
pk90425	5	173910340	173910740	2.12964	2.82344	0.743062	1.34208	4.11254e-05	0.0167113
pk12606	10	28999482	28999882	2.9951	3.61348	1.88992	1.24632	4.11278e-05	0.0167113
pk63198	2	227543221	227543621	4.65535	5.161	3.87006	1.01472	4.12478e-05	0.0167113
pk81882	4	94764920	94765320	3.23168	3.84564	2.14105	1.18632	4.17961e-05	0.0168758
pk61764	2	191370717	191371117	3.39885	3.92187	2.57017	1.0367	4.20009e-05	0.016901
pk106939	8	86462509	86462909	4.54828	5.15272	3.48822	1.18565	4.41402e-05	0.0177019
pk57674	2	72060931	72061331	3.15278	3.84489	1.77328	1.33177	4.43565e-05	0.0177287
pk78188	3	190019395	190019795	3.72525	4.18034	3.05669	0.824019	4.45459e-05	0.0177447
pk94501	6	80359370	80359770	3.82633	4.39718	2.86788	1.14431	4.60278e-05	0.0182736
pk52287	19	16277828	16278228	2.75288	3.44222	1.38501	1.36328	4.73406e-05	0.0187322
pk100080	7	48149752	48150152	5.27586	5.76709	4.52527	0.945779	4.77071e-05	0.0188145
pk68808	22	17633880	17634280	4.00615	4.60117	2.97556	1.17363	4.85647e-05	0.0190893
pk110380	9	36090993	36091393	2.77771	3.39514	1.67568	1.20367	5.02575e-05	0.0196895
pk81207	4	78485387	78485787	3.23977	3.96182	1.72712	1.35081	5.05707e-05	0.019747
pk40220	16	16041732	16042132	5.12705	5.56605	4.49293	0.7683	5.14107e-05	0.0199768
pk29135	13	27542886	27543286	6.31799	6.72942	5.74023	0.74712	5.14957e-05	0.0199768
pk79980	4	37972304	37972704	5.28938	5.66516	4.77987	0.667091	5.27209e-05	0.0203855
pk95126	6	107172723	107173123	2.99293	3.56245	2.0383	1.12105	5.33014e-05	0.0205146
pk85939	5	56300602	56301002	5.65197	6.11407	4.96802	0.830093	5.34006e-05	0.0205146
pk100013	7	47486268	47486668	3.21629	3.74722	2.36722	0.959641	5.90064e-05	0.0225951
pk69495	22	29334298	29334698	3.62013	4.10834	2.87666	0.965776	6.08291e-05	0.0232181
pk4405	1	66016211	66016611	2.67553	3.41059	1.10006	1.3076	6.11762e-05	0.0232758
pk99531	7	34945904	34946304	3.62452	4.18157	2.70518	1.11244	6.1517e-05	0.0233307
pk96308	6	137413066	137413466	5.06066	5.50325	4.41896	0.789613	6.28901e-05	0.0236732
pk73767	3	58860455	58860855	3.44238	3.99395	2.53817	1.0099	6.29924e-05	0.0236732
pk26040	12	68334720	68335120	4.19257	4.65872	3.49961	0.822873	6.31318e-05	0.0236732
pk6511	1	146894710	146895110	3.05804	3.66984	1.97439	1.19352	6.3218e-05	0.0236732
pk71505	3	11181155	11181555	2.3547	3.00962	1.12185	1.17586	6.40472e-05	0.0239083
pk4195	1	61719026	61719426	3.91059	4.39284	3.181	0.802442	6.54433e-05	0.0243463
pk91852	6	17900221	17900621	3.05743	3.60293	2.16973	1.01866	6.57136e-05	0.0243463
pk5927	1	113230799	113231199	2.00337	2.67788	0.695632	1.25678	6.61154e-05	0.0243463
pk62996	2	223535286	223535686	1.87867	2.5401	0.621468	1.29204	6.61239e-05	0.0243463
pk76499	3	148932510	148932910	3.49972	4.02225	2.67227	0.943848	6.62459e-05	0.0243463
pk59633	2	122342309	122342709	2.3646	3.01975	1.1309	1.15591	6.68441e-05	0.0244903
pk27222	12	103952894	103953294	2.65753	3.31389	1.41933	1.12419	6.7442e-05	0.0246334
pk64609	20	5741397	5741797	2.28162	2.94793	1.00579	1.23953	6.7789e-05	0.0246841
pk46547	17	57455993	57456393	4.25095	4.71761	3.55685	0.846058	6.92931e-05	0.0251547
pk15751	10	104736085	104736485	3.00639	3.54964	2.12473	1.04388	7.08496e-05	0.0256413
pk97822	6	169077772	169078172	4.47255	4.97041	3.70616	0.958399	7.1237e-05	0.0256683
pk9747	1	212361962	212362362	2.90004	3.52161	1.78426	1.11248	7.13568e-05	0.0256683
pk63644	2	234654020	234654420	3.70629	4.23668	2.85863	0.949982	7.27814e-05	0.0261017
pk4560	1	68699774	68700174	4.67822	5.23175	3.76859	0.984786	7.43775e-05	0.0265938
pk64009	2	239554340	239554740	2.77656	3.32446	1.88238	1.0605	7.52501e-05	0.026825
pk28025	12	118319975	118320375	2.81045	3.38509	1.84101	0.999392	7.7357e-05	0.0274935
pk86540	5	71892773	71893173	3.07441	3.65833	2.07753	1.0522	7.76862e-05	0.0275281
pk68402	21	43810845	43811245	2.79594	3.32463	1.95269	0.936378	7.84623e-05	0.0277203
pk18080	11	14135787	14136187	3.18847	3.70585	2.37409	0.943232	8.05579e-05	0.0283762
pk110160	9	33186378	33186778	6.05184	6.51102	5.37433	0.770199	8.22804e-05	0.0288972
pk100214	7	51925038	51925438	3.40881	3.94879	2.53592	0.978944	8.436e-05	0.0295402
pk97829	6	169234238	169234638	3.93622	4.3604	3.33281	0.653013	8.83269e-05	0.0308383
pk104742	8	21961406	21961806	4.24961	4.87923	3.10669	1.06898	8.89837e-05	0.0309765
pk23128	12	253041	253441	5.85105	6.24605	5.30533	0.629974	8.93306e-05	0.0310063
pk86360	5	66916340	66916740	3.51738	4.08494	2.56837	0.913306	8.968e-05	0.0310369
pk74316	3	72490483	72490883	3.9366	4.49431	3.01541	0.924175	9.01807e-05	0.0311194
pk41037	16	46952819	46953219	3.50753	4.04394	2.64411	0.933046	9.09592e-05	0.0312971
pk38630	15	89592722	89593122	3.16728	3.79719	2.02337	1.05392	9.15901e-05	0.0314231
pk89315	5	145355105	145355505	3.68135	4.15729	2.96629	0.84225	9.20278e-05	0.0314823
pk46628	17	58964514	58964914	2.2912	3.00599	0.812266	1.13442	9.33172e-05	0.0318316
pk81206	4	78481330	78481730	4.15189	4.66389	3.35094	0.822442	9.42047e-05	0.0320423
pk2348	1	30486556	30486956	2.89948	3.48952	1.88412	1.00167	9.55084e-05	0.0323929
pk77007	3	160818749	160819149	4.50932	4.94193	3.88858	0.605819	9.71377e-05	0.0328516
pk50133	18	54717839	54718239	5.96846	6.31807	5.50605	0.543189	9.80621e-05	0.0330701
pk72333	3	32927789	32928189	2.73135	3.35033	1.62421	1.0024	9.85391e-05	0.0330777
pk66396	20	45962773	45963173	5.37948	5.81844	4.74546	0.65191	9.87227e-05	0.0330777
pk63551	2	233609708	233610108	3.79882	4.34421	2.91139	0.866915	9.89208e-05	0.0330777
pk111676	9	93836370	93836770	2.8823	3.43892	1.96412	0.893062	0.000101167	0.0337339
pk55370	2	19872311	19872711	2.90267	3.46969	1.95519	0.958891	0.000102302	0.0340168
pk80578	4	57026793	57027193	4.89865	5.43925	4.0241	0.855584	0.0001035	0.0343189
pk16875	10	128570513	128570913	2.65822	3.28068	1.53949	1.00557	0.000104363	0.034488
pk61233	2	174397847	174398247	3.86478	4.34503	3.13982	0.746509	0.00010487	0.034488
pk30083	13	49159592	49159992	3.65612	4.17293	2.84318	0.856667	0.000104881	0.034488
pk108603	8	133699098	133699498	2.53147	3.11312	1.54135	1.01599	0.000105196	0.034496
pk105861	8	48437540	48437940	6.13666	6.47311	5.69709	0.468677	0.000106883	0.0349525
pk112357	9	109559534	109559934	5.19025	5.63789	4.53779	0.673276	0.000108688	0.0354452
pk63500	2	233100438	233100838	4.12085	4.59311	3.41414	0.760613	0.000109511	0.0356043
pk94500	6	80358638	80359038	1.9962	2.65284	0.75695	0.998021	0.000109776	0.0356043
pk87846	5	113810714	113811114	2.05217	2.74595	0.665641	1.06567	0.000111539	0.0360775
pk108021	8	123244384	123244784	2.79054	3.37893	1.78021	0.977055	0.000113613	0.0366179
pk36478	15	51520605	51521005	4.177	4.62998	3.51304	0.731008	0.000113826	0.0366179
pk74763	3	100796515	100796915	4.49626	5.00008	3.71545	0.793442	0.000114549	0.0367506
pk19184	11	46662298	46662698	1.9172	2.55093	0.760147	1.04393	0.000115013	0.0368003
pk89035	5	139986609	139987009	3.3554	3.86369	2.56364	0.79322	0.000116721	0.0372463
pk49819	18	45987586	45987986	4.57169	5.07694	3.78737	0.789752	0.000121192	0.0385692
pk58952	2	108905065	108905465	5.00167	5.60328	3.95054	0.940623	0.00012177	0.0386496
pk81781	4	90318610	90319010	3.15774	3.65264	2.39841	0.766253	0.000123003	0.0388386
pk49443	18	31910343	31910743	3.48304	3.99899	2.67223	0.878576	0.00012302	0.0388386
pk2438	1	31917607	31918007	6.35074	6.70572	5.87887	0.480733	0.000125514	0.0395209
pk112260	9	104985822	104986222	2.63348	3.34764	1.15743	1.02505	0.000130036	0.0408366
pk19788	11	63202888	63203288	2.88584	3.38801	2.10903	0.794412	0.00013092	0.0410057
pk35300	14	106069744	106070144	5.20943	5.63962	4.59366	0.604741	0.000132367	0.0413499
pk107580	8	107058044	107058444	5.1183	5.45843	4.67242	0.469156	0.000133196	0.0414994
pk111359	9	87267399	87267799	4.4284	4.92262	3.67071	0.724476	0.000133973	0.0416225
pk14399	10	79169852	79170252	6.56303	6.91628	6.09423	0.462638	0.000134292	0.0416225
pk908	1	12535771	12536171	4.74897	5.13324	4.22365	0.529899	0.000135648	0.0419332
pk909	1	12538163	12538563	6.48903	6.80648	6.08142	0.405025	0.000137539	0.0423618
pk91960	6	20516554	20516954	4.47967	5.02723	3.58638	0.822312	0.000137748	0.0423618
pk6645	1	150383157	150383557	2.98429	3.47908	2.22524	0.773951	0.000139155	0.0426838
pk71510	3	11206454	11206854	2.99537	3.4271	2.37642	0.712941	0.000143926	0.0440337
pk6528	1	147220780	147221180	4.26256	4.76738	3.47929	0.713244	0.000146318	0.0446383
pk103312	7	142568304	142568704	2.50356	3.19933	1.10858	0.978916	0.000146655	0.0446383
pk92034	6	22141321	22141721	4.60295	5.10613	3.82368	0.729485	0.000150148	0.0455846
pk62342	2	204677502	204677902	3.95746	4.46767	3.16097	0.659021	0.000152854	0.0462878
pk14340	10	77400565	77400965	4.25879	4.66417	3.69295	0.528514	0.000153635	0.0463079
pk117768	X	106148355	106148755	3.25904	3.795	2.39678	0.710754	0.0001537	0.0463079
pk4206	1	61869506	61869906	3.53369	4.00361	2.83226	0.684793	0.000155306	0.046673
pk8223	1	179899958	179900358	5.46611	5.84793	4.94538	0.49828	0.000156624	0.0469504
pk10011	1	220882398	220882798	5.0217	5.60404	4.02954	0.823183	0.000157439	0.0470759
pk101705	7	100728371	100728771	6.97909	7.35353	6.47206	0.483432	0.000157938	0.0471064
pk91707	6	15761407	15761807	3.43047	3.9513	2.60737	0.751929	0.000158349	0.0471106
pk103313	7	142578611	142579011	3.31665	3.82074	2.53518	0.652399	0.000160853	0.047736
pk22724	11	124940610	124941010	4.40164	4.81993	3.81015	0.572498	0.000161866	0.0479168
pk55131	2	11549263	11549663	3.97696	4.47929	3.19974	0.705257	0.000164106	0.0484592
pk6124	1	116641848	116642248	3.57766	4.12647	2.68098	0.782528	0.000164577	0.0484775
pk37204	15	64864064	64864464	4.09594	4.57116	3.38252	0.660675	0.000164996	0.0484806
pk73477	3	53309579	53309979	3.59832	4.06046	2.91426	0.653831	0.000166777	0.048883
pk23172	12	684341	684741	3.75965	4.24517	3.02246	0.667061	0.000169633	0.0495977
pk29142	13	27590997	27591397	5.21483	5.70475	4.46733	0.650853	0.0001711	0.0499035
pk80958	4	75340651	75341051	6.14104	6.62049	5.41792	0.634831	0.000174595	0.0507251
pk12229	10	18916537	18916937	5.13704	5.53666	4.58243	0.488675	0.000174771	0.0507251
pk80533	4	56144457	56144857	3.93412	4.40616	3.2279	0.650862	0.000176519	0.0511075
pk49227	18	24061130	24061530	6.00668	6.41639	5.4323	0.518806	0.000178489	0.0515521
pk103319	7	142606702	142607102	5.35829	5.78329	4.75319	0.523977	0.000181728	0.05236
pk18315	11	18115491	18115891	4.52514	4.95153	3.91719	0.52594	0.00018542	0.0532945
pk103386	7	143728738	143729138	4.13457	4.57229	3.50314	0.52084	0.00018719	0.0536733
pk69729	22	31975803	31976203	3.83944	4.39025	2.9373	0.729647	0.000189343	0.0541598
pk52887	19	35350998	35351398	1.94029	2.56243	0.82264	0.861305	0.000190492	0.0543577
pk117770	X	106175860	106176260	5.5263	5.94904	4.92582	0.539782	0.000194538	0.0553789
pk113038	9	120441208	120441608	5.65104	6.00952	5.17293	0.387978	0.000195393	0.0554893
pk95613	6	117270899	117271299	2.2665	2.90121	1.10603	0.774834	0.000200893	0.0569151
pk115522	hs37d5	32676816	32677216	3.41305	3.89867	2.67563	0.660666	0.000204578	0.0578211
pk37103	15	63646118	63646518	5.46411	5.79716	5.03036	0.344515	0.000213411	0.0601742
pk56191	2	38517508	38517908	4.06131	4.68785	2.92885	0.7628	0.000223315	0.0628177
pk108026	8	123463125	123463525	3.28142	3.85685	2.30965	0.675575	0.000229017	0.0642693
pk80116	4	39708021	39708421	4.77529	5.15735	4.25411	0.441982	0.000231175	0.064722
pk103645	7	151424727	151425127	5.94776	6.36459	5.35921	0.486926	0.00023262	0.0649731
pk57692	2	72500436	72500836	3.36879	3.925	2.45177	0.654673	0.000233924	0.0650533
pk31261	13	107077173	107077573	2.65013	3.31168	1.39245	0.782336	0.000234003	0.0650533
pk37144	15	63969964	63970364	5.97262	6.34193	5.47498	0.385523	0.000235669	0.0652662
pk63820	2	236665888	236666288	2.74959	3.34036	1.73204	0.741993	0.000235868	0.0652662
pk47735	17	75122587	75122987	4.32998	4.75445	3.72595	0.484878	0.000241487	0.0666295
pk12907	10	34766190	34766590	2.16437	2.76986	1.10097	0.743911	0.000241917	0.0666295
pk53826	19	46799257	46799657	3.30298	3.83825	2.44256	0.672294	0.000244403	0.0671583
pk25202	12	51794735	51795135	4.79358	5.22111	4.18329	0.45079	0.000248565	0.0680926
pk26835	12	93489157	93489557	3.62752	4.16349	2.76523	0.663694	0.000248951	0.0680926
pk103926	7	157783986	157784386	3.67731	4.1645	2.93625	0.569109	0.000249857	0.0681835
pk48949	18	19693339	19693739	4.37817	4.83012	3.71645	0.532312	0.000252223	0.0686713
pk109619	9	12604120	12604520	4.28426	4.68811	3.72142	0.46547	0.000253676	0.0688108
pk95423	6	111851445	111851845	3.4739	3.995	2.65008	0.632194	0.000253895	0.0688108
pk75519	3	123526679	123527079	4.37701	4.82853	3.7162	0.506104	0.000254879	0.0689202
pk77305	3	171398512	171398912	5.25621	5.63017	4.75006	0.377898	0.000260617	0.0703115
pk42543	16	82113550	82113950	3.08516	3.52222	2.4551	0.514355	0.000263906	0.0710373
pk44577	17	26188085	26188485	3.28859	3.82316	2.43	0.58525	0.000272981	0.0733139
pk24139	12	16535867	16536267	5.27368	5.68514	4.69585	0.456123	0.000276632	0.0741267
pk112326	9	108108384	108108784	2.19087	2.80217	1.10884	0.673656	0.000283027	0.0756695
pk1900	1	24966410	24966810	4.08314	4.53876	3.41342	0.473734	0.00028576	0.0762286
pk19568	11	60917330	60917730	4.17213	4.60586	3.54903	0.496054	0.000288003	0.0766545
pk61969	2	197114542	197114942	4.24717	4.72641	3.52453	0.526367	0.000291383	0.0773807
pk16038	10	112562399	112562799	4.12619	4.59586	3.42535	0.517532	0.000293145	0.077675
pk106937	8	86447334	86447734	5.6019	5.97819	5.09143	0.366956	0.000301136	0.0796146
pk3338	1	45166720	45167120	3.68742	4.156	2.98901	0.536187	0.000306145	0.0805057
pk38753	15	90705315	90705715	4.57971	5.12692	3.68737	0.578277	0.000306334	0.0805057
pk4662	1	76172911	76173311	4.30318	4.87351	3.34622	0.61268	0.000306695	0.0805057
pk95214	6	108776849	108777249	3.81616	4.32902	3.0131	0.478652	0.000308439	0.0805057
pk50206	18	55687885	55688285	3.86512	4.30127	3.23699	0.438416	0.000308548	0.0805057
pk77560	3	177919928	177920328	2.12361	2.78084	0.882151	0.66904	0.000308643	0.0805057
pk44806	17	29706671	29707071	2.46202	3.12947	1.18183	0.658872	0.000309254	0.0805057
pk20931	11	76674349	76674749	4.75307	5.19963	4.1029	0.466713	0.000309972	0.0805161
pk62080	2	199810229	199810629	5.14916	5.52224	4.64461	0.367338	0.000315142	0.0816802
pk83249	4	146600792	146601192	5.3547	5.80243	4.70205	0.468534	0.000316475	0.0818471
pk77869	3	185140818	185141218	4.64037	5.00573	4.1499	0.317938	0.000321148	0.0828749
pk58373	2	97163212	97163612	2.83335	3.43725	1.77499	0.657368	0.000330043	0.0849156
pk75402	3	121670051	121670451	3.43055	3.98432	2.52027	0.550366	0.000330486	0.0849156
pk5671	1	109359586	109359986	5.04282	5.46491	4.44365	0.417395	0.000340623	0.0873312
pk45366	17	39159059	39159459	3.26696	3.73887	2.56105	0.446517	0.000342213	0.0875498
pk10062	1	222270962	222271362	5.26954	5.67635	4.70089	0.379416	0.000352778	0.0900585
pk61390	2	178146824	178147224	2.6019	3.16323	1.67058	0.535117	0.000354997	0.0904306
pk38161	15	78266295	78266695	4.20705	4.60427	3.65708	0.401095	0.000357995	0.0909989
pk100041	7	47640606	47641006	3.47272	3.9999	2.63334	0.482562	0.000367022	0.0930943
pk48417	18	3192219	3192619	2.41678	3.05289	1.25146	0.600537	0.000371755	0.0939593
pk29606	13	38576716	38577116	4.00037	4.51745	3.18673	0.460736	0.000372016	0.0939593
pk92174	6	25962770	25963170	5.65953	6.01279	5.19071	0.286268	0.0003729	0.0939827
pk101117	7	87830057	87830457	2.66391	3.26737	1.60694	0.556693	0.000375092	0.094236
pk101118	7	87830620	87831020	2.72313	3.26711	1.83952	0.531271	0.000375493	0.094236
pk8142	1	178293076	178293476	4.08762	4.62268	3.22773	0.4974	0.000378936	0.0948584
pk87462	5	97812211	97812611	3.57265	4.11497	2.6935	0.511639	0.000379571	0.0948584
pk53321	19	41496965	41497365	5.83517	6.24535	5.25987	0.363695	0.000382476	0.0953836
pk75318	3	119298396	119298796	5.74114	6.08354	5.29134	0.286689	0.000395506	0.0984263
pk12501	10	26776316	26776716	4.12011	4.54939	3.50622	0.432117	0.000398428	0.0987757
pk79734	4	25540179	25540579	2.9595	3.48431	2.12625	0.45203	0.000399057	0.0987757
pk75497	3	123324706	123325106	4.98037	5.34766	4.48641	0.300327	0.000399407	0.0987757
pk92418	6	28948747	28949147	5.37133	5.76963	4.81928	0.344085	0.000402058	0.0992247
pk4481	1	68017097	68017497	4.56553	5.01145	3.91676	0.414839	0.000405605	0.0998924
pk60239	2	150212341	150212741	4.13924	4.62143	3.40981	0.424295	0.000411758	0.101198
pk61923	2	196195268	196195668	5.83996	6.19758	5.36342	0.282908	0.000423675	0.103912
pk82230	4	106477372	106477772	4.10882	4.51138	3.5485	0.322977	0.000429482	0.105119
pk37190	15	64542153	64542553	4.93162	5.31414	4.40957	0.301202	0.000436802	0.10669
pk113956	9	135857970	135858370	3.00811	3.49914	2.25798	0.465908	0.000439193	0.107054
pk10664	1	231371872	231372272	4.93796	5.43835	4.16544	0.439233	0.000442173	0.10756
pk87965	5	116679532	116679932	3.70987	4.2893	2.72634	0.510618	0.000448699	0.108924
pk3972	1	56083239	56083639	1.55966	2.21088	0.340395	0.557716	0.000450375	0.109107
pk16130	10	114391392	114391792	5.22684	5.6209	4.68293	0.302451	0.00046165	0.111517
pk6702	1	151027727	151028127	3.55959	2.70417	4.09295	-0.457142	0.000462201	0.111517
pk110365	9	35920230	35920630	5.38534	5.87316	4.64279	0.412008	0.000463913	0.111703
pk30947	13	98065926	98066326	1.94857	2.54216	0.922381	0.516439	0.000472884	0.113633
pk101336	7	94873949	94874349	2.03026	2.69135	0.774352	0.511532	0.000476225	0.114204
pk88797	5	135570991	135571391	4.30841	4.87342	3.36667	0.486278	0.000477654	0.114235
pk87983	5	118358464	118358864	3.60473	4.12886	2.7732	0.41609	0.000479055	0.114235
pk68857	22	18352400	18352800	5.79568	6.17076	5.28745	0.274422	0.000479237	0.114235
pk111250	9	85389857	85390257	1.33755	2.14729	0	0.482898	0.000483125	0.11493
pk71247	3	4566065	4566465	2.47215	3.09324	1.358	0.494799	0.00049102	0.116575
pk71972	3	23445709	23446109	3.73219	4.24236	2.93578	0.420051	0.000493912	0.117028
pk37656	15	70861966	70862366	5.02196	5.50574	4.28882	0.402965	0.000496253	0.117348
pk105785	8	42192652	42193052	2.74717	3.41515	1.46491	0.507569	0.000502298	0.118541
pk28246	12	122011959	122012359	4.35348	4.776	3.75342	0.316958	0.000503345	0.118553
pk7459	1	162182454	162182854	3.87608	4.30797	3.25681	0.323864	0.000504534	0.118598
pk21913	11	110079685	110080085	2.8337	3.41648	1.84023	0.496532	0.000506206	0.118654
pk62984	2	223383323	223383723	5.66036	6.07422	5.07774	0.314597	0.000506971	0.118654
pk71787	3	15228111	15228511	2.36406	3.07606	0.897829	0.520367	0.000507773	0.118654
pk113335	9	127497349	127497749	3.41081	3.82873	2.82008	0.350276	0.0005128	0.119593
pk83542	4	153024289	153024689	3.962	4.40884	3.31127	0.307123	0.000514547	0.119765
pk107496	8	103629601	103630001	4.76893	5.26589	4.00471	0.391614	0.000517798	0.120286
pk67403	20	62586030	62586430	4.8985	5.32133	4.29782	0.318354	0.000521675	0.12095
pk78585	3	196756542	196756942	5.15622	5.43241	4.81434	0.174031	0.000523885	0.121226
pk22519	11	120164736	120165136	4.27856	4.71246	3.65512	0.320614	0.000525104	0.121272
pk116124	X	17366096	17366496	2.71746	3.19671	1.99482	0.405967	0.000530826	0.122355
pk112772	9	115312868	115313268	2.40118	2.99346	1.37898	0.477308	0.000534378	0.122935
pk55851	2	28825973	28826373	3.37168	3.9303	2.44792	0.438102	0.000536079	0.123024
pk42544	16	82114886	82115286	3.99271	4.37431	3.47239	0.283355	0.000536839	0.123024
pk18322	11	18274825	18275225	4.99594	5.65257	3.75671	0.495133	0.000540492	0.123585
pk63496	2	233019713	233020113	2.71873	3.35704	1.54571	0.479979	0.000541366	0.123585
pk105512	8	37519487	37519887	4.49875	4.89902	3.94288	0.288332	0.000555749	0.126591
pk57486	2	69011943	69012343	3.6364	4.06087	3.03239	0.296122	0.000557081	0.126591
pk82233	4	106515684	106516084	5.46752	5.87103	4.90534	0.280304	0.000557737	0.126591
pk83467	4	151895237	151895637	3.74145	4.16708	3.13505	0.305131	0.000565817	0.12818
pk5925	1	113179599	113179999	4.44796	4.94338	3.68741	0.355995	0.00057567	0.130164
pk10365	1	227070664	227071064	4.06634	4.56067	3.30837	0.39096	0.000587197	0.132518
pk48549	18	7946862	7947262	5.47753	5.82964	5.01076	0.244545	0.000593388	0.133661
pk8669	1	193335981	193336381	3.23331	3.68626	2.5694	0.344639	0.000595868	0.133965
pk10252	1	225879107	225879507	4.60292	4.96631	4.11601	0.235668	0.000600192	0.134682
pk77642	3	182245591	182245991	4.34687	4.81501	3.64945	0.336266	0.000610646	0.136645
pk52813	19	33739957	33740357	4.59725	5.02939	3.97747	0.302518	0.00061124	0.136645
pk85971	5	56729969	56730369	4.65802	5.17634	3.84123	0.379769	0.000614543	0.137125
pk9975	1	220105176	220105576	5.32564	5.85207	4.4882	0.3841	0.000616282	0.137255
pk95046	6	106163967	106164367	1.9061	2.67092	0.173207	0.451909	0.000621326	0.138119
pk57273	2	64644151	64644551	2.88652	3.46677	1.90054	0.423863	0.000637343	0.141331
pk23137	12	296737	297137	2.5123	3.20017	1.15048	0.443787	0.00063898	0.141331
pk8070	1	175490478	175490878	4.46366	4.87301	3.88999	0.277799	0.000639347	0.141331
pk12868	10	33580869	33581269	2.85653	3.35383	2.09146	0.335228	0.000644401	0.142154
pk46657	17	59645947	59646347	5.61882	5.88444	5.293	0.144715	0.000645465	0.142154
pk107949	8	121790147	121790547	2.16186	2.72252	1.23239	0.416087	0.000655151	0.143784
pk88891	5	138400308	138400708	4.03365	4.52419	3.28467	0.318399	0.000655342	0.143784
pk38483	15	85567214	85567614	2.56821	3.14685	1.587	0.366985	0.000656496	0.143784
pk117779	X	106398543	106398943	4.26318	4.72733	3.57466	0.334635	0.000662538	0.14484
pk18724	11	33262790	33263190	4.19786	4.71171	3.39234	0.335749	0.000664902	0.145089
pk112785	9	115545900	115546300	3.76844	4.17969	3.19101	0.288588	0.00066938	0.145798
pk81347	4	81940127	81940527	3.97837	4.43711	3.30181	0.284165	0.000671512	0.145995
pk42400	16	80115736	80116136	3.14061	3.57556	2.51499	0.293591	0.000694166	0.150605
pk47041	17	65417994	65418394	6.62043	6.90202	6.27021	0.147636	0.000695626	0.150605
pk27416	12	107347979	107348379	3.22365	3.71746	2.46691	0.318616	0.000696524	0.150605
pk40930	16	31033877	31034277	3.36797	3.89844	2.5201	0.350062	0.000702302	0.151283
pk48422	18	3225521	3225921	3.66268	4.05278	3.12632	0.247574	0.000703631	0.151283
pk29351	13	31317753	31318153	5.60788	5.96011	5.14088	0.215102	0.00070366	0.151283
pk8144	1	178313654	178314054	4.37124	4.77913	3.80047	0.265485	0.000704756	0.151283
pk111865	9	96678255	96678655	3.15725	3.6658	2.36486	0.352241	0.000707989	0.151703
pk96187	6	135079017	135079417	4.22287	4.66807	3.57562	0.296949	0.000709528	0.151758
pk87192	5	89964073	89964473	1.0577	1.84548	0	0.384809	0.000717113	0.153105
pk34488	14	93075501	93075901	5.78329	6.15425	5.28264	0.219976	0.000728413	0.155179
pk53407	19	42288307	42288707	4.19583	4.64948	3.5304	0.282955	0.000729443	0.155179
pk2014	1	26273498	26273898	2.46782	3.00605	1.59957	0.353598	0.000731664	0.155373
pk4064	1	59398509	59398909	6.22064	6.47892	5.90583	0.11472	0.000733696	0.155527
pk50139	18	54877773	54878173	6.43246	6.7242	6.06637	0.146102	0.000736646	0.155874
pk107586	8	107220970	107221370	5.26953	5.64373	4.76292	0.225873	0.000740203	0.156253
pk116565	X	39120192	39120592	2.79873	3.32877	1.95198	0.331883	0.00074107	0.156253
pk58953	2	108905616	108906016	1.95004	2.50255	1.04322	0.382016	0.000753484	0.158588
pk73848	3	61791166	61791566	2.93101	3.5256	1.90175	0.365842	0.000756844	0.159014
pk58463	2	98702116	98702516	6.06124	6.4158	5.59012	0.200812	0.000759162	0.159219
pk116235	X	20489555	20489955	2.35149	2.90934	1.42988	0.365876	0.000764413	0.159934
pk38393	15	82554859	82555259	6.96321	7.23027	6.63522	0.122286	0.000765842	0.159934
pk49785	18	45611228	45611628	4.78886	5.25386	4.09847	0.298561	0.000766616	0.159934
pk73978	3	64785295	64785695	3.04812	3.5605	2.24624	0.325612	0.00077294	0.160971
pk62451	2	207800672	207801072	4.42752	4.99984	3.4648	0.366707	0.000774846	0.161085
pk83611	4	154080166	154080566	3.67326	4.09353	3.07777	0.232305	0.000778329	0.161526
pk116460	X	35238953	35239353	1.8848	2.53594	0.665856	0.394797	0.000782078	0.162021
pk20911	11	76483498	76483898	5.08024	5.47079	4.54306	0.238354	0.000784203	0.162178
pk8143	1	178310351	178310751	4.87426	5.24799	4.36853	0.208589	0.000800956	0.165355
pk23766	12	11920341	11920741	1.69798	2.37837	0.36674	0.387304	0.000810408	0.167016
pk51987	19	12894532	12894932	5.29505	5.70742	4.71541	0.247478	0.00082355	0.16943
pk33686	14	71095927	71096327	2.85404	3.40914	1.94011	0.338107	0.000825728	0.169584
pk15222	10	97205156	97205556	4.76517	5.2168	4.10411	0.27138	0.000836751	0.171551
pk97962	7	561927	562327	5.7027	6.11733	5.11854	0.235577	0.000838534	0.171621
pk79380	4	13641777	13642177	4.91102	5.3828	4.2054	0.279049	0.0008519	0.174056
pk62401	2	206608707	206609107	3.78178	4.15937	3.26893	0.222191	0.000860538	0.175519
pk13716	10	65479171	65479571	3.73229	4.13444	3.17275	0.237871	0.000864199	0.175963
pk84226	4	177159957	177160357	2.78441	3.33542	1.88175	0.315356	0.000876332	0.178128
pk101191	7	90389067	90389467	2.85575	3.29532	2.22042	0.285291	0.000880464	0.17862
pk68304	21	42955163	42955563	4.95086	5.3214	4.45099	0.198891	0.000881762	0.17862
pk16076	10	113241197	113241597	2.58113	3.11861	1.71487	0.300418	0.000895056	0.181004
pk4561	1	68703344	68703744	2.98	3.54418	2.0406	0.332098	0.000898665	0.181425
pk85397	5	36458060	36458460	3.77182	4.24316	3.06719	0.25307	0.000911524	0.183471
pk6082	1	115974718	115975118	3.41711	3.85354	2.78838	0.256761	0.000911893	0.183471
pk16390	10	119173463	119173863	3.59208	4.09231	2.81997	0.282965	0.000923383	0.185469
pk106203	8	61072896	61073296	1.9594	2.61932	0.707911	0.347205	0.000925676	0.185615
pk51203	19	2678324	2678724	3.1574	3.64509	2.41515	0.240542	0.000928345	0.185836
pk42026	16	71289861	71290261	2.31911	2.84874	1.47341	0.296865	0.000938402	0.187534
pk57778	2	74183549	74183949	3.80418	4.36499	2.8743	0.310537	0.000953438	0.189961
pk88019	5	119127943	119128343	4.84956	5.34213	4.09577	0.269148	0.000953748	0.189961
pk81043	4	76584018	76584418	5.04294	5.51989	4.32556	0.255831	0.000959461	0.190322
pk32890	14	56309948	56310348	2.83737	3.47253	1.67534	0.326326	0.000961436	0.190322
pk2299	1	29255141	29255541	3.7179	4.21646	2.94981	0.266834	0.000961707	0.190322
pk49200	18	22448719	22449119	6.13505	6.44751	5.73566	0.132301	0.000961973	0.190322
pk85974	5	56752024	56752424	3.51793	4.01375	2.75643	0.242363	0.000967051	0.191008
pk112738	9	114890641	114891041	3.62856	4.17606	2.73544	0.312091	0.000969926	0.191258
pk99066	7	26532328	26532728	2.59705	3.1207	1.76673	0.274642	0.000984427	0.193795
pk88090	5	122863490	122864158	3.21879	3.68417	2.52755	0.228726	0.000991925	0.194737
pk58144	2	86941996	86942396	3.10407	3.6012	2.33942	0.24945	0.00099405	0.194737
pk81438	4	83786740	83787538	3.38788	3.92054	2.53427	0.271486	0.000994133	0.194737
pk75387	3	121207451	121207851	2.66398	3.20065	1.79986	0.291673	0.00100289	0.196129
pk5341	1	94750806	94751206	4.50308	4.96152	3.82717	0.239544	0.00100982	0.19716
pk48558	18	8329171	8329571	4.73302	5.10979	4.22167	0.161645	0.00101533	0.19791
pk75094	3	111809364	111809764	5.70476	6.15233	5.05245	0.228589	0.00101877	0.198255
pk50642	18	71901583	71901983	5.97048	6.31124	5.52349	0.151746	0.00102511	0.198764
pk108142	8	124932859	124933259	4.83083	5.36436	3.97495	0.284694	0.00102591	0.198764
pk39293	16	300228	300628	3.16732	3.66114	2.41057	0.242706	0.00102735	0.198764
pk55944	2	30885534	30885934	3.85926	4.27493	3.27304	0.247583	0.00102809	0.198764
pk43396	17	2907510	2907910	5.91413	6.18396	5.58196	0.100918	0.0010414	0.20101
pk79283	4	10881227	10881627	4.91246	5.31454	4.35305	0.190251	0.00104924	0.202196
pk60266	2	150999051	150999451	3.46565	4.00113	2.60468	0.26916	0.00105349	0.202684
pk13667	10	64368177	64368577	1.49726	2.07077	0.531106	0.318404	0.00105859	0.203337
pk101560	7	99390509	99390909	4.23428	4.80563	3.27435	0.292832	0.00106532	0.204299
pk24193	12	19426790	19427190	4.79949	5.19075	4.26092	0.188545	0.00106801	0.204485
pk86687	5	73709332	73709732	4.11949	4.58689	3.42372	0.230462	0.00107441	0.205265
pk24186	12	19249137	19249537	4.21048	4.55063	3.76455	0.150128	0.00107555	0.205265
pk96448	6	139259981	139260381	1.66482	2.38988	0.137988	0.316484	0.00107766	0.205325
pk85917	5	55965751	55966151	2.43601	3.0268	1.41836	0.285639	0.00107932	0.205325
pk47512	17	73075725	73076125	4.35972	4.72452	3.87027	0.16968	0.00108699	0.206454
pk16510	10	121249020	121249420	2.80062	3.20481	2.23712	0.247955	0.00109367	0.20739
pk88300	5	126444501	126444901	2.04473	2.75342	0.593392	0.313846	0.00110377	0.208902
pk46334	17	53661393	53661793	3.45266	3.89318	2.81534	0.207897	0.00110558	0.208902
pk63501	2	233100892	233101292	4.66718	5.04154	4.16029	0.166866	0.00110877	0.208902
pk19138	11	46273932	46274332	4.76371	5.24934	4.02626	0.244975	0.00110934	0.208902
pk79642	4	23735610	23736010	3.79551	4.36821	2.83167	0.286157	0.00111087	0.208902
pk108225	8	126157384	126157784	5.96538	6.45099	5.22797	0.238415	0.0011122	0.208902
pk28640	12	131040306	131040706	3.81324	4.24999	3.18385	0.19917	0.00111822	0.209567
pk20916	11	76510142	76510542	5.14198	5.43602	4.77225	0.115256	0.00111927	0.209567
pk30058	13	48716577	48716977	3.95574	4.42895	3.24689	0.232387	0.0011233	0.20999
pk55436	2	20604700	20605100	2.19351	2.75796	1.25336	0.282678	0.00112517	0.210008
pk93461	6	42844735	42845135	4.73454	5.04112	4.34471	0.132728	0.00113193	0.210939
pk55114	2	11381898	11382298	3.91046	4.41081	3.13808	0.256687	0.00114116	0.212325
pk27283	12	104778002	104778402	3.56416	4.09374	2.7186	0.219995	0.00114633	0.212953
pk7676	1	167627934	167628334	2.9573	3.48998	2.10365	0.230454	0.00116059	0.215265
pk15508	10	101530165	101530565	3.69952	4.22894	2.85435	0.256601	0.00116669	0.216059
pk63855	2	237876736	237877136	2.72084	3.20145	1.99505	0.248689	0.00117642	0.217522
pk45377	17	39362993	39363393	2.1053	2.72883	0.983021	0.295262	0.0011814	0.218104
pk67406	20	62601738	62602138	3.12789	3.70441	2.15294	0.287813	0.00118943	0.218809
pk20853	11	75627917	75628317	3.75499	4.2738	2.93697	0.249183	0.00118948	0.218809
pk13780	10	68990361	68990761	2.47027	3.08197	1.38697	0.26647	0.00119075	0.218809
pk83727	4	157288605	157289005	2.75584	3.19427	2.12293	0.228915	0.00119411	0.219087
pk83153	4	143471251	143471651	6.21082	6.48807	5.8673	0.094292	0.00120335	0.220441
pk38787	15	90970439	90970839	3.43713	3.94131	2.65543	0.230561	0.00122161	0.223442
pk46445	17	55784012	55784412	2.6494	3.12821	1.92774	0.239554	0.00123998	0.226453
pk105179	8	28562653	28563053	3.42144	3.94075	2.60218	0.247434	0.00125246	0.228381
pk72713	3	42099190	42099590	4.29993	4.70241	3.73977	0.16884	0.00126008	0.229418
pk113039	9	120445608	120446008	5.38174	5.65488	5.04453	0.0975851	0.00126238	0.229484
pk16817	10	126889585	126889985	4.87697	5.39777	4.05394	0.252243	0.00126776	0.23011
pk37509	15	69087622	69088022	5.86066	6.18299	5.44496	0.118053	0.00127974	0.231931
pk5027	1	88341261	88341661	2.45722	3.02877	1.49675	0.27246	0.00128271	0.232114
pk87682	5	107193529	107193929	2.16627	2.76948	1.1101	0.266127	0.00128959	0.233004
pk13349	10	53992535	53992935	2.74121	3.22393	2.01053	0.198003	0.00133693	0.241191
pk57693	2	72502068	72502468	4.45933	4.91083	3.79856	0.193457	0.00134104	0.241565
pk90770	5	180597065	180597465	3.62537	4.07423	2.97029	0.171751	0.00134981	0.242776
pk87962	5	116513035	116513435	3.84274	4.33819	3.08209	0.20606	0.00136073	0.244369
pk102355	7	116424003	116424403	3.03663	3.56831	2.18559	0.219503	0.00136654	0.245043
pk6932	1	154523925	154524325	3.78483	4.21158	3.17615	0.180381	0.00138748	0.248322
pk31051	13	99938011	99938411	3.84038	4.41697	2.86524	0.243539	0.00138901	0.248322
pk35098	14	103720238	103720638	5.80888	6.21654	5.23855	0.16234	0.0013949	0.248999
pk103402	7	144606067	144606467	3.22458	2.60422	3.657	-0.171326	0.00141251	0.251764
pk93226	6	38688189	38688589	3.24815	3.74052	2.49485	0.193005	0.00143753	0.255839
pk13612	10	63620806	63621206	2.11929	2.5697	1.46088	0.247316	0.00145878	0.258978
pk18607	11	27966876	27967276	2.28767	2.89043	1.23291	0.243674	0.00145953	0.258978
pk83099	4	141562265	141562665	2.16725	2.76722	1.12126	0.224331	0.00146644	0.259816
pk81020	4	76051651	76052051	2.5019	3.01477	1.69879	0.193812	0.00147069	0.259832
pk42100	16	72303530	72303930	1.9171	2.52732	0.838563	0.231587	0.00147091	0.259832
pk93227	6	38689817	38690217	4.39129	4.85292	3.70835	0.179266	0.00147549	0.260254
pk18787	11	34280586	34280986	4.80997	5.12223	4.4109	0.116235	0.00147864	0.260293
pk25381	12	53394112	53394512	2.74434	3.26814	1.91364	0.200492	0.0014801	0.260293
pk43806	17	8297048	8297448	4.69741	5.14941	4.03555	0.187854	0.00150447	0.264188
pk97534	6	161485790	161486190	2.17152	2.62938	1.4969	0.208031	0.00150744	0.264192
pk36471	15	51421900	51422300	3.17447	3.78295	2.10155	0.237427	0.00150894	0.264192
pk112561	9	112060108	112060508	5.13554	5.46295	4.71133	0.109865	0.00151167	0.264279
pk13731	10	65880229	65880629	3.86666	4.17891	3.46762	0.130773	0.00152126	0.265374
pk86298	5	65128488	65128888	2.96847	3.47108	2.19058	0.204789	0.0015224	0.265374
pk86876	5	77963266	77963666	3.64288	4.14983	2.8544	0.202484	0.00152588	0.26559
pk59634	2	122344994	122345394	2.18594	2.84689	0.930535	0.244447	0.0015342	0.266647
pk73984	3	64901447	64901847	3.32514	3.80014	2.61221	0.188027	0.00155361	0.269627
pk87967	5	116740891	116741291	5.83047	6.1912	5.34835	0.119854	0.00156443	0.271108
pk65168	20	19653154	19653554	3.17051	3.60629	2.54313	0.145768	0.001578	0.27306
pk28247	12	122013195	122013595	2.28154	2.83602	1.36929	0.222893	0.00160736	0.277736
pk14398	10	79166680	79167080	3.9681	4.40972	3.32843	0.15288	0.00161808	0.278781
pk65979	20	37088845	37089245	5.16327	5.4511	4.80334	0.0903629	0.00161811	0.278781
pk81927	4	95997581	95997981	4.0777	4.58135	3.29728	0.19187	0.00163462	0.281116
pk34665	14	95827789	95828189	4.20535	4.64856	3.56233	0.166107	0.00163639	0.281116
pk23150	12	559641	560041	4.12012	4.62252	3.34275	0.187574	0.0016446	0.282118
pk34417	14	91836403	91836803	4.62811	4.99897	4.12766	0.126485	0.0016536	0.283252
pk34387	14	91446932	91447332	3.19861	3.70415	2.4136	0.190854	0.0016674	0.285204
pk58457	2	98636012	98636412	3.70611	4.16599	3.02705	0.16517	0.00167679	0.286398
pk92315	6	27601513	27601913	2.46917	3.03122	1.53578	0.201978	0.00168326	0.287091
pk109391	9	4509197	4509597	4.13205	4.60535	3.42301	0.177366	0.00168679	0.287279
pk18596	11	27694408	27694808	3.47744	3.91241	2.85177	0.172022	0.0017017	0.289404
pk22343	11	118132331	118132731	4.37441	4.80264	3.7627	0.143644	0.00170714	0.289914
pk31457	13	111609856	111610256	3.55822	4.10972	2.65418	0.217211	0.00171764	0.29128
pk60876	2	169068622	169069022	3.71885	4.07058	3.25274	0.122075	0.00173765	0.294254
pk57408	2	66251539	66251939	3.184	3.70681	2.35583	0.181345	0.00175306	0.29644
pk72258	3	31408167	31408567	1.43211	2.05713	0.304798	0.222251	0.001768	0.298541
pk26698	12	90422492	90422892	3.27099	3.74794	2.55363	0.180352	0.00177274	0.298916
pk64897	20	12109973	12110373	1.86355	2.70069	0	0.172989	0.00178222	0.300087
pk20438	11	69518826	69519226	4.7945	5.19627	4.23571	0.139828	0.00181091	0.304487
pk28447	12	124845873	124846273	4.341	4.78822	3.68942	0.152153	0.00182413	0.306276
pk10316	1	226537643	226538043	4.839	5.16141	4.42315	0.08827	0.00184074	0.308468
pk40274	16	17491099	17491499	4.84929	5.21684	4.35486	0.112156	0.00184238	0.308468
pk102940	7	134014337	134014737	2.36276	2.89754	1.5036	0.184866	0.00184664	0.308745
pk34203	14	82135748	82136148	1.74248	2.26532	0.914253	0.203687	0.0018549	0.30969
pk979	1	15354578	15354978	3.41544	3.80835	2.87374	0.146041	0.00186341	0.310534
pk77462	3	176484681	176485081	2.45648	3.05336	1.42014	0.192822	0.00186519	0.310534
pk65558	20	30832277	30832677	3.19753	3.67984	2.4678	0.147744	0.00187108	0.311078
pk15447	10	100166682	100167082	3.71564	4.12795	3.1361	0.143449	0.00188874	0.313575
pk40258	16	17360440	17360840	5.48286	5.97596	4.72782	0.171626	0.00189631	0.314392
pk2951	1	40479894	40480294	3.262	3.74726	2.52544	0.147133	0.00189995	0.314557
pk43861	17	9359561	9359961	3.53295	3.92359	2.99557	0.139515	0.00191215	0.316136
pk107290	8	100646359	100646759	3.98395	4.46073	3.26696	0.148828	0.00192066	0.317101
pk109942	9	21863719	21864119	4.75345	5.1779	4.14949	0.140378	0.00196462	0.323909
pk30082	13	49158650	49159050	1.96971	2.52103	1.06616	0.181555	0.00198584	0.326952
pk109878	9	20670451	20670851	2.17089	2.73466	1.23265	0.193459	0.00200896	0.330226
pk20417	11	69317354	69317754	3.29606	3.82671	2.44771	0.180365	0.00201128	0.330226
pk12228	10	18914871	18915271	3.71858	4.28139	2.78309	0.183541	0.00201519	0.330269
pk102533	7	122991545	122991945	2.24976	2.80408	1.33795	0.183376	0.00201943	0.330269
pk42693	16	85025918	85026318	4.11855	4.51712	3.56595	0.104634	0.00201989	0.330269
pk73451	3	53118443	53118843	3.3679	3.7978	2.75275	0.142963	0.0020327	0.331906
pk23593	12	7176099	7176499	3.19206	3.65073	2.51566	0.144668	0.00203767	0.332119
pk42542	16	82093555	82093955	4.77257	5.17304	4.21632	0.112338	0.0020396	0.332119
pk12929	10	35020815	35021215	3.56327	4.04922	2.82509	0.132919	0.00205602	0.334334
pk63502	2	233102860	233103260	3.17052	3.56469	2.62639	0.127632	0.0020773	0.337333
pk96916	6	150455619	150456019	6.24144	6.5915	5.77824	0.0991932	0.00208696	0.338438
pk76356	3	142092964	142093364	2.23853	2.75214	1.43358	0.163298	0.00209266	0.3389
pk24862	12	46824157	46824557	4.76214	5.08926	4.3384	0.0854122	0.00210937	0.340729
pk36901	15	59862568	59862968	6.33666	6.60263	6.0103	0.0615604	0.00211232	0.340729
pk116730	X	41730112	41730512	3.42596	3.86508	2.79159	0.115291	0.00211425	0.340729
pk41461	16	57166360	57166760	5.73211	6.19651	5.04307	0.147348	0.00211544	0.340729
pk80488	4	54714164	54714564	4.05634	4.57602	3.23614	0.164118	0.00212766	0.342179
pk44601	17	26585516	26585916	3.26804	3.76668	2.49975	0.160971	0.00213021	0.342179
pk87884	5	114755505	114755905	4.61988	4.94819	4.19415	0.0858088	0.00213745	0.342878
pk30766	13	81987060	81987460	2.81218	3.33668	1.97969	0.161482	0.00214648	0.343863
pk28252	12	122040318	122040718	3.55759	4.02523	2.86131	0.147183	0.0021522	0.344314
pk105679	8	40071804	40072204	3.74639	4.15032	3.18339	0.124025	0.00215609	0.344473
pk17480	11	4084647	4085047	4.69109	5.08444	4.14854	0.106316	0.00216047	0.344708
pk89008	5	139707884	139708284	2.88833	3.40275	2.08138	0.146697	0.00216768	0.345395
pk36472	15	51424587	51424987	5.17199	5.60689	4.54645	0.134378	0.00217372	0.345646
pk45104	17	36148501	36148901	3.90878	4.29575	3.37838	0.100349	0.00217508	0.345646
pk5439	1	95669636	95670036	3.26497	3.69922	2.6408	0.122938	0.00218752	0.347158
pk66877	20	52749920	52750320	4.75797	5.17285	4.17332	0.125497	0.00219292	0.347549
pk28787	13	20171016	20171416	3.55843	4.01553	2.88548	0.147032	0.00221191	0.34995
pk6383	1	121143265	121143665	2.63449	3.13096	1.87143	0.142709	0.00221647	0.34995
pk56151	2	37980906	37981306	3.45532	3.87001	2.87106	0.107895	0.00221858	0.34995
pk39753	16	4561321	4561721	4.85874	5.28001	4.26125	0.129946	0.00221985	0.34995
pk23948	12	13529948	13530348	6.63234	6.89431	6.31201	0.0569449	0.00223173	0.351355
pk58797	2	105771709	105772109	2.34323	2.8486	1.55862	0.160293	0.00223625	0.3516
pk118264	X	132678143	132678543	4.67827	5.00742	4.25113	0.0756812	0.0022414	0.351945
pk74474	3	79043701	79044101	3.81766	4.26204	3.17216	0.130741	0.00226108	0.354566
pk7467	1	162254935	162255335	5.45119	5.7606	5.05676	0.0784876	0.00227102	0.355654
pk40473	16	22037827	22038227	4.67919	5.06985	4.14179	0.110755	0.00227491	0.355784
pk85087	5	14983838	14984238	1.54381	2.1859	0.357486	0.186223	0.00227785	0.355784
pk106280	8	62624637	62625037	4.37322	4.72558	3.90598	0.083689	0.00229401	0.357838
pk3485	1	47151971	47152371	2.83425	3.3486	2.02745	0.153522	0.00230395	0.358917
pk111940	9	97703666	97704066	4.73218	5.05064	4.32289	0.0780687	0.00230805	0.359085
pk57747	2	73484941	73485341	2.61798	3.07004	1.956	0.147238	0.00232689	0.36077
pk53680	19	45582812	45583212	4.91746	5.20877	4.55205	0.0675846	0.00232747	0.36077
pk35787	15	38521883	38522283	3.5564	3.98871	2.93626	0.116444	0.00232813	0.36077
pk49932	18	47361304	47361704	4.55078	4.93625	4.02318	0.0963949	0.00233104	0.36077
pk96133	6	134398419	134398819	3.75983	4.0747	3.35647	0.0936378	0.00234219	0.362024
pk60152	2	146663923	146664323	3.87985	4.28945	3.30571	0.122875	0.00237253	0.365943
pk74278	3	71971476	71971876	3.18457	3.73557	2.28189	0.156701	0.00237683	0.365943
pk40611	16	24961597	24961997	3.03425	3.49942	2.34346	0.131589	0.0023777	0.365943
pk19672	11	61812159	61812559	6.30754	6.59441	5.94909	0.0604999	0.00238048	0.365943
pk64426	20	3161911	3162311	2.63479	3.16592	1.78519	0.136873	0.00238296	0.365943
pk18820	11	34625078	34625478	5.55946	5.85933	5.18044	0.0633464	0.00238646	0.366007
pk97961	7	561441	561841	4.85043	5.20992	4.37053	0.094367	0.00239332	0.366585
pk15677	10	103698957	103699357	4.7125	5.10511	4.17139	0.10307	0.00242152	0.370427
pk14136	10	73933660	73934060	4.18538	4.69663	3.38629	0.149175	0.00242587	0.370615
pk41262	16	52330754	52331154	3.8156	4.20852	3.27388	0.1	0.00243717	0.371523
pk78338	3	193830284	193830684	5.93663	6.12857	5.71518	0.0354673	0.00243808	0.371523
pk118453	X	149961294	149961694	3.03455	3.53757	2.25568	0.151711	0.00245475	0.373585
pk100963	7	80570698	80571098	4.92893	5.31273	4.40449	0.0886552	0.00245868	0.373704
pk105036	8	26465924	26466324	5.43402	5.68409	5.13131	0.0452215	0.00248274	0.376518
pk25427	12	53878435	53878835	5.72623	6.12868	5.16612	0.106102	0.00248595	0.376518
pk83357	4	148977981	148978381	3.04785	3.5307	2.31686	0.127474	0.00248671	0.376518
pk41038	16	46953410	46953810	3.42453	3.86974	2.77726	0.115851	0.00250008	0.377979
pk3917	1	55331257	55331657	3.27232	3.72181	2.61587	0.13661	0.00250273	0.377979
pk57680	2	72319304	72319704	2.36348	2.85406	1.61443	0.133163	0.00250927	0.378485
pk78134	3	189071825	189072225	5.43697	5.72789	5.07216	0.0523471	0.00252353	0.379852
pk50374	18	59402811	59403211	5.14967	5.60632	4.47768	0.124926	0.0025269	0.379852
pk16889	10	128973130	128973530	2.68864	3.1494	2.00763	0.143927	0.00252793	0.379852
pk86170	5	60600540	60600940	6.12997	6.40325	5.79252	0.0537009	0.00253592	0.380571
pk56690	2	47452540	47452940	3.47684	3.89215	2.89134	0.116407	0.00254168	0.380954
pk50021	18	48956924	48957324	4.25343	4.73579	3.5236	0.134762	0.00255368	0.381881
pk116044	X	14917790	14918190	2.91023	3.29837	2.37761	0.119216	0.0025543	0.381881
pk81520	4	85518536	85518936	4.02077	4.42341	3.46029	0.118481	0.00259637	0.38736
pk86144	5	59970025	59970425	3.44092	3.8023	2.95763	0.0928449	0.00260059	0.38736
pk48367	18	2627805	2628205	4.46418	4.86716	3.90302	0.100811	0.00260074	0.38736
pk90955	6	2791432	2791832	4.34733	4.6928	3.89218	0.0934529	0.00260844	0.38802
pk3507	1	47425979	47426379	5.71137	6.01283	5.32981	0.0620794	0.00261233	0.388075
pk34774	14	99532682	99533082	4.83877	5.32432	4.10154	0.134553	0.00261581	0.388075
pk2449	1	31989096	31989496	5.57052	5.99	4.97663	0.111926	0.00261861	0.388075
pk87034	5	81890901	81891301	2.64852	3.17935	1.79969	0.133114	0.00264307	0.391211
pk13733	10	66129842	66130242	3.22019	3.68494	2.53037	0.116928	0.00265143	0.391718
pk72143	3	28191917	28192317	3.59384	4.00185	3.02285	0.0966998	0.0026531	0.391718
pk88392	5	128044498	128044898	3.11736	3.62475	2.32779	0.142903	0.0026597	0.392205
pk36426	15	50481878	50482278	3.60782	4.09934	2.85654	0.125542	0.00270157	0.397884
pk14077	10	73419080	73419480	3.06591	3.5248	2.38903	0.125687	0.00271309	0.398827
pk73917	3	63568674	63569074	2.66358	3.24637	1.67007	0.138097	0.00271468	0.398827
pk63379	2	231737698	231738098	3.80383	4.26269	3.12703	0.130224	0.0027227	0.399509
pk69280	22	24974835	24975235	5.60377	5.86227	5.28861	0.045898	0.00273291	0.399971
pk37160	15	64260936	64261336	4.84715	5.29772	4.1884	0.11721	0.00273371	0.399971
pk19703	11	62163469	62163869	2.09875	2.66002	1.16756	0.140656	0.00273595	0.399971
pk91732	6	16163205	16163605	2.67357	3.12567	2.01149	0.124982	0.00275674	0.402515
pk108780	8	140227727	140228127	4.42807	4.83186	3.86533	0.099512	0.00278227	0.405538
pk85330	5	34756991	34757391	3.21804	3.69264	2.50604	0.114636	0.00278428	0.405538
pk70426	22	40451511	40451911	4.85068	5.21404	4.36383	0.079076	0.0028029	0.407749
pk13344	10	53638985	53639385	3.14375	3.54344	2.58902	0.117734	0.00281081	0.4084
pk3058	1	41918519	41918919	4.94235	5.35623	4.35969	0.0969347	0.0028208	0.409169
pk61761	2	191364902	191365302	3.09292	3.6441	2.18975	0.136696	0.00282413	0.409169
pk35383	15	22910696	22911096	2.74766	3.24855	1.97394	0.107844	0.00282645	0.409169
pk53003	19	36627830	36628230	6.70167	6.98613	6.34698	0.0552653	0.00283981	0.410603
pk77160	3	169355505	169355905	3.59439	4.01541	2.99737	0.0986564	0.00284484	0.410813
pk18568	11	27313848	27314248	5.77417	6.14403	5.27554	0.083013	0.00284818	0.410813
pk102267	7	114871162	114871562	6.0347	6.28815	5.72704	0.0447842	0.00288443	0.415322
pk13711	10	65389835	65390235	6.72524	6.97328	6.42551	0.0406296	0.00288644	0.415322
pk8323	1	182091202	182091602	2.86101	3.41516	1.94968	0.137359	0.00290609	0.417643
pk98085	7	1966495	1966895	3.02416	3.53998	2.21368	0.120303	0.00292429	0.419522
pk63004	2	223586733	223587133	2.62489	3.17428	1.72662	0.130092	0.00292623	0.419522
pk96708	6	145421293	145421693	2.17141	2.72007	1.27515	0.140881	0.00294384	0.420806
pk93245	6	39075862	39076262	3.41387	3.79783	2.88914	0.10455	0.00294945	0.420806
pk58041	2	85698283	85698683	4.58518	4.96671	4.06499	0.0828607	0.00295066	0.420806
pk81385	4	82478481	82478881	3.57026	4.07	2.79932	0.123097	0.00295219	0.420806
pk103520	7	150176125	150176525	4.35232	4.75566	3.79048	0.0921887	0.00295292	0.420806
pk111179	9	83728626	83729026	2.50745	3.03425	1.66908	0.122012	0.00295685	0.420862
pk75269	3	116992134	116992534	3.49127	3.94537	2.82485	0.11304	0.00296764	0.421892
pk66936	20	55162698	55163098	4.01958	4.45148	3.40028	0.0963458	0.00297209	0.42202
pk100213	7	51906800	51907200	2.06232	2.87106	0.0525499	0.131454	0.00297829	0.422395
pk83967	4	169113761	169114161	3.86101	4.36493	3.07996	0.119222	0.00298304	0.422563
pk13720	10	65524865	65525265	2.71189	3.15498	2.06915	0.105703	0.00298878	0.422872
pk61766	2	191371815	191372215	2.46717	2.93408	1.77251	0.134164	0.00299497	0.423165
pk29557	13	35431750	35432150	2.68552	3.14442	2.00863	0.10645	0.00299798	0.423165
pk49066	18	20981451	20981851	4.88094	5.23022	4.41912	0.0773093	0.00302271	0.426148
pk63086	2	224935308	224935708	2.08571	1.13026	2.65551	-0.134387	0.00303191	0.42662
pk39646	16	3221564	3221964	3.45789	3.8764	2.86597	0.102954	0.00303668	0.42662
pk45927	17	46079956	46080356	3.0789	3.53007	2.41883	0.0950749	0.00303703	0.42662
pk20841	11	75459530	75459930	2.11016	2.6208	1.31259	0.133526	0.00304318	0.42662
pk83285	4	147224795	147225195	2.07388	2.66242	1.06307	0.145509	0.00304442	0.42662
pk8110	1	177841491	177841891	2.24674	2.79452	1.35287	0.13768	0.00304843	0.42662
pk95565	6	116362173	116362573	2.59417	3.16498	1.63582	0.130988	0.00305121	0.42662
pk28801	13	20500242	20500642	1.72796	2.34977	0.611422	0.13957	0.00305531	0.42669
pk41040	16	46956213	46956613	3.57473	3.99514	2.97897	0.102615	0.00306373	0.427364
pk53326	19	41521599	41521999	2.31424	2.92217	1.24307	0.147229	0.00307985	0.429108
pk52520	19	18597121	18597521	5.68645	6.05748	5.18567	0.0789005	0.00308394	0.429174
pk57277	2	64666313	64666713	2.61714	3.13794	1.79408	0.119666	0.00309383	0.430047
pk102537	7	123168286	123168686	2.98964	3.41005	2.39386	0.0890011	0.00314024	0.435986
pk100207	7	51780660	51781060	1.83768	2.37947	0.959952	0.142642	0.00316191	0.438482
pk110693	9	72086283	72086683	3.51329	3.92038	2.9441	0.0809354	0.00317234	0.439243
pk62695	2	216835149	216835549	3.15818	3.83808	1.82888	0.144692	0.00317815	0.439243
pk43644	17	6726305	6726705	3.521	4.0117	2.77164	0.10629	0.0031785	0.439243
pk66636	20	48990916	48991316	3.45012	3.87213	2.8511	0.10014	0.00319523	0.441043
pk63934	2	238640280	238640680	4.23729	4.66941	3.61757	0.0992367	0.00319957	0.441128
pk56344	2	42637877	42638277	2.88268	3.37897	2.12006	0.101237	0.00321859	0.44222
pk62003	2	197871267	197871667	2.98918	3.43128	2.3485	0.093244	0.00321869	0.44222
pk33538	14	69195314	69195714	2.18601	2.69418	1.39453	0.12985	0.00322868	0.44222
pk27444	12	107878015	107878415	3.57726	4.16452	2.57035	0.133082	0.00323016	0.44222
pk82546	4	115322633	115323033	3.96475	4.42558	3.28359	0.109156	0.0032311	0.44222
pk102553	7	123437156	123437556	2.6005	3.08824	1.85813	0.107517	0.00323424	0.44222
pk46432	17	55642557	55642957	2.14803	2.69767	1.24909	0.129728	0.0032343	0.44222
pk20610	11	72313230	72313630	3.22394	2.74464	3.58309	-0.0893235	0.00323729	0.44222
pk3059	1	41919475	41919875	3.36096	3.76326	2.80113	0.0874683	0.0032419	0.44234
pk112724	9	114809823	114810223	2.67199	3.21856	1.78138	0.128884	0.00324807	0.442535
pk10544	1	229850662	229851062	3.71118	4.10876	3.16053	0.0902664	0.00325259	0.442535
pk80577	4	57024637	57025037	3.57886	3.94472	3.08749	0.0900932	0.00325451	0.442535
pk8582	1	186565106	186565506	2.33449	2.89974	1.39208	0.115559	0.00325901	0.442641
pk35859	15	39990960	39991360	2.45234	2.98996	1.58569	0.108756	0.00326532	0.442991
pk40958	16	31264937	31265337	2.98781	3.3845	2.43887	0.0931054	0.00328057	0.443769
pk2254	1	28669853	28670253	2.11836	2.70048	1.12683	0.132558	0.00328513	0.443769
pk110715	9	72500357	72500757	3.99507	4.52422	3.15063	0.122874	0.00328563	0.443769
pk106537	8	72213301	72213701	3.91313	4.29157	3.39869	0.0707072	0.00328602	0.443769
pk83329	4	148605144	148605544	5.97299	6.22411	5.66874	0.03743	0.00329004	0.443807
pk108204	8	125820389	125820789	2.68443	3.17223	1.94192	0.115701	0.00330218	0.44494
pk45392	17	39656275	39656675	5.21073	5.53037	4.79951	0.0667154	0.00331462	0.44611
pk26916	12	94955746	94956146	4.62224	5.05538	4.00037	0.098498	0.00332388	0.446849
pk32891	14	56310718	56311118	2.69743	3.20578	1.90553	0.127855	0.00334841	0.449638
pk65960	20	36797506	36797906	4.36866	4.77622	3.79854	0.0789134	0.00339819	0.455807
pk98523	7	12536682	12537082	2.97197	3.40595	2.34837	0.106233	0.00340422	0.456101
pk23501	12	6389197	6389597	5.39738	5.69615	5.02012	0.0495769	0.00341217	0.45665
pk20872	11	75873358	75873758	3.98082	3.39886	4.39436	-0.0895014	0.00342842	0.458308
pk63231	2	228267684	228268084	3.84873	4.20687	3.37123	0.0668024	0.00343633	0.458848
pk37654	15	70820559	70820959	5.16318	5.48756	4.74405	0.0591372	0.00344465	0.459033
pk87047	5	82262290	82262690	2.67338	3.23351	1.74538	0.12725	0.00344545	0.459033
pk107212	8	98607982	98608382	3.381	3.7837	2.8204	0.0817629	0.00345239	0.459443
pk96409	6	138732408	138732808	4.94741	5.29071	4.49603	0.0652391	0.00348018	0.462247
pk84267	4	182459572	182459972	4.14739	4.58099	3.52458	0.0864838	0.00348222	0.462247
pk27188	12	102250726	102251126	3.54619	3.99325	2.89497	0.0894081	0.00348582	0.462247
pk21737	11	102480932	102481332	3.07729	3.5963	2.25879	0.103208	0.00349137	0.462247
pk31428	13	111212354	111212754	3.88285	4.27543	3.34178	0.0658914	0.00349293	0.462247
pk60594	2	160007874	160008274	4.2617	4.63929	3.74884	0.0668537	0.00350255	0.46263
pk81507	4	85048026	85048426	2.47848	3.03119	1.57113	0.119768	0.00350362	0.46263
pk66874	20	52730054	52730454	6.05296	6.43693	5.52818	0.0767716	0.0035143	0.463148
pk13966	10	72184923	72185323	4.61359	5.02665	4.03258	0.0808866	0.00351677	0.463148
pk6245	1	118113573	118113973	6.07128	6.4872	5.48456	0.0866384	0.00352417	0.463148
pk56562	2	46157565	46157965	4.06736	4.52316	3.39727	0.0972961	0.00352699	0.463148
pk97005	6	151325729	151326129	4.55868	4.92993	4.05749	0.0667187	0.00352985	0.463148
pk57793	2	74393713	74394113	1.86401	2.42803	0.925065	0.122419	0.00353096	0.463148
pk60721	2	162949484	162949884	3.63969	4.01461	3.13175	0.0686482	0.00356272	0.466799
pk35594	15	32325396	32325796	3.12539	3.65292	2.28513	0.113389	0.00357482	0.467592
pk34492	14	93110472	93110872	4.19861	4.66583	3.50327	0.105762	0.00357665	0.467592
pk24087	12	15854147	15854547	3.47072	3.89628	2.86446	0.0697043	0.00358854	0.46863
pk105629	8	38799183	38799583	2.86274	3.35353	2.11318	0.105548	0.00359765	0.469292
pk108648	8	134441095	134441495	6.04598	6.36028	5.64358	0.0524331	0.00360151	0.469292
pk7616	1	166572533	166572933	4.88582	5.21695	4.45531	0.0628311	0.00361763	0.470875
pk108983	8	143765017	143765417	3.70683	3.06564	4.14917	-0.0931378	0.00362379	0.471058
pk82379	4	110979842	110980242	3.26229	3.64932	2.73178	0.0823561	0.00362697	0.471058
pk72704	3	42054860	42055260	6.31334	6.6017	5.95257	0.0447426	0.00363466	0.47154
pk64571	20	5461844	5462244	4.00245	4.51113	3.20975	0.110513	0.00365273	0.473158
pk7836	1	169753205	169753605	3.06792	3.57908	2.26907	0.107176	0.00365816	0.473158
pk25426	12	53877413	53877813	6.51358	6.92102	5.94369	0.0830331	0.00366098	0.473158
pk99229	7	29085140	29085540	3.62792	4.0427	3.04349	0.0855759	0.00366307	0.473158
pk38230	15	79012269	79012669	2.99349	3.51978	2.15642	0.123467	0.00367361	0.473268
pk49383	18	30040087	30040487	4.41938	4.82635	3.85041	0.0622749	0.0036756	0.473268
pk42734	16	85368926	85369326	6.83075	7.0673	6.54765	0.0325339	0.00367588	0.473268
pk52760	19	33160876	33161276	5.02795	5.29675	4.69734	0.0453786	0.00368879	0.474415
pk112587	9	112281636	112282036	2.98036	3.39686	2.39247	0.08241	0.00371588	0.477381
pk6305	1	120040256	120040656	1.37909	2.12517	0	0.127156	0.00373395	0.478685
pk106517	8	71578995	71579395	5.34437	5.61137	5.01647	0.0379552	0.00373409	0.478685
pk82031	4	100506696	100507096	3.73543	4.22292	2.99364	0.100058	0.00374173	0.479148
pk92286	6	27198143	27198543	2.41099	2.92465	1.60593	0.111243	0.00376136	0.481035
pk69001	22	20285618	20286018	3.68063	4.15857	2.96098	0.103686	0.00376831	0.481035
pk55838	2	28668738	28669138	5.12775	5.46821	4.6813	0.0671567	0.00376862	0.481035
pk108016	8	122970780	122971180	4.46353	4.82852	3.97373	0.0603633	0.00377404	0.481209
pk102007	7	106263373	106263773	3.90596	4.29188	3.37754	0.0718911	0.00381478	0.485881
pk55441	2	20629304	20629704	4.70275	5.01397	4.3054	0.0435851	0.00383264	0.487564
pk101337	7	94876239	94876639	4.42927	4.86618	3.79953	0.0835477	0.00383621	0.487564
pk117417	X	71650319	71650719	4.27046	4.77885	3.47845	0.102646	0.0038509	0.488908
pk56778	2	49515288	49515688	2.46636	3.00509	1.59677	0.104951	0.00387629	0.491562
pk57943	2	82349578	82349978	4.13571	4.48905	3.66675	0.0682871	0.00388009	0.491562
pk109131	8	145222297	145222697	2.84656	2.07807	3.34529	-0.100898	0.00389607	0.49306
pk20334	11	68303307	68303707	3.66903	4.06559	3.12032	0.0806938	0.00394289	0.498454
pk77700	3	183024749	183025149	6.11076	6.37259	5.79064	0.0369112	0.00394726	0.498476
pk39858	16	8983528	8983928	3.04979	3.54065	2.30009	0.0984688	0.0039611	0.499693
pk58003	2	85245220	85245620	2.97906	3.38684	2.40851	0.0744907	0.00402224	0.506867
pk76005	3	132413850	132414632	5.08615	5.48701	4.52913	0.0694608	0.00402685	0.506909
pk53799	19	46573104	46573504	3.27292	3.68475	2.69436	0.0724383	0.00403557	0.507375
pk60709	2	162884190	162884590	5.21106	5.5007	4.84829	0.0419356	0.0040391	0.507375
pk26921	12	95001530	95001930	3.95785	4.50554	3.0642	0.10733	0.00405751	0.509148
pk18927	11	36318435	36318835	4.75065	5.20814	4.07685	0.085391	0.0040914	0.51286
pk3879	1	54882093	54882493	3.65	4.05483	3.08525	0.0663404	0.00410455	0.513965
pk56140	2	37843512	37843912	1.78211	2.36799	0.779335	0.102387	0.00411192	0.514346
pk56248	2	39407190	39407590	2.70527	3.26745	1.77153	0.100199	0.00412438	0.515361
pk106872	8	82339406	82339806	1.25969	2.06304	0	0.113453	0.00413214	0.515786
pk57658	2	71644292	71644692	1.7789	2.30703	0.937084	0.110258	0.00413648	0.515786
pk19613	11	61370634	61371034	5.06641	5.47154	4.50108	0.0728215	0.00414222	0.515961
pk77228	3	170317728	170318128	4.02583	4.46584	3.38958	0.07	0.00416004	0.517637
pk117928	X	116806652	116807052	2.69321	3.26916	1.71992	0.10856	0.0041722	0.518607
pk43094	16	89601403	89601803	3.81177	4.23068	3.21903	0.0730999	0.00419068	0.520359
pk37305	15	66301536	66301936	5.91367	6.20572	5.54709	0.043288	0.00419871	0.520811
pk54309	19	51472570	51472970	5.96956	6.27373	5.58364	0.0475864	0.00420595	0.521165
pk60836	2	168188852	168189252	3.2562	3.70032	2.61125	0.0848231	0.00422431	0.522893
pk21121	11	80232542	80232942	3.80589	4.20519	3.2519	0.0771119	0.00424373	0.524376
pk55605	2	25923127	25923527	5.49442	5.80154	5.10372	0.0447764	0.00424512	0.524376
pk31139	13	102275863	102276263	4.58622	4.99035	4.02284	0.0633783	0.00425108	0.524566
pk107812	8	119115970	119116370	5.42976	5.67538	5.13358	0.0276893	0.00426246	0.525386
pk77326	3	171569405	171569805	5.25207	5.49548	4.95908	0.0328425	0.00426657	0.525386
pk101549	7	99297307	99297707	3.65027	4.01426	3.16228	0.0576808	0.00427417	0.525662
pk5021	1	88201866	88202266	3.21912	3.68255	2.53223	0.0782715	0.00427767	0.525662
pk61119	2	172993193	172993593	2.10234	2.67225	1.14656	0.104647	0.00428826	0.52614
pk107829	8	119558810	119559210	3.51402	4.0078	2.75739	0.098461	0.00429396	0.52614
pk3247	1	44249324	44249724	5.47035	5.85096	4.95186	0.0674065	0.00429486	0.52614
pk10253	1	225881845	225882245	5.25149	5.54703	4.8794	0.0431408	0.00430734	0.527125
pk36494	15	51869165	51869565	2.67554	3.2121	1.81171	0.097702	0.00434547	0.531244
pk10310	1	226469850	226470250	2.63393	3.21159	1.65564	0.0974729	0.00435135	0.531416
pk59318	2	114461176	114461576	4.2079	4.64029	3.58761	0.0690555	0.00435635	0.531479
pk26333	12	76407882	76408282	3.47861	3.92669	2.82522	0.0700342	0.00436848	0.531522
pk106188	8	60374976	60375376	3.47952	3.86929	2.94381	0.0733684	0.00436927	0.531522
pk69167	22	23448509	23448909	3.62304	3.08754	4.0127	-0.0785667	0.00437013	0.531522
pk104828	8	22655914	22656314	2.9709	3.42414	2.30636	0.076894	0.00437511	0.531582
pk101231	7	92103397	92103797	3.6547	4.0874	3.03377	0.0774287	0.00438005	0.531639
pk28686	12	131963023	131963423	1.89409	2.52741	0.738458	0.112517	0.00439027	0.531956
pk97017	6	151446896	151447296	2.8977	3.34645	2.24285	0.0721549	0.00439163	0.531956
pk103380	7	143597405	143597805	3.91049	4.28501	3.40328	0.057582	0.0044066	0.533225
pk18159	11	15607604	15608004	1.96813	2.53107	1.03224	0.103235	0.00441897	0.534178
pk1148	1	16712901	16713301	2.33887	2.81818	1.61607	0.0806593	0.00442618	0.534354
pk53408	19	42289469	42289869	4.31667	4.65597	3.87222	0.0485485	0.00442943	0.534354
pk79644	4	23743284	23743684	4.52157	4.97838	3.84925	0.0817249	0.00444084	0.53475
pk24207	12	20164130	20164530	2.88123	3.38706	2.09551	0.0920374	0.00444172	0.53475
pk15091	10	94933677	94934077	3.27002	3.75199	2.54108	0.0792559	0.00445767	0.536127
pk40707	16	28205122	28205522	2.74672	3.18715	2.1096	0.0769344	0.0044682	0.536849
pk109967	9	22109003	22109403	5.23716	5.48811	4.93316	0.036271	0.00448333	0.53725
pk53842	19	46931921	46932321	4.44417	4.7664	4.02862	0.0586421	0.00448424	0.53725
pk32327	14	36769582	36769982	3.50875	3.873	3.02031	0.0580682	0.00448512	0.53725
pk79948	4	37654522	37654922	3.38016	3.79472	2.79616	0.0633677	0.00449249	0.537463
pk93508	6	43277790	43278190	2.28349	1.42903	2.81649	-0.0891365	0.00449595	0.537463
pk71506	3	11181989	11182389	6.05341	6.43385	5.53525	0.0632221	0.0045057	0.538087
pk42431	16	80917042	80917442	5.04856	5.38513	4.60877	0.0483715	0.00451658	0.538843
pk96781	6	147662569	147662969	4.12304	4.63914	3.31185	0.094164	0.00452509	0.539317
pk21915	11	110122587	110122987	2.9074	3.37045	2.22134	0.0693721	0.00453509	0.539967
pk66415	20	46196695	46197095	3.25694	3.6209	2.769	0.065476	0.00454932	0.54075
pk76464	3	146224424	146224824	5.97151	6.20142	5.69789	0.0259499	0.00455077	0.54075
pk57028	2	59911766	59912166	3.41755	3.88787	2.71523	0.0737684	0.00457538	0.54313
pk37191	15	64618639	64619039	3.34902	3.7469	2.79776	0.0744971	0.00459549	0.544972
pk111594	9	92301018	92301418	4.26958	4.57367	3.88379	0.0531932	0.00460744	0.545843
pk103642	7	151413159	151413559	4.27058	4.67269	3.71113	0.0673687	0.00461358	0.546027
pk74589	3	88558652	88559052	3.78071	4.2415	3.09963	0.0839591	0.00462122	0.546386
pk16613	10	123766913	123767313	2.67545	3.12411	2.0208	0.0801101	0.00463669	0.54767
pk91081	6	3695628	3696028	2.58867	3.09669	1.79757	0.0792317	0.00464554	0.548169
pk78614	3	197249105	197249505	4.49475	4.83801	4.04344	0.0474626	0.00465775	0.549064
pk51492	19	5846532	5846932	5.65686	5.98793	5.22645	0.0487907	0.00466896	0.549666
pk45058	17	35487958	35488358	2.47921	3.00706	1.63812	0.0855309	0.0046739	0.549666
pk23396	12	4396993	4397393	3.68997	4.10062	3.11374	0.0659172	0.00468258	0.549666
pk57411	2	66617995	66618395	3.57981	4.09256	2.77699	0.0945146	0.00468452	0.549666
pk68907	22	18917546	18917946	3.88427	4.32338	3.24993	0.0800264	0.00468601	0.549666
pk107655	8	109961030	109961430	5.77305	6.03986	5.44545	0.0311729	0.00470865	0.551777
pk105552	8	37763303	37763703	4.93431	5.27336	4.49028	0.0476895	0.00471975	0.552532
pk86625	5	72926586	72926986	3.90096	4.32353	3.30083	0.0699716	0.00473229	0.552932
pk113048	9	120535227	120535627	5.52172	5.80918	5.16237	0.036528	0.00473248	0.552932
pk29151	13	27698791	27699191	3.62937	4.16394	2.77078	0.0962718	0.00474406	0.553373
pk29625	13	39580682	39581082	1.51675	2.03363	0.703631	0.0976021	0.00474559	0.553373
pk96423	6	138844796	138845196	4.13865	4.59844	3.45979	0.0795254	0.00476531	0.555129
pk74917	3	107416636	107417036	3.26452	3.67353	2.69153	0.0713308	0.00477997	0.55629
pk101104	7	87237742	87238142	4.84411	5.15742	4.44332	0.041861	0.00478606	0.556453
pk17017	10	134199560	134199960	3.13742	2.55863	3.54936	-0.0815232	0.00479258	0.556666
pk44428	17	20604669	20605069	2.46339	2.91003	1.81306	0.0771199	0.00480755	0.557668
pk10647	1	231121590	231121990	3.18216	3.59059	2.61033	0.063523	0.0048106	0.557668
pk97819	6	169072658	169073058	3.77188	4.2454	3.06231	0.0757469	0.00482501	0.558792
pk86623	5	72919649	72920049	3.04228	3.46591	2.43997	0.0688666	0.00483111	0.558954
pk10964	1	236464809	236465209	2.63319	3.12539	1.88029	0.0845076	0.00483639	0.55902
pk5380	1	95077622	95078022	5.08842	5.43889	4.6245	0.0502928	0.00486529	0.561365
pk62030	2	198557973	198558373	2.00416	2.62592	0.887748	0.100264	0.00487059	0.561365
pk105511	8	37513018	37513418	3.17117	3.60073	2.55671	0.0685517	0.00487086	0.561365
pk63648	2	234667736	234668136	4.44517	4.84719	3.88587	0.0649554	0.00487568	0.561375
pk44513	17	25583370	25583770	2.66579	3.17137	1.88066	0.0861655	0.00490309	0.563983
pk4427	1	66758665	66759065	2.59155	3.164	1.62847	0.0969869	0.00494928	0.568212
pk97698	6	167814935	167815335	3.06163	3.56663	2.27795	0.0786143	0.00495168	0.568212
pk8180	1	179006227	179006627	2.81207	3.3344	1.98514	0.0781485	0.00495421	0.568212
pk80953	4	75281490	75281890	3.62397	4.13351	2.82913	0.0833455	0.00497211	0.56907
pk86604	5	72792719	72793119	4.02241	4.41324	3.48469	0.0537145	0.00497358	0.56907
pk112051	9	99540242	99540642	5.36657	5.66585	4.9885	0.0341528	0.00497607	0.56907
pk15541	10	101773355	101773755	3.14699	3.61367	2.45285	0.0768292	0.00499107	0.570236
pk110964	9	77882543	77882943	3.44659	3.80955	2.96046	0.0480394	0.00500349	0.571105
pk104326	8	9944570	9944970	3.82325	4.18278	3.34329	0.0487155	0.0050134	0.571687
pk74595	3	89796720	89797120	2.67467	3.41391	1.07832	0.0982696	0.00501928	0.571808
pk77391	3	172383599	172384387	3.22072	3.64176	2.62368	0.0728466	0.00503497	0.573045
pk94552	6	82271850	82272250	5.57722	5.84663	5.24568	0.0326901	0.00504803	0.573981
pk40602	16	24855827	24856227	4.89525	5.2409	4.4398	0.0517863	0.00507015	0.575571
pk106672	8	76466234	76466634	4.45213	4.75498	4.06833	0.0434348	0.00507171	0.575571
pk43241	17	1127621	1128021	5.2089	5.59708	4.67619	0.057165	0.00507918	0.575868
pk102364	7	116450481	116450881	6.03379	6.30991	5.692	0.0329872	0.00509427	0.576898
pk4668	1	76275766	76276166	2.6383	3.10907	1.93495	0.0700777	0.00509798	0.576898
pk31190	13	104008719	104009119	3.61249	4.024	3.03457	0.0533427	0.00511256	0.577997
pk40093	16	12740749	12741149	3.17339	3.67087	2.4079	0.0809559	0.00514499	0.581047
pk48548	18	7945899	7946299	5.27536	5.57879	4.89065	0.0400718	0.00514933	0.581047
pk40429	16	21214593	21214993	2.98967	3.47432	2.25452	0.0795213	0.00515451	0.58105
pk10236	1	225688293	225688693	4.08179	4.47339	3.54261	0.06306	0.00515914	0.58105
pk7601	1	165827892	165828292	3.3657	3.77695	2.78831	0.0575916	0.00518711	0.582924
pk108296	8	126660569	126660969	6.37664	6.63779	6.05753	0.0303979	0.00518835	0.582924
pk33507	14	68925662	68926062	5.19363	5.53891	4.73881	0.0505308	0.00519052	0.582924
pk96621	6	143660340	143660740	1.80062	2.26279	1.1165	0.0921452	0.00522179	0.585392
pk77540	3	177394669	177395069	3.5375	3.95398	2.94964	0.0565168	0.00522439	0.585392
pk26187	12	71137993	71138393	4.13567	4.59824	3.45067	0.0797115	0.00522729	0.585392
pk46542	17	57432387	57432787	2.34596	2.78711	1.70729	0.0691464	0.00524841	0.587203
pk90963	6	2839371	2839771	5.80725	6.04881	5.51695	0.0218933	0.0052584	0.587768
pk14491	10	80383514	80383914	6.38519	6.61193	6.11604	0.024545	0.00527493	0.589061
pk104543	8	17660797	17661197	4.11182	4.43179	3.70005	0.0406786	0.00528141	0.589229
pk85449	5	37738176	37738576	4.92815	5.2353	4.53742	0.0402937	0.00530584	0.591173
pk50138	18	54875259	54875659	4.37944	4.74793	3.88331	0.0547412	0.00530879	0.591173
pk46633	17	59142724	59143124	2.26597	2.72634	1.58584	0.0694528	0.00532686	0.592629
pk27223	12	103954339	103954739	5.89481	6.23906	5.44179	0.0493484	0.00533218	0.592666
pk42136	16	73080747	73081147	3.354	3.73677	2.83148	0.0568398	0.00535918	0.59489
pk56595	2	46456601	46457001	4.90973	5.26964	4.42908	0.055312	0.00536333	0.59489
pk21185	11	82766065	82766465	6.27628	6.52914	5.96948	0.0263883	0.00536722	0.59489
pk12656	10	29879497	29879897	2.83902	3.25811	2.24591	0.0614041	0.00538111	0.595834
pk92044	6	22521240	22521640	3.3296	3.87512	2.44185	0.0850279	0.00538578	0.595834
pk30983	13	99119574	99119974	3.55685	3.90063	3.10464	0.0443751	0.00540595	0.597509
pk12427	10	24830209	24830609	4.18103	4.67648	3.42041	0.0802275	0.00541383	0.597823
pk30932	13	97907094	97907494	4.1824	4.56939	3.65195	0.0544059	0.00543444	0.599541
pk110334	9	35673595	35673995	4.78655	5.25359	4.0916	0.072985	0.0054811	0.604128
pk77166	3	169476377	169476777	3.12735	3.47621	2.66628	0.0582414	0.00548821	0.604349
pk102576	7	124362683	124363083	2.85319	3.27323	2.25817	0.060818	0.00551714	0.606972
pk110159	9	33184982	33185382	3.87913	4.21513	3.44033	0.0516048	0.00555114	0.609213
pk1470	1	20251759	20252159	5.79481	6.0543	5.47818	0.0309566	0.00555247	0.609213
pk65756	20	33803029	33803429	4.71068	5.05232	4.26219	0.0498198	0.00555835	0.609213
pk102164	7	111533252	111533652	3.68545	4.18724	2.90955	0.0736977	0.00556043	0.609213
pk5854	1	111736689	111737089	4.52312	4.00737	4.90226	-0.0547271	0.00556317	0.609213
pk58375	2	97168643	97169043	4.0411	4.39454	3.57195	0.0475413	0.0055771	0.610175
pk12653	10	29867355	29867755	2.40523	2.93428	1.56104	0.0732615	0.00558474	0.610449
pk46274	17	49891885	49892285	3.55186	4.01396	2.8679	0.0696968	0.00559096	0.610566
pk86143	5	59968686	59969086	6.31789	6.55433	6.03497	0.0232416	0.00559625	0.610582
pk103643	7	151414433	151414833	3.23044	3.6849	2.56325	0.0715676	0.00561431	0.611991
pk55767	2	27851470	27851870	5.95601	6.19229	5.67331	0.0254614	0.00563761	0.613736
pk75518	3	123525697	123526097	2.69731	3.23535	1.82957	0.0855232	0.00564066	0.613736
pk33956	14	75938956	75939356	3.03965	3.47292	2.41751	0.0676798	0.0056586	0.615124
pk112925	9	117456395	117456795	4.09848	4.45168	3.62976	0.04395	0.00567056	0.61586
pk35807	15	39136442	39136842	3.24261	3.77197	2.39762	0.0767638	0.00568562	0.616932
pk87046	5	82228320	82228720	1.9681	2.51961	1.06404	0.0900181	0.00569757	0.617637
pk89040	5	140014570	140014970	4.49215	4.88456	3.95139	0.0579754	0.00570253	0.617637
pk56443	2	43722827	43723227	2.79814	3.27621	2.0782	0.0669336	0.00571046	0.617695
pk37518	15	69302718	69303118	3.15301	3.58066	2.54249	0.0581174	0.00571347	0.617695
pk64597	20	5638174	5638574	4.87782	5.20213	4.4588	0.0453435	0.00573226	0.619162
pk5984	1	113795757	113796157	4.95297	5.39543	4.31154	0.0635387	0.00574046	0.619485
pk4549	1	68630626	68631026	2.26082	2.74641	1.52349	0.0793874	0.00577423	0.62203
pk36495	15	51892314	51892714	4.90609	5.26171	4.43308	0.0491903	0.00577453	0.62203
pk79970	4	37828078	37828478	6.16741	6.40307	5.8856	0.0216894	0.00579001	0.623132
pk46739	17	61483080	61483480	3.16859	3.67586	2.37932	0.0707629	0.00582432	0.626256
pk45097	17	36086829	36087229	3.66381	3.23913	3.9915	-0.042401	0.0058346	0.626794
pk111886	9	96975796	96976196	4.46271	4.80152	4.0191	0.039746	0.00584699	0.627558
pk50640	18	71896250	71896650	4.17141	4.55713	3.64335	0.0538012	0.00586626	0.629047
pk107348	8	101523618	101524018	3.42402	3.83274	2.8516	0.058886	0.00587883	0.629047
pk30459	13	73614800	73615200	5.88188	6.13296	5.5777	0.0231606	0.00588144	0.629047
pk74384	3	73570146	73570546	3.24025	3.62439	2.71518	0.0524417	0.00588207	0.629047
pk96485	6	139866886	139867286	1.35782	1.94115	0.362681	0.088782	0.00589879	0.630268
pk110784	9	74305956	74306356	3.48295	3.96235	2.75995	0.0711755	0.00594681	0.634828
pk59151	2	112292990	112293390	2.85123	3.33379	2.12092	0.0585948	0.00595744	0.635372
pk8729	1	197744964	197745364	6.03035	6.3479	5.62258	0.0390761	0.00596262	0.635372
pk16491	10	121049095	121049495	2.63363	3.11179	1.9135	0.0710706	0.00597305	0.635912
pk4664	1	76191550	76191950	4.4538	4.80422	3.99	0.0384165	0.0059869	0.636816
pk80100	4	39544030	39544430	4.73115	5.03926	4.33883	0.0340866	0.00604996	0.642868
pk90135	5	167786803	167787203	2.86924	3.38081	2.06936	0.0740275	0.0060549	0.642868
pk97058	6	152416281	152416681	6.19579	6.46613	5.86285	0.0290683	0.00606004	0.642868
pk80093	4	39495975	39496375	2.49034	2.92682	1.86153	0.0685142	0.00607128	0.643486
pk31002	13	99239125	99239525	3.49124	4.00445	2.68731	0.0751237	0.00608229	0.644077
pk108143	8	124934285	124934685	6.64811	6.93078	6.29621	0.0322891	0.00612786	0.648325
pk70067	22	37409011	37409411	3.49993	3.86982	3.00124	0.0534369	0.00614703	0.649774
pk94046	6	53361567	53361967	2.87379	3.34231	2.17553	0.062857	0.00616648	0.650197
pk100733	7	75549730	75550130	6.04366	6.32092	5.70013	0.0290473	0.006167	0.650197
pk27589	12	110411230	110411630	3.11988	3.58061	2.43893	0.0584623	0.00616778	0.650197
pk58464	2	98703352	98703752	6.67445	6.91329	6.38807	0.0224317	0.00617295	0.650197
pk80299	4	45649191	45649591	3.83278	4.17696	3.37987	0.0439497	0.00619366	0.650961
pk181	1	2209461	2209861	2.6996	1.89817	3.2118	-0.0569249	0.00619634	0.650961
pk56160	2	38124582	38124982	4.16256	4.47531	3.7627	0.042918	0.00619665	0.650961
pk45857	17	45073665	45074065	2.58851	3.02348	1.96285	0.0624646	0.00621709	0.651216
pk72043	3	24551435	24551835	3.12814	3.60279	2.416	0.0653322	0.00621859	0.651216
pk116027	X	14427484	14427884	4.09156	4.52122	3.47689	0.0557972	0.00622322	0.651216
pk112984	9	118136469	118136869	2.50255	2.89409	1.96347	0.0573477	0.00622363	0.651216
pk42813	16	86008407	86008807	5.42873	5.84567	4.83997	0.056954	0.0062265	0.651216
pk2925	1	40236420	40237216	1.83516	0.701722	2.46199	-0.0811659	0.00623972	0.651544
pk50876	19	384820	385220	1.51079	2.09004	0.527792	0.0865636	0.00624062	0.651544
pk36456	15	51167389	51167789	1.85184	2.43854	0.846605	0.0750444	0.00624986	0.651935
pk26560	12	88061190	88061590	2.31221	2.77529	1.62608	0.0676343	0.00627333	0.653809
pk102771	7	129693821	129694221	3.06331	3.54343	2.33864	0.0581146	0.00628053	0.653985
pk33998	14	76376673	76377073	3.1089	3.57533	2.4153	0.056632	0.00628985	0.654196
pk57060	2	60643358	60643758	4.62542	4.9442	4.21562	0.0425481	0.00629358	0.654196
pk4210	1	61911143	61911543	2.65547	2.97246	2.24862	0.053581	0.00631838	0.656199
pk10012	1	220897396	220897796	3.1557	3.65532	2.38507	0.0691972	0.00634762	0.65866
pk94843	6	91168108	91168508	2.86502	3.40759	1.98519	0.0714793	0.00636895	0.660296
pk70886	22	46181307	46181707	3.60706	4.01973	3.02683	0.0525994	0.00638625	0.661512
pk13718	10	65498248	65498648	4.2162	4.61171	3.6695	0.0464481	0.00640761	0.663146
pk10885	1	235099857	235100257	4.60572	4.88398	4.26063	0.0306321	0.00641932	0.663779
pk76000	3	132261828	132262228	3.41097	3.88572	2.6986	0.0563787	0.00643787	0.665117
pk25027	12	49582147	49582547	4.56077	4.89377	4.12709	0.0384649	0.00644894	0.665268
pk27950	12	116978404	116978804	2.33214	2.86126	1.48778	0.0648142	0.00645053	0.665268
pk23125	12	217045	217445	4.48736	4.91654	3.87369	0.05869	0.00646446	0.666126
pk94758	6	89069889	89070289	2.46823	2.95669	1.72417	0.0655529	0.00647846	0.666924
pk110856	9	75093104	75093504	5.94739	6.1719	5.68138	0.0196479	0.00649165	0.666924
pk117769	X	106149543	106149943	2.44072	2.92476	1.70697	0.0662624	0.00649559	0.666924
pk50429	18	60334641	60335041	1.29999	0.00664967	1.97082	-0.0845171	0.00649812	0.666924
pk42588	16	83961202	83961602	2.97912	3.46107	2.25025	0.0707835	0.0065003	0.666924
pk42070	16	71780319	71780719	2.15151	2.61682	1.46044	0.0655441	0.00650857	0.667195
pk16034	10	112506107	112506507	3.57975	3.95929	3.06326	0.0414536	0.00651771	0.667557
pk83279	4	147169940	147170340	2.5055	3.03051	1.67171	0.07547	0.00653419	0.668216
pk80357	4	48250579	48250979	2.78726	3.2829	2.02618	0.061847	0.00653541	0.668216
pk29703	13	41308894	41309294	2.77843	3.24584	2.08262	0.0655411	0.00656831	0.671002
pk21122	11	80234130	80234530	3.42435	3.94937	2.59055	0.0703346	0.00658177	0.671798
pk8832	1	200123275	200123675	2.61391	3.00515	2.0754	0.0528832	0.00659212	0.672277
pk69979	22	36405037	36405437	3.40791	3.797	2.87348	0.0464952	0.00662553	0.674605
pk9727	1	212116134	212116534	4.4196	4.82278	3.85807	0.0533934	0.00663151	0.674605
pk105989	8	54521989	54522389	2.62321	3.14858	1.78853	0.0767371	0.006632	0.674605
pk104223	8	8300301	8300701	2.31772	2.83622	1.50049	0.0694901	0.00663778	0.674615
pk38358	15	81384503	81384903	3.08279	2.33532	3.57269	-0.0657249	0.00664588	0.674861
pk14357	10	77863021	77863421	2.33293	2.82784	1.5736	0.068241	0.00665343	0.67505
pk33062	14	59978982	59979382	2.8558	3.2809	2.2505	0.0539861	0.00667589	0.67675
pk40066	16	12169774	12170174	3.45582	3.91791	2.77187	0.060782	0.00669196	0.677412
pk32293	14	35871476	35871876	5.3806	5.70464	4.96205	0.037818	0.00669383	0.677412
pk48484	18	3816916	3817316	5.66056	5.90908	5.36012	0.0200465	0.00670275	0.677737
pk59186	2	112799003	112799403	3.97082	4.26758	3.59677	0.0346618	0.00674649	0.681579
pk107341	8	101486051	101486451	5.28878	5.66271	4.78267	0.0450318	0.00678275	0.68466
pk24863	12	46825172	46825572	3.76406	4.18066	3.17596	0.0542577	0.00680582	0.686405
pk103176	7	140048231	140048631	2.77033	3.27854	1.97877	0.063595	0.00681457	0.686704
pk26863	12	93788231	93788631	0.279222	1.06897	0	0.0792967	0.00682517	0.687189
pk105334	8	30473993	30474393	2.05733	2.65189	1.02816	0.0710599	0.00683668	0.687346
pk90017	5	160216415	160216815	3.22108	3.67238	2.56073	0.0530804	0.00683831	0.687346
pk106840	8	81937769	81938169	3.19137	3.58143	2.65511	0.0454122	0.00684597	0.687483
pk47054	17	65578768	65579168	4.93957	5.4233	4.20655	0.0658653	0.00685126	0.687483
pk71890	3	18258598	18258998	3.27428	3.6896	2.68876	0.0520979	0.00687929	0.689713
pk107247	8	99197597	99197997	3.21371	3.62467	2.63687	0.0482926	0.00689777	0.690891
pk99737	7	41098909	41099309	4.91737	5.52986	3.83148	0.0795622	0.00690348	0.690891
pk44552	17	25959789	25960189	2.94181	3.34881	2.3728	0.0480591	0.0069085	0.690891
pk16317	10	116642546	116642946	3.88118	4.24683	3.39018	0.0413941	0.00693899	0.693356
pk86180	5	60690089	60690489	2.67695	3.16236	1.94003	0.0583742	0.0069453	0.693402
pk9843	1	213969899	213970299	2.62444	3.05727	2.00322	0.056612	0.00698525	0.696805
pk48970	18	19862509	19862909	6.19863	6.45251	5.89032	0.0220588	0.00701402	0.69886
pk5020	1	88183964	88184364	5.86856	6.18851	5.45681	0.0331254	0.00702241	0.69886
pk67162	20	58425054	58425454	2.10046	2.60902	1.30804	0.0610251	0.00702561	0.69886
pk31022	13	99474219	99474619	5.38155	5.59439	5.13177	0.0170577	0.0070294	0.69886
pk115853	X	9541473	9541873	3.40669	3.80242	2.85958	0.0519892	0.00703638	0.698969
pk70466	22	41107501	41107901	5.66527	5.91438	5.36399	0.0206678	0.00705905	0.700634
pk72846	3	43825531	43825931	2.94529	2.2536	3.41087	-0.0564733	0.00706952	0.701087
pk62171	2	201530574	201530974	3.61595	4.04109	3.01058	0.0510555	0.00707559	0.701103
pk78014	3	187070494	187070894	4.63552	4.98553	4.17242	0.0352065	0.00716371	0.707881
pk18115	11	14655504	14655904	2.10137	2.55087	1.4449	0.0729685	0.00716501	0.707881
pk72247	3	31245810	31246210	5.14947	5.54416	4.60435	0.0461169	0.00717726	0.707881
pk49306	18	29070423	29071172	6.07657	6.37758	5.69573	0.0295474	0.00718021	0.707881
pk8668	1	193324281	193324681	4.77174	4.99992	4.50055	0.0229489	0.0071806	0.707881
pk116847	X	44927800	44928200	2.2634	1.47636	2.76976	-0.0600574	0.00718513	0.707881
pk1964	1	25832976	25833376	4.05461	4.45452	3.49945	0.0417729	0.00718591	0.707881
pk101543	7	99251368	99251768	3.90834	4.39961	3.15764	0.0667841	0.0071917	0.707881
pk65898	20	35838036	35838436	3.93203	4.34901	3.34315	0.0474087	0.00721974	0.709542
pk105490	8	37372910	37373310	3.19587	3.63821	2.55471	0.0617391	0.00722053	0.709542
pk113334	9	127496348	127496748	5.48246	5.74809	5.15663	0.0269394	0.00722952	0.709606
pk26908	12	94774272	94774672	2.28399	2.72969	1.63568	0.0551693	0.00723313	0.709606
pk86878	5	77967377	77967777	4.34386	4.64202	3.9676	0.0280581	0.00728041	0.713655
pk99710	7	39867159	39867559	3.30967	3.77123	2.6269	0.057652	0.00733359	0.718274
pk27272	12	104680560	104680960	6.56341	6.81393	6.26005	0.0213535	0.00736664	0.720574
pk45091	17	36068703	36069103	5.9641	6.21966	5.65331	0.0240273	0.00736921	0.720574
pk20416	11	69316206	69316606	2.78455	3.1481	2.29736	0.0535495	0.00737541	0.720587
pk87323	5	94728309	94728709	2.39699	2.90761	1.59947	0.0582735	0.0073821	0.720647
pk60710	2	162885697	162886097	3.04962	3.48465	2.42381	0.0465251	0.00738944	0.720771
pk67400	20	62580306	62580706	5.89455	6.16462	5.562	0.0264948	0.00744271	0.725371
pk112354	9	109479126	109479526	2.68509	3.13011	2.03822	0.0500343	0.0074549	0.725963
pk37508	15	69085469	69085869	5.43314	5.76649	4.99887	0.0359349	0.00747217	0.727048
pk57825	2	74775916	74776316	4.8952	5.14832	4.588	0.0244998	0.00748492	0.727692
pk81628	4	88161515	88161915	2.341	2.79142	1.68258	0.0526466	0.00750244	0.728205
pk59725	2	127927990	127928783	3.25273	3.62002	2.75876	0.0453409	0.00750603	0.728205
pk21910	11	110064995	110065395	4.70764	5.1147	4.13851	0.0450393	0.0075086	0.728205
pk113799	9	133338285	133338685	2.84859	3.29126	2.20672	0.054428	0.00752176	0.728701
pk110637	9	71322723	71323123	3.64238	4.03404	3.10305	0.0432484	0.00752599	0.728701
pk14714	10	86287215	86287615	4.20895	4.56597	3.73347	0.0394384	0.0075595	0.731349
pk83693	4	156324027	156324427	3.25692	3.73097	2.54617	0.0497028	0.00757988	0.732724
pk100296	7	55614508	55614908	4.68063	4.94949	4.34992	0.0247384	0.00759871	0.732945
pk10016	1	220924481	220924881	3.16733	3.56075	2.62465	0.0401214	0.0076046	0.732945
pk66663	20	49126582	49126982	6.92973	7.16952	6.64198	0.0189636	0.00762319	0.732945
pk18308	11	18022213	18022613	2.52312	2.92027	1.9733	0.0573881	0.0076302	0.732945
pk74243	3	71474652	71475052	2.83823	3.24651	2.26671	0.0497742	0.00763392	0.732945
pk42529	16	81974375	81975136	3.88606	4.19969	3.48474	0.0296569	0.00763846	0.732945
pk64592	20	5626113	5626513	3.35618	3.82705	2.65263	0.0545656	0.00764288	0.732945
pk6869	1	153736104	153736504	3.94959	4.29854	3.48836	0.0398873	0.00764695	0.732945
pk53362	19	41882379	41882779	3.64836	4.00513	3.17332	0.0352387	0.00765146	0.732945
pk90817	6	1016527	1016927	4.48772	4.77429	4.12974	0.0270192	0.00765362	0.732945
pk81638	4	88338113	88338513	4.6587	5.07423	4.07273	0.049764	0.00765464	0.732945
pk24497	12	29365969	29366369	4.45301	4.80848	3.98029	0.0342764	0.00765984	0.732945
pk66649	20	49057895	49058295	3.38749	3.79366	2.82009	0.0489754	0.00766244	0.732945
pk48552	18	8063139	8063539	2.69169	3.12315	2.07332	0.0610228	0.00767905	0.733943
pk109760	9	17936338	17936738	1.70658	2.31987	0.618096	0.0700762	0.00771306	0.735774
pk88146	5	123991664	123992064	6.56547	6.77912	6.31459	0.0150396	0.00771835	0.735774
pk58304	2	95971328	95971728	4.81133	5.2088	4.26088	0.0459155	0.00771951	0.735774
pk58140	2	86898737	86899137	4.61739	4.96124	4.16505	0.0313669	0.00772446	0.735774
pk67392	20	62520546	62520946	5.76875	6.15829	5.23346	0.0439949	0.00773321	0.735774
pk48096	17	79309558	79309958	5.11207	4.70197	5.43102	-0.0313094	0.0077354	0.735774
pk85213	5	30429165	30429565	1.61641	2.17755	0.685606	0.0714496	0.00775541	0.737087
pk92799	6	33577291	33577691	3.94545	3.44059	4.3187	-0.0434194	0.00777842	0.738682
pk86358	5	66845778	66846178	2.81349	3.28511	2.10825	0.0465415	0.00779796	0.739376
pk117716	X	103554772	103555172	3.2522	3.68675	2.62739	0.0457707	0.00779818	0.739376
pk59317	2	114413580	114413980	3.65273	4.01963	3.15947	0.0336678	0.00781078	0.73998
pk109868	9	20570714	20571114	3.7872	4.163	3.27765	0.0353082	0.00782957	0.740199
pk33937	14	75721101	75721501	6.9475	7.22516	6.60336	0.0245463	0.00783378	0.740199
pk71185	22	51195462	51195862	2.3434	2.69273	1.88152	0.0511602	0.00783443	0.740199
pk60285	2	151227876	151228276	3.77979	4.17449	3.23467	0.0391975	0.00783804	0.740199
pk63646	2	234665355	234665755	5.66544	5.92526	5.34833	0.0241487	0.0078451	0.740277
pk11249	1	245572861	245573261	3.1494	3.61751	2.45206	0.0553476	0.0078529	0.740424
pk96537	6	141239041	141239441	3.71448	4.11394	3.16019	0.0418038	0.00788742	0.743089
pk72460	3	37095963	37096363	3.92012	4.36664	3.27005	0.0456311	0.00794863	0.747457
pk112046	9	99428950	99429350	3.66556	4.05767	3.12539	0.0373726	0.0079488	0.747457
pk84666	5	557065	557465	4.60864	4.24691	4.89761	-0.0240863	0.00795589	0.747457
pk4101	1	59942960	59943360	3.67476	4.04441	3.17649	0.0414571	0.00796324	0.747457
pk66483	20	47304160	47304560	2.87055	3.31717	2.22027	0.0557112	0.00797081	0.747457
pk80867	4	74401273	74401673	2.21227	2.67999	1.5158	0.0561188	0.00797156	0.747457
pk110791	9	74373735	74374135	4.707	5.01198	4.31978	0.0234445	0.00797796	0.747466
pk38846	15	92008894	92009294	3.25092	3.63817	2.71999	0.0446936	0.00799737	0.748694
pk108459	8	129355960	129356360	1.98123	2.5117	1.13335	0.0547578	0.00800884	0.749177
pk29694	13	41185054	41185454	3.14435	3.52702	2.62202	0.0472878	0.00801995	0.749625
pk1125	1	16495079	16495479	5.0619	5.43629	4.55495	0.0408648	0.00804386	0.750407
pk3757	1	53143097	53143497	2.24075	2.74747	1.45284	0.0603198	0.0080488	0.750407
pk11914	10	12140310	12140710	2.58498	3.11346	1.74228	0.0540334	0.00805113	0.750407
pk29846	13	44550142	44550542	1.97338	2.48048	1.18454	0.0585633	0.0080536	0.750407
pk1960	1	25803965	25804365	2.54362	2.97217	1.93125	0.0493831	0.00806061	0.750471
pk97628	6	166754908	166755308	2.81021	3.22868	2.21835	0.0465437	0.00806811	0.750581
pk57899	2	77805575	77805975	1.98369	2.45355	1.28242	0.0538	0.00811007	0.753893
pk63935	2	238640719	238641119	3.27394	3.77147	2.50832	0.0560712	0.00812962	0.755119
pk80010	4	38225369	38225769	3.59292	3.99402	3.03545	0.0435993	0.00813857	0.75536
pk63001	2	223572597	223572997	3.60217	4.02648	2.99849	0.0481867	0.00816698	0.756296
pk66886	20	52817524	52817924	3.09683	3.47742	2.5784	0.0396652	0.0081676	0.756296
pk9538	1	208021569	208021969	5.98965	6.24936	5.6727	0.0224818	0.00816777	0.756296
pk111591	9	92284199	92284599	3.32626	3.83077	2.54378	0.0590297	0.00819882	0.758255
pk95923	6	129494102	129494502	2.17396	2.79403	1.06323	0.0668311	0.0082017	0.758255
pk107066	8	94896891	94897291	3.02264	3.49518	2.31531	0.0445802	0.00820826	0.758271
pk61681	2	189198490	189198890	2.82521	3.23537	2.24995	0.0439714	0.00824102	0.760705
pk45561	17	41096233	41096633	3.0069	3.52755	2.18425	0.057564	0.00829392	0.764631
pk54297	19	51380222	51380622	3.30012	3.59032	2.93646	0.0339819	0.00829643	0.764631
pk113316	9	127315007	127315407	2.86271	3.27617	2.2809	0.044505	0.00831717	0.765126
pk41977	16	70185747	70186147	3.13122	3.56301	2.51215	0.048198	0.00832769	0.765126
pk60635	2	160966468	160966868	3.3027	3.65471	2.8361	0.0354234	0.0083312	0.765126
pk12014	10	13819945	13820345	2.22813	2.73249	1.446	0.0521244	0.00833494	0.765126
pk2148	1	27633400	27633800	4.14865	3.58598	4.5524	-0.0453371	0.00834261	0.765126
pk9937	1	218841616	218842016	2.31141	3.01324	0.890314	0.0697824	0.00834691	0.765126
pk39960	16	10832624	10833024	4.58276	4.91561	4.14935	0.0307034	0.00835053	0.765126
pk76913	3	158486424	158486824	3.14447	3.52116	2.63328	0.0366242	0.00835337	0.765126
pk80120	4	39923998	39924398	3.09224	3.50277	2.51625	0.0409922	0.00839158	0.768034
pk86076	5	58617955	58618355	3.92013	4.32031	3.36444	0.0367934	0.00840817	0.768648
pk95387	6	111004408	111004808	3.07276	3.47855	2.50612	0.0399114	0.0084202	0.768648
pk33031	14	59542214	59542614	2.50156	3.00217	1.72853	0.0501418	0.00842056	0.768648
pk71251	3	4692232	4692632	4.51107	4.95053	3.87597	0.0495699	0.00842419	0.768648
pk85972	5	56731553	56731953	5.79611	6.07195	5.45476	0.0229276	0.00845353	0.770682
pk110484	9	37937040	37937440	2.22951	2.74692	1.41502	0.0516345	0.00845948	0.770682
pk80216	4	41214589	41214989	4.29231	4.66611	3.78643	0.0333207	0.008471	0.77114
pk16501	10	121155475	121155875	3.22791	3.63066	2.66721	0.0390914	0.00848111	0.771304
pk18270	11	17278802	17279202	2.93469	2.24206	3.4007	-0.0474482	0.0084858	0.771304
pk61731	2	190992441	190992841	2.92188	3.46044	2.05276	0.0570092	0.00850373	0.772343
pk101256	7	92395904	92396304	4.80381	5.10791	4.41799	0.0255718	0.0085354	0.774585
pk5349	1	94789630	94790030	3.38745	3.79244	2.82239	0.0375057	0.00854147	0.774585
pk38217	15	78748139	78748539	2.37907	2.82212	1.73639	0.0492933	0.00858884	0.777739
pk100635	7	73693958	73694358	5.36518	5.57577	5.11851	0.0156462	0.00859335	0.777739
pk61992	2	197738184	197738584	2.16484	2.71589	1.26204	0.0522143	0.00859591	0.777739
pk49618	18	39211718	39212118	1.28395	1.78899	0.50017	0.067367	0.0086158	0.778344
pk72142	3	28181620	28182020	5.00221	5.31525	4.60188	0.0267391	0.00861822	0.778344
pk53523	19	43841885	43842285	3.42506	2.85129	3.83447	-0.0448122	0.00862225	0.778344
pk20909	11	76480673	76481073	6.88681	7.15055	6.56383	0.0218322	0.00863077	0.778514
pk52252	19	15939484	15939884	5.77171	6.04952	5.42733	0.0236716	0.00863755	0.778514
pk89323	5	145387545	145387945	4.58899	4.89519	4.1998	0.026121	0.00864901	0.778514
pk11449	10	1255218	1255618	2.83159	2.31447	3.21148	-0.0442511	0.00865038	0.778514
pk40232	16	16176786	16177186	3.27193	3.78913	2.45799	0.0575427	0.00867418	0.779619
pk100890	7	79035663	79036063	2.3339	2.79973	1.64167	0.047958	0.00867579	0.779619
pk94503	6	80381274	80381674	5.95772	6.21916	5.63817	0.0201723	0.00870046	0.780734
pk75400	3	121657131	121657531	2.42077	2.90152	1.69466	0.0459676	0.00870577	0.780734
pk14803	10	88832224	88832624	2.91219	3.44003	2.07113	0.0580885	0.00871132	0.780734
pk88718	5	134682040	134682440	5.09264	5.38486	4.72579	0.0241382	0.0087145	0.780734
pk67503	21	16738327	16738727	2.03452	2.59421	1.1078	0.0544184	0.00874129	0.781141
pk16588	10	123185337	123185737	2.62215	3.08704	1.93197	0.0498706	0.00874468	0.781141
pk79555	4	20434713	20435113	4.78714	5.06205	4.44722	0.0188525	0.00875573	0.781141
pk89034	5	139975125	139975525	2.75704	3.14659	2.22173	0.0383542	0.00875774	0.781141
pk104245	8	8542948	8543348	5.28489	5.67261	4.75307	0.0402553	0.00876185	0.781141
pk29477	13	33782406	33782806	3.04261	3.46441	2.44404	0.0420132	0.00876642	0.781141
pk60455	2	157551615	157552015	2.59403	2.98236	2.06104	0.0404431	0.00877124	0.781141
pk87237	5	90514995	90515395	4.52986	4.94413	3.94641	0.0433865	0.00877169	0.781141
pk101554	7	99350066	99350466	5.54085	5.80863	5.21178	0.022048	0.00877886	0.781193
pk39086	15	99289909	99290309	2.40799	2.85569	1.75538	0.0460431	0.00880246	0.782707
pk41260	16	52327166	52327566	4.19359	4.55562	3.70913	0.0341005	0.00883409	0.78457
pk71984	3	23686305	23686705	3.24933	3.65318	2.68649	0.0370686	0.00883784	0.78457
pk41335	16	53766354	53766754	4.70927	4.99033	4.35988	0.0260563	0.0088448	0.78457
pk17544	11	6164875	6165275	1.18909	1.78893	0.143494	0.0650259	0.00884985	0.78457
pk60875	2	169067670	169068070	6.3152	6.52646	6.0676	0.0145036	0.00886395	0.785233
pk107617	8	107840865	107841265	2.54431	2.96737	1.94318	0.0410708	0.00887682	0.785419
pk110502	9	38033944	38034344	3.91158	4.43014	3.09421	0.0563107	0.00887928	0.785419
pk8177	1	178971961	178972361	4.36784	4.63686	4.03688	0.0204175	0.00890705	0.786622
pk61973	2	197141160	197141560	6.34285	6.5926	6.04063	0.0183941	0.00891185	0.786622
pk108000	8	122754090	122754490	3.96717	4.34686	3.45042	0.0392547	0.0089169	0.786622
pk36377	15	49086902	49087302	3.12236	3.48212	2.64199	0.0371056	0.00892489	0.786622
pk13984	10	72394331	72394731	2.58379	1.95207	3.02165	-0.0478976	0.00893756	0.786622
pk102534	7	122993007	122993407	2.53666	3.04878	1.7354	0.0469643	0.00893917	0.786622
pk110503	9	38047630	38048030	5.88193	6.11091	5.60962	0.0149639	0.00893965	0.786622
pk41570	16	58533805	58534205	5.49893	5.78106	5.14788	0.0227478	0.00895495	0.786622
pk2965	1	40628363	40628763	3.35837	3.80967	2.69803	0.0432706	0.00896331	0.786622
pk4795	1	83647903	83648303	1.65276	2.39301	0.0512568	0.0613484	0.00896501	0.786622
pk36308	15	45868840	45869240	2.36323	2.7929	1.74857	0.0496769	0.00896577	0.786622
pk3032	1	41509817	41510217	3.98507	4.37675	3.44572	0.0343224	0.00898821	0.788008
pk85638	5	42950711	42951111	6.21851	6.41443	5.99174	0.0121872	0.00901262	0.789566
pk46357	17	54838809	54839209	2.64711	3.10332	1.9761	0.0520037	0.00905128	0.791174
pk7436	1	161941629	161942029	2.08652	1.24805	2.61336	-0.0519413	0.00905342	0.791174
pk1975	1	25899262	25899662	3.85745	4.18756	3.42867	0.0284882	0.00905807	0.791174
pk32858	14	55903263	55903663	3.36586	3.72047	2.89465	0.033328	0.00905955	0.791174
pk19317	11	56693750	56694150	2.39797	2.92728	1.55311	0.0541196	0.00907334	0.791174
pk109541	9	6944932	6945332	4.18624	4.58826	3.62697	0.0423469	0.00907675	0.791174
pk10446	1	228611112	228611512	4.51386	4.94422	3.89775	0.0449729	0.00907763	0.791174
pk72207	3	30586262	30586662	3.65062	4.21294	2.71648	0.0637148	0.00912182	0.792765
pk73891	3	63121175	63121575	2.80434	3.33544	1.95483	0.0594072	0.00913446	0.792765
pk88757	5	135076076	135076476	1.26245	1.87268	0.183847	0.0603655	0.00913474	0.792765
pk102258	7	114646114	114646514	3.8143	4.22527	3.23744	0.0418268	0.00913592	0.792765
pk66416	20	46197558	46197958	2.76994	3.2807	1.97205	0.0500602	0.00914717	0.792765
pk97186	6	155840434	155840834	2.30259	2.72504	1.70269	0.0512448	0.00914717	0.792765
pk106288	8	62672623	62673023	5.60015	5.90703	5.20984	0.0257861	0.00914719	0.792765
pk64840	20	11093420	11093820	2.81368	3.276	2.12925	0.0488859	0.00914932	0.792765
pk11979	10	13188339	13188739	2.45045	1.78138	2.90577	-0.0449804	0.00916141	0.793234
pk12675	10	30084620	30085020	4.15969	4.44416	3.80498	0.0259273	0.00917134	0.793515
pk102351	7	116412535	116412935	5.32982	5.56001	5.05579	0.0172543	0.00920537	0.79576
pk81523	4	85582670	85583070	2.81479	3.21034	2.26802	0.0364085	0.0092107	0.79576
pk19315	11	56674187	56674587	4.55229	4.85637	4.16653	0.0247966	0.00924064	0.797766
pk59762	2	128419514	128419914	4.09143	4.5362	3.44512	0.0488242	0.00925821	0.798703
pk98699	7	16968907	16969307	3.29175	3.65414	2.80663	0.0391609	0.00926647	0.798835
pk25212	12	51962030	51962430	0.967798	1.57659	0	0.0623666	0.00927809	0.798918
pk15832	10	105591546	105591946	4.09264	4.54681	3.42608	0.0467947	0.0092809	0.798918
pk116430	X	30969110	30969510	2.47996	1.82182	2.93025	-0.0432831	0.00930065	0.800038
pk105503	8	37457308	37457708	4.6758	5.0769	4.11832	0.0377651	0.00932481	0.801535
pk6590	1	149333815	149334215	0.0530684	0	0.837567	-0.0629114	0.00933921	0.802192
pk91093	6	3872592	3872992	2.57984	2.98476	2.01491	0.0427584	0.00936505	0.803592
pk9427	1	206885421	206885821	4.10997	4.52424	3.52655	0.0374859	0.00936904	0.803592
pk36903	15	59879265	59879665	6.25483	6.47725	5.99176	0.0141911	0.00939526	0.805259
pk81437	4	83755088	83755488	5.6876	5.9755	5.32755	0.0214237	0.00941333	0.806225
pk74878	3	105540239	105540639	2.92716	3.36177	2.30224	0.0405711	0.00943909	0.807585
pk18951	11	36499330	36499730	1.82652	2.3189	1.07321	0.0515752	0.00944281	0.807585
pk66973	20	55785071	55785471	4.06197	4.36583	3.67654	0.0249386	0.00945088	0.807693
pk4502	1	68174270	68174670	6.06066	6.29729	5.77747	0.0176109	0.00946503	0.80832
pk34489	14	93077129	93077529	4.4276	4.76989	3.97798	0.0289644	0.0094744	0.808539
pk103626	7	151293012	151293412	3.15517	3.51746	2.67026	0.034763	0.00948424	0.808797
pk4063	1	59395371	59395771	5.90948	6.13009	5.64895	0.014513	0.00950683	0.810142
pk62453	2	207821565	207821965	2.78966	3.26961	2.06541	0.0473717	0.00951408	0.810178
pk112989	9	118352333	118352733	3.28211	3.67462	2.74118	0.0395639	0.00953276	0.811187
pk19271	11	48014999	48015399	5.70339	6.05014	5.24602	0.0311439	0.00954031	0.811247
pk79149	4	8183486	8183886	6.10623	6.35775	5.8014	0.0187754	0.00955699	0.812084
pk559	1	8307849	8308249	4.89699	5.27617	4.38118	0.0328258	0.00963879	0.818229
pk59401	2	118738413	118738813	3.68169	4.1494	2.98522	0.0490998	0.00964309	0.818229
pk97517	6	160875358	160875758	2.527	2.86734	2.08075	0.0409441	0.00966565	0.819558
pk26304	12	76178373	76178773	2.76887	3.20549	2.13975	0.0409885	0.00968266	0.820414
pk88181	5	124363005	124363405	5.99595	6.26752	5.66112	0.020239	0.00972481	0.823397
pk107530	8	104123695	104124095	2.62362	2.98395	2.1422	0.0383208	0.00973639	0.82379
pk67497	21	16594298	16594698	2.51928	2.93664	1.92968	0.0456594	0.00981609	0.829598
pk30936	13	97927045	97927445	4.37413	4.74568	3.8724	0.036007	0.00982273	0.829598
pk17527	11	5433382	5433782	1.30382	1.8827	0.321923	0.0598335	0.009826	0.829598
pk89435	5	148244119	148244519	3.06629	3.5862	2.24551	0.0504552	0.00983681	0.829921
pk26164	12	70802776	70803176	1.50667	2.04838	0.629146	0.059257	0.00984687	0.830179
pk12914	10	34871227	34871627	2.45699	2.91223	1.78811	0.0504234	0.0098561	0.830368
pk111098	9	80159407	80159807	1.99791	2.45781	1.3188	0.0517795	0.00986452	0.830488
pk73417	3	52529749	52530149	2.91518	2.13333	3.41943	-0.040743	0.00988457	0.831586
pk110059	9	27182376	27182776	2.57782	2.96858	2.04021	0.0376949	0.00989472	0.83185
pk92001	6	21538230	21538630	3.31057	3.69575	2.78353	0.0344807	0.00994732	0.835681
pk36474	15	51475286	51475686	4.6176	4.99133	4.11186	0.0318767	0.00995704	0.835905
pk106947	8	86544557	86544957	5.08196	5.3457	4.75898	0.0175623	0.00997108	0.836492
pk102102	7	107981222	107981622	3.79009	4.23917	3.13454	0.0441602	0.00998083	0.836659
pk85979	5	56988889	56989289	4.61326	4.92603	4.21337	0.0193945	0.0100005	0.836659
pk69895	22	35466479	35466879	3.47183	3.92883	2.79911	0.0485947	0.0100053	0.836659
pk114480	GL000224.1	13426	13826	1.31226	0.608176	1.78337	-0.0569567	0.0100068	0.836659
pk57874	2	75621875	75622275	3.32836	3.70084	2.82492	0.0342317	0.0100083	0.836659
pk36422	15	50459310	50459710	2.61263	3.05763	1.9658	0.0410552	0.0100252	0.83748
pk106453	8	70231105	70231505	1.74297	2.26908	0.90636	0.051545	0.0100335	0.837582
pk62241	2	202304895	202305295	4.80625	5.15075	4.35279	0.0291342	0.0100692	0.839973
pk37745	15	72024975	72025375	5.18324	5.51947	4.74404	0.026422	0.0100998	0.841937
pk102507	7	121870815	121871215	2.53717	3.04209	1.75368	0.0540345	0.0101331	0.843502
pk17901	11	12051511	12051911	3.12345	3.47129	2.66415	0.0357802	0.0101399	0.843502
pk26697	12	90421692	90422092	3.42408	3.89692	2.71606	0.0428126	0.0101399	0.843502
pk22917	11	129304569	129304969	3.43678	3.87228	2.81	0.0457409	0.0101549	0.843622
pk96247	6	136742841	136743241	2.90571	3.27071	2.41591	0.0322354	0.0101556	0.843622
pk75399	3	121635062	121635462	2.16159	2.67203	1.36451	0.0466636	0.0101672	0.843994
pk39523	16	2209299	2209699	5.28464	5.58496	4.90491	0.0241318	0.0101841	0.844814
pk112643	9	113151662	113152062	3.83953	4.28445	3.19288	0.0389908	0.0101998	0.845524
pk16490	10	121030999	121031399	7.19157	7.45414	6.87035	0.0191975	0.0102445	0.848637
pk54932	2	9414865	9415265	2.8692	3.29749	2.25736	0.0346482	0.0102806	0.851029
pk34360	14	90996891	90997291	2.59721	3.04585	1.9426	0.0408583	0.0102899	0.851212
pk117062	X	50300838	50301238	3.86442	4.2727	3.29288	0.0405027	0.0103209	0.853179
pk48456	18	3593886	3594286	5.846	6.04613	5.61358	0.0132142	0.0103441	0.854499
pk1323	1	18857443	18857843	4.23554	4.5301	3.86499	0.0224687	0.0103683	0.855907
pk25815	12	63179681	63180081	4.12037	4.56635	3.47146	0.0401984	0.0103837	0.856322
pk37151	15	64134150	64134550	3.47991	3.78424	3.09373	0.026069	0.0103915	0.856322
pk28091	12	120154377	120154777	5.02067	5.26832	4.72152	0.0171701	0.0103952	0.856322
pk18942	11	36395095	36395495	4.55416	4.84345	4.19191	0.0196543	0.0104028	0.856322
pk116690	X	40888543	40888943	3.05456	3.53299	2.33379	0.0439916	0.0104149	0.856322
pk111903	9	97342858	97343258	2.09397	2.54651	1.43095	0.043438	0.0104219	0.856322
pk60991	2	170584979	170585379	4.55508	4.91335	4.07735	0.0287044	0.0104268	0.856322
pk59193	2	112945628	112946028	2.90033	3.28126	2.38124	0.0356589	0.0104311	0.856322
pk109373	9	4277711	4278111	2.99295	3.46371	2.28964	0.0390766	0.0104494	0.85723
pk105343	8	30583413	30583813	4.17752	4.52766	3.71422	0.0265734	0.0104708	0.858394
pk15634	10	102973413	102973813	4.40587	4.71943	4.00467	0.0209635	0.0105182	0.860192
pk99359	7	30682334	30682734	1.93412	2.44403	1.13837	0.0437486	0.0105188	0.860192
pk104947	8	25032684	25033084	5.65157	5.9591	5.26023	0.0226109	0.0105198	0.860192
pk75404	3	121698680	121699080	3.45609	3.90284	2.80554	0.0383222	0.0105288	0.860192
pk77042	3	164846567	164846967	2.27076	2.69113	1.67506	0.0423698	0.010536	0.860192
pk101670	7	100429299	100429699	3.36448	3.84029	2.6497	0.0467085	0.0105362	0.860192
pk40257	16	17321055	17321455	5.62856	5.95483	5.20625	0.0265293	0.0105452	0.860336
pk62604	2	211381923	211382323	2.76126	3.27063	1.96682	0.0412736	0.010563	0.860948
pk80889	4	74595265	74595665	3.3558	3.6874	2.92451	0.0274743	0.0105672	0.860948
pk79736	4	25542308	25542708	2.9994	3.41843	2.40642	0.0351592	0.0105819	0.861079
pk64584	20	5549705	5550105	2.80912	3.25248	2.16578	0.0346491	0.0105833	0.861079
pk7623	1	166871472	166871872	5.47894	5.82744	5.01852	0.0293123	0.0106014	0.861525
pk49725	18	43773016	43773416	4.07646	4.56547	3.33109	0.0475721	0.0106139	0.861525
pk41022	16	46761596	46761996	2.84694	3.27505	2.23546	0.0408116	0.0106144	0.861525
pk84319	4	184344368	184344768	3.05091	3.46866	2.46051	0.0335665	0.0106183	0.861525
pk29013	13	24845532	24845932	3.5211	3.92695	2.95436	0.030657	0.0106253	0.861525
pk59373	2	117679987	117680387	3.40538	3.8163	2.82861	0.035065	0.0106323	0.861525
pk68433	21	43991121	43991521	3.11631	2.4122	3.58742	-0.048642	0.0106622	0.863133
pk50577	18	67949847	67950247	3.30505	3.75745	2.64231	0.0419089	0.0106667	0.863133
pk6583	1	149291114	149291514	3.5972	3.97238	3.0888	0.0352009	0.010678	0.863456
pk49109	18	21273798	21274198	4.37181	4.72905	3.89593	0.0273311	0.0107215	0.865183
pk101230	7	92096005	92096405	4.09392	4.5659	3.38787	0.0451729	0.0107243	0.865183
pk60719	2	162946613	162947013	4.59915	4.85011	4.29515	0.01592	0.0107344	0.865183
pk72810	3	43222807	43223207	6.3863	6.69408	5.99453	0.0245093	0.0107357	0.865183
pk91740	6	16236855	16237255	3.11538	3.54787	2.49487	0.0339821	0.0107358	0.865183
pk101429	7	97739890	97740290	4.41719	4.7574	3.97115	0.0295901	0.0107452	0.865351
pk40237	16	16238229	16238629	3.58115	4.05664	2.8671	0.0472348	0.0107616	0.866085
pk49501	18	33036359	33036759	5.43294	5.74278	5.03783	0.0227004	0.0107718	0.866319
pk76065	3	133867434	133867834	2.78698	3.27408	2.0461	0.0415572	0.0107882	0.867051
pk53327	19	41524988	41525388	2.13056	2.53986	1.55701	0.0483309	0.0108004	0.867441
pk60368	2	153374540	153374940	4.20273	4.63394	3.58487	0.0376284	0.0108185	0.868312
pk72966	3	46014162	46014562	2.969	3.46785	2.20022	0.0432522	0.0108433	0.869717
pk32889	14	56302715	56303115	3.26257	3.79621	2.4064	0.0471486	0.0108598	0.87045
pk60189	2	148567067	148567467	4.79592	5.0263	4.52162	0.0155668	0.0108785	0.871293
pk69050	22	21305446	21305846	4.79385	5.08561	4.42773	0.0217436	0.010885	0.871293
pk72132	3	27981424	27981824	1.95244	2.28835	1.51379	0.0421187	0.0109121	0.872307
pk42904	16	87746019	87746419	3.13805	2.76397	3.43484	-0.0300482	0.0109201	0.872307
pk102214	7	112556466	112556866	0.256495	1.01887	0	0.0563076	0.0109252	0.872307
pk100313	7	55842434	55842834	2.6272	3.05538	2.01557	0.0428199	0.0109271	0.872307
pk72761	3	42552684	42553084	4.07648	4.56017	3.34355	0.0453866	0.0109463	0.873253
pk42539	16	82068563	82068963	6.30693	6.51062	6.06968	0.0116495	0.0109896	0.876123
pk2140	1	27488099	27488499	5.89721	6.17659	5.55041	0.0197317	0.0110156	0.8776
pk76335	3	141658972	141659372	5.85693	6.06816	5.60938	0.0129301	0.0110631	0.880796
pk560	1	8319092	8319492	5.9693	6.2117	5.67778	0.0148151	0.0110883	0.882213
pk80660	4	62377445	62378196	3.56707	3.9001	3.13334	0.024202	0.0111263	0.884638
pk13444	10	60051301	60051701	3.11399	3.41746	2.72921	0.027491	0.0111449	0.88553
pk96414	6	138787688	138788088	2.4972	3.01867	1.67245	0.0483661	0.0111678	0.886633
pk53521	19	43836761	43837161	2.84644	2.2779	3.25319	-0.0416092	0.0111817	0.886633
pk104887	8	23405235	23405635	4.10864	4.4916	3.58576	0.0283484	0.0111876	0.886633
pk39263	15	102328603	102329003	0.925905	1.66851	0	0.055704	0.0111932	0.886633
pk22364	11	118313601	118314001	4.61059	4.95374	4.15947	0.0242487	0.0111962	0.886633
pk1405	1	19751041	19751441	2.93327	3.33896	2.36681	0.0355619	0.0112185	0.88781
pk98494	7	12106145	12106545	6.89128	7.15169	6.57328	0.0172764	0.011248	0.888804
pk58587	2	101401151	101401551	4.64525	4.99908	4.17543	0.0279069	0.0112515	0.888804
pk54492	19	55739988	55740388	3.30532	3.63799	2.8722	0.0296569	0.0112565	0.888804
pk42340	16	78233208	78233608	3.88001	4.26316	3.35678	0.0258437	0.0112629	0.888804
pk99587	7	36329773	36330173	6.02453	6.2439	5.76571	0.0128417	0.0112802	0.888804
pk72042	3	24549909	24550309	3.86131	4.23403	3.35742	0.0313694	0.0112811	0.888804
pk81064	4	76841222	76841622	5.45753	5.74547	5.09743	0.0180611	0.0112874	0.888804
pk86451	5	68566595	68566995	3.12721	3.51117	2.60248	0.0356301	0.011291	0.888804
pk100321	7	56087777	56088177	2.32115	2.83771	1.50881	0.0400797	0.0113191	0.88935
pk30056	13	48695255	48695655	1.88263	2.31073	1.27117	0.0429349	0.0113193	0.88935
pk17971	11	12745685	12746085	5.11546	5.37699	4.79578	0.0168126	0.0113219	0.88935
pk75361	3	120210913	120211313	3.46259	3.83283	2.96324	0.0255746	0.0113279	0.88935
pk90262	5	171662326	171662726	4.17783	4.44998	3.84213	0.0205681	0.0113466	0.890232
pk92466	6	29932621	29933021	4.74265	4.99221	4.4407	0.0176819	0.011383	0.891938
pk113058	9	121201206	121201606	4.1071	4.43713	3.67846	0.0206246	0.0113834	0.891938
pk72919	3	45248082	45248482	2.82972	3.23425	2.26556	0.0330064	0.0114014	0.89254
pk29738	13	41712127	41712527	3.13684	3.50137	2.64788	0.0305383	0.0114061	0.89254
pk88564	5	132352447	132352847	4.9837	5.30159	4.57537	0.0219486	0.0114221	0.893206
pk21251	11	85502379	85502779	4.99304	5.33503	4.54395	0.0254844	0.0114464	0.894181
pk100291	7	55514364	55514764	2.3054	2.88861	1.31066	0.04798	0.0114497	0.894181
pk22853	11	128342070	128342470	5.06634	5.35056	4.71204	0.0196452	0.0115079	0.898138
pk40840	16	30066361	30066761	4.69191	5.01835	4.26931	0.0238616	0.0115232	0.898738
pk83423	4	150031689	150032089	4.86006	5.19483	4.42335	0.0239763	0.0115511	0.900329
pk118018	X	118887689	118888089	2.90153	3.38422	2.17092	0.0369969	0.0115825	0.902181
pk49444	18	31911160	31911560	2.61367	3.01435	2.057	0.0324736	0.0116057	0.903063
pk58993	2	109573892	109574292	3.46898	3.83641	2.97477	0.0286177	0.0116297	0.903063
pk84266	4	182458029	182458429	6.07813	6.34653	5.74812	0.0169576	0.0116307	0.903063
pk66884	20	52796510	52796910	3.10217	3.47893	2.59083	0.0363587	0.0116317	0.903063
pk87986	5	118399261	118399661	4.39618	4.77546	3.88018	0.0286987	0.0116364	0.903063
pk95331	6	110120920	110121320	3.67005	3.22013	4.01251	-0.0251548	0.0116395	0.903063
pk46278	17	49931192	49931592	4.72098	4.98475	4.39795	0.0212084	0.011652	0.903121
pk87230	5	90458546	90458946	5.90719	6.09242	5.69463	0.0107214	0.0116554	0.903121
pk81368	4	82342611	82343011	5.6685	5.86753	5.43755	0.010232	0.011684	0.903631
pk106890	8	82680487	82680887	0.906965	1.80084	0	0.0435183	0.0116843	0.903631
pk109596	9	8579536	8579936	2.5985	2.98704	2.06511	0.0348688	0.0116848	0.903631
pk12842	10	33270815	33271215	5.40778	5.6519	5.11377	0.0134181	0.0117461	0.907779
pk79974	4	37877783	37878183	5.02615	5.29152	4.70072	0.0169715	0.011764	0.908567
pk27415	12	107347434	107347834	3.87151	4.24272	3.37038	0.0313132	0.0117859	0.909361
pk88297	5	126412309	126412709	4.41345	4.82268	3.84002	0.0331373	0.0117901	0.909361
pk58377	2	97173727	97174127	4.87412	5.11082	4.59083	0.0142868	0.0118075	0.909361
pk77244	3	170527678	170528078	6.14421	6.39053	5.84699	0.0142906	0.0118106	0.909361
pk51093	19	1860943	1861343	4.43938	4.80012	3.95725	0.0292475	0.0118153	0.909361
pk3406	1	46124015	46124415	3.30501	3.6827	2.79195	0.028607	0.0118257	0.909361
pk98845	7	21231166	21231566	4.43985	4.81391	3.93352	0.0280303	0.0118279	0.909361
pk17757	11	9781164	9781564	7.04499	7.24722	6.80971	0.0115718	0.0118879	0.913384
pk113884	9	134533675	134534075	4.37675	4.7289	3.90989	0.026743	0.0118998	0.913709
pk28540	12	125626581	125626981	3.46105	3.88968	2.84853	0.035217	0.0119209	0.914731
pk76349	3	141928512	141928912	3.5661	3.84104	3.22612	0.0208908	0.0119406	0.915313
pk30299	13	53295503	53295903	2.64611	1.87498	3.14594	-0.0374724	0.011945	0.915313
pk82407	4	111333490	111333890	3.55549	3.99399	2.92242	0.036819	0.0119522	0.915313
pk57770	2	74055836	74056236	5.79386	6.04044	5.49626	0.0133559	0.0119593	0.915313
pk12142	10	16918991	16919391	2.99475	3.38145	2.46486	0.0320596	0.0119808	0.915483
pk66804	20	52120092	52120492	2.48014	2.96015	1.75575	0.0429574	0.0119809	0.915483
pk14913	10	90467431	90467831	4.74827	5.05812	4.35314	0.0220847	0.0119846	0.915483
pk83341	4	148698583	148698983	5.37196	5.72453	4.90434	0.0259963	0.0119926	0.915499
pk91132	6	4334341	4334741	4.31411	4.60291	3.95266	0.0223498	0.0120079	0.915711
pk25859	12	64311829	64312229	5.78025	6.04389	5.4574	0.0149233	0.0120238	0.915711
pk37650	15	70800329	70800729	6.42464	6.66316	6.13871	0.0151912	0.0120249	0.915711
pk54988	2	10080170	10080570	3.05801	3.53991	2.32923	0.0394422	0.0120389	0.915711
pk12683	10	30147430	30147830	4.51208	4.86045	4.05187	0.0270475	0.012042	0.915711
pk54762	2	6524473	6524873	3.08234	2.48601	3.50303	-0.0303157	0.0120479	0.915711
pk108080	8	124391470	124391870	4.484	4.84363	4.00384	0.0237119	0.0120553	0.915711
pk59622	2	122101388	122101788	2.53531	2.97414	1.90156	0.0397498	0.012057	0.915711
pk5808	1	110936526	110936926	5.21795	5.46672	4.91714	0.0125157	0.012075	0.916487
pk87438	5	96447304	96447704	2.40137	2.87734	1.68622	0.0376897	0.0120851	0.916667
pk83362	4	149085685	149086085	4.07285	4.433	3.59176	0.02377	0.0121015	0.916876
pk27704	12	112272701	112273101	2.75009	3.24997	1.97881	0.042478	0.0121033	0.916876
pk79558	4	20488045	20488445	3.35227	3.70527	2.88391	0.0244316	0.0121318	0.918447
pk59918	2	134202083	134202483	2.38042	2.84349	1.69431	0.0360235	0.012142	0.918635
pk21735	11	102470419	102470819	6.4318	6.61513	6.22172	0.00959348	0.0121643	0.919741
pk34743	14	97343065	97343465	3.14551	3.58323	2.51409	0.0309314	0.0121855	0.920757
pk54225	19	50526086	50526486	4.63401	5.03371	4.07924	0.03386	0.0122149	0.922388
pk87437	5	96441882	96442282	2.19813	2.60672	1.62598	0.0362151	0.0122488	0.924296
pk37113	15	63687818	63688218	3.13964	3.57335	2.5166	0.039806	0.0122557	0.924296
pk60894	2	169206839	169207239	4.69008	5.05583	4.1989	0.026129	0.0122648	0.924388
pk33098	14	60702178	60702578	3.51016	3.92109	2.93337	0.0261176	0.0122921	0.925661
pk5262	1	93660341	93660741	1.3348	1.95622	0.219524	0.0513895	0.0122972	0.925661
pk71999	3	23845903	23846303	4.79574	5.18871	4.25393	0.0307529	0.0123098	0.926022
pk72472	3	37262904	37263304	5.08179	5.43099	4.62012	0.0248178	0.0123394	0.927661
pk55931	2	30496079	30496479	3.76621	4.07336	3.37546	0.0205602	0.0123847	0.930477
pk61954	2	196942677	196943077	4.83862	5.13509	4.46504	0.0198374	0.0124072	0.931325
pk43804	17	8279844	8280244	5.6739	5.93047	5.3616	0.0131185	0.0124117	0.931325
pk41912	16	69385480	69385880	4.94825	5.17607	4.67757	0.0147132	0.0124386	0.931759
pk90392	5	173285578	173285978	4.19912	4.58878	3.66361	0.0284662	0.012446	0.931759
pk33414	14	67721056	67721456	5.21015	5.47439	4.88641	0.0170679	0.0124481	0.931759
pk60926	2	169556356	169556756	3.36094	3.74715	2.83197	0.0293103	0.0124489	0.931759
pk13730	10	65878490	65878890	3.88932	4.24666	3.41325	0.0257214	0.0124687	0.932656
pk41882	16	68961021	68961421	3.50388	3.91244	2.93179	0.0339139	0.012489	0.933585
pk20450	11	69706202	69706602	6.37867	6.68229	5.99366	0.0209081	0.0125077	0.934395
pk100038	7	47615708	47616108	5.77053	6.02663	5.45893	0.0160188	0.0125296	0.93495
pk92204	6	26183741	26184141	5.29702	5.55193	4.9872	0.0136751	0.0125309	0.93495
pk96985	6	151016887	151017287	2.53497	2.86952	2.09866	0.0322895	0.0125616	0.936655
pk92851	6	34069905	34070305	3.96753	4.35245	3.44096	0.0290829	0.0125896	0.938149
pk92143	6	25383014	25383414	1.97209	2.42288	1.31286	0.0398065	0.0126079	0.938619
pk102320	7	116127929	116128329	3.09494	3.55366	2.41842	0.0313472	0.0126117	0.938619
pk8331	1	182184942	182185342	5.11805	5.39188	4.77977	0.0149769	0.0126474	0.940058
pk83280	4	147173634	147174034	2.47539	2.95138	1.76019	0.0363274	0.01265	0.940058
pk82717	4	122607411	122607811	4.58131	4.96231	4.06213	0.0306041	0.0126548	0.940058
pk82626	4	120105229	120105629	3.84253	4.32236	3.11853	0.0389475	0.0126785	0.941227
pk108011	8	122842219	122842619	2.47717	2.94662	1.7768	0.0371348	0.0126939	0.941292
pk8034	1	174859165	174859565	2.9316	3.34276	2.35436	0.0324896	0.0126952	0.941292
pk74246	3	71500051	71500451	2.79023	3.25772	2.09428	0.0318323	0.012714	0.942097
pk27347	12	105839202	105839602	3.71636	4.12898	3.13621	0.0312024	0.0127357	0.943117
pk56126	2	37649921	37650321	2.73158	3.14826	2.14333	0.0358928	0.0127538	0.943777
pk83063	4	141062370	141062770	4.45926	4.78864	4.03172	0.0210981	0.0127605	0.943777
pk1217	1	17454799	17455199	2.99215	3.42958	2.36131	0.0327598	0.0127859	0.945062
pk63164	2	226925051	226925451	3.03436	3.52681	2.28086	0.0408329	0.0128271	0.947519
pk57550	2	69991442	69991842	3.97245	4.28774	3.56839	0.018949	0.0128413	0.947626
pk78656	4	11844	12244	1.32713	1.97837	0.10777	0.0480815	0.0128564	0.947626
pk110855	9	75091925	75092325	6.1307	6.34983	5.87222	0.0112881	0.0128637	0.947626
pk106449	8	69402873	69403273	2.77714	3.22693	2.12007	0.0299349	0.0128732	0.947626
pk113213	9	125592679	125593079	2.97442	3.4493	2.26176	0.0405102	0.0128745	0.947626
pk92229	6	26311897	26312297	4.33589	4.60362	4.00688	0.0152927	0.0128764	0.947626
pk13348	10	53975521	53975921	2.7326	3.16125	2.12002	0.0280552	0.0128894	0.947842
pk99571	7	36180966	36181366	2.24258	2.76965	1.4035	0.0379162	0.0128953	0.947842
pk115724	X	2301805	2302205	4.95592	5.29254	4.51607	0.0225493	0.0129126	0.947913
pk63615	2	234452677	234453077	3.37087	3.76877	2.8196	0.0311171	0.0129189	0.947913
pk5312	1	94344456	94344856	5.59872	5.83577	5.31491	0.0131902	0.0129202	0.947913
pk1410	1	19772327	19772727	3.0342	3.47369	2.39907	0.0335285	0.0129671	0.950254
pk50591	18	68038566	68038966	3.73084	4.06196	3.30034	0.0187145	0.0129682	0.950254
pk95192	6	108403784	108404184	4.3797	4.71357	3.94452	0.0230139	0.0129847	0.950668
pk58322	2	96347230	96347630	2.26105	2.80308	1.38267	0.039944	0.0130005	0.950668
pk43688	17	7171832	7172232	4.87558	5.28475	4.30227	0.0319878	0.0130116	0.950668
pk63732	2	235789069	235789469	4.58674	4.83642	4.28461	0.0170889	0.0130122	0.950668
pk11278	1	246425605	246426005	3.90249	4.294	3.36348	0.0258346	0.0130264	0.950668
pk106995	8	90827014	90827414	3.73188	4.03632	3.34552	0.0215085	0.013028	0.950668
pk37468	15	68370670	68371070	2.7362	3.19478	2.05998	0.0362509	0.0130331	0.950668
pk18134	11	15128018	15128418	4.99645	5.30843	4.59784	0.0196591	0.0130458	0.950668
pk16633	10	123950079	123950479	3.29238	3.69338	2.73509	0.032589	0.0130506	0.950668
pk29839	13	44379216	44379616	4.16776	4.60361	3.54024	0.0328834	0.0130572	0.950668
pk92259	6	26555264	26555664	2.6138	3.02358	2.03929	0.0347286	0.0130619	0.950668
pk75656	3	125715740	125716140	1.53168	2.15976	0.393998	0.0488604	0.0130815	0.950835
pk78019	3	187396683	187397083	2.88678	3.29438	2.31657	0.0278618	0.0130869	0.950835
pk101513	7	98822094	98822494	5.97156	6.2177	5.67461	0.0145133	0.0130882	0.950835
pk63838	2	237086255	237086655	3.29332	3.58624	2.92538	0.0243222	0.013121	0.95263
pk33074	14	60149122	60149522	3.15454	3.62407	2.45399	0.0360789	0.0131365	0.953175
pk37213	15	64957327	64957727	2.03946	2.51931	1.31543	0.0358722	0.0131732	0.95492
pk85540	5	40406968	40407368	2.73006	3.18249	2.06728	0.0327661	0.0131766	0.95492
pk30088	13	49210567	49210967	2.73216	3.24079	1.93956	0.0362674	0.0131951	0.955076
pk101124	7	87858647	87859047	5.86662	6.15819	5.5008	0.0184468	0.0132093	0.955076
pk87065	5	83074927	83075327	5.4248	5.6685	5.1314	0.0128601	0.0132148	0.955076
pk37950	15	75092487	75092887	6.41811	6.69497	6.0752	0.0171965	0.013215	0.955076
pk63649	2	234668669	234669069	5.00949	5.31178	4.6266	0.0206641	0.013219	0.955076
pk45480	17	40418906	40419306	4.48465	4.81131	4.06169	0.0228598	0.0132435	0.956261
pk73846	3	61775544	61775944	2.06626	2.56966	1.28646	0.0365312	0.0132906	0.957871
pk109718	9	15346988	15347388	2.18297	2.66601	1.45154	0.0386006	0.0132919	0.957871
pk32351	14	37287445	37287845	1.92209	1.05239	2.46086	-0.0393388	0.013297	0.957871
pk87687	5	107376448	107376848	2.53499	3.01935	1.80052	0.0375334	0.0132981	0.957871
pk14243	10	75631679	75632079	6.45414	6.65448	6.22144	0.0104178	0.0133257	0.959281
pk86449	5	68526006	68526406	3.58441	3.98073	3.03618	0.0256963	0.0133625	0.960377
pk18445	11	20147477	20147877	3.46234	3.83158	2.96483	0.029657	0.013364	0.960377
pk24065	12	15687236	15687636	2.46555	2.88452	1.87267	0.0316305	0.0133652	0.960377
pk67576	21	27089731	27090131	2.51137	2.99497	1.77866	0.0365877	0.0133927	0.961772
pk4374	1	65417005	65417405	3.07782	3.51296	2.45179	0.0305247	0.0134062	0.962161
pk111158	9	81871538	81871938	2.75707	3.12607	2.25999	0.0281186	0.0134151	0.962212
pk102061	7	107497468	107497868	4.88049	5.22737	4.42287	0.0231757	0.0134556	0.963962
pk91494	6	11762001	11762401	5.42349	5.71538	5.05717	0.018271	0.0134769	0.963962
pk43572	17	5069142	5069542	1.89268	2.41595	1.06335	0.0400265	0.0134795	0.963962
pk3967	1	55971511	55971911	3.79458	4.23532	3.1568	0.0319694	0.0134829	0.963962
pk8723	1	197591176	197591576	3.13197	3.57399	2.4915	0.0337049	0.0134862	0.963962
pk104865	8	23019065	23019465	4.0022	4.32129	3.59188	0.0212532	0.0134995	0.963962
pk1446	1	20070248	20070648	1.2997	0.646301	1.74778	-0.0443638	0.0134998	0.963962
pk98964	7	24865199	24865599	4.73319	5.00494	4.39808	0.0160433	0.0135063	0.963962
pk5128	1	90686834	90687234	2.30575	2.76043	1.63805	0.0356441	0.0135125	0.963962
pk16896	10	129240235	129240635	3.70239	4.14509	3.06046	0.0323715	0.0135299	0.96462
pk26690	12	90343446	90343846	5.83057	6.05474	5.56503	0.0124465	0.0135449	0.965114
pk85514	5	39638928	39639328	3.00859	3.3335	2.58857	0.026525	0.0135546	0.965221
pk57936	2	81116041	81116441	0.599286	1.30579	0	0.0482621	0.013581	0.966001
pk56310	2	42280240	42280640	4.36909	4.72151	3.90174	0.0254857	0.0135818	0.966001
pk47283	17	70423569	70423969	5.89739	6.17679	5.55058	0.0174483	0.0136031	0.966935
pk61978	2	197199943	197200343	3.11333	3.55071	2.48262	0.0341161	0.0136887	0.971906
pk42257	16	75343835	75344235	5.1933	5.48627	4.82528	0.0172821	0.0136894	0.971906
pk47040	17	65396241	65396641	3.23923	3.69452	2.57021	0.0319481	0.0136995	0.972044
pk73196	3	49286274	49286674	3.56356	4.02222	2.88719	0.0341784	0.0137141	0.972495
pk16255	10	116017317	116017717	2.7034	3.11308	2.1291	0.0265981	0.0137519	0.974596
pk89371	5	147217643	147218043	5.10122	5.36876	4.77251	0.0141332	0.0137608	0.974644
pk74087	3	66780150	66780550	2.93365	3.37008	2.30492	0.0289624	0.0138027	0.977027
pk77393	3	172390947	172391347	3.74483	4.08639	3.29647	0.0229113	0.0138235	0.977704
pk26013	12	67895160	67895560	4.72131	5.03592	4.31839	0.0180842	0.0138326	0.977704
pk86025	5	57706304	57706704	2.50309	2.99093	1.76048	0.0375663	0.013837	0.977704
pk84978	5	10746818	10747218	4.93035	5.20698	4.58779	0.0159387	0.0138522	0.977943
pk34261	14	89231419	89231819	2.66544	3.14529	1.9414	0.0390276	0.0138568	0.977943
pk44730	17	28232630	28233030	3.80239	4.37302	2.84454	0.0446895	0.0138763	0.978735
pk105551	8	37761406	37761806	6.95631	7.24748	6.59113	0.0184612	0.0139209	0.981298
pk80392	4	48758802	48759202	2.31995	2.82405	1.53847	0.0399515	0.0139401	0.982072
pk19280	11	48114873	48115273	4.2053	4.54736	3.75607	0.0208014	0.0139599	0.982879
pk102466	7	120918754	120919154	2.06938	2.5469	1.35071	0.0360298	0.0140029	0.984905
pk21347	11	86716872	86717272	2.23052	2.67001	1.59535	0.0333277	0.0140239	0.984905
pk111130	9	80602807	80603207	4.14248	4.53791	3.59593	0.0269232	0.0140268	0.984905
pk88703	5	134464943	134465343	5.31365	5.67406	4.83209	0.0250824	0.0140332	0.984905
pk61977	2	197195851	197196251	5.88117	6.15349	5.5452	0.016442	0.0140365	0.984905
pk12265	10	20820257	20820657	5.46145	5.75579	5.09124	0.017154	0.0140384	0.984905
pk56699	2	47542610	47543010	3.23559	3.63606	2.67932	0.0252793	0.0140476	0.984968
pk44592	17	26414757	26415157	3.01466	3.47385	2.33713	0.0344185	0.0140881	0.987225
pk30471	13	73737636	73738036	5.81857	6.04539	5.54931	0.0116438	0.0141222	0.989019
pk4902	1	85809351	85809751	3.75185	4.15742	3.18564	0.0266557	0.0141304	0.989019
pk72402	3	34340122	34340522	4.93848	5.18858	4.63575	0.0132134	0.0141414	0.989207
pk60240	2	150222471	150222871	4.22507	4.56942	3.77186	0.02038	0.0141522	0.989381
pk112148	9	100996543	100996943	2.991	3.42393	2.36957	0.0325009	0.0141609	0.989406
pk40013	16	11523625	11524025	3.55061	3.96334	2.97025	0.0291119	0.0141754	0.989479
pk8990	1	201710843	201711243	4.37987	4.81654	3.75063	0.0328008	0.0141811	0.989479
pk7223	1	157753896	157754296	2.47396	2.95255	1.75283	0.0339272	0.014187	0.989479
pk37710	15	71587640	71588040	6.05375	6.33367	5.70611	0.0167834	0.0142208	0.991257
pk18148	11	15308046	15308446	2.11251	2.63419	1.28725	0.0331287	0.0142549	0.992646
pk102620	7	127547800	127548200	5.08714	5.33175	4.79241	0.0123633	0.0142575	0.992646
pk81	1	1253599	1253999	4.34671	4.65034	3.96166	0.0146205	0.0142888	0.994244
pk113733	9	132447870	132448270	4.86321	5.15648	4.49471	0.0173262	0.0142995	0.994403
pk107101	8	95254284	95254684	6.61577	6.85248	6.33243	0.0125118	0.014314	0.994793
pk82632	4	120206026	120206426	2.94808	3.44312	2.18842	0.0308159	0.0143326	0.994793
pk116020	X	14083040	14083440	4.62321	4.89706	4.2849	0.016098	0.0143461	0.994793
pk59472	2	120145218	120145618	4.25246	4.61302	3.77063	0.023653	0.0143517	0.994793
pk75987	3	132063624	132064024	2.85347	3.18139	2.42839	0.0303096	0.014357	0.994793
pk81565	4	86835086	86835486	3.57237	3.93102	3.09398	0.0237882	0.0143628	0.994793
pk104629	8	18891822	18892222	4.96948	5.25373	4.61512	0.0160593	0.0143637	0.994793
pk64896	20	12094282	12094682	3.72812	4.07943	3.26274	0.0183896	0.0143741	0.994934
pk21019	11	77602746	77603146	3.02216	3.45901	2.39256	0.0334367	0.0144203	0.997027
pk3756	1	53128348	53128748	3.29644	3.71255	2.70935	0.0276601	0.0144214	0.997027
pk110986	9	78342115	78342515	2.95769	3.38201	2.35397	0.027639	0.0144404	0.997027
pk38311	15	80728995	80729395	5.08164	5.37296	4.7162	0.0166974	0.0144573	0.997027
pk5890	1	112247343	112247743	4.12099	4.42708	3.73196	0.0187653	0.0144606	0.997027
pk14848	10	89500023	89500423	3.06173	3.51808	2.39041	0.0315771	0.0144671	0.997027
pk11606	10	4775622	4776022	3.56733	3.93338	3.07564	0.0267169	0.0144712	0.997027
pk16122	10	114278859	114279259	6.44653	6.66655	6.18681	0.0108754	0.0144716	0.997027
pk45493	17	40554063	40554463	5.00218	5.32976	4.57768	0.0212415	0.0144849	0.997368
pk69882	22	34626432	34626832	1.71995	2.22363	0.939477	0.0388943	0.014501	0.997895
pk10612	1	230731670	230732070	3.15397	3.6541	2.38209	0.0365021	0.014522	0.998762
pk91395	6	10415311	10415711	3.85726	4.20717	3.39435	0.0214887	0.0145807	0.999894
pk20892	11	76264858	76265258	5.89472	6.20131	5.50491	0.0181839	0.014602	0.999894
pk64352	20	1851845	1852245	4.17245	4.6102	3.54098	0.0328263	0.0146113	0.999894
pk48308	17	81194775	81195175	2.09925	1.35904	2.58606	-0.032621	0.0146195	0.999894
pk30243	13	52357672	52358072	4.91876	5.31754	4.36576	0.0281608	0.0146249	0.999894
pk27586	12	110397202	110397602	3.19245	3.65812	2.50057	0.0313868	0.0146286	0.999894
pk75310	3	119065029	119065429	2.46007	2.93395	1.74969	0.0372486	0.0146367	0.999894
pk62132	2	201001989	201002389	2.26593	2.76842	1.48837	0.0318073	0.0146781	0.999894
pk49163	18	21811668	21812068	3.32032	3.75364	2.69809	0.0246283	0.0146788	0.999894
pk96584	6	143049684	143050084	3.2175	3.62536	2.6468	0.0242173	0.014689	0.999894
pk57362	2	65439744	65440144	4.20376	4.6045	3.64697	0.0241239	0.0147145	0.999894
pk47730	17	75107868	75108268	3.38269	3.81298	2.76672	0.0298046	0.0147165	0.999894
pk89584	5	149511614	149512014	2.48774	1.79662	2.95307	-0.0342942	0.0147195	0.999894
pk86357	5	66844444	66844844	3.62501	3.98015	3.15287	0.0239875	0.0147517	0.999894
pk46991	17	64598656	64599056	2.01194	2.51628	1.22985	0.0358883	0.0147882	0.999894
pk80575	4	56952437	56952837	4.72986	5.03059	4.34949	0.0166043	0.0147934	0.999894
pk9054	1	202349200	202349600	3.46585	3.8684	2.90555	0.0274489	0.0148454	0.999894
pk45817	17	44240262	44240662	3.44794	3.86948	2.8499	0.0279092	0.0148515	0.999894
pk76324	3	141481739	141482139	1.99999	2.5217	1.17462	0.0352879	0.0148713	0.999894
pk29655	13	40679351	40679751	2.56766	3.05989	1.8147	0.0343541	0.0148951	0.999894
pk41615	16	66309666	66310066	2.91186	3.2155	2.52679	0.0224165	0.0149132	0.999894
pk77980	3	186462499	186462899	5.75694	6.03714	5.40887	0.0149267	0.0149501	0.999894
pk102923	7	133568936	133569336	5.39206	5.65212	5.07458	0.0130572	0.0149553	0.999894
pk50609	18	68449073	68449473	2.79114	3.17048	2.27502	0.0229987	0.0149636	0.999894
pk101247	7	92313300	92313700	2.03218	2.52123	1.28672	0.0323225	0.0149774	0.999894
pk61559	2	182895556	182895956	2.37574	2.90227	1.53804	0.0416998	0.0149841	0.999894
pk110924	9	76298740	76299140	2.29028	2.72066	1.67413	0.0325253	0.0149845	0.999894
pk80981	4	75549937	75550337	5.7416	5.96004	5.48409	0.0114628	0.01501	0.999894
pk19287	11	48171750	48172150	4.74131	5.0895	4.28142	0.0201547	0.0150106	0.999894
pk106992	8	90813824	90814224	5.7975	6.03182	5.5176	0.0119541	0.0150601	0.999894
pk29128	13	27504383	27504783	3.01387	3.31586	2.63145	0.0215554	0.015064	0.999894
pk31964	14	25204133	25204533	2.94814	3.29142	2.49682	0.022838	0.015075	0.999894
pk114944	hs37d5	19828464	19828864	1.89154	1.1394	2.38342	-0.0363999	0.0150906	0.999894
pk38210	15	78696566	78696966	3.53514	3.95808	2.93422	0.0270346	0.0150981	0.999894
pk26010	12	67877630	67878030	4.23409	4.55519	3.82042	0.0209589	0.0150998	0.999894
pk64973	20	14697818	14698218	3.37673	3.70725	2.94726	0.0182773	0.0151002	0.999894
pk28377	12	123605010	123605410	4.30525	3.77047	4.69453	-0.0283409	0.0151229	0.999894
pk64444	20	3418833	3419233	2.02158	2.55029	1.17824	0.0381767	0.0151983	0.999894
pk18412	11	19788400	19788800	4.00657	4.43644	3.39147	0.0305699	0.0152213	0.999894
pk33618	14	70133579	70133979	3.21626	3.67851	2.53194	0.0310169	0.0152554	0.999894
pk109397	9	4665324	4665724	3.54818	3.87389	3.12683	0.0194227	0.0152744	0.999894
pk46054	17	47184128	47184528	3.65809	4.04041	3.13642	0.0262695	0.0152815	0.999894
pk71174	22	51051081	51051481	4.73695	5.04887	4.33843	0.0157989	0.0153053	0.999894
pk62971	2	223020009	223020409	0.915473	1.56537	0	0.0426852	0.0153083	0.999894
pk21246	11	85456668	85457068	4.29158	4.59336	3.90951	0.0167413	0.0153249	0.999894
pk66544	20	48307605	48308005	5.00723	5.2469	4.71966	0.0121638	0.0153412	0.999894
pk74173	3	69707668	69708068	2.26382	2.67757	1.68143	0.0318576	0.015363	0.999894
pk13351	10	54047613	54048013	5.01368	5.35398	4.56748	0.0197058	0.015404	0.999894
pk3286	1	44514374	44514774	4.01975	4.45292	3.39781	0.0300546	0.0154288	0.999894
pk55439	2	20615235	20615635	3.88626	3.38149	4.25947	-0.0232385	0.0154355	0.999894
pk12057	10	14734382	14734782	4.83382	5.15013	4.4281	0.0177234	0.0154377	0.999894
pk46699	17	60650884	60651284	2.48046	1.84774	2.91879	-0.0338343	0.015453	0.999894
pk81880	4	94763041	94763441	3.22297	3.64348	2.62701	0.0248606	0.0154607	0.999894
pk109876	9	20650750	20651150	3.89217	4.20491	3.49233	0.0191144	0.0154951	0.999894
pk15434	10	100028288	100028688	3.24889	3.63659	2.7171	0.0233731	0.0155105	0.999894
pk92544	6	30688504	30688904	4.51311	4.79941	4.15556	0.0144673	0.0155122	0.999894
pk48776	18	12288708	12289108	3.19312	3.54843	2.72068	0.0274543	0.0155176	0.999894
pk12852	10	33422968	33423368	6.81477	7.01162	6.58675	0.00896378	0.0155275	0.999894
pk62666	2	216275530	216275930	2.64686	3.0769	2.03142	0.0271659	0.0155413	0.999894
pk38719	15	90460954	90461354	3.9416	4.24683	3.55397	0.0169484	0.0156105	0.999894
pk69886	22	35079100	35079500	2.42695	2.95761	1.57857	0.0405962	0.0156234	0.999894
pk55918	2	30336765	30337165	2.03249	2.56365	1.18281	0.0331026	0.015629	0.999894
pk38229	15	79008222	79008622	3.83129	4.22283	3.29222	0.0301276	0.0156376	0.999894
pk36457	15	51168394	51168794	3.04268	3.4097	2.5492	0.0264785	0.0156434	0.999894
pk110492	9	37994569	37994969	3.00457	3.43614	2.38597	0.0293939	0.0156461	0.999894
pk63334	2	231280756	231281156	5.33259	5.57464	5.04158	0.0113128	0.01566	0.999894
pk41339	16	53789440	53789840	4.59618	4.88197	4.23942	0.0133993	0.015677	0.999894
pk63933	2	238639603	238640003	3.10282	3.47426	2.60129	0.0268807	0.0156862	0.999894
pk96336	6	137910551	137910951	3.06246	3.49801	2.43557	0.0297131	0.0157039	0.999894
pk108154	8	125056684	125057084	4.27553	4.6204	3.82143	0.0202228	0.0157045	0.999894
pk63538	2	233435637	233436037	3.52797	3.92701	2.97449	0.0254245	0.0157268	0.999894
pk45529	17	40812712	40813112	4.63551	4.90488	4.30402	0.0126254	0.0157668	0.999894
pk15240	10	97322509	97322909	3.78918	4.12462	3.35134	0.0194924	0.0157839	0.999894
pk7909	1	171935859	171936259	2.20313	2.71305	1.40732	0.0321219	0.015848	0.999894
pk26612	12	89328204	89328604	4.43523	4.73921	4.04963	0.0167776	0.0158654	0.999894
pk85261	5	32537550	32537950	2.4128	2.86149	1.75808	0.0292211	0.0158793	0.999894
pk60540	2	159085484	159085884	2.69363	3.1456	2.03183	0.0316488	0.0158979	0.999894
pk81934	4	96023541	96023941	5.73968	5.98958	5.43724	0.0125756	0.0159011	0.999894
pk87194	5	90042996	90043396	3.18393	3.59452	2.60784	0.0312353	0.015915	0.999894
pk9947	1	219361862	219362262	2.24079	2.65982	1.6478	0.0293421	0.015918	0.999894
pk104119	8	4195831	4196231	6.17644	6.39562	5.91788	0.0096701	0.0159342	0.999894
pk113047	9	120533402	120533802	4.44322	4.77635	4.00931	0.0192208	0.0159374	0.999894
pk3486	1	47152920	47153320	3.97308	4.36334	3.43643	0.0243335	0.0159519	0.999894
pk99772	7	43300867	43301267	2.9326	3.23795	2.54478	0.0212183	0.0159527	0.999894
pk81560	4	86763717	86764117	3.50483	3.9063	2.94662	0.0227452	0.0159702	0.999894
pk50332	18	57383172	57383572	2.07866	2.6142	1.21749	0.0318531	0.016006	0.999894
pk42432	16	80918228	80918628	2.75995	3.26921	1.96579	0.0318463	0.016017	0.999894
pk27232	12	104048583	104048983	4.94803	5.27534	4.52397	0.0194088	0.0160455	0.999894
pk18940	11	36386116	36386516	4.26041	4.51405	3.95247	0.0148913	0.016046	0.999894
pk101893	7	104571643	104572043	3.30253	2.7654	3.69305	-0.0245095	0.0160653	0.999894
pk34937	14	101798112	101798512	2.2067	1.60094	2.63202	-0.0293796	0.0160671	0.999894
pk53679	19	45580486	45580886	4.46591	4.77658	4.06943	0.0188238	0.0160733	0.999894
pk77719	3	183230247	183230647	0.920141	1.59124	0	0.0418124	0.0160742	0.999894
pk83076	4	141164453	141164853	4.94038	5.2046	4.61668	0.0124088	0.0160767	0.999894
pk57517	2	69609657	69610057	3.73107	4.06526	3.29537	0.0185577	0.0160803	0.999894
pk38384	15	82452236	82452636	3.08337	3.60542	2.25716	0.036327	0.0161061	0.999894
pk33913	14	75508253	75508653	4.98825	5.24228	4.67972	0.0117347	0.0161131	0.999894
pk86002	5	57315393	57315793	3.85208	4.14947	3.47704	0.0173111	0.0161242	0.999894
pk53314	19	41429814	41430214	5.85877	6.20623	5.40014	0.0214218	0.0161524	0.999894
pk83523	4	152665679	152666079	4.11052	4.40784	3.7356	0.0195256	0.016162	0.999894
pk434	1	6642384	6642784	5.40105	5.64227	5.11124	0.0107938	0.016192	0.999894
pk100652	7	73815534	73815934	3.14635	3.47495	2.72014	0.020659	0.0162084	0.999894
pk25397	12	53583883	53584283	3.73801	4.01799	3.39029	0.0156099	0.0162159	0.999894
pk8726	1	197676910	197677310	0.884499	1.56163	0	0.0418096	0.0162273	0.999894
pk60639	2	161025514	161025914	4.05209	4.41936	3.55815	0.0231453	0.0162396	0.999894
pk16254	10	116007353	116007753	2.41038	2.81209	1.8517	0.0288676	0.0162914	0.999894
pk76949	3	159531966	159532366	5.49333	5.74742	5.18472	0.0122113	0.0162916	0.999894
pk116700	X	41005463	41005863	2.83744	3.20403	2.34476	0.0253014	0.0162961	0.999894
pk115963	X	13047792	13048192	4.11485	4.43171	3.70823	0.0181318	0.0163118	0.999894
pk65195	20	19869028	19869428	4.14935	4.51404	3.66009	0.0225148	0.0163128	0.999894
pk82406	4	111332689	111333089	3.96682	4.40011	3.34463	0.0308273	0.0163986	0.999894
pk88889	5	138350456	138350856	3.68626	4.10103	3.10185	0.0272325	0.0164037	0.999894
pk11024	1	239287421	239287821	2.55211	3.0372	1.81593	0.0284063	0.0164052	0.999894
pk60493	2	158317016	158317416	2.90259	3.30776	2.33718	0.0221256	0.0164098	0.999894
pk11250	1	245574623	245575023	2.87495	3.40231	2.03513	0.0307142	0.0164188	0.999894
pk25341	12	53135165	53135565	3.06092	3.5198	2.38408	0.0235725	0.0164358	0.999894
pk86208	5	61113548	61113948	2.9638	3.38045	2.37559	0.0222234	0.0164374	0.999894
pk103094	7	138759764	138760164	3.24456	3.58755	2.79372	0.0180335	0.0164535	0.999894
pk60492	2	158296328	158296728	4.08471	4.4607	3.57481	0.0246742	0.0164723	0.999894
pk99500	7	33889764	33890164	2.52002	1.93844	2.93336	-0.0270434	0.0164737	0.999894
pk59418	2	118900222	118900622	3.56542	4.05477	2.81924	0.0348378	0.016496	0.999894
pk81759	4	90061559	90061959	2.06676	1.38169	2.52937	-0.0298097	0.016504	0.999894
pk112560	9	112057722	112058122	2.72933	3.0687	2.28474	0.0250032	0.0165435	0.999894
pk38528	15	86106535	86106935	4.14544	4.45005	3.7588	0.0158876	0.0165507	0.999894
pk37707	15	71544393	71544793	4.88539	5.19803	4.48569	0.0158739	0.0165509	0.999894
pk103148	7	139614995	139615395	3.46711	3.82605	2.98818	0.0215452	0.016553	0.999894
pk51490	19	5839610	5840010	4.91542	5.21324	4.5397	0.0158215	0.0165792	0.999894
pk105187	8	28847310	28847710	2.00163	2.49331	1.24997	0.0299712	0.0165874	0.999894
pk26920	12	94997221	94997621	3.28664	3.64415	2.81028	0.0204967	0.0166047	0.999894
pk107654	8	109959835	109960235	4.57343	4.94836	4.06547	0.0226767	0.0166112	0.999894
pk60510	2	158755050	158755450	3.54114	3.86009	3.13106	0.0206914	0.0166207	0.999894
pk42965	16	88503794	88504194	3.8974	4.14791	3.59407	0.0141031	0.0166241	0.999894
pk55988	2	32205796	32206196	2.11823	2.66747	1.22038	0.0338892	0.0166612	0.999894
pk69913	22	35706667	35707067	4.99634	5.25822	4.67615	0.0118841	0.0166828	0.999894
pk86943	5	79527107	79527507	2.7205	3.16998	2.06406	0.0279357	0.0166851	0.999894
pk78202	3	190162589	190162989	3.92741	4.25161	3.50856	0.0172418	0.016693	0.999894
pk87279	5	92527797	92528197	4.56672	4.82971	4.24487	0.0128614	0.0166983	0.999894
pk12519	10	27044346	27044746	2.31663	2.7134	1.76754	0.0257613	0.016706	0.999894
pk13275	10	51045060	51045460	3.17691	3.54591	2.67982	0.0227576	0.0167088	0.999894
pk32809	14	55285337	55285737	5.125	5.4301	4.73759	0.016136	0.0167169	0.999894
pk74364	3	73032067	73032467	2.91819	3.30729	2.38375	0.0216355	0.0167279	0.999894
pk94787	6	89830117	89830517	3.01155	3.36845	2.53629	0.0206237	0.0167639	0.999894
pk32279	14	35805899	35806299	6.95214	7.21378	6.63229	0.0136556	0.0167765	0.999894
pk20812	11	75210600	75211000	2.93207	3.28668	2.46085	0.0246763	0.016783	0.999894
pk80472	4	54425391	54425791	1.95633	2.31118	1.48472	0.0308235	0.0167846	0.999894
pk110973	9	78070336	78070736	3.60854	3.96494	3.13415	0.0190338	0.0168049	0.999894
pk736	1	10317953	10318353	3.27153	3.6747	2.71001	0.0272783	0.016805	0.999894
pk36664	15	56332675	56333075	5.2685	5.48568	5.01273	0.00959041	0.0168081	0.999894
pk63364	2	231610893	231611293	2.78812	3.18732	2.23433	0.0265595	0.0168451	0.999894
pk61157	2	173305588	173305988	4.56587	4.8496	4.21233	0.013168	0.0168594	0.999894
pk41450	16	57019444	57019844	4.9681	5.23701	4.6373	0.0124139	0.0168651	0.999894
pk101844	7	102650382	102650782	2.75244	3.14595	2.20958	0.0244963	0.0169222	0.999894
pk3971	1	56038811	56039211	2.69392	3.13923	2.04644	0.0316288	0.0169262	0.999894
pk112967	9	117923597	117923997	3.28577	3.78673	2.51191	0.0332773	0.0169418	0.999894
pk95623	6	117769885	117770285	2.74747	3.08196	2.31125	0.021404	0.0169448	0.999894
pk79944	4	37606094	37606494	2.7237	3.12792	2.16011	0.0253338	0.0169962	0.999894
pk29719	13	41494922	41495322	2.67977	3.05468	2.17186	0.0230606	0.0170307	0.999894
pk91719	6	15938339	15938739	1.83516	1.20768	2.27099	-0.0318845	0.0170453	0.999894
pk81274	4	79533523	79533923	2.44534	2.83165	1.91618	0.0244058	0.0170524	0.999894
pk37958	15	75149340	75149740	4.31916	4.66641	3.86091	0.0206322	0.0170619	0.999894
pk101112	7	87591100	87591500	2.40264	2.92966	1.56368	0.0319662	0.0171065	0.999894
pk112809	9	116065177	116065577	3.62358	3.93137	3.23181	0.017391	0.0171268	0.999894
pk16589	10	123201862	123202262	2.83296	3.20532	2.32975	0.02028	0.0171364	0.999894
pk117731	X	104154509	104154909	2.8177	3.18659	2.32083	0.0253048	0.0171861	0.999894
pk31871	14	23926921	23927321	5.57558	5.81767	5.28451	0.0111896	0.0171984	0.999894
pk90500	5	175461775	175462175	2.43677	1.71208	2.9169	-0.026421	0.0172323	0.999894
pk28877	13	21911521	21911921	2.39816	2.75461	1.92369	0.0267442	0.0172361	0.999894
pk72370	3	33831635	33832035	3.89212	4.21909	3.46865	0.0216793	0.0172458	0.999894
pk406	1	6475289	6475689	4.60445	4.9446	4.15852	0.0184395	0.0173104	0.999894
pk11052	1	240021361	240021761	4.05685	4.34418	3.69771	0.0149388	0.0173134	0.999894
pk76453	3	145941205	145941605	4.57011	4.90202	4.1383	0.016437	0.0173198	0.999894
pk99927	7	45963946	45964346	5.30673	5.65009	4.85526	0.0215936	0.0173523	0.999894
pk2448	1	31986361	31986761	4.28196	4.57693	3.91077	0.0192984	0.0173539	0.999894
pk46877	17	63102727	63103127	2.93999	3.36325	2.33843	0.0234442	0.0173755	0.999894
pk76203	3	138413162	138413562	4.46192	4.77828	4.0561	0.0171228	0.0173907	0.999894
pk78788	4	1900908	1901308	3.98135	4.29819	3.57475	0.0146177	0.0173985	0.999894
pk81750	4	89945212	89945612	3.54823	3.86994	3.13356	0.0150946	0.0173997	0.999894
pk58949	2	108882747	108883147	4.20179	4.47617	3.86267	0.0152892	0.0174107	0.999894
pk13729	10	65869826	65870226	2.51777	2.85406	2.07849	0.0241257	0.0174109	0.999894
pk32897	14	56355817	56356217	2.98149	3.43525	2.3158	0.0286586	0.0174296	0.999894
pk11645	10	5302768	5303168	3.00115	2.49101	3.37726	-0.0254733	0.0174329	0.999894
pk85580	5	40877736	40878136	2.7104	2.12521	3.12555	-0.0239657	0.0174502	0.999894
pk116384	X	28363679	28364079	1.30513	1.80674	0.529686	0.0334026	0.0175116	0.999894
pk56473	2	44333641	44334041	3.3993	3.7788	2.8829	0.0211849	0.0175225	0.999894
pk8544	1	185615381	185615781	4.89042	5.11551	4.62361	0.00986213	0.0175229	0.999894
pk1229	1	17560180	17560580	6.75203	6.95013	6.52235	0.00848997	0.0175314	0.999894
pk421	1	6526028	6526428	1.68739	2.25406	0.740928	0.036675	0.0175394	0.999894
pk17433	11	3180528	3180928	3.03567	3.42357	2.5035	0.0209238	0.0175534	0.999894
pk69949	22	35985343	35985743	5.8878	6.23822	5.42398	0.0215597	0.0175573	0.999894
pk44943	17	32961617	32962017	2.49797	1.98201	2.87724	-0.0259247	0.017579	0.999894
pk14511	10	80659787	80660187	2.8825	3.28359	2.32503	0.0241936	0.0176037	0.999894
pk76025	3	133246202	133246602	4.56017	4.87391	4.15867	0.018325	0.0176153	0.999894
pk60736	2	163335124	163335524	3.40762	3.83293	2.80189	0.0231692	0.0176211	0.999894
pk28576	12	127497803	127498203	3.09359	3.5	2.52575	0.0228714	0.0176552	0.999894
pk6812	1	152162205	152162605	2.88722	3.25964	2.3839	0.0195781	0.0176632	0.999894
pk27970	12	117232571	117232971	3.53562	3.8477	3.13686	0.0174695	0.017684	0.999894
pk102536	7	123162170	123162570	3.6847	4.04669	3.20031	0.023395	0.0177017	0.999894
pk68139	21	40166921	40167321	5.38713	5.92357	4.52362	0.0356022	0.0177178	0.999894
pk109721	9	15379380	15379780	1.91832	1.40982	2.29355	-0.030836	0.0177346	0.999894
pk40238	16	16288711	16289111	3.23626	3.61434	2.7225	0.0181201	0.0177358	0.999894
pk61948	2	196801879	196802279	3.29147	3.76838	2.57418	0.0277263	0.0177685	0.999894
pk96538	6	141242689	141243089	4.12495	4.47037	3.66989	0.0180305	0.017771	0.999894
pk71145	22	50752814	50753214	4.91027	5.17625	4.58391	0.0119251	0.0177825	0.999894
pk90126	5	167740702	167741102	4.51117	4.83353	4.09542	0.0147922	0.0178248	0.999894
pk70262	22	38796270	38796670	2.58195	2.96707	2.05503	0.0220998	0.0178315	0.999894
pk107273	8	99956379	99956779	6.10517	6.30644	5.8712	0.00885038	0.0178531	0.999894
pk109681	9	14372807	14373207	4.40432	4.68857	4.04998	0.0138061	0.0178683	0.999894
pk88323	5	126922035	126922435	2.45729	2.88211	1.85254	0.0246848	0.0179058	0.999894
pk80268	4	42349358	42349758	3.21435	3.66498	2.55545	0.0277912	0.0179236	0.999894
pk41597	16	63397635	63398035	3.29835	3.6593	2.81583	0.0184411	0.0179609	0.999894
pk9541	1	208042278	208042678	5.47555	5.69921	5.21074	0.00936822	0.0179653	0.999894
pk83326	4	148518109	148518509	3.22152	3.54331	2.80672	0.0176753	0.0179948	0.999894
pk84877	5	7638394	7638794	2.37746	1.83569	2.7704	-0.0274164	0.0180034	0.999894
pk27070	12	98926465	98926865	2.73041	3.12233	2.1906	0.0203602	0.0180198	0.999894
pk56314	2	42291539	42291939	5.71903	5.9695	5.41576	0.0109984	0.0180225	0.999894
pk54124	19	49534887	49535287	2.154	2.7057	1.24943	0.0280887	0.0180372	0.999894
pk94254	6	64237568	64237968	5.03103	5.27645	4.73514	0.0101942	0.0180386	0.999894
pk92122	6	25175397	25175797	4.02735	4.28466	3.71398	0.0132519	0.0180567	0.999894
pk28924	13	23170266	23170666	3.22477	3.60479	2.70739	0.0218654	0.018058	0.999894
pk46878	17	63117985	63118385	1.84547	2.2898	1.20007	0.0318871	0.0180598	0.999894
pk72463	3	37167755	37168155	3.11359	3.48863	2.60543	0.0206951	0.0180719	0.999894
pk68227	21	41405109	41405509	0.733217	1.38036	0	0.038208	0.0180816	0.999894
pk80522	4	55434368	55434768	3.4585	3.77933	3.04528	0.017217	0.0181274	0.999894
pk15262	10	97776930	97777330	4.26555	4.55941	3.89612	0.0128248	0.0181356	0.999894
pk78416	3	194662830	194663230	3.45089	3.83959	2.91721	0.0249757	0.0181489	0.999894
pk81919	4	95574167	95574567	4.25115	4.62683	3.74183	0.0224357	0.0181701	0.999894
pk82615	4	119963060	119963460	3.65068	3.96624	3.24618	0.016374	0.0181798	0.999894
pk12405	10	24582236	24582636	5.7658	6.05843	5.39831	0.0157398	0.0182219	0.999894
pk98665	7	16700582	16700982	4.67431	4.96859	4.30421	0.013531	0.018252	0.999894
pk69360	22	25871549	25871949	3.27606	3.63639	2.79465	0.025402	0.0182667	0.999894
pk19061	11	44979716	44980116	3.86708	4.17459	3.47576	0.0155375	0.0182738	0.999894
pk101021	7	83654799	83655199	4.25452	4.60446	3.79154	0.0178252	0.0182804	0.999894
pk106991	8	90811513	90811913	4.40169	4.63813	4.11875	0.0116262	0.0182895	0.999894
pk60951	2	169855104	169855504	2.91777	3.42391	2.1313	0.029154	0.0182916	0.999894
pk79284	4	10882380	10882780	2.24175	2.6963	1.57434	0.0291543	0.0183392	0.999894
pk42552	16	82264878	82265278	3.32855	3.67341	2.87446	0.0180773	0.0183757	0.999894
pk69490	22	29300064	29300464	3.14333	3.57858	2.51708	0.0228248	0.018376	0.999894
pk2882	1	39644410	39644810	3.88133	4.27492	3.33833	0.0222926	0.0183882	0.999894
pk72786	3	42842510	42842910	3.18103	3.56835	2.64995	0.0219285	0.018413	0.999894
pk108970	8	143670660	143671060	1.1219	1.67801	0.205157	0.0343809	0.0184328	0.999894
pk19479	11	59474292	59474692	5.63288	5.8667	5.3537	0.00959035	0.0184356	0.999894
pk61539	2	182643296	182643696	3.63104	3.8928	3.31102	0.0160469	0.018437	0.999894
pk94550	6	82161516	82161916	5.68487	5.91607	5.4094	0.0100602	0.0184694	0.999894
pk103035	7	137655268	137655668	2.49399	1.9182	2.90442	-0.0238603	0.0184705	0.999894
pk55992	2	32244066	32244466	5.80026	6.04723	5.5021	0.0113186	0.0184776	0.999894
pk65248	20	20822680	20823080	2.60902	2.0185	3.02683	-0.0272551	0.0184922	0.999894
pk14341	10	77403975	77404375	3.92747	4.29818	3.42727	0.0184703	0.0184925	0.999894
pk21692	11	102063380	102063780	3.38046	3.79185	2.80275	0.0266721	0.0184933	0.999894
pk106567	8	73940572	73940972	2.07724	2.55794	1.35125	0.0268348	0.0185018	0.999894
pk69315	22	25362224	25362624	6.23001	6.44483	5.97752	0.00924187	0.0185101	0.999894
pk991	1	15494953	15495353	4.77073	5.1839	4.18951	0.0261261	0.0185355	0.999894
pk4149	1	61146798	61147198	1.96322	2.39637	1.34135	0.0267748	0.0185455	0.999894
pk14642	10	82264523	82264923	3.9039	4.20734	3.51914	0.0158382	0.0186114	0.999894
pk103158	7	139860624	139861024	3.17505	3.55397	2.65973	0.0203366	0.0186163	0.999894
pk67402	20	62584083	62584483	4.74671	5.10132	4.27549	0.0207837	0.0186233	0.999894
pk105773	8	42047968	42048368	3.46953	3.81735	3.01027	0.0203307	0.0186473	0.999894
pk85973	5	56737380	56737780	3.62349	3.95429	3.19354	0.0201483	0.0186841	0.999894
pk116380	X	28224075	28224475	2.88675	3.18134	2.51614	0.0203983	0.0186952	0.999894
pk18230	11	16813063	16813463	5.19984	5.47367	4.86155	0.0131555	0.0187132	0.999894
pk32886	14	56269773	56270173	5.90257	6.14682	5.60837	0.0108211	0.0187158	0.999894
pk79150	4	8184992	8185392	6.39597	6.60898	6.14596	0.00915176	0.0187658	0.999894
pk36013	15	41488259	41488659	1.79193	2.24546	1.12675	0.0294556	0.018769	0.999894
pk66419	20	46239191	46239591	2.61908	3.04142	2.0194	0.0233805	0.0187768	0.999894
pk96122	6	134308055	134308455	2.40744	2.83605	1.79496	0.0263039	0.0188269	0.999894
pk78072	3	187986789	187987189	3.79717	4.13582	3.35383	0.0177114	0.018843	0.999894
pk13223	10	49499151	49499551	4.67105	4.98699	4.26593	0.0152282	0.0188506	0.999894
pk16523	10	121461356	121461756	2.84423	3.28323	2.2101	0.0254069	0.0188522	0.999894
pk67582	21	27234359	27234759	4.33346	4.73714	3.77095	0.0228664	0.0188537	0.999894
pk64348	20	1793705	1794105	2.54048	3.00954	1.84099	0.0302699	0.0188556	0.999894
pk106424	8	68133781	68134181	3.71706	4.07282	3.2438	0.019212	0.0188559	0.999894
pk59921	2	134256234	134256634	3.10564	3.50665	2.54835	0.0218568	0.0188592	0.999894
pk106855	8	82061906	82062306	4.02306	4.35214	3.59602	0.0141076	0.0188769	0.999894
pk26615	12	89346279	89346679	3.4087	3.69155	3.05652	0.0150114	0.0188813	0.999894
[truncated: 116,807 more rows]

## Sheet: EAsubset
pk	Chr	Start	End	Conc	Conc_VD	Conc_EtOH	Fold	p-value	FDR
pk16882	10	128801302	128801702	4.71452	5.61792	1.76584	3.90165	1.67295e-20	1.98715e-15
pk66883	20	52790474	52790874	5.83294	6.73526	2.8999	3.91211	3.52795e-17	2.09527e-12
pk117715	X	103552522	103552922	4.12593	4.96608	1.87274	3.14879	3.20945e-16	1.27074e-11
pk66873	20	52724254	52724654	6.57099	7.43211	4.12524	3.39709	1.80427e-15	5.35783e-11
pk2439	1	31919615	31920015	4.82665	5.65011	2.70857	3.01661	3.22442e-15	7.65999e-11
pk13402	10	57361586	57361986	4.02702	4.83484	2.02376	2.8719	7.49738e-14	1.48424e-09
pk107342	8	101487710	101488110	4.65143	5.32665	3.34083	2.07175	1.23517e-13	2.09592e-09
pk101559	7	99389343	99389743	4.62861	5.41005	2.79802	2.68936	1.49316e-13	2.21699e-09
pk85997	5	57168883	57169283	3.15016	3.9717	1.0468	2.94828	1.88208e-13	2.41082e-09
pk100215	7	51926283	51926683	3.9107	4.75897	1.58632	3.21807	2.02963e-13	2.41082e-09
pk97821	6	169076881	169077281	3.47389	4.18235	2.02358	2.22302	6.20448e-13	6.2445e-09
pk42973	16	88563533	88563933	3.85915	4.64117	2.02501	2.67784	6.43536e-13	6.2445e-09
pk65354	20	23314720	23315120	3.12053	3.938	1.0477	2.91392	6.83429e-13	6.2445e-09
pk30392	13	70933786	70934186	3.08997	3.89689	1.09304	2.83044	7.57094e-13	6.42345e-09
pk86676	5	73628955	73629355	3.48878	4.27183	1.64836	2.67401	8.88361e-13	7.03469e-09
pk88196	5	124621982	124622382	3.96988	4.7518	2.13632	2.68002	1.35039e-12	1.0025e-08
pk66881	20	52786746	52787146	3.91422	4.80489	1.13791	3.69067	1.94059e-12	1.35592e-08
pk66875	20	52732364	52732764	4.60563	5.3278	3.09245	2.31786	2.85426e-12	1.88351e-08
pk75272	3	117029325	117029725	3.5902	4.38913	1.64782	2.79111	7.07738e-12	4.42452e-08
pk66872	20	52720587	52720987	5.57483	6.35692	3.74027	2.70474	7.72157e-12	4.58588e-08
pk111675	9	93835439	93835839	4.86166	5.6689	2.86248	2.88429	9.392e-12	5.31234e-08
pk100319	7	56074720	56075120	3.79199	4.46198	2.50194	2.03523	1.30808e-11	7.0625e-08
pk66879	20	52768825	52769225	3.06901	3.84634	1.26337	2.61917	1.58935e-11	8.20802e-08
pk73214	3	49536074	49536474	3.29521	4.02059	1.76679	2.31054	2.75698e-11	1.36449e-07
pk103315	7	142584469	142584869	3.62517	4.31817	2.24197	2.1459	3.25055e-11	1.54441e-07
pk16189	10	114866726	114867126	4.25035	4.9167	2.97439	2.02443	4.94886e-11	2.26089e-07
pk106454	8	70269284	70269684	5.07659	5.74166	3.80554	2.026	5.59281e-11	2.46044e-07
pk5482	1	98729335	98729735	3.77629	4.41989	2.58457	1.91253	8.65522e-11	3.6717e-07
pk114305	9	140124651	140125051	5.21915	5.91658	3.8171	2.1891	1.74171e-10	7.13388e-07
pk63734	2	235794546	235794946	2.86902	3.61019	1.26285	2.38571	2.42715e-10	9.60998e-07
pk13127	10	45857592	45857992	4.00134	4.71747	2.51624	2.27555	2.72841e-10	1.04543e-06
pk18937	11	36382957	36383357	3.36772	3.99795	2.22271	1.84657	2.81971e-10	1.04665e-06
pk106425	8	68146243	68146643	4.12151	4.87122	2.47107	2.47265	3.87822e-10	1.39594e-06
pk86628	5	72950239	72950639	5.52495	6.12308	4.48472	1.73244	4.62207e-10	1.61475e-06
pk18772	11	34148590	34148990	3.55796	4.13885	2.57012	1.64737	5.14455e-10	1.74593e-06
pk55166	2	12147393	12147793	2.90125	3.59389	1.51951	2.12496	6.62553e-10	2.18607e-06
pk34355	14	90969993	90970393	4.5247	5.25432	2.97589	2.35937	7.2551e-10	2.3291e-06
pk67748	21	33965281	33965681	3.71095	4.35905	2.50303	1.93181	8.53717e-10	2.66856e-06
pk5127	1	90685081	90685481	4.03733	4.79202	2.3603	2.502	1.06119e-09	3.23204e-06
pk68859	22	18359386	18359786	3.26946	3.91519	2.07011	1.91272	1.52134e-09	4.39667e-06
pk102792	7	130153244	130153644	2.88196	3.50366	1.76577	1.79919	1.53892e-09	4.39667e-06
pk9969	1	220049209	220049609	5.98966	6.60949	4.87973	1.82509	1.57463e-09	4.39667e-06
pk25541	12	55561016	55561416	3.15795	3.92441	1.41572	2.55171	1.61868e-09	4.39667e-06
pk102330	7	116225438	116225838	4.32948	4.97591	3.12763	1.9325	1.65276e-09	4.39667e-06
pk50103	18	52857234	52857634	3.6679	4.24897	2.67949	1.64964	1.66567e-09	4.39667e-06
pk111335	9	86752874	86753274	3.94923	4.5375	2.93926	1.68148	1.91857e-09	4.95413e-06
pk51376	19	4270119	4270519	3.17348	3.84557	1.87526	2.03228	2.06194e-09	5.21104e-06
pk50023	18	48973683	48974083	4.36702	5.00292	3.20246	1.88563	2.36669e-09	5.85662e-06
pk89520	5	149025212	149025612	3.4106	4.00036	2.39612	1.67996	2.56788e-09	6.17486e-06
pk60636	2	160970968	160971368	3.63885	4.26165	2.51898	1.81944	2.59926e-09	6.17486e-06
pk98560	7	13028959	13029359	3.08291	3.66462	2.09261	1.6425	2.87188e-09	6.68873e-06
pk62334	2	204578827	204579227	4.98208	5.59394	3.89822	1.78673	3.23608e-09	7.39203e-06
pk53406	19	42283174	42283574	4.04622	4.69513	2.83538	1.94042	3.7726e-09	8.45497e-06
pk103316	7	142585352	142585752	3.19801	3.94022	1.58651	2.40401	4.13807e-09	8.99754e-06
pk72161	3	29489490	29489890	4.4108	5.0767	3.13656	2.02413	4.16619e-09	8.99754e-06
pk33686	14	71095927	71096327	3.41634	4.0139	2.37789	1.7112	4.60751e-09	9.77294e-06
pk66882	20	52788415	52788815	3.18168	4.01323	0.999932	3.03354	4.9617e-09	1.03396e-05
pk20910	11	76482850	76483250	4.41626	5.11737	2.99831	2.20082	5.29018e-09	1.0834e-05
pk78207	3	190266051	190266451	2.93245	3.4684	2.07023	1.46995	7.02404e-09	1.4007e-05
pk45083	17	36018027	36018427	2.70225	3.34324	1.51979	1.87675	7.0754e-09	1.4007e-05
pk73103	3	47890630	47891030	4.97839	5.64346	3.70734	2.0253	8.1977e-09	1.59628e-05
pk86865	5	77818379	77818779	4.65691	5.30606	3.44516	1.94813	9.48094e-09	1.81638e-05
pk100213	7	51906800	51907200	3.29297	4.03605	1.67701	2.41234	1.07643e-08	2.00743e-05
pk31262	13	107077779	107078179	4.39743	5.09851	2.97959	2.20038	1.08162e-08	2.00743e-05
pk106944	8	86482932	86483332	4.3048	4.91292	3.23302	1.76585	1.17335e-08	2.14418e-05
pk23341	12	3507119	3507519	2.56848	3.24228	1.26353	2.02119	1.20242e-08	2.16402e-05
pk27215	12	103828043	103828443	3.12067	3.7582	1.9504	1.87302	2.04319e-08	3.62227e-05
pk36425	15	50477104	50477504	4.52953	5.17814	3.31978	1.94452	2.08495e-08	3.64195e-05
pk5027	1	88341261	88341661	2.56259	3.29495	1.00041	2.32168	2.17358e-08	3.74174e-05
pk90474	5	174824614	174825014	3.63423	4.26053	2.5026	1.83433	2.21594e-08	3.76016e-05
pk9970	1	220071322	220071722	4.94545	5.49587	4.04436	1.544	2.41696e-08	4.0435e-05
pk68993	22	20191168	20191568	5.69678	6.34758	4.47904	1.96223	2.49698e-08	4.11935e-05
pk85996	5	57145932	57146332	4.01954	4.53347	3.21379	1.40707	3.41152e-08	5.47964e-05
pk9747	1	212361962	212362362	3.19463	3.74156	2.30305	1.51399	3.41379e-08	5.47964e-05
pk32003	14	25626119	25626519	3.54963	4.40283	1.18002	3.25088	3.64733e-08	5.77645e-05
pk28837	13	21092016	21092416	2.51995	3.23341	1.04708	2.21705	4.39589e-08	6.87037e-05
pk79735	4	25540838	25541238	4.23683	4.80961	3.27279	1.62374	4.59474e-08	7.0879e-05
pk30527	13	74154668	74155068	3.72797	4.44876	2.22126	2.29591	4.70527e-08	7.16535e-05
pk74031	3	65913655	65914055	4.35098	4.84923	3.58363	1.35605	4.91651e-08	7.39225e-05
pk20457	11	69816282	69816682	4.33447	4.86539	3.48543	1.46924	5.63997e-08	8.37402e-05
pk78431	3	194808367	194808767	4.08718	4.6241	3.22241	1.48878	7.11187e-08	0.000104291
pk79969	4	37823808	37824208	3.59383	4.21879	2.4667	1.82797	7.28198e-08	0.000105483
pk109310	9	2704544	2704944	2.83189	3.54116	1.37793	2.20793	9.06237e-08	0.000129691
pk40416	16	21059761	21060161	3.03639	3.60237	2.09188	1.58156	9.88329e-08	0.000139756
pk42550	16	82234849	82235249	2.60524	3.29841	1.22128	2.11672	1.04156e-07	0.000144818
pk87202	5	90174629	90175029	3.4471	3.98966	2.56732	1.502	1.04851e-07	0.000144818
pk66621	20	48909040	48909440	4.03226	4.56811	3.17031	1.48442	1.36891e-07	0.000186897
pk98169	7	2996304	2996704	3.22708	3.69196	2.53695	1.23648	1.38626e-07	0.000187116
pk42974	16	88569834	88570234	3.57886	4.13449	2.66343	1.55168	1.44995e-07	0.000193513
pk97186	6	155840434	155840834	1.92609	2.66312	0.340802	2.30918	1.56918e-07	0.000207099
pk42493	16	81565085	81565485	4.2738	4.88221	3.20106	1.76678	1.69186e-07	0.000220836
pk84630	5	302457	302857	4.92771	5.57179	3.73429	1.92713	1.73854e-07	0.000224462
pk26166	12	70838632	70839032	4.29462	4.91277	3.19024	1.80792	1.76699e-07	0.000225683
pk94253	6	64232444	64232844	5.02195	5.55698	4.16216	1.48804	1.91781e-07	0.00024234
pk47729	17	75099801	75100201	6.01466	6.499	5.28024	1.31578	1.94438e-07	0.000243112
pk27824	12	115296152	115296552	4.30073	4.79034	3.55396	1.32675	2.01224e-07	0.000248975
pk104617	8	18812276	18812676	3.56065	4.04139	2.83458	1.2913	2.32641e-07	0.000284879
pk24309	12	25586430	25586830	2.99335	3.62377	1.84771	1.83907	2.40647e-07	0.000287948
pk29230	13	28745659	28746059	3.05267	3.67774	1.92521	1.81767	2.41141e-07	0.000287948
pk59792	2	128975308	128975708	3.38471	3.94113	2.4671	1.55189	2.44613e-07	0.000287948
pk108024	8	123256617	123257017	4.37594	4.95471	3.39435	1.64824	2.47804e-07	0.000287948
pk64609	20	5741397	5741797	2.69278	3.29214	1.6487	1.70263	2.48122e-07	0.000287948
pk98541	7	12750698	12751098	4.09832	4.67819	3.11349	1.64999	2.49692e-07	0.000287948
pk63198	2	227543221	227543621	4.90965	5.41176	4.13299	1.3721	2.53326e-07	0.00028933
pk29016	13	24897802	24898202	4.09315	3.20228	4.63983	-1.32631	2.71555e-07	0.000307196
pk56557	2	46111220	46111620	4.25141	4.84834	3.21491	1.71937	2.90487e-07	0.000325512
pk44519	17	25666988	25667388	5.81339	6.26562	5.15105	1.21147	3.19768e-07	0.000354975
pk53826	19	46799257	46799657	3.84587	4.4126	2.89922	1.59663	3.29585e-07	0.000362486
pk116149	X	17805153	17805553	3.94753	4.42817	3.22165	1.29461	3.65052e-07	0.000397809
pk61727	2	190816484	190816884	3.72742	4.33375	2.66135	1.75174	3.90091e-07	0.000421231
pk46445	17	55784012	55784412	3.34034	3.85406	2.53509	1.39903	4.06824e-07	0.000435342
pk62247	2	202486122	202486522	3.45553	3.95828	2.67732	1.36315	4.46944e-07	0.000470124
pk108023	8	123255854	123256254	3.57191	4.19603	2.44761	1.824	4.47244e-07	0.000470124
pk57027	2	59903301	59903701	3.76028	4.35392	2.73394	1.70063	5.09801e-07	0.000531181
pk21192	11	82886888	82887288	4.60686	5.18985	3.61277	1.66656	5.34215e-07	0.000551779
pk76579	3	149902190	149902590	5.63075	6.12292	4.87792	1.34106	6.11485e-07	0.000626145
pk118277	X	132953623	132954023	3.61234	4.21097	2.57056	1.71858	6.28068e-07	0.000637628
pk103317	7	142587416	142587816	1.58447	2.28247	0.179974	2.08182	6.48206e-07	0.000645116
pk3338	1	45166720	45167120	3.63747	4.12902	2.88611	1.32773	6.49731e-07	0.000645116
pk48417	18	3192219	3192619	2.8779	3.59676	1.38022	2.26075	6.54606e-07	0.000645116
pk50933	19	823530	823930	3.1202	2.37801	3.60785	-1.11207	6.57168e-07	0.000645116
pk16875	10	128570513	128570913	2.97948	3.58234	1.92442	1.72396	6.70863e-07	0.000650615
pk28478	12	125107011	125107411	4.38566	4.89985	3.57927	1.41076	6.73725e-07	0.000650615
pk94252	6	64231473	64231873	3.14913	3.69497	2.26049	1.50941	7.08605e-07	0.000677327
pk55912	2	30101750	30102150	3.66826	4.15544	2.92719	1.31353	7.13718e-07	0.000677327
pk76499	3	148932510	148932910	3.82465	4.29298	3.1268	1.25371	7.21945e-07	0.000677327
pk15751	10	104736085	104736485	3.36488	3.94503	2.37923	1.64155	7.24803e-07	0.000677327
pk5861	1	111877796	111878196	3.39006	3.96574	2.41756	1.62461	7.35356e-07	0.000677327
pk20730	11	74138411	74138811	2.72979	3.25324	1.9	1.42215	7.35599e-07	0.000677327
pk76500	3	148933957	148934357	4.49544	5.04374	3.60017	1.53345	7.58503e-07	0.000693044
pk66871	20	52719916	52720316	5.07992	5.57363	4.32345	1.34444	7.72527e-07	0.000700469
pk68870	22	18435175	18435575	5.40796	5.96933	4.47651	1.58712	7.87005e-07	0.000708191
pk87965	5	116679532	116679932	3.85081	4.41888	2.90032	1.6018	8.25231e-07	0.000737005
pk3972	1	56083239	56083639	2.11476	2.72152	1.04729	1.71269	8.69281e-07	0.000770553
pk100207	7	51780660	51781060	2.57153	3.38168	0.551847	2.82444	8.80848e-07	0.000775022
pk58797	2	105771709	105772109	3.07175	3.62622	2.15955	1.53942	9.59997e-07	0.000838451
pk19788	11	63202888	63203288	3.27319	3.78007	2.48488	1.37476	9.69173e-07	0.000840287
pk97697	6	167811691	167812091	5.00064	5.44789	4.34899	1.19364	9.85008e-07	0.000847828
pk108603	8	133699098	133699498	2.76295	3.33745	1.79386	1.60771	1.03468e-06	0.000884178
pk114016	9	136336610	136337010	4.54064	3.73644	5.05395	-1.21023	1.09031e-06	0.000925054
pk8140	1	178289617	178290017	2.5036	3.10567	1.45106	1.7079	1.10623e-06	0.000931906
pk109697	9	14912807	14913207	3.22081	3.77056	2.32158	1.5247	1.12799e-06	0.00094355
pk65882	20	35501872	35502272	4.2601	4.8193	3.33472	1.57222	1.17593e-06	0.000976769
pk75354	3	120153234	120153634	3.59085	4.21368	2.4709	1.81869	1.19756e-06	0.000987831
pk39418	16	1274949	1275349	3.63715	2.88851	4.12754	-1.12646	1.27392e-06	0.00103771
pk33468	14	68465584	68465984	3.21717	3.72921	2.41613	1.39146	1.2755e-06	0.00103771
pk70113	22	37702843	37703243	5.85704	6.39037	5.00167	1.48486	1.38962e-06	0.00111904
pk99531	7	34945904	34946304	3.70379	4.29717	2.67825	1.69879	1.39432e-06	0.00111904
pk13612	10	63620806	63621206	2.34145	2.92661	1.34084	1.63656	1.42625e-06	0.00113699
pk62654	2	215548315	215548715	2.96395	3.5033	2.09274	1.48264	1.43732e-06	0.00113818
pk60741	2	163436443	163436843	4.26579	4.79029	3.43331	1.44597	1.46528e-06	0.00115263
pk30359	13	61157859	61158259	4.99056	5.65277	3.73041	2.01171	1.49754e-06	0.00117026
pk87240	5	90562135	90562535	3.78901	4.17953	3.25186	1.01769	1.5265e-06	0.00118509
pk29694	13	41185054	41185454	3.17724	3.66546	2.43373	1.31116	1.68902e-06	0.00130275
pk18939	11	36385132	36385532	4.24642	4.72073	3.53505	1.27614	1.72816e-06	0.00131229
pk36934	15	60662719	60663119	5.02446	5.53608	4.22447	1.40534	1.73975e-06	0.00131229
pk76501	3	148941673	148942073	2.5849	3.28272	1.18116	2.13916	1.74358e-06	0.00131229
pk23823	12	12537881	12538281	3.76367	4.27647	2.96073	1.40084	1.74558e-06	0.00131229
pk102503	7	121646726	121647126	3.59029	4.11168	2.76575	1.42865	1.817e-06	0.00135739
pk63644	2	234654020	234654420	3.97776	4.52227	3.09271	1.51532	1.88165e-06	0.00139426
pk61559	2	182895556	182895956	2.78837	3.43548	1.58407	1.90643	1.88984e-06	0.00139426
pk79919	4	37464774	37465174	4.94864	5.46086	4.14717	1.40705	1.91306e-06	0.00140268
pk58134	2	86855171	86855571	4.77997	5.26306	4.04846	1.30778	1.9877e-06	0.00144847
pk71820	3	15852259	15852659	3.41298	4.0739	2.15769	1.9852	2.02813e-06	0.00146893
pk6383	1	121143265	121143665	2.88625	3.34896	2.20093	1.22489	2.06661e-06	0.00148772
pk23457	12	5763136	5763536	3.31575	3.7423	2.7075	1.11933	2.08928e-06	0.00149498
pk17756	11	9777665	9778065	4.43038	4.87421	3.78606	1.1805	2.11446e-06	0.00150393
pk94558	6	82407253	82407653	3.0778	3.58721	2.28327	1.38042	2.2553e-06	0.00158525
pk94537	6	81207663	81208063	4.81658	5.3357	3.9978	1.43049	2.25655e-06	0.00158525
pk41469	16	57289589	57289989	4.64898	5.16971	3.8261	1.43524	2.27826e-06	0.00158525
pk86767	5	75333688	75334088	2.80704	3.35932	1.90087	1.52606	2.28491e-06	0.00158525
pk113320	9	127353468	127353868	4.9402	5.41447	4.22893	1.27962	2.29552e-06	0.00158525
pk40092	16	12737839	12738239	3.40011	3.89709	2.6358	1.34306	2.31572e-06	0.00158996
pk90434	5	173999521	173999921	2.88075	3.35915	2.16005	1.27467	2.71104e-06	0.00185069
pk101557	7	99381716	99382116	5.03852	5.61708	4.05755	1.65177	2.78767e-06	0.00188756
pk111698	9	94047740	94048140	2.98832	3.52851	2.11484	1.48614	2.79683e-06	0.00188756
pk115712	X	1716856	1717256	3.56898	2.86351	4.0407	-1.06483	3.00951e-06	0.00201962
pk117062	X	50300838	50301238	3.8681	4.35551	3.12652	1.31614	3.13106e-06	0.00208938
pk5992	1	113868690	113869090	3.24658	3.82645	2.26175	1.63849	3.21604e-06	0.00213411
pk102576	7	124362683	124363083	3.23413	3.69443	2.55416	1.22209	3.46694e-06	0.0022841
pk74917	3	107416636	107417036	3.77284	4.20811	3.14655	1.14995	3.48054e-06	0.0022841
pk103501	7	150009943	150010343	3.06409	3.51033	2.41463	1.1762	4.01179e-06	0.00261826
pk21913	11	110079685	110080085	3.2956	3.77598	2.57034	1.2871	4.34869e-06	0.00282263
pk104327	8	9988810	9989210	4.20107	4.67061	3.50052	1.26042	4.37607e-06	0.00282497
pk16888	10	128961981	128962381	5.31004	5.85747	4.4171	1.53459	4.49932e-06	0.00288883
pk81927	4	95997581	95997981	4.37268	4.8127	3.73641	1.16844	4.71045e-06	0.00300813
pk85329	5	34751894	34752294	4.17134	4.71372	3.29204	1.50926	5.13567e-06	0.00326214
pk80357	4	48250579	48250979	2.84947	3.39871	1.95163	1.51594	5.19187e-06	0.0032803
pk74278	3	71971476	71971876	2.70864	3.18112	2.00143	1.25274	5.26205e-06	0.00330705
pk99563	7	36094258	36094658	2.8138	3.30239	2.06941	1.30666	5.44772e-06	0.00340571
pk91477	6	11498082	11498482	3.22151	2.64694	3.63132	-0.871946	5.68335e-06	0.00352083
pk31261	13	107077173	107077573	3.10538	3.65693	2.20123	1.52934	5.69113e-06	0.00352083
pk72207	3	30586262	30586662	3.55129	4.06277	2.75164	1.39398	5.90114e-06	0.00363183
pk112737	9	114889609	114890009	3.50873	3.97175	2.82275	1.23378	6.1303e-06	0.00374705
pk103314	7	142583370	142583770	6.00823	6.4399	5.38943	1.14791	6.16615e-06	0.00374705
pk58046	2	85738271	85738671	5.74973	6.34845	4.70766	1.73571	6.18299e-06	0.00374705
pk106188	8	60374976	60375376	3.60373	4.09353	2.85652	1.3216	6.43127e-06	0.00387773
pk97822	6	169077772	169078172	4.57316	5.06888	3.81188	1.34886	6.77802e-06	0.00406616
pk63721	2	235603127	235603527	4.80949	5.27139	4.12597	1.23918	6.82175e-06	0.00407183
pk19184	11	46662298	46662698	2.34086	2.88739	1.45038	1.49353	6.87548e-06	0.00407948
pk43603	17	5834938	5835338	2.95029	3.41429	2.26211	1.22994	6.90326e-06	0.00407948
pk35745	15	37089280	37089680	3.95516	4.47355	3.13822	1.42196	6.95097e-06	0.00408734
pk98393	7	7310678	7311078	3.27245	2.69319	3.68462	-0.87931	7.07693e-06	0.00414091
pk13220	10	49423460	49423860	4.32978	4.72839	3.77713	1.04419	7.27218e-06	0.0042343
pk104328	8	9989813	9990213	2.3304	2.91183	1.34094	1.62188	8.26184e-06	0.00478707
pk38230	15	79012269	79012669	3.17188	3.71786	2.28287	1.51023	8.47741e-06	0.00488813
pk61390	2	178146824	178147224	2.75091	3.20093	2.09332	1.18322	9.14014e-06	0.00523296
pk105744	8	41612404	41612804	3.48455	2.95015	3.87363	-0.813919	9.16355e-06	0.00523296
pk87721	5	108663822	108664222	2.19392	2.90376	0.737408	2.18155	9.63183e-06	0.00547406
pk103312	7	142568304	142568704	2.71492	3.30202	1.70846	1.65497	9.80777e-06	0.00554751
pk33788	14	73478815	73479215	3.01314	3.52859	2.2036	1.39989	1.00267e-05	0.00564447
pk57691	2	72499031	72499431	6.31663	6.82111	5.53422	1.3843	1.04167e-05	0.00583634
pk69001	22	20285618	20286018	3.9464	4.38628	3.31044	1.16536	1.0627e-05	0.00591702
pk42944	16	88271259	88271659	3.01853	3.59412	2.0463	1.61761	1.06603e-05	0.00591702
pk10459	1	228831305	228831705	3.83465	4.26424	3.22013	1.13318	1.09243e-05	0.00603532
pk62996	2	223535286	223535686	2.3028	2.84834	1.41499	1.4889	1.10346e-05	0.00606808
pk28252	12	122040318	122040718	3.57211	3.96999	3.02085	1.03733	1.12068e-05	0.00613433
pk53866	19	47183234	47183634	2.60876	1.84804	3.10425	-1.13029	1.15355e-05	0.0062853
pk23766	12	11920341	11920741	2.07065	2.76591	0.677856	2.10117	1.17851e-05	0.00637912
pk28025	12	118319975	118320375	3.07158	3.47808	2.50353	1.05743	1.18151e-05	0.00637912
pk71787	3	15228111	15228511	3.02547	3.61882	2.00001	1.6869	1.20814e-05	0.00647132
pk66561	20	48403479	48403879	5.42781	5.91187	4.69401	1.31344	1.20948e-05	0.00647132
pk70122	22	37742581	37742981	3.21091	2.6475	3.61504	-0.855269	1.21869e-05	0.00647914
pk412	1	6486376	6486776	4.19437	3.59397	4.61706	-0.916441	1.22185e-05	0.00647914
pk55114	2	11381898	11382298	4.14412	4.5845	3.50709	1.1682	1.29148e-05	0.00680432
pk32891	14	56310718	56311118	3.42339	3.93196	2.63092	1.3825	1.29463e-05	0.00680432
pk77463	3	176485155	176485555	3.6157	4.15211	2.75226	1.48204	1.35982e-05	0.00711545
pk61822	2	192042095	192042495	5.05664	5.5979	4.18034	1.51078	1.36676e-05	0.00712042
pk17308	11	1794607	1795007	3.65403	4.02849	3.14695	0.971157	1.37294e-05	0.00712138
pk104295	8	8934259	8934659	4.22948	3.3144	4.78498	-1.36005	1.42887e-05	0.00737924
pk94501	6	80359370	80359770	4.14594	4.61275	3.45151	1.25126	1.47455e-05	0.0075822
pk100214	7	51925038	51925438	3.17768	3.73905	2.24621	1.56684	1.49541e-05	0.00765629
pk41535	16	57950953	57951353	4.21336	4.67762	3.5246	1.2436	1.55557e-05	0.00793014
pk70077	22	37450595	37450995	3.98983	4.45802	3.2923	1.25458	1.5912e-05	0.0080771
pk27027	12	96709514	96709914	4.02647	4.46382	3.39581	1.15816	1.6097e-05	0.00813623
pk62003	2	197871267	197871667	3.27896	3.73825	2.60122	1.21948	1.71536e-05	0.00863358
pk109619	9	12604120	12604520	4.52139	4.91048	3.98695	1.01745	1.72997e-05	0.00867035
pk66804	20	52120092	52120492	3.3779	3.81441	2.74901	1.15016	1.79398e-05	0.00892959
pk81895	4	95097035	95097435	2.8027	3.2656	2.11697	1.22411	1.79673e-05	0.00892959
pk117275	X	67636431	67636831	4.80295	5.22762	4.19853	1.12348	1.80445e-05	0.00893059
pk4795	1	83647903	83648303	2.60808	3.27233	1.34015	1.97813	1.81623e-05	0.0089516
pk32950	14	57810552	57810952	2.60941	3.25367	1.41532	1.88805	1.88778e-05	0.00925381
pk41338	16	53779695	53780095	5.42057	5.93818	4.60559	1.42767	1.89313e-05	0.00925381
pk72190	3	30361237	30361637	3.15867	2.58591	3.56757	-0.868691	1.92172e-05	0.00935507
pk108021	8	123244384	123244784	2.7256	3.23608	1.92844	1.37764	1.97743e-05	0.00958699
pk44601	17	26585516	26585916	3.32217	3.75875	2.69311	1.14976	2.01291e-05	0.00971935
pk6062	1	115690349	115690749	3.08285	3.5542	2.37821	1.25519	2.05561e-05	0.00988533
pk48949	18	19693339	19693739	4.53169	4.91768	4.00311	1.00859	2.08671e-05	0.0099944
pk18724	11	33262790	33263190	4.42781	4.83538	3.85767	1.0709	2.12186e-05	0.010122
pk53327	19	41524988	41525388	2.47719	2.98791	1.67943	1.37299	2.20446e-05	0.0104739
pk16076	10	113241197	113241597	2.64084	3.09445	1.97547	1.19245	2.26736e-05	0.0106916
pk109718	9	15346988	15347388	2.86847	3.40682	1.99989	1.47724	2.26828e-05	0.0106916
pk16817	10	126889585	126889985	4.69786	5.20231	3.91549	1.37913	2.29714e-05	0.0107579
pk57747	2	73484941	73485341	2.86898	3.36202	2.11408	1.32226	2.30046e-05	0.0107579
pk117615	X	100139974	100140374	3.12016	3.62376	2.3399	1.36142	2.3156e-05	0.0107793
pk95923	6	129494102	129494502	2.73781	3.23446	1.97429	1.33178	2.33176e-05	0.0107793
pk34492	14	93110472	93110872	4.38986	4.86127	3.68508	1.26763	2.33827e-05	0.0107793
pk977	1	15352287	15352687	5.09189	5.5024	4.51595	1.08202	2.34134e-05	0.0107793
pk39141	15	100001004	100001404	3.27298	2.61543	3.72299	-0.993634	2.35626e-05	0.0107846
pk6082	1	115974718	115975118	3.92062	4.33296	3.34105	1.08208	2.36787e-05	0.0107846
pk11953	10	12726787	12727187	3.01101	3.57578	2.06995	1.57648	2.36973e-05	0.0107846
pk110364	9	35916391	35916791	5.23106	5.75702	4.39483	1.45647	2.51225e-05	0.0113896
pk45204	17	37368144	37368544	3.84991	3.21226	4.29059	-0.969272	2.52332e-05	0.0113963
pk108018	8	123090204	123090604	3.07126	3.51961	2.41728	1.18275	2.6343e-05	0.0118525
pk77042	3	164846567	164846967	2.83407	3.27224	2.20168	1.14834	2.72272e-05	0.0122041
pk2348	1	30486556	30486956	3.00922	3.48985	2.28338	1.28398	2.93719e-05	0.0131159
pk17017	10	134199560	134199960	2.91604	2.20314	3.39103	-1.06836	2.98187e-05	0.0132173
pk111865	9	96678255	96678655	3.21619	3.64583	2.60157	1.12754	2.98216e-05	0.0132173
pk33619	14	70136546	70136946	2.46877	3.00042	1.61781	1.4445	3.02723e-05	0.0133551
pk58152	2	87071543	87071943	1.87429	2.39641	1.04788	1.39353	3.03575e-05	0.0133551
pk17527	11	5433382	5433782	2.5207	3.037	1.70902	1.39293	3.10497e-05	0.0136093
pk87462	5	97812211	97812611	3.91351	4.29387	3.39549	0.989506	3.29565e-05	0.0143782
pk4697	1	78010585	78010985	3.37356	3.83392	2.69346	1.22392	3.30462e-05	0.0143782
pk42543	16	82113550	82113950	3.24266	3.66995	2.63286	1.12081	3.38613e-05	0.0146791
pk15809	10	105470235	105470635	3.27099	2.52038	3.76223	-1.12558	3.40635e-05	0.0147131
pk32449	14	44369507	44369907	5.02245	5.48074	4.34686	1.22851	3.43884e-05	0.0147996
pk2254	1	28669853	28670253	1.92695	2.53701	0.84895	1.71755	3.47108e-05	0.0148844
pk42547	16	82172770	82173170	4.73842	5.24392	3.95349	1.38294	3.53597e-05	0.0151081
pk81206	4	78481330	78481730	4.45009	4.83048	3.93203	0.992272	3.58461e-05	0.0152611
pk94251	6	64229079	64229479	3.94103	4.44256	3.16578	1.36407	3.64361e-05	0.0154569
pk116562	X	39085497	39085897	4.80146	5.24627	4.15503	1.18527	3.6821e-05	0.0155645
pk90020	5	160300666	160301066	3.2331	3.78769	2.32054	1.54275	3.7747e-05	0.0158661
pk12907	10	34766190	34766590	2.55985	3.09177	1.70819	1.44771	3.78016e-05	0.0158661
pk83279	4	147169940	147170340	3.39314	3.85607	2.70733	1.23234	4.00974e-05	0.0167705
pk30083	13	49159592	49159992	3.89033	4.41506	3.05728	1.44359	4.11454e-05	0.0171484
pk4560	1	68699774	68700174	4.98175	5.44206	4.30173	1.2348	4.13329e-05	0.0171663
pk89008	5	139707884	139708284	3.06948	3.55966	2.32138	1.316	4.17018e-05	0.0172592
pk23456	12	5759929	5760329	3.52076	4.00168	2.79426	1.29149	4.19199e-05	0.0172892
pk116124	X	17366096	17366496	2.88771	3.35124	2.20061	1.22748	4.25545e-05	0.0174348
pk111080	9	79786158	79786558	5.33128	5.72786	4.78254	1.04171	4.25665e-05	0.0174348
pk65510	20	30258369	30258769	4.3837	3.764	4.81581	-0.945767	4.29265e-05	0.0175068
pk24396	12	27405909	27406309	3.5728	3.99365	2.97615	1.10474	4.3114e-05	0.0175068
pk100080	7	48149752	48150152	5.39689	5.74601	4.93536	0.907691	4.31843e-05	0.0175068
pk29150	13	27684207	27684607	3.53058	3.98092	2.8723	1.19425	4.54652e-05	0.0183687
pk84660	5	523091	523491	4.74535	3.9766	5.24419	-1.1616	4.56539e-05	0.0183824
pk103841	7	156384841	156385241	4.05845	3.39522	4.51108	-1.00771	4.70861e-05	0.0188729
pk35859	15	39990960	39991360	2.6412	3.05992	2.04885	1.08725	4.72251e-05	0.0188729
pk4195	1	61719026	61719426	4.15258	4.53498	3.63075	0.996634	4.73487e-05	0.0188729
pk44060	17	15339787	15340187	3.70173	3.02201	4.16191	-1.02913	4.84175e-05	0.0192344
pk89937	5	159260047	159260447	5.56086	6.07976	4.74265	1.43264	4.97319e-05	0.0196907
pk3060	1	41920028	41920428	5.05581	5.47876	4.45487	1.11921	5.00926e-05	0.0197676
pk77073	3	167769751	167770151	4.12588	4.54374	3.53525	1.09982	5.07483e-05	0.0199601
pk18982	11	43092838	43093238	2.80433	3.41973	1.70894	1.77079	5.17603e-05	0.0202909
pk17311	11	1825285	1825685	2.82006	2.22267	3.24127	-0.901454	5.23269e-05	0.0204455
pk6528	1	147220780	147221180	4.58157	5.00222	3.98533	1.11048	5.325e-05	0.0206848
pk18322	11	18274825	18275225	5.50053	6.01671	4.68918	1.42288	5.32877e-05	0.0206848
pk10305	1	226370062	226370462	3.39247	3.82049	2.78118	1.12454	5.36793e-05	0.020769
pk112772	9	115312868	115313268	2.914	3.43365	2.09386	1.41263	5.50892e-05	0.0211758
pk88453	5	130648330	130648730	4.86408	5.24524	4.34459	0.995995	5.52164e-05	0.0211758
pk38630	15	89592722	89593122	3.66146	4.16808	2.87381	1.37857	5.53921e-05	0.0211758
pk29677	13	40979497	40979897	3.44285	2.69181	3.93426	-1.12806	5.54439e-05	0.0211758
pk9966	1	220032345	220032745	4.93113	5.38527	4.26461	1.21503	5.56922e-05	0.0212025
pk111676	9	93836370	93836770	3.0476	3.4778	2.43184	1.12726	5.69357e-05	0.0216066
pk20056	11	65565109	65565509	5.38092	4.60097	5.88438	-1.17954	5.7259e-05	0.0216601
pk28247	12	122013195	122013595	2.65328	3.07923	2.04622	1.10887	5.98136e-05	0.0225547
pk1989	1	26097722	26098122	4.88998	5.30603	4.30298	1.0979	6.15492e-05	0.0231226
pk92416	6	28928853	28929253	3.56771	3.9805	2.98724	1.08079	6.17091e-05	0.0231226
pk91852	6	17900221	17900621	3.04647	3.46632	2.45184	1.09628	6.20047e-05	0.0231603
pk38161	15	78266295	78266695	4.39002	4.77386	3.8655	1.00186	6.31981e-05	0.0235321
pk109131	8	145222297	145222697	3.53656	2.76435	4.03682	-1.15854	6.4059e-05	0.0237781
pk109877	9	20658692	20659092	3.92515	4.36335	3.29272	1.16005	6.59288e-05	0.0243959
pk63496	2	233019713	233020113	3.14722	3.63114	2.41377	1.29667	6.63376e-05	0.024471
pk74577	3	88219906	88220306	3.61959	4.13498	2.81019	1.4082	6.72862e-05	0.024744
pk66416	20	46197558	46197958	2.92589	3.4056	2.2022	1.27961	6.89285e-05	0.0252697
pk55370	2	19872311	19872711	2.71053	3.16335	2.04689	1.19125	6.96635e-05	0.0254606
pk24207	12	20164130	20164530	3.00755	3.52085	2.20336	1.39247	7.01952e-05	0.0255762
pk43084	16	89515044	89515444	3.64419	3.16113	4.00544	-0.736644	7.05901e-05	0.0256415
pk17113	10	135185915	135186315	4.67298	4.10575	5.07908	-0.868886	7.12612e-05	0.0258063
pk80488	4	54714164	54714564	4.0003	4.46944	3.30061	1.25777	7.28007e-05	0.0262837
pk35786	15	38520129	38520529	3.89305	4.30134	3.3215	1.07001	7.40158e-05	0.0266414
pk21042	11	77962405	77962805	3.62526	3.09467	4.01233	-0.809037	7.48985e-05	0.0268777
pk42896	16	87583960	87584360	3.26401	2.73889	3.64816	-0.798323	7.64017e-05	0.0273346
pk11891	10	11779334	11779734	2.86137	3.303	2.2217	1.15928	7.79178e-05	0.0277932
pk69729	22	31975803	31976203	3.76367	4.1413	3.25072	0.98085	7.90973e-05	0.0281295
pk81638	4	88338113	88338513	4.87345	5.24225	4.37673	0.961065	7.98974e-05	0.0283292
pk43861	17	9359561	9359961	3.83535	4.23914	3.27262	1.05643	8.24183e-05	0.0291361
pk4667	1	76275167	76275567	4.20161	4.58684	3.67447	1.00493	8.63858e-05	0.030448
pk72333	3	32927789	32928189	3.02419	3.46921	2.37731	1.17199	8.77023e-05	0.0308206
pk81207	4	78485387	78485787	3.70081	4.12241	3.10263	1.10809	8.85419e-05	0.0308579
pk61764	2	191370717	191371117	3.62833	4.05984	3.00983	1.13732	8.87429e-05	0.0308579
pk9968	1	220044957	220045357	4.34403	4.71112	3.85041	0.954326	8.88003e-05	0.0308579
pk64888	20	11976797	11977197	4.07631	4.52007	3.43212	1.17822	8.88475e-05	0.0308579
pk95126	6	107172723	107173123	3.52617	3.92999	2.96339	1.05413	9.03235e-05	0.0312471
pk101543	7	99251368	99251768	3.8091	4.22841	3.21557	1.102	9.06496e-05	0.0312471
pk96958	6	150839656	150840056	2.95902	2.34107	3.39026	-0.933063	9.07575e-05	0.0312471
pk108292	8	126649196	126649596	3.69905	4.24151	2.8195	1.5049	9.14332e-05	0.0313888
pk59634	2	122344994	122345394	1.45154	2.09388	0.264308	1.82204	9.40636e-05	0.0321988
pk61765	2	191371372	191371772	4.09913	4.59411	3.33964	1.34323	9.56606e-05	0.0326513
pk81241	4	79058752	79059152	2.86184	2.32125	3.25416	-0.818061	9.64208e-05	0.0328165
pk104742	8	21961406	21961806	4.07342	4.46492	3.5344	1.02227	9.83847e-05	0.0333031
pk15447	10	100166682	100167082	3.79552	4.23616	3.15795	1.16655	9.84113e-05	0.0333031
pk23137	12	296737	297137	2.29233	2.70709	1.70791	1.06945	9.94102e-05	0.0335456
pk91960	6	20516554	20516954	4.73016	5.2115	4.00269	1.30178	9.98719e-05	0.0336059
pk53842	19	46931921	46932321	4.51394	4.85129	4.07282	0.873308	0.000101112	0.0339272
pk95367	6	110849478	110849878	4.6401	5.046	4.07324	1.06684	0.00010291	0.0342564
pk60239	2	150212341	150212741	4.55925	4.94818	4.02511	1.01718	0.000102923	0.0342564
pk73848	3	61791166	61791566	3.33138	3.75146	2.73628	1.10021	0.000102959	0.0342564
pk44427	17	20602146	20602546	4.45136	4.88988	3.81825	1.16417	0.000105387	0.0349665
pk1503	1	20591742	20592142	4.12266	3.59382	4.5088	-0.808897	0.000108686	0.0359604
pk71170	22	51002742	51003142	4.48546	3.8811	4.9101	-0.923539	0.000110332	0.0364039
pk59633	2	122342309	122342709	3.35061	3.78032	2.73585	1.12926	0.000115602	0.038037
pk46432	17	55642557	55642957	2.97231	3.4269	2.30484	1.20074	0.000116494	0.0382244
pk61079	2	172101768	172102168	3.56605	2.91456	4.01324	-0.987382	0.000119501	0.0391031
pk10011	1	220882398	220882798	5.40191	5.87444	4.69461	1.2755	0.000120154	0.0391879
pk88797	5	135570991	135571391	4.50558	4.97555	3.80406	1.2636	0.00012042	0.0391879
pk108318	8	127330955	127331355	1.84846	2.32299	1.13659	1.23828	0.00012204	0.0396065
pk62789	2	219162649	219163049	4.56382	3.85663	5.0363	-1.07346	0.000123828	0.0400773
pk36478	15	51520605	51521005	4.16735	4.52195	3.69616	0.918893	0.000127315	0.0410942
pk15458	10	100300976	100301376	2.69868	3.14645	2.04592	1.17547	0.000130339	0.0419562
pk90636	5	177543431	177543831	3.82981	3.24349	4.24552	-0.893662	0.000130779	0.0419574
pk75269	3	116992134	116992534	4.12092	4.50784	3.59059	1.00937	0.000131379	0.0419574
pk50138	18	54875259	54875659	4.11957	4.5151	3.57285	1.03411	0.000131573	0.0419574
pk33618	14	70133579	70133979	3.47315	3.88236	2.89976	1.06948	0.000132041	0.0419574
pk111179	9	83728626	83729026	2.84759	3.26244	2.26298	1.07901	0.000132109	0.0419574
pk80577	4	57024637	57025037	3.99632	4.35465	3.5185	0.928335	0.000133088	0.0421556
pk48023	17	78468338	78468738	2.80041	2.26325	3.19094	-0.812269	0.000133876	0.0422923
pk9937	1	218841616	218842016	2.33986	2.89915	1.41426	1.53958	0.000134735	0.0424508
pk17381	11	2587415	2587815	4.66353	4.08111	5.07729	-0.891574	0.000137598	0.0432383
pk115955	X	12996363	12996763	3.96314	3.35348	4.39036	-0.928914	0.000139284	0.0435541
pk85580	5	40877736	40878136	3.16436	2.61556	3.56097	-0.833147	0.000139579	0.0435541
pk30947	13	98065926	98066326	2.78559	3.23093	2.13803	1.1694	0.000139703	0.0435541
pk6702	1	151027727	151028127	4.25969	3.54361	4.73608	-1.08473	0.000141643	0.0440432
pk39858	16	8983528	8983928	3.35137	3.72387	2.8479	0.963292	0.000142718	0.0442615
pk16390	10	119173463	119173863	3.66213	4.12042	2.98658	1.22036	0.00014323	0.0443047
pk430	1	6562066	6562466	3.48586	2.95114	3.87511	-0.814406	0.000145174	0.0447895
pk69470	22	29058836	29059236	3.01184	3.30184	2.64849	0.741297	0.000146427	0.0450589
pk101670	7	100429299	100429699	3.42354	3.88049	2.75093	1.21377	0.000147232	0.0450787
pk28450	12	124866393	124866793	6.01146	6.36111	5.54902	0.910112	0.0001473	0.0450787
pk115508	hs37d5	32418954	32419354	4.58575	3.95889	5.02129	-0.957084	0.000148319	0.0450787
pk56191	2	38517508	38517908	4.73418	5.27615	3.85597	1.51176	0.00014833	0.0450787
pk83356	4	148975451	148975851	4.01505	4.38841	3.51	0.97031	0.000148412	0.0450787
pk86298	5	65128488	65128888	3.22948	3.60454	2.7213	0.969407	0.000148768	0.0450787
pk4021	1	58332684	58333084	2.99914	2.41459	3.41397	-0.884611	0.000149482	0.0451797
pk84425	4	185834949	185835349	2.57662	3.05888	1.84702	1.28156	0.000153692	0.0463342
pk2148	1	27633400	27633800	4.4103	3.89321	4.79017	-0.792133	0.00015513	0.0466493
pk23172	12	684341	684741	4.03946	4.40699	3.54505	0.954114	0.000155815	0.0467372
pk58373	2	97163212	97163612	2.80211	3.36234	1.87388	1.55519	0.000156423	0.0467535
pk26966	12	95716564	95716964	2.51886	2.98714	1.82115	1.23579	0.000156657	0.0467535
pk41037	16	46952819	46953219	3.53439	3.97388	2.89923	1.16079	0.000157636	0.0469144
pk84900	5	8462672	8463072	4.15679	3.49189	4.61019	-1.01063	0.000157986	0.0469144
pk97248	6	157508452	157508852	3.76627	4.1549	3.2327	1.01212	0.000161889	0.0479534
pk67800	21	34791815	34792215	4.4594	3.82719	4.89749	-0.96444	0.000165746	0.0489737
pk63957	2	239045855	239046255	4.14388	3.63324	4.52027	-0.781289	0.000167079	0.0492451
pk91128	6	4314420	4314820	3.54418	4.1099	2.60043	1.58897	0.000167786	0.0493313
pk97536	6	161645940	161646340	3.48979	2.82141	3.94479	-1.01118	0.000168306	0.0493618
pk27950	12	116978404	116978804	3.09348	3.46817	2.58599	0.96695	0.000175674	0.0513958
pk92799	6	33577291	33577691	4.14515	3.49434	4.59202	-0.990157	0.000178448	0.0520657
pk36373	15	48975146	48975546	4.07091	3.46493	4.49635	-0.92412	0.00017884	0.0520657
pk112724	9	114809823	114810223	3.16964	3.58482	2.58439	1.08399	0.0001797	0.0521882
pk38708	15	90371584	90371984	4.1576	3.48675	4.61374	-1.01927	0.000182679	0.0528315
pk58952	2	108905065	108905465	5.57472	6.03311	4.89894	1.23048	0.000182805	0.0528315
pk88300	5	126444501	126444901	3.19499	3.75038	2.28024	1.54505	0.000183273	0.0528383
pk58366	2	97076661	97077061	6.24734	6.6448	5.6969	1.04596	0.000186586	0.0536171
pk62401	2	206608707	206609107	4.21435	4.55075	3.77487	0.869576	0.000186877	0.0536171
pk55436	2	20604700	20605100	2.40818	2.90294	1.6492	1.3184	0.000190598	0.0545528
pk21116	11	80147568	80147968	3.48327	3.96225	2.76126	1.28481	0.000194511	0.055539
pk27982	12	117396302	117396702	4.02986	3.4219	4.45627	-0.926812	0.00019719	0.0561688
pk70045	22	36977557	36977957	2.51889	2.91273	1.97542	1.01345	0.000198789	0.0564888
pk35528	15	31373840	31374240	4.64957	4.11986	5.03617	-0.812101	0.000200076	0.0567189
pk80578	4	57026793	57027193	5.32962	5.71388	4.80431	1.00613	0.000201346	0.0569185
pk18080	11	14135787	14136187	3.39012	3.78205	2.85028	1.0186	0.000201738	0.0569185
pk10365	1	227070664	227071064	4.22784	4.57312	3.77302	0.893694	0.00020329	0.0572203
pk75987	3	132063624	132064024	3.32436	3.77064	2.67481	1.17954	0.000210553	0.0591148
pk42008	16	70644413	70644813	4.01635	3.51814	4.38597	-0.761729	0.000211016	0.0591148
pk102940	7	134014337	134014737	3.05915	3.57731	2.2428	1.41002	0.000220278	0.0615642
pk83467	4	151895237	151895637	3.93637	4.25006	3.53495	0.808129	0.000221341	0.0617162
pk99737	7	41098909	41099309	4.85056	5.37232	4.02507	1.43994	0.000226513	0.0629554
pk102202	7	112221072	112221472	4.0735	4.45572	3.552	0.995704	0.000227083	0.0629554
pk20841	11	75459530	75459930	2.97088	3.43522	2.28195	1.23135	0.000227375	0.0629554
pk33126	14	61570390	61570790	5.93626	6.28136	5.48176	0.897556	0.000231039	0.063821
pk35206	14	105045956	105046356	3.69809	3.12637	4.10647	-0.871179	0.000232243	0.0640048
pk198	1	2406457	2406857	3.52107	2.97652	3.91547	-0.829437	0.000240515	0.0661044
pk4236	1	62353097	62353497	3.67288	3.11439	4.07449	-0.851289	0.000240975	0.0661044
pk87682	5	107193529	107193929	2.88028	3.30138	2.28312	1.09785	0.00024393	0.0667146
pk10201	1	224741774	224742174	2.55123	1.90059	2.99802	-0.974787	0.000244322	0.0667146
pk14536	10	80843957	80844357	4.88764	5.2181	4.45826	0.85591	0.000248884	0.0676717
pk73266	3	50209055	50209455	4.31677	3.85565	4.66566	-0.705485	0.000248967	0.0676717
pk106453	8	70231105	70231505	2.3213	2.80632	1.58526	1.28472	0.000251484	0.0681998
pk62695	2	216835149	216835549	2.98936	3.50441	2.18083	1.39816	0.000253786	0.0684194
pk20417	11	69317354	69317754	3.17023	3.64079	2.46739	1.25385	0.000253843	0.0684194
pk57692	2	72500436	72500836	4.05355	4.51611	3.36857	1.23704	0.000254022	0.0684194
pk71510	3	11206454	11206854	3.30301	3.67059	2.80852	0.949158	0.000262141	0.070292
pk1601	1	21740502	21740902	2.63158	2.99896	2.13746	0.941183	0.000262158	0.070292
pk81507	4	85048026	85048426	2.69364	3.24414	1.79237	1.51709	0.000263396	0.0703624
pk17149	11	441046	441446	4.60949	4.12915	4.96923	-0.736208	0.00026411	0.0703624
pk34387	14	91446932	91447332	3.41505	3.83447	2.82128	1.09906	0.000264197	0.0703624
pk116235	X	20489555	20489955	2.8214	3.33206	2.02381	1.38015	0.000265047	0.0704306
pk111424	9	88132156	88132556	3.8945	3.37941	4.27329	-0.786972	0.000266574	0.0706784
pk27392	12	107041922	107042322	3.75881	3.27353	4.12129	-0.74066	0.00026932	0.0712474
pk16640	10	124053505	124053905	3.40106	2.63449	3.899	-1.14926	0.000272502	0.0718052
pk104746	8	21971913	21972313	3.98404	3.46119	4.36699	-0.799146	0.000272948	0.0718052
pk20982	11	77106519	77106919	3.74923	3.28225	4.10144	-0.712347	0.000273242	0.0718052
pk73984	3	64901447	64901847	4.01766	4.4109	3.47533	1.02695	0.000276529	0.0725086
pk26060	12	68829584	68829984	3.80329	3.17019	4.24181	-0.962341	0.000277482	0.0725983
pk58347	2	96853062	96853462	2.55934	1.92559	2.99816	-0.950724	0.000279313	0.0729168
pk58605	2	101552489	101552889	2.58478	3.00028	1.99888	1.07698	0.000283651	0.0738867
pk102537	7	123168286	123168686	3.71472	4.08155	3.22161	0.95022	0.000284314	0.0738974
pk15676	10	103698096	103698496	5.64089	5.98322	5.19119	0.889569	0.000285308	0.0739937
pk89035	5	139986609	139987009	3.87193	4.19219	3.45966	0.825051	0.000286166	0.0740546
pk46628	17	58964514	58964914	3.18553	3.6557	2.48354	1.25286	0.000286855	0.0740716
pk91943	6	20336056	20336456	2.72213	3.15862	2.09327	1.14151	0.000290587	0.0748726
pk83727	4	157288605	157289005	2.56109	3.03597	1.84842	1.25759	0.000291581	0.0749661
pk31051	13	99938011	99938411	4.20657	4.60035	3.6632	1.02955	0.00029246	0.0750296
pk98675	7	16831523	16831923	4.05941	3.59468	4.41036	-0.710186	0.00029432	0.075344
pk112984	9	118136469	118136869	2.98752	3.3503	2.5017	0.932898	0.000295088	0.0753782
pk27323	12	105627018	105627418	4.05272	4.41499	3.56784	0.939534	0.000296879	0.0756729
pk48412	18	3149107	3149507	2.88652	2.43216	3.23154	-0.687326	0.000298316	0.0758763
pk89036	5	139988729	139989129	5.5916	6.02645	4.96618	1.15689	0.000299728	0.0760725
pk95082	6	106624197	106624597	3.24811	2.67733	3.656	-0.866575	0.000300464	0.0760967
pk80116	4	39708021	39708421	5.03124	5.34501	4.62971	0.811932	0.000301408	0.0761736
pk72258	3	31408167	31408567	2.5917	3.01021	1.99977	1.08584	0.00030292	0.0763932
pk114174	9	139249102	139249502	3.85038	3.43233	4.17412	-0.636171	0.000306881	0.0770835
pk82282	4	108340679	108341079	4.0572	3.47006	4.47333	-0.896145	0.000306956	0.0770835
pk92034	6	22141321	22141721	4.32843	4.69892	3.82863	0.963761	0.00031084	0.0778943
pk44806	17	29706671	29707071	2.28286	2.72161	1.64927	1.14001	0.000312433	0.0781287
pk34774	14	99532682	99533082	4.95373	5.33679	4.43069	1.00167	0.000316191	0.0788198
pk17175	11	690974	691374	4.92172	4.44008	5.28218	-0.738998	0.000316524	0.0788198
pk100023	7	47538221	47538621	4.57955	4.94188	4.09455	0.942003	0.000318016	0.0790257
pk64068	2	240443606	240444006	2.38785	1.87528	2.76528	-0.770584	0.000320516	0.079311
pk74555	3	87482583	87482983	2.52673	1.87418	2.9744	-0.977154	0.000320703	0.079311
pk31549	13	113900192	113900592	2.47552	1.64725	2.99838	-1.21986	0.000321168	0.079311
pk71101	22	50434595	50434995	5.04349	4.50301	5.43577	-0.829537	0.000323741	0.0797657
pk6958	1	154917228	154917628	3.75873	3.13623	4.19217	-0.946581	0.000324352	0.0797657
pk97319	6	158276881	158277281	3.50109	2.87504	3.93624	-0.949884	0.000325036	0.0797689
pk49364	18	29856232	29856632	4.27414	3.70027	4.68359	-0.87734	0.000326439	0.0799478
pk86491	5	71039859	71040259	4.71255	5.21112	3.94444	1.35917	0.000328919	0.0803895
pk9277	1	204982435	204982835	2.37744	1.84747	2.76418	-0.796433	0.000331073	0.080644
pk50271	18	56121913	56122313	3.44219	2.81816	3.87637	-0.9465	0.000331318	0.080644
pk110463	9	37596906	37597306	3.66591	3.12727	4.05721	-0.82145	0.000332439	0.0807515
pk72370	3	33831635	33832035	3.83942	4.18767	3.37941	0.899845	0.000335493	0.0812976
pk48020	17	78455156	78455556	4.18007	3.64672	4.5686	-0.815991	0.000336056	0.0812976
pk70420	22	40405352	40405752	4.84797	4.31054	5.23865	-0.824403	0.000338111	0.0816285
pk65355	20	23317073	23317473	3.08177	3.47596	2.53762	1.02196	0.000340578	0.0820572
pk11481	10	3051535	3051935	4.6278	5.01564	4.09573	1.01431	0.000342906	0.0824508
pk96712	6	145508722	145509122	3.20774	3.58567	2.69424	0.97719	0.000343691	0.0824728
pk23780	12	12008932	12009332	3.53504	3.01301	3.91755	-0.795506	0.000344856	0.0825853
pk46870	17	63058593	63058993	4.61642	4.05975	5.01709	-0.852812	0.000346335	0.0827727
pk75215	3	114621717	114622117	3.9629	4.30292	3.5172	0.878212	0.00035475	0.0844954
pk98143	7	2684207	2684607	3.99574	3.48656	4.37135	-0.778442	0.000355111	0.0844954
pk94201	6	56764441	56764841	4.52471	3.93034	4.94443	-0.9089	0.000355677	0.0844954
pk48765	18	12087683	12088083	3.87443	3.37937	4.24232	-0.756271	0.000358198	0.0849245
pk116780	X	43535482	43535882	2.58558	3.0596	1.87487	1.25535	0.000359185	0.0849888
pk46104	17	47937457	47937857	3.39211	2.90081	3.75793	-0.747826	0.000360006	0.0850137
pk43922	17	10680462	10680862	4.46387	3.98869	4.82072	-0.727787	0.000372698	0.0878362
pk65851	20	35095816	35096216	4.74037	4.27991	5.08888	-0.705611	0.000373674	0.0878918
pk77312	3	171471735	171472135	3.19052	3.54326	2.7226	0.907399	0.000374892	0.0880041
pk78018	3	187129701	187130101	3.48969	3.97689	2.74858	1.31177	0.000379794	0.088863
pk114136	9	138649767	138650167	2.87551	2.39731	3.23405	-0.723892	0.000380047	0.088863
pk81307	4	80198316	80198716	3.11555	2.55198	3.51978	-0.854717	0.000380885	0.0888839
pk6511	1	146894710	146895110	3.71831	4.21733	2.94912	1.3535	0.000389608	0.0907411
pk12427	10	24830209	24830609	3.60194	3.98504	3.0788	0.995189	0.000390784	0.090837
pk2474	1	32170261	32170661	4.47048	3.90549	4.87543	-0.864812	0.000391611	0.0908514
pk64135	2	241815829	241816229	4.80192	4.25846	5.19574	-0.833401	0.00039241	0.0908594
pk69846	22	33837779	33838179	4.1702	3.56891	4.59332	-0.917643	0.000394544	0.0911757
pk108983	8	143765017	143765417	3.99288	3.34967	4.43617	-0.978186	0.000395831	0.0912049
pk49914	18	47151757	47152157	3.57146	3.14736	3.8988	-0.644493	0.000396206	0.0912049
pk23936	12	13371635	13372035	3.07322	2.34263	3.5559	-1.09525	0.000399465	0.0917773
pk32084	14	31720635	31721035	4.31788	3.872	4.658	-0.681665	0.00040096	0.0918083
pk9081	1	202805818	202806218	2.86087	2.37896	3.22148	-0.729385	0.000401146	0.0918083
pk7073	1	156033186	156033586	4.30264	3.85444	4.6441	-0.68521	0.000403165	0.0920721
pk19568	11	60917330	60917730	4.36884	4.68924	3.95634	0.827555	0.000403849	0.0920721
pk80013	4	38244748	38245148	3.83155	3.21074	4.26417	-0.944533	0.00040546	0.0920851
pk5965	1	113561537	113561937	4.26953	3.6548	4.69922	-0.937923	0.000405518	0.0920851
pk16038	10	112562399	112562799	4.29595	4.69686	3.73884	1.05069	0.000406717	0.0920851
pk106873	8	82351384	82351784	4.0197	3.45903	4.42244	-0.856451	0.00040719	0.0920851
pk57612	2	70761576	70761976	3.23349	2.55055	3.69512	-1.02959	0.000407972	0.0920851
pk42012	16	70723535	70723935	3.65557	3.05857	4.07659	-0.908376	0.000408558	0.0920851
pk102533	7	122991545	122991945	2.38824	2.7659	1.87525	0.965903	0.000413031	0.092917
pk17979	11	12831396	12831796	2.77243	3.21203	2.13706	1.15172	0.000414334	0.0929902
pk93481	6	43079650	43080050	2.41379	1.79326	2.84629	-0.929467	0.000414921	0.0929902
pk2131	1	27459094	27459494	3.73435	3.17185	4.13802	-0.857636	0.00042526	0.0950658
pk65920	20	36035501	36035901	3.12041	2.69316	3.44961	-0.646852	0.000425783	0.0950658
pk72761	3	42552684	42553084	4.2756	4.69222	3.68746	1.09694	0.000426708	0.0950935
pk20362	11	68777864	68778264	4.61134	4.0671	5.00557	-0.834048	0.000431416	0.0959625
pk99722	7	40181547	40181947	3.72926	3.1907	4.12052	-0.821685	0.00043336	0.0962149
pk112260	9	104985822	104986222	2.36983	2.91393	1.48589	1.48571	0.00044495	0.0985717
pk69495	22	29334298	29334698	3.39809	3.69503	3.02377	0.761788	0.000446326	0.0985717
pk114363	9	140583165	140583565	2.4926	2.88556	1.95082	1.0105	0.000446465	0.0985717
pk89931	5	159151301	159151701	2.44087	2.80587	1.95105	0.931904	0.000450765	0.0991588
pk69376	22	26147188	26147588	4.51006	3.9283	4.9235	-0.890054	0.000450915	0.0991588
pk75968	3	131514191	131514591	3.08907	2.46767	3.52199	-0.939493	0.000451629	0.0991588
pk52344	19	17172513	17172913	4.96468	4.30404	5.41612	-1.00775	0.000453743	0.0994392
pk80507	4	55012315	55012715	2.63982	2.02281	3.07061	-0.927773	0.000458272	0.100247
pk8925	1	201237836	201238236	4.51426	3.9991	4.89309	-0.789536	0.000461868	0.100848
pk28377	12	123605010	123605410	4.67776	4.0069	5.13391	-1.02166	0.000485034	0.105712
pk102544	7	123355815	123356215	3.71502	3.28139	4.048	-0.660188	0.00048943	0.106333
pk72829	3	43607099	43607499	3.29934	3.78988	2.55037	1.3205	0.000489674	0.106333
pk43179	17	188940	189340	3.09749	2.553	3.49186	-0.82607	0.000496577	0.107635
pk100774	7	75963047	75963447	2.96818	2.46825	3.33875	-0.757791	0.000501818	0.108573
pk107377	8	101901673	101902073	3.04126	2.46766	3.45058	-0.86888	0.000503362	0.108709
pk117769	X	106149543	106149943	2.80768	3.22337	2.22142	1.08093	0.000507793	0.109467
pk57474	2	68906580	68906980	2.56826	3.10422	1.706	1.46219	0.000509457	0.109627
pk20853	11	75627917	75628317	4.35716	4.70273	3.90185	0.895016	0.000512251	0.110028
pk53827	19	46799910	46800310	3.75219	4.11241	3.271	0.932131	0.000514035	0.110212
pk39246	15	102115399	102115799	3.70511	3.2112	4.07237	-0.753643	0.000520082	0.111116
pk18034	11	13369418	13369818	2.75838	2.24298	3.13733	-0.779192	0.000520229	0.111116
pk114082	9	137276648	137277048	3.71454	3.23328	4.07478	-0.73424	0.000521055	0.111116
pk49443	18	31910343	31910743	3.62912	4.05943	3.01311	1.13366	0.000523292	0.111393
pk67221	20	60940026	60940426	4.18281	3.70386	4.54177	-0.732674	0.000524504	0.111451
pk75402	3	121670051	121670451	4.20733	4.6689	3.52453	1.23498	0.000528263	0.112049
pk60152	2	146663923	146664323	3.79125	4.15659	3.30082	0.946575	0.000533671	0.112867
pk5927	1	113230799	113231199	2.13739	2.6321	1.37854	1.31122	0.000534017	0.112867
pk91132	6	4334341	4334741	4.65964	4.93664	4.31651	0.716347	0.00054457	0.114893
pk100049	7	47797445	47797845	3.2816	2.64774	3.72048	-0.9594	0.000546238	0.11504
pk17687	11	8795709	8796109	3.78856	3.25198	4.17878	-0.81902	0.000548176	0.115084
pk87701	5	107991770	107992170	2.71565	2.13778	3.12712	-0.871629	0.000548382	0.115084
pk32606	14	51066790	51067190	4.02749	3.55254	4.38421	-0.725943	0.000551528	0.115249
pk61910	2	194492020	194492420	3.6703	4.05148	3.15077	0.990195	0.000552053	0.115249
pk29049	13	25336758	25337158	2.73055	2.20195	3.11656	-0.798731	0.000552083	0.115249
pk109022	8	144267648	144268048	2.78704	2.30302	3.14883	-0.731948	0.000564234	0.117253
pk47472	17	72754097	72754497	5.40224	4.90004	5.77404	-0.771704	0.000564449	0.117253
pk90073	5	163087480	163087880	2.42352	2.83344	1.84873	1.05788	0.000564643	0.117253
pk48789	18	12420110	12420510	5.16756	5.40962	4.87655	0.630705	0.000569598	0.117895
pk101898	7	104595723	104596123	2.81405	2.02381	3.32172	-1.17437	0.000569719	0.117895
pk96187	6	135079017	135079417	4.55787	4.8913	4.12345	0.862938	0.000571085	0.117972
pk77462	3	176484681	176485081	2.33069	2.69194	1.84763	0.919941	0.00057476	0.118525
pk68808	22	17633880	17634280	4.39749	4.7887	3.85903	1.02306	0.000577773	0.11894
pk112326	9	108108384	108108784	2.66959	3.05838	2.13571	1.0015	0.000581162	0.119431
pk24544	12	31127669	31128069	4.43614	3.80204	4.87513	-0.967086	0.000584078	0.119823
pk70772	22	44846284	44846684	2.85004	2.22208	3.2861	-0.946341	0.000586958	0.120206
pk80472	4	54425391	54425791	2.40498	2.84655	1.76543	1.15113	0.000588585	0.120332
pk10236	1	225688293	225688693	4.66048	5.00438	4.20805	0.891585	0.000591568	0.120502
pk76600	3	150095748	150096148	4.81054	4.20543	5.23555	-0.925757	0.000592142	0.120502
pk77560	3	177919928	177920328	2.0704	2.51965	1.4145	1.16676	0.000592462	0.120502
pk2183	1	27917640	27918040	4.23283	3.82855	4.54826	-0.615566	0.00059527	0.120866
pk96727	6	145853150	145853550	3.89004	3.39624	4.25723	-0.754394	0.000597907	0.121016
pk24648	12	32924061	32924461	4.22192	3.66123	4.62467	-0.857422	0.00059809	0.121016
pk16254	10	116007353	116007753	3.25649	3.64542	2.72236	1.00878	0.000599065	0.121016
pk26921	12	95001530	95001930	4.01175	4.39755	3.48354	1.00556	0.000604203	0.121847
pk113167	9	124581816	124582216	3.13729	2.69347	3.47622	-0.672849	0.000609133	0.122633
pk103324	7	142700055	142700455	4.31385	4.6921	3.79976	0.985604	0.000616355	0.123694
pk94352	6	72927824	72928224	2.57735	2.02427	2.97618	-0.833359	0.000616487	0.123694
pk3871	1	54831431	54831831	3.36313	2.91391	3.70519	-0.682676	0.000617671	0.123723
pk61969	2	197114542	197114942	4.73969	5.03968	4.36048	0.775324	0.000620322	0.124045
pk4561	1	68703344	68703744	3.56077	4.01246	2.89959	1.19873	0.0006249	0.124631
pk39419	16	1275632	1276032	3.64242	3.03737	4.06739	-0.92017	0.000625352	0.124631
pk13501	10	61504522	61504922	2.13816	1.26363	2.67875	-1.27332	0.000631681	0.125496
pk59762	2	128419514	128419914	3.99004	4.36231	3.487	0.967084	0.000632849	0.125496
pk69937	22	35877196	35877596	5.08897	4.58008	5.46442	-0.781399	0.000632861	0.125496
pk45181	17	37071118	37071518	2.94532	2.3982	3.34105	-0.828574	0.000634268	0.125565
pk50713	18	74102498	74102898	3.27712	3.56071	2.9238	0.72713	0.000637432	0.125981
pk96781	6	147662569	147662969	4.99175	5.4447	4.32783	1.21151	0.000639056	0.126093
pk15958	10	111753439	111753839	4.13576	3.63135	4.50876	-0.771717	0.000645014	0.126628
pk42647	16	84577776	84578176	3.26299	2.84762	3.58511	-0.629088	0.000646705	0.126628
pk44389	17	19617911	19618311	3.48725	3.02303	3.8379	-0.706691	0.000647041	0.126628
pk60512	2	158788023	158788423	2.75037	3.1688	2.15859	1.08813	0.000647403	0.126628
pk58417	2	97563845	97564245	3.13955	2.55332	3.55522	-0.888458	0.000648126	0.126628
pk104296	8	8934980	8935380	4.58642	4.05263	4.97517	-0.818127	0.000648165	0.126628
pk14790	10	88713386	88713786	4.82075	4.29727	5.20404	-0.803105	0.000657081	0.128152
pk60574	2	159887499	159887899	3.65606	3.21354	3.99424	-0.673813	0.000658422	0.128152
pk29703	13	41308894	41309294	3.0065	3.4164	2.43177	1.0666	0.000660206	0.128152
pk362	1	6203481	6203881	3.90954	3.41324	4.27812	-0.758358	0.000661604	0.128152
pk75516	3	123522468	123522868	3.49352	3.05817	3.8275	-0.661781	0.00066166	0.128152
pk5952	1	113424297	113424697	5.17923	4.74399	5.51315	-0.666877	0.000663015	0.128152
pk38659	15	89870424	89870824	3.73833	3.05074	4.20207	-1.04065	0.000664847	0.128152
pk83485	4	152225817	152226217	3.15856	2.72219	3.49314	-0.661396	0.000665306	0.128152
pk32890	14	56309948	56310348	2.54492	3.10574	1.61499	1.55114	0.000665677	0.128152
pk45179	17	37042861	37043261	3.81385	3.3427	4.16843	-0.719138	0.000667045	0.128194
pk2441	1	31926502	31926902	3.8203	4.21786	3.26965	1.03812	0.000668053	0.128194
pk92571	6	30894474	30894874	4.41102	3.9006	4.78729	-0.781955	0.000669602	0.128272
pk10556	1	230028880	230029280	2.71532	2.04734	3.17015	-1.00199	0.00067062	0.128272
pk66483	20	47304160	47304560	3.59393	4.03141	2.963	1.15515	0.000674681	0.128841
pk101283	7	92776723	92777123	3.12694	2.6777	3.469	-0.681225	0.000686061	0.130731
pk43634	17	6538962	6539362	3.91773	3.40598	4.29472	-0.781981	0.000686779	0.130731
pk7293	1	159906366	159906766	5.31324	4.90578	5.6306	-0.622905	0.000688127	0.130778
pk97432	6	159341252	159341652	3.05341	2.55234	3.42459	-0.76027	0.000693374	0.131565
pk111934	9	97680276	97680676	3.66751	3.20198	4.0189	-0.709659	0.000694759	0.131618
pk64897	20	12109973	12110373	2.39881	3.07284	1.09291	2.01548	0.000697404	0.131908
pk29300	13	30480744	30481144	3.39503	2.7937	3.81818	-0.91285	0.000700858	0.132351
pk104216	8	8274507	8274907	4.03303	4.33891	3.64435	0.788222	0.000704172	0.132621
pk36753	15	57917003	57917403	3.2677	2.75	3.64789	-0.78719	0.000705999	0.132621
pk86876	5	77963266	77963666	4.02223	4.35746	3.58476	0.86558	0.000706835	0.132621
pk39342	16	666670	667070	4.55124	3.87996	5.00757	-1.02172	0.000707452	0.132621
pk55714	2	27242843	27243243	3.74245	3.27306	4.09604	-0.716045	0.000707874	0.132621
pk25767	12	59249404	59249804	3.48434	3.8672	2.96164	0.9936	0.000710006	0.132811
pk118429	X	149529979	149530379	3.76364	3.21218	4.16164	-0.84128	0.000717378	0.133979
pk44622	17	26809881	26810281	5.26999	4.68276	5.68616	-0.900359	0.000719649	0.134192
pk58474	2	98914712	98915112	2.98789	2.43288	3.38771	-0.840774	0.000721422	0.134312
pk28877	13	21911521	21911921	3.11595	3.53684	2.51922	1.10026	0.000723679	0.134522
pk48096	17	79309558	79309958	5.66213	5.10623	6.06242	-0.854038	0.000728483	0.135203
pk113213	9	125592679	125593079	2.73215	3.18439	2.06977	1.18982	0.000732317	0.135312
pk63164	2	226925051	226925451	3.3032	3.68634	2.78	0.992774	0.00073299	0.135312
pk97301	6	158136004	158136404	4.16761	3.73009	4.50286	-0.667999	0.000733594	0.135312
pk29693	13	41184417	41184817	5.20671	5.53817	4.77566	0.859366	0.000733625	0.135312
pk109391	9	4509197	4509597	4.26027	4.6383	3.7466	0.984729	0.000736981	0.13572
pk38453	15	85228511	85228911	2.99968	2.4846	3.37847	-0.781064	0.000742955	0.136608
pk104137	8	6564083	6564483	4.46024	4.041	4.78468	-0.63999	0.000745526	0.136869
pk89017	5	139749021	139749421	4.31032	3.73676	4.71962	-0.877045	0.0007477	0.137056
pk84666	5	557065	557465	4.78357	4.32698	5.12987	-0.699681	0.000757417	0.138624
pk12548	10	27601753	27602153	2.64621	2.06972	3.05699	-0.868738	0.000759177	0.138732
pk1166	1	16934762	16935162	6.06151	6.43739	5.5518	0.983543	0.000761781	0.138994
pk20527	11	70998332	70998732	4.01886	3.58476	4.35211	-0.662127	0.000765377	0.13926
pk42215	16	74863548	74863948	2.69942	2.17955	3.08078	-0.785317	0.000765582	0.13926
pk80830	4	72543864	72544264	2.13802	2.58601	1.48481	1.16467	0.000769157	0.139604
pk15766	10	104985797	104986197	3.54392	2.92636	3.97499	-0.937829	0.000769825	0.139604
pk44734	17	28285955	28286355	2.2211	2.6305	1.64735	1.0525	0.000777356	0.140647
pk93822	6	47214842	47215242	3.26685	2.72012	3.66238	-0.830888	0.000777944	0.140647
pk20438	11	69518826	69519226	5.31593	5.67327	4.83987	0.930209	0.000779959	0.140729
pk65290	20	22360087	22360487	2.89296	2.41393	3.25197	-0.725319	0.000780767	0.140729
pk63500	2	233100438	233100838	4.56979	4.96322	4.02709	1.03018	0.000782857	0.140788
pk117928	X	116806652	116807052	2.8638	3.31507	2.20353	1.18885	0.000784022	0.140788
pk55838	2	28668738	28669138	5.33013	5.64783	4.9221	0.822937	0.000785055	0.140788
pk35205	14	105043222	105043622	6.07231	5.56616	6.44627	-0.778698	0.000787365	0.140788
pk98641	7	16274363	16274763	2.14832	2.63253	1.41418	1.27772	0.000788171	0.140788
pk3010	1	41269622	41270022	3.32256	3.65736	2.88583	0.860166	0.000788208	0.140788
pk34101	14	78105002	78105402	4.25422	3.79501	4.60202	-0.702275	0.000791625	0.141119
pk21310	11	86282600	86283000	4.73018	4.24616	5.09196	-0.742206	0.000792437	0.141119
pk63551	2	233609708	233610108	4.02063	4.37935	3.54212	0.929552	0.000794209	0.141223
pk26295	12	76108240	76108640	4.37845	4.63756	4.06238	0.670934	0.000796707	0.141455
pk32833	14	55613053	55613453	3.42118	2.6619	3.91606	-1.13933	0.000800369	0.141893
pk66835	20	52401871	52402271	3.77555	3.25156	4.1591	-0.799879	0.000801694	0.141916
pk4490	1	68095049	68095449	3.6044	3.90098	3.23065	0.762111	0.000803787	0.142075
pk58304	2	95971328	95971728	5.01352	5.37523	4.52964	0.941635	0.000812921	0.143476
pk111492	9	90209611	90210011	4.09428	3.61035	4.45601	-0.740029	0.000815991	0.143661
pk74173	3	69707668	69708068	2.75043	3.1363	2.2221	0.994292	0.000816386	0.143661
pk42771	16	85593091	85593491	4.94894	4.41271	5.33897	-0.822827	0.000819293	0.143959
pk52949	19	36013707	36014107	3.78216	3.23473	4.17805	-0.83533	0.000826442	0.145001
pk23162	12	616608	617008	4.6369	4.02375	5.06583	-0.937103	0.000829634	0.145346
pk89741	5	152039084	152039484	1.5198	2.13809	0.414919	1.72853	0.00083483	0.146041
pk92573	6	30908156	30908556	4.46578	3.89858	4.87185	-0.868124	0.000840425	0.146804
pk95565	6	116362173	116362573	3.17103	3.46992	2.79359	0.76519	0.000844563	0.14731
pk45267	17	38095282	38095682	2.22406	1.55287	2.68035	-0.998298	0.000847396	0.147415
pk34195	14	81919436	81919836	3.41339	3.00004	3.73431	-0.626712	0.000847646	0.147415
pk118067	X	122790452	122790852	3.41547	3.91286	2.65021	1.34462	0.000855823	0.148619
pk24549	12	31158850	31159250	5.31469	4.81385	5.68575	-0.769446	0.00085711	0.148625
pk43606	17	5972657	5973057	4.32244	3.89796	4.65001	-0.647944	0.000862367	0.149319
pk68758	21	47403862	47404262	3.61883	3.01257	4.0444	-0.921817	0.000869973	0.150073
pk86540	5	71892773	71893173	3.24629	3.60781	2.76275	0.931968	0.000870395	0.150073
pk19622	11	61421864	61422264	4.6593	4.10222	5.06019	-0.853574	0.000871332	0.150073
pk21296	11	86187203	86187603	4.26271	3.83449	4.59248	-0.653685	0.000871776	0.150073
pk18938	11	36383521	36383921	3.48822	3.81861	3.05897	0.849631	0.000875778	0.150544
pk51894	19	11301925	11302325	3.94689	3.43456	4.32419	-0.782984	0.000877457	0.150614
pk7154	1	156679567	156679967	4.91304	4.50204	5.23254	-0.627901	0.000879541	0.150754
pk49819	18	45987586	45987986	4.742	5.08752	4.28675	0.896253	0.000882196	0.150992
pk116464	X	35484136	35484536	2.4176	2.92957	1.61674	1.37585	0.000893868	0.152769
pk13177	10	47136729	47137129	4.3382	3.84236	4.70653	-0.759348	0.00089636	0.152913
pk98118	7	2533436	2533836	3.77295	3.26135	4.14986	-0.781043	0.000897287	0.152913
pk2005	1	26199609	26200009	4.56246	4.14079	4.88835	-0.644127	0.000900955	0.153319
pk112308	9	107953978	107954378	3.27541	2.64641	3.71197	-0.952297	0.000905185	0.153747
pk28120	12	120667558	120667958	5.32968	4.88571	5.66869	-0.680882	0.000906059	0.153747
pk5407	1	95288672	95289072	5.11186	4.65803	5.45658	-0.69603	0.000910144	0.154149
pk64009	2	239554340	239554740	2.62404	3.02343	2.06986	1.03094	0.000911232	0.154149
pk113182	9	124821872	124822272	3.51406	2.90147	3.94272	-0.930306	0.000912325	0.154149
pk6124	1	116641848	116642248	4.50754	4.97948	3.80155	1.26999	0.000916773	0.154681
pk17200	11	862112	862512	3.92289	3.53765	4.22664	-0.5841	0.000918548	0.154756
pk29481	13	33825308	33825708	2.88667	2.34201	3.28113	-0.824314	0.000922379	0.154756
pk6789	1	151952922	151953322	4.29103	3.81337	4.64927	-0.731088	0.00092307	0.154756
pk17634	11	7922233	7922633	2.72291	2.02544	3.19107	-1.04384	0.000925537	0.154756
pk93425	6	42278813	42279213	4.76294	5.19063	4.15235	1.13247	0.000926017	0.154756
pk70225	22	38482943	38483343	2.44197	2.86149	1.84801	1.08621	0.000926146	0.154756
pk106203	8	61072896	61073296	2.31254	2.75196	1.67755	1.14275	0.000926339	0.154756
pk33728	14	71665396	71665796	4.1265	3.63253	4.4938	-0.755652	0.000929323	0.154886
pk35237	14	105435055	105435455	5.03609	4.54166	5.40364	-0.75906	0.000929723	0.154886
pk49794	18	45699926	45700326	4.2627	3.80619	4.60895	-0.698119	0.000931269	0.154926
pk12236	10	19041362	19041762	2.12749	1.37942	2.61765	-1.10299	0.000936421	0.155426
pk21650	11	100631408	100631808	4.81843	4.33734	5.17858	-0.737907	0.000936891	0.155426
pk29625	13	39580682	39581082	1.78073	2.32328	0.900982	1.45994	0.000938361	0.155453
pk35236	14	105433707	105434107	4.85977	4.39634	5.20998	-0.710566	0.000941449	0.15565
pk46107	17	47972096	47972496	3.63117	3.09285	4.02231	-0.820743	0.000942174	0.15565
pk6163	1	117024542	117024942	5.19927	4.61001	5.61645	-0.903245	0.000945904	0.156049
pk68452	21	44142333	44142733	4.71332	4.18615	5.09856	-0.80841	0.000948922	0.15633
pk70186	22	38131099	38131499	4.1039	3.68777	4.42649	-0.63401	0.000954253	0.156991
pk81385	4	82478481	82478881	3.90219	4.24519	3.45133	0.885939	0.000956332	0.157115
pk52206	19	15308787	15309187	4.15172	3.75169	4.46458	-0.608539	0.000960254	0.157541
pk20416	11	69316206	69316606	2.88227	3.25423	2.37979	0.957031	0.000969898	0.158632
pk64182	2	242491601	242492001	3.62459	3.16075	3.97503	-0.706848	0.000970676	0.158632
pk20646	11	72886591	72886991	3.3317	2.87477	3.67819	-0.694493	0.000970908	0.158632
pk73022	3	46732261	46732661	5.16186	4.74853	5.48276	-0.632055	0.000978264	0.159039
pk21548	11	94866071	94866471	3.23746	2.72284	3.616	-0.782268	0.000978432	0.159039
pk96308	6	137413066	137413466	5.51427	5.84606	5.08265	0.860829	0.000978555	0.159039
pk95325	6	110008499	110008899	3.29638	2.76563	3.68352	-0.807056	0.000978755	0.159039
pk65598	20	31329431	31329831	2.77322	3.14995	2.26197	0.969009	0.000982686	0.15946
pk78188	3	190019395	190019795	4.17758	4.4428	3.85237	0.685468	0.00098741	0.160008
pk67497	21	16594298	16594698	2.23308	2.63315	1.67758	1.02611	0.000989069	0.160058
pk68167	21	40367632	40368032	3.06483	2.60159	3.41493	-0.702429	0.000997647	0.161219
pk69041	22	21195233	21195633	2.55124	1.99947	2.94939	-0.831079	0.000998956	0.161219
pk77198	3	169906480	169906880	3.04116	2.3597	3.50213	-1.02539	0.00100359	0.161391
pk44286	17	18059958	18060358	3.59222	3.16944	3.91876	-0.642499	0.00100411	0.161391
pk52842	19	34006134	34006534	3.29358	2.7528	3.68601	-0.822128	0.00100457	0.161391
pk7792	1	169042249	169042649	5.09506	4.60466	5.46039	-0.752919	0.00100546	0.161391
pk30144	13	50267384	50267784	4.14239	3.66311	4.50153	-0.733045	0.00100711	0.161438
pk17161	11	544084	544484	4.21749	3.70133	4.59686	-0.790031	0.00100898	0.16152
pk90439	5	174041551	174041951	3.10406	2.44944	3.5527	-0.987693	0.00101745	0.162656
pk39231	15	101973134	101973534	2.97005	2.41527	3.36976	-0.840273	0.00101886	0.162663
pk53488	19	42971558	42971958	4.98282	4.28103	5.4529	-1.06731	0.0010207	0.162738
pk41674	16	66944954	66945354	3.42825	2.97634	3.77186	-0.687255	0.00102443	0.163113
pk33779	14	73317066	73317466	3.42952	2.9776	3.77314	-0.687283	0.00103168	0.164048
pk8176	1	178962375	178962775	0.48627	1.26392	0	2.35174	0.00103544	0.164426
pk35124	14	104008497	104008897	3.81425	3.41448	4.12695	-0.606993	0.00104387	0.165543
pk42753	16	85482512	85482912	3.69942	3.27201	4.02873	-0.65031	0.00105094	0.166442
pk109045	8	144464769	144465169	3.4839	2.99978	3.84574	-0.737374	0.0010542	0.166736
pk41677	16	66964072	66964472	4.12859	3.67856	4.47112	-0.687521	0.00105931	0.167016
pk27742	12	113343428	113343828	4.67131	4.25084	4.9965	-0.642506	0.00105934	0.167016
pk70909	22	46450961	46451361	3.61482	3.17926	3.94893	-0.66273	0.00106019	0.167016
pk60471	2	157964213	157964613	3.70551	3.25272	4.04962	-0.690111	0.00106678	0.167832
pk86662	5	73458818	73459218	2.93869	3.2535	2.53545	0.804272	0.001075	0.168902
pk40301	16	18953352	18953752	3.11569	2.5188	3.53666	-0.903919	0.00108261	0.169872
pk11130	1	241774365	241774765	5.46273	5.72397	5.1435	0.678365	0.00109016	0.170831
pk40794	16	29627439	29627839	2.04785	1.34208	2.5197	-1.04278	0.00110196	0.172454
pk42545	16	82116331	82116731	5.68576	5.98413	5.30913	0.772936	0.00111122	0.173167
pk5877	1	112104794	112105194	2.31154	2.72187	1.73596	1.05701	0.00111189	0.173167
pk27683	12	111884049	111884449	3.94932	3.37945	4.35675	-0.86986	0.00111195	0.173167
pk14770	10	88408861	88409261	5.37582	4.91513	5.72446	-0.707195	0.00111235	0.173167
pk74989	3	108873827	108874227	2.82039	2.32124	3.19054	-0.755292	0.00111724	0.173701
pk107361	8	101693165	101693565	3.30546	2.87227	3.63817	-0.657359	0.0011285	0.175221
pk14678	10	85886182	85886582	2.89916	1.97548	3.45775	-1.35575	0.00113726	0.176178
pk35235	14	105423967	105424367	4.09951	3.64868	4.44249	-0.688665	0.00113763	0.176178
pk27700	12	112245018	112245418	4.16981	3.45239	4.64677	-1.08613	0.00113987	0.176295
pk16889	10	128973130	128973530	2.80184	3.20324	2.24378	1.03926	0.00114456	0.176389
pk46119	17	48122561	48122961	4.74787	4.19939	5.14431	-0.840864	0.00114579	0.176389
pk15251	10	97480509	97480909	3.98573	4.31461	3.55903	0.848445	0.00114632	0.176389
pk13349	10	53992535	53992935	3.57398	4.00306	2.96052	1.12949	0.00114641	0.176389
pk88392	5	128044498	128044898	3.04642	3.44962	2.48485	1.04756	0.00115411	0.177276
pk42588	16	83961202	83961602	2.83015	3.28503	2.16203	1.19948	0.00115624	0.177276
pk87883	5	114754497	114754897	4.97792	5.26941	4.61222	0.753969	0.00115666	0.177276
pk83389	4	149613341	149613741	3.24208	3.67738	2.61572	1.14499	0.00116094	0.177703
pk46334	17	53661393	53661793	3.37272	3.61604	3.07987	0.628307	0.00116493	0.178085
pk67867	21	35917454	35917854	4.96214	4.41614	5.3573	-0.837665	0.00116974	0.178318
pk68391	21	43771157	43771557	4.44733	3.89734	4.84455	-0.842165	0.00117029	0.178318
pk73344	3	51471083	51471483	2.45766	2.9739	1.64613	1.39127	0.0011729	0.178318
pk108404	8	128601730	128602130	4.12682	4.47809	3.6615	0.909592	0.00117392	0.178318
pk81882	4	94764920	94765320	3.24095	3.57426	2.80675	0.855501	0.00117416	0.178318
pk67896	21	36183779	36184179	3.55459	3.05653	3.92413	-0.759194	0.00117667	0.178318
pk77579	3	178968866	178969266	2.67868	2.20208	3.03632	-0.719578	0.00117733	0.178318
pk80529	4	56039080	56039480	3.50495	3.91227	2.93531	1.06422	0.00117975	0.178318
pk64137	2	241831307	241831707	4.17593	3.78762	4.48159	-0.58985	0.00118107	0.178318
pk117768	X	106148355	106148755	3.48647	3.79438	3.0945	0.790566	0.00118147	0.178318
pk20872	11	75873358	75873758	4.38464	3.86225	4.76735	-0.800125	0.00118571	0.17857
pk95288	6	109573452	109573852	3.64746	2.9973	4.09402	-0.986088	0.00118615	0.17857
pk91550	6	12350897	12351297	4.04433	3.54505	4.41454	-0.763508	0.00118989	0.178907
pk47733	17	75120589	75120989	4.60361	4.93973	4.16462	0.870296	0.0012075	0.181168
pk93199	6	38144539	38144939	5.03147	4.32818	5.50222	-1.06964	0.00120798	0.181168
pk9568	1	208352722	208353122	4.76241	4.30524	5.10904	-0.700537	0.00121221	0.181573
pk44392	17	19624032	19624432	4.89149	4.47124	5.21653	-0.642597	0.00121616	0.181935
pk8632	1	192662005	192662405	2.51919	1.97661	2.91256	-0.817032	0.0012188	0.182101
pk101230	7	92096005	92096405	4.38129	4.80485	3.77911	1.11831	0.0012214	0.182186
pk6932	1	154523925	154524325	3.80515	4.14294	3.36328	0.871311	0.0012229	0.182186
pk15162	10	95884073	95884473	2.6909	2.09158	3.11306	-0.902735	0.00122397	0.182186
pk68444	21	44072559	44072959	3.68682	3.17096	4.06603	-0.787081	0.00122578	0.182226
pk72632	3	40599126	40599526	3.04171	2.51791	3.42517	-0.794596	0.00122834	0.182379
pk63746	2	235887976	235888376	3.81815	3.31007	4.19315	-0.775921	0.00123036	0.182452
pk184	1	2253853	2254253	3.58052	3.07191	3.95581	-0.775403	0.00123542	0.182973
pk64538	20	4897626	4898026	5.09442	4.5652	5.48076	-0.812497	0.00123842	0.183163
pk55705	2	27187405	27187805	4.16082	3.63029	4.54786	-0.811658	0.00124215	0.183163
pk101844	7	102650382	102650782	3.38971	3.78387	2.84561	1.02502	0.00124262	0.183163
pk73258	3	50132785	50133185	3.6476	3.19277	3.9929	-0.693019	0.0012431	0.183163
pk17189	11	794978	795378	5.09586	4.63144	5.44663	-0.712566	0.00124441	0.183163
pk114336	9	140332207	140332607	4.89324	4.4633	5.22404	-0.657955	0.00124804	0.18347
pk114173	9	139240307	139240707	4.92587	4.53763	5.23148	-0.591447	0.00125516	0.184009
pk108309	8	126840991	126841391	2.93102	2.5358	3.24093	-0.595113	0.0012559	0.184009
pk82820	4	124940083	124940483	4.03549	4.35404	3.62605	0.821312	0.00125907	0.184009
pk89315	5	145355105	145355505	3.75406	4.0351	3.40469	0.723377	0.00126109	0.184009
pk51155	19	2332649	2333049	4.18259	3.66728	4.56149	-0.788578	0.00126195	0.184009
pk107399	8	102103018	102103418	4.45191	3.98646	4.80326	-0.712658	0.0012622	0.184009
pk60738	2	163338876	163339276	4.30296	4.68316	3.78524	0.991107	0.00126256	0.184009
pk6919	1	154400009	154400409	5.36101	4.85974	5.73231	-0.77021	0.00126568	0.184239
pk62646	2	214356107	214356507	2.22395	2.6947	1.52068	1.23691	0.00126734	0.184254
pk68502	21	44732465	44732865	3.50077	2.91365	3.91688	-0.892703	0.00127111	0.184577
pk47054	17	65578768	65579168	5.22484	5.6395	4.64065	1.09479	0.00127989	0.185552
pk78856	4	2808666	2809066	4.32216	3.8729	4.66424	-0.686957	0.00128095	0.185552
pk9821	1	213664772	213665172	3.34373	2.82303	3.72553	-0.792252	0.00128329	0.185664
pk35300	14	106069744	106070144	5.59597	5.95138	5.12333	0.925384	0.0012885	0.186192
pk8070	1	175490478	175490878	4.64042	5.02194	4.12024	0.996226	0.00129022	0.186214
pk49066	18	20981451	20981851	4.98397	5.25895	4.64392	0.712036	0.0012947	0.186633
pk16566	10	122917582	122917982	3.61619	3.20213	3.93753	-0.628828	0.00129962	0.187001
pk19600	11	61300645	61301045	5.11486	4.535	5.52733	-0.889005	0.0013004	0.187001
pk29430	13	32610593	32610993	3.67034	3.09081	4.08265	-0.882679	0.00130208	0.187016
pk22474	11	119610580	119610980	5.43379	4.84735	5.84957	-0.899544	0.00130583	0.187269
pk94418	6	75976456	75976856	3.28282	2.84687	3.61716	-0.661561	0.00130726	0.187269
pk3187	1	43539886	43540286	2.8731	2.35992	3.25086	-0.776969	0.00130857	0.187269
pk22469	11	119575572	119575972	4.04084	3.60251	4.37656	-0.668859	0.0013169	0.188234
pk29320	13	30730319	30730719	2.84198	3.28375	2.20203	1.15938	0.00131858	0.188248
pk90386	5	173222577	173222977	4.53591	4.04223	4.90304	-0.756633	0.00132617	0.188761
pk18596	11	27694408	27694808	3.28944	3.67167	2.76793	0.99005	0.00133094	0.188761
pk69055	22	21320430	21320830	4.78437	4.05622	5.26601	-1.10432	0.00133102	0.188761
pk5151	1	91439919	91440319	2.83389	2.41463	3.15834	-0.632285	0.00133168	0.188761
pk30	1	940579	940979	4.71138	4.27023	5.04876	-0.675251	0.00133177	0.188761
pk8141	1	178292192	178292592	2.94631	3.361	2.36205	1.0798	0.00133211	0.188761
pk84659	5	522296	522696	4.31008	3.73222	4.72155	-0.883438	0.0013352	0.188761
pk33512	14	68968485	68968885	3.49781	3.10336	3.80724	-0.597157	0.00133561	0.188761
pk69167	22	23448509	23448909	3.6127	3.06915	4.00657	-0.828529	0.00133648	0.188761
pk105989	8	54521989	54522389	3.34306	3.89695	2.43245	1.54195	0.00134817	0.190186
pk26164	12	70802776	70803176	2.09288	2.48534	1.55204	1.0017	0.00135732	0.19125
pk6694	1	150951911	150952311	4.23521	3.90006	4.50699	-0.503592	0.00136228	0.191721
pk81043	4	76584018	76584418	5.46717	5.79068	5.04948	0.838616	0.00137962	0.193932
pk107829	8	119558810	119559210	3.41796	3.74813	2.98909	0.848522	0.00138191	0.194024
pk47473	17	72754872	72755272	4.77772	4.3098	5.13047	-0.717364	0.00139067	0.194934
pk13500	10	61501197	61501597	4.41874	3.8945	4.80243	-0.803061	0.0013929	0.194934
pk70355	22	39693580	39693980	4.38913	3.90728	4.74971	-0.737884	0.00139331	0.194934
[truncated: 117,932 more rows]
