# Supplementary material for: Genomic profiling of active vitamin D colonic responses in African- and European-Americans identifies an ancestry-related regulatory variant of POLB
Source: PLoS Genet. 2026 Jan 8;22(1):e1011983. doi: 10.1371/journal.pgen.1011983 (PMC12810902; doi:10.1371/journal.pgen.1011983)
Supplement: S7 Table — (XLSX) [file pgen.1011983.s015.xlsx]

## Sheet: TopEtOHonly_GWAS
Gene	SNP	pheno	snpname	chr	pos	allele1	allele2	exp_freq_a1	r2_info	beta	se	beta95l	beta95u	p	fdrq
POLR3K	rs13330525:88552	eur1_log25ohd_baseline_imp_120121	rs13330525:88552:C:T	16	88552	C	T	0.188	0.732	-0.0369596	0.0149568	-0.0662749	-0.00764435	0.0135704	0.952374
TCEA3	rs71638902:23949840	eur4_eotadvadyn_snp_vitdtrt_int_imp_120121	rs71638902:23949840:C:G	1	23949840	C	G	0.12	0.949	-0.860259	0.358638	-1.56319	-0.157328	0.0164542	0.989129
POLR3K	rs13330525:88552	eur4_eotadvadyn_snp_vitdtrt_int_imp_120121	rs13330525:88552:C:T	16	88552	C	T	0.188	0.732	0.64337	0.283924	0.08688	1.19986	0.0234515	0.989129
BLNK	rs80350559:98230490	eur1_log25ohd_baseline_imp_120121	rs80350559:98230490:T:C	10	98230490	T	C	0.083	0.977	-0.0371138	0.0179773	-0.0723493	-0.0018783	0.0391281	0.965511
SNX14	rs6926635:86560098	eur2_log25ohd_y1_snp_vitdtrt_int_imp_120121	rs6926635:86560098:G:T	6	86560098	G	T	0.065	0.998	0.0754445	0.0378482	0.0012621	0.149627	0.0463908	0.984857
CNGA1	rs60088458:48259472	eur2_log25ohd_y1_snp_vitdtrt_int_imp_120121	rs60088458:48259472:CAA:C	4	48259472	CAA	C	0.57	1	0.0362534	0.0182094	0.00056304	0.0719437	0.0466572	0.984857
RAD9A	rs10896209:67529877	eur4_eotadvadyn_snp_vitdtrt_int_imp_120121	rs10896209:67529877:G:C	11	67529877	G	C	0.556	0.71	-0.577265	0.291314	-1.14824	-0.00628945	0.0475252	0.989129
HELLS	rs201173056:96225412	eur1_log25ohd_baseline_imp_120121	rs201173056:96225412:A:T	10	96225412	A	T	0.082	0.705	-0.04709	0.0245286	-0.095166	0.000986019	0.0550554	0.973676
POLR3K	rs13330525:88552	eur5_eotHRyn_snp_vitdtrt_int_imp_120121	rs13330525:88552:C:T	16	88552	C	T	0.188	0.732	0.405966	0.222207	-0.0295584	0.841491	0.0677031	0.976291
HELLS	rs201173056:96225412	eur2_log25ohd_y1_snp_vitdtrt_int_imp_120121	rs201173056:96225412:A:T	10	96225412	A	T	0.082	0.705	-0.0696152	0.0399564	-0.14793	0.00869929	0.0816489	0.988482
POLR3K	rs13330525:88552	eur3_eottradyn_snp_vitdtrt_int_imp_120121	rs13330525:88552:C:T	16	88552	C	T	0.188	0.732	0.188048	0.109416	-0.0264069	0.402504	0.085677	0.987378
BLNK	rs80350559:98230490	eur3_eottradyn_snp_vitdtrt_int_imp_120121	rs80350559:98230490:T:C	10	98230490	T	C	0.083	0.977	-0.219868	0.128944	-0.472598	0.0328617	0.088167	0.987378
SCARB2	rs4859569:76853819	eur1_log25ohd_baseline_imp_120121	rs4859569:76853819:A:T	4	76853819	A	T	0.271	0.982	0.0211923	0.0128281	-0.00395072	0.0463354	0.0987197	0.977064
ELOF1	rs7246743:11852615	eur1_log25ohd_baseline_imp_120121	rs7246743:11852615:A:C	19	11852615	A	C	0.055	0.924	0.051415	0.0316331	-0.0105859	0.113416	0.104278	0.977064
SYNE2	rs12888489:64380081	eur2_log25ohd_y1_snp_vitdtrt_int_imp_120121	rs12888489:64380081:C:A	14	64380081	C	A	0.075	0.982	0.0518195	0.0323213	-0.0115303	0.115169	0.109072	0.995434
TCEA3	rs71638902:23949840	eur5_eotHRyn_snp_vitdtrt_int_imp_120121	rs71638902:23949840:C:G	1	23949840	C	G	0.12	0.949	-0.390661	0.248227	-0.877187	0.0958649	0.115533	0.979963
COG1	rs12450792:71236068	eur1_log25ohd_baseline_imp_120121	rs12450792:71236068:C:G	17	71236068	C	G	0.549	0.999	-0.0170018	0.0108076	-0.0381847	0.00418105	0.115879	0.977064
ISCA2	rs34536315:74466790	eur1_log25ohd_baseline_imp_120121	rs34536315:74466790:CA:C	14	74466790	CA	C	0.183	0.906	0.0213114	0.0135892	-0.0053235	0.0479463	0.117013	0.977147
KLHL20	rs150577428:173299444	eur5_eotHRyn_snp_vitdtrt_int_imp_120121	rs150577428:173299444:T:TTATTAA	1	173299444	T	TTATTAA	0.737	0.662	-0.351413	0.228183	-0.798653	0.0958263	0.123549	0.981049
TCEA3	rs71638902:23949840	eur2_log25ohd_y1_snp_vitdtrt_int_imp_120121	rs71638902:23949840:C:G	1	23949840	C	G	0.12	0.949	-0.0390157	0.0263972	-0.0907542	0.0127228	0.139595	0.996658
ISCA2	rs34536315:74466790	eur3_eottradyn_snp_vitdtrt_int_imp_120121	rs34536315:74466790:CA:C	14	74466790	CA	C	0.183	0.906	0.158441	0.107551	-0.0523597	0.369241	0.140707	0.987378
COG1	rs12450792:71236068	eur3_eottradyn_snp_vitdtrt_int_imp_120121	rs12450792:71236068:C:G	17	71236068	C	G	0.549	0.999	0.115545	0.0811531	-0.0435151	0.274605	0.154507	0.987378
VPS16	rs6037151:2609620	eur3_eottradyn_snp_vitdtrt_int_imp_120121	rs6037151:2609620:C:T	20	2609620	C	T	0.639	0.787	-0.127312	0.0925276	-0.308666	0.0540422	0.168842	0.987378
PRRC2A	rs28380860:31311705	eur4_eotadvadyn_snp_vitdtrt_int_imp_120121	rs28380860:31311705:G:C	6	31311705	G	C	0.187	0.902	0.35043	0.262102	-0.16329	0.86415	0.181223	0.989129
CNGA1	rs60088458:48259472	eur1_log25ohd_baseline_imp_120121	rs60088458:48259472:CAA:C	4	48259472	CAA	C	0.57	1	-0.0147396	0.0111075	-0.0365104	0.00703114	0.184695	0.985273
SNX14	rs6926635:86560098	eur3_eottradyn_snp_vitdtrt_int_imp_120121	rs6926635:86560098:G:T	6	86560098	G	T	0.065	0.998	0.217345	0.168042	-0.112017	0.546707	0.195873	0.987378
MACO1	rs58801158:25684019	eur3_eottradyn_snp_vitdtrt_int_imp_120121	rs58801158:25684019:A:AGT	1	25684019	A	AGT	0.306	0.652	0.141445	0.109725	-0.0736162	0.356507	0.197368	0.987378
C17orf53	rs7216294:42251095	eur3_eottradyn_snp_vitdtrt_int_imp_120121	rs7216294:42251095:T:C	17	42251095	T	C	0.405	0.997	-0.112714	0.0884422	-0.286061	0.0606326	0.202508	0.987378
VPS16	rs6037151:2609620	eur5_eotHRyn_snp_vitdtrt_int_imp_120121	rs6037151:2609620:C:T	20	2609620	C	T	0.639	0.787	-0.235299	0.188713	-0.605175	0.134578	0.212448	0.983566
RAD9A	rs10896209:67529877	eur5_eotHRyn_snp_vitdtrt_int_imp_120121	rs10896209:67529877:G:C	11	67529877	G	C	0.556	0.71	-0.271599	0.218501	-0.699861	0.156664	0.213865	0.983566
RAD9A	rs10896209:67529877	eur1_log25ohd_baseline_imp_120121	rs10896209:67529877:G:C	11	67529877	G	C	0.556	0.71	-0.0156918	0.0126572	-0.0404999	0.00911641	0.215246	0.986562
ZDHHC14	rs34616551:157991836	eur3_eottradyn_snp_vitdtrt_int_imp_120121	rs34616551:157991836:C:T	6	157991836	C	T	0.48	0.838	-0.107709	0.0871944	-0.27861	0.0631921	0.216729	0.987433
SLC47A2	rs58522751:19425651	eur1_log25ohd_baseline_imp_120121	rs58522751:19425651:TAGAG:T	17	19425651	TAGAG	T	0.487	0.913	0.0135648	0.0112749	-0.00853403	0.0356637	0.229111	0.987911
CNGA1	rs60088458:48259472	eur4_eotadvadyn_snp_vitdtrt_int_imp_120121	rs60088458:48259472:CAA:C	4	48259472	CAA	C	0.57	1	0.274387	0.231359	-0.179076	0.72785	0.23563	0.991664
SNX14	rs6926635:86560098	eur5_eotHRyn_snp_vitdtrt_int_imp_120121	rs6926635:86560098:G:T	6	86560098	G	T	0.065	0.998	0.386907	0.327451	-0.254897	1.02871	0.237375	0.983566
GPR89C	1:145389725	eur4_eotadvadyn_snp_vitdtrt_int_imp_120121	1:145389725:CT:C	1	145389725	CT	C	0.053	0.556	0.721759	0.614938	-0.48352	1.92704	0.240512	0.99184
SBF2	rs2957709:10377739	eur3_eottradyn_snp_vitdtrt_int_imp_120121	rs2957709:10377739:T:C	11	10377739	T	C	0.603	0.995	-0.106177	0.0916661	-0.285842	0.0734886	0.246741	0.989026
SUPT4H1	rs2632515:56444883	eur4_eotadvadyn_snp_vitdtrt_int_imp_120121	rs2632515:56444883:A:G	17	56444883	A	G	0.152	0.976	0.391237	0.351415	-0.297536	1.08001	0.265572	0.99259
SYNE2	rs12888489:64380081	eur1_log25ohd_baseline_imp_120121	rs12888489:64380081:C:A	14	64380081	C	A	0.075	0.982	0.0219154	0.0197713	-0.0168363	0.0606671	0.26783	0.988242
RPL35A	rs36153375:197549995	eur1_log25ohd_baseline_imp_120121	rs36153375:197549995:AT:A	3	197549995	AT	A	0.863	0.788	-0.0198321	0.0179078	-0.0549314	0.0152673	0.26826	0.988242
GPR89C	1:145389725	eur2_log25ohd_y1_snp_vitdtrt_int_imp_120121	1:145389725:CT:C	1	145389725	CT	C	0.053	0.556	0.0541875	0.0490305	-0.0419123	0.150287	0.269246	0.998178
SBF2	rs2957709:10377739	eur4_eotadvadyn_snp_vitdtrt_int_imp_120121	rs2957709:10377739:T:C	11	10377739	T	C	0.603	0.995	0.266621	0.244474	-0.212549	0.745791	0.275454	0.993174
JUP	rs8076301:40051120	eur2_log25ohd_y1_snp_vitdtrt_int_imp_120121	rs8076301:40051120:C:G	17	40051120	C	G	0.956	0.939	0.0411414	0.0379321	-0.0332055	0.115488	0.278257	0.998178
C17orf53	rs7216294:42251095	eur1_log25ohd_baseline_imp_120121	rs7216294:42251095:T:C	17	42251095	T	C	0.405	0.997	-0.0125661	0.0116978	-0.0354937	0.0103615	0.282876	0.988589
SNX14	rs6926635:86560098	eur4_eotadvadyn_snp_vitdtrt_int_imp_120121	rs6926635:86560098:G:T	6	86560098	G	T	0.065	0.998	0.454376	0.423145	-0.374988	1.28374	0.282909	0.993402
SCARB2	rs4859569:76853819	eur4_eotadvadyn_snp_vitdtrt_int_imp_120121	rs4859569:76853819:A:T	4	76853819	A	T	0.271	0.982	0.314492	0.293643	-0.261049	0.890033	0.284169	0.993402
SUPT4H1	rs2632515:56444883	eur2_log25ohd_y1_snp_vitdtrt_int_imp_120121	rs2632515:56444883:A:G	17	56444883	A	G	0.152	0.976	-0.0228195	0.0222345	-0.0663992	0.0207601	0.304898	0.99886
POLR3K	rs13330525:88552	eur2_log25ohd_y1_snp_vitdtrt_int_imp_120121	rs13330525:88552:C:T	16	88552	C	T	0.188	0.732	0.0238354	0.0245106	-0.0242055	0.0718762	0.330972	0.998914
GPR89C	1:145389725	eur5_eotHRyn_snp_vitdtrt_int_imp_120121	1:145389725:CT:C	1	145389725	CT	C	0.053	0.556	0.43307	0.445679	-0.440461	1.3066	0.331196	0.985548
GPR89C	1:145389725	eur3_eottradyn_snp_vitdtrt_int_imp_120121	1:145389725:CT:C	1	145389725	CT	C	0.053	0.556	-0.213897	0.221003	-0.647062	0.219268	0.333119	0.990335
TCEA3	rs71638902:23949840	eur3_eottradyn_snp_vitdtrt_int_imp_120121	rs71638902:23949840:C:G	1	23949840	C	G	0.12	0.949	-0.111705	0.121222	-0.3493	0.125889	0.356792	0.990566
TTC14	rs4553975:180079586	eur1_log25ohd_baseline_imp_120121	rs4553975:180079586:C:T	3	180079586	C	T	0.303	0.997	-0.0108479	0.0118559	-0.0340855	0.0123897	0.360337	0.990758
HELLS	rs201173056:96225412	eur5_eotHRyn_snp_vitdtrt_int_imp_120121	rs201173056:96225412:A:T	10	96225412	A	T	0.082	0.705	0.354964	0.395443	-0.420105	1.13003	0.36938	0.98626
RPL35A	rs36153375:197549995	eur2_log25ohd_y1_snp_vitdtrt_int_imp_120121	rs36153375:197549995:AT:A	3	197549995	AT	A	0.863	0.788	-0.0262688	0.029273	-0.083644	0.0311064	0.369654	0.999233
CLK4	rs9329055:178213312	eur2_log25ohd_y1_snp_vitdtrt_int_imp_120121	rs9329055:178213312:A:T	5	178213312	A	T	0.119	0.985	0.025385	0.0284145	-0.0303074	0.0810774	0.371786	0.999233
ELOF1	rs7246743:11852615	eur3_eottradyn_snp_vitdtrt_int_imp_120121	rs7246743:11852615:A:C	19	11852615	A	C	0.055	0.924	0.206788	0.235697	-0.255178	0.668754	0.380298	0.991359
PRRC2A	rs28380860:31311705	eur5_eotHRyn_snp_vitdtrt_int_imp_120121	rs28380860:31311705:G:C	6	31311705	G	C	0.187	0.902	0.178067	0.20539	-0.224498	0.580632	0.38596	0.987157
COG1	rs12450792:71236068	eur4_eotadvadyn_snp_vitdtrt_int_imp_120121	rs12450792:71236068:C:G	17	71236068	C	G	0.549	0.999	0.195795	0.232601	-0.260103	0.651694	0.39992	0.993402
RAD9A	rs10896209:67529877	eur3_eottradyn_snp_vitdtrt_int_imp_120121	rs10896209:67529877:G:C	11	67529877	G	C	0.556	0.71	-0.0803131	0.0968746	-0.270187	0.109561	0.407081	0.992162
SCARB2	rs4859569:76853819	eur5_eotHRyn_snp_vitdtrt_int_imp_120121	rs4859569:76853819:A:T	4	76853819	A	T	0.271	0.982	0.179939	0.217735	-0.246823	0.6067	0.408572	0.987625
FAM120A	rs17886128:95716475	eur1_log25ohd_baseline_imp_120121	rs17886128:95716475:A:G	9	95716475	A	G	0.291	0.986	-0.00960291	0.0116716	-0.0324793	0.0132735	0.410765	0.992999
ISCA2	rs34536315:74466790	eur4_eotadvadyn_snp_vitdtrt_int_imp_120121	rs34536315:74466790:CA:C	14	74466790	CA	C	0.183	0.906	0.223855	0.274001	-0.313188	0.760897	0.413937	0.993402
BLNK	rs80350559:98230490	eur4_eotadvadyn_snp_vitdtrt_int_imp_120121	rs80350559:98230490:T:C	10	98230490	T	C	0.083	0.977	-0.283365	0.352861	-0.974972	0.408242	0.421946	0.993402
COG1	rs12450792:71236068	eur5_eotHRyn_snp_vitdtrt_int_imp_120121	rs12450792:71236068:C:G	17	71236068	C	G	0.549	0.999	0.137643	0.172694	-0.200836	0.476122	0.42543	0.987913
HELLS	rs201173056:96225412	eur4_eotadvadyn_snp_vitdtrt_int_imp_120121	rs201173056:96225412:A:T	10	96225412	A	T	0.082	0.705	0.347829	0.444498	-0.523387	1.21905	0.433908	0.993402
PRRC2A	rs28380860:31311705	eur2_log25ohd_y1_snp_vitdtrt_int_imp_120121	rs28380860:31311705:G:C	6	31311705	G	C	0.187	0.902	0.0191191	0.0244524	-0.0288076	0.0670458	0.434394	0.999326
CLK4	rs9329055:178213312	eur4_eotadvadyn_snp_vitdtrt_int_imp_120121	rs9329055:178213312:A:T	5	178213312	A	T	0.119	0.985	-0.298028	0.389021	-1.06051	0.464452	0.443618	0.993402
SCARB2	rs4859569:76853819	eur3_eottradyn_snp_vitdtrt_int_imp_120121	rs4859569:76853819:A:T	4	76853819	A	T	0.271	0.982	0.0735693	0.0970257	-0.116601	0.26374	0.448304	0.993961
RPL35A	rs36153375:197549995	eur3_eottradyn_snp_vitdtrt_int_imp_120121	rs36153375:197549995:AT:A	3	197549995	AT	A	0.863	0.788	-0.0974126	0.134874	-0.361766	0.16694	0.470141	0.994568
GPR89C	1:145389725	eur1_log25ohd_baseline_imp_120121	1:145389725:CT:C	1	145389725	CT	C	0.053	0.556	-0.0215516	0.0298663	-0.0800894	0.0369863	0.470642	0.993907
CNGA1	rs60088458:48259472	eur5_eotHRyn_snp_vitdtrt_int_imp_120121	rs60088458:48259472:CAA:C	4	48259472	CAA	C	0.57	1	0.130626	0.183507	-0.229048	0.4903	0.476571	0.98953
KLHL20	rs150577428:173299444	eur3_eottradyn_snp_vitdtrt_int_imp_120121	rs150577428:173299444:T:TTATTAA	1	173299444	T	TTATTAA	0.737	0.662	-0.078812	0.11215	-0.298625	0.141001	0.482218	0.994759
TCEA3	rs71638902:23949840	eur1_log25ohd_baseline_imp_120121	rs71638902:23949840:C:G	1	23949840	C	G	0.12	0.949	-0.0111501	0.0160353	-0.0425794	0.0202791	0.486936	0.993907
RAD9A	rs10896209:67529877	eur2_log25ohd_y1_snp_vitdtrt_int_imp_120121	rs10896209:67529877:G:C	11	67529877	G	C	0.556	0.71	0.0143322	0.0207321	-0.0263027	0.0549672	0.489472	0.999521
CLK4	rs9329055:178213312	eur3_eottradyn_snp_vitdtrt_int_imp_120121	rs9329055:178213312:A:T	5	178213312	A	T	0.119	0.985	0.0957407	0.138662	-0.176036	0.367518	0.489903	0.994759
RPL35A	rs36153375:197549995	eur5_eotHRyn_snp_vitdtrt_int_imp_120121	rs36153375:197549995:AT:A	3	197549995	AT	A	0.863	0.788	-0.208509	0.313538	-0.823044	0.406026	0.506038	0.99103
MACO1	rs58801158:25684019	eur4_eotadvadyn_snp_vitdtrt_int_imp_120121	rs58801158:25684019:A:AGT	1	25684019	A	AGT	0.306	0.652	0.199316	0.301237	-0.391108	0.789739	0.508191	0.993402
SYNE2	rs12888489:64380081	eur3_eottradyn_snp_vitdtrt_int_imp_120121	rs12888489:64380081:C:A	14	64380081	C	A	0.075	0.982	0.0965987	0.146728	-0.190989	0.384187	0.510313	0.994759
RWDD2A	rs11286611:83759052	eur5_eotHRyn_snp_vitdtrt_int_imp_120121	rs11286611:83759052:TG:T	6	83759052	TG	T	0.723	0.992	-0.116075	0.176867	-0.462735	0.230585	0.511644	0.991036
KLHL20	rs150577428:173299444	eur4_eotadvadyn_snp_vitdtrt_int_imp_120121	rs150577428:173299444:T:TTATTAA	1	173299444	T	TTATTAA	0.737	0.662	-0.192511	0.297641	-0.775887	0.390865	0.517769	0.993402
SLC47A2	rs58522751:19425651	eur5_eotHRyn_snp_vitdtrt_int_imp_120121	rs58522751:19425651:TAGAG:T	17	19425651	TAGAG	T	0.487	0.913	-0.112828	0.179598	-0.46484	0.239185	0.529859	0.991358
ELOF1	rs7246743:11852615	eur2_log25ohd_y1_snp_vitdtrt_int_imp_120121	rs7246743:11852615:A:C	19	11852615	A	C	0.055	0.924	0.0311973	0.0521563	-0.0710291	0.133424	0.549824	0.999521
C17orf53	rs7216294:42251095	eur4_eotadvadyn_snp_vitdtrt_int_imp_120121	rs7216294:42251095:T:C	17	42251095	T	C	0.405	0.997	-0.13916	0.245268	-0.619884	0.341565	0.570457	0.993491
RWDD2A	rs11286611:83759052	eur4_eotadvadyn_snp_vitdtrt_int_imp_120121	rs11286611:83759052:TG:T	6	83759052	TG	T	0.723	0.992	-0.12573	0.223711	-0.564203	0.312744	0.574103	0.993495
JUP	rs8076301:40051120	eur1_log25ohd_baseline_imp_120121	rs8076301:40051120:C:G	17	40051120	C	G	0.956	0.939	-0.0127794	0.0230509	-0.0579592	0.0324004	0.579382	0.994039
TTC14	rs4553975:180079586	eur2_log25ohd_y1_snp_vitdtrt_int_imp_120121	rs4553975:180079586:C:T	3	180079586	C	T	0.303	0.997	-0.0107164	0.0194307	-0.0488005	0.0273677	0.581354	0.999521
SUPT4H1	rs2632515:56444883	eur5_eotHRyn_snp_vitdtrt_int_imp_120121	rs2632515:56444883:A:G	17	56444883	A	G	0.152	0.976	0.129897	0.237604	-0.335807	0.595601	0.584588	0.992885
SYNE2	rs12888489:64380081	eur4_eotadvadyn_snp_vitdtrt_int_imp_120121	rs12888489:64380081:C:A	14	64380081	C	A	0.075	0.982	-0.219331	0.40932	-1.0216	0.582935	0.592067	0.993648
RPL35A	rs36153375:197549995	eur4_eotadvadyn_snp_vitdtrt_int_imp_120121	rs36153375:197549995:AT:A	3	197549995	AT	A	0.863	0.788	-0.211737	0.407099	-1.00965	0.586177	0.602985	0.993875
KCNAB3	rs147914891:8289237	eur5_eotHRyn_snp_vitdtrt_int_imp_120121	rs147914891:8289237:C:CA	17	8289237	C	CA	0.474	0.925	0.0894525	0.172221	-0.2481	0.427005	0.603478	0.99347
SYNE2	rs12888489:64380081	eur5_eotHRyn_snp_vitdtrt_int_imp_120121	rs12888489:64380081:C:A	14	64380081	C	A	0.075	0.982	-0.168609	0.324705	-0.80503	0.467812	0.603573	0.993482
RWDD2A	rs11286611:83759052	eur2_log25ohd_y1_snp_vitdtrt_int_imp_120121	rs11286611:83759052:TG:T	6	83759052	TG	T	0.723	0.992	-0.00968354	0.0188453	-0.0466203	0.0272532	0.607431	0.999521
KCNAB3	rs147914891:8289237	eur1_log25ohd_baseline_imp_120121	rs147914891:8289237:C:CA	17	8289237	C	CA	0.474	0.925	0.00531331	0.0113717	-0.0169751	0.0276018	0.640389	0.995094
KCNAB3	rs147914891:8289237	eur3_eottradyn_snp_vitdtrt_int_imp_120121	rs147914891:8289237:C:CA	17	8289237	C	CA	0.474	0.925	0.0390719	0.0857598	-0.129017	0.207161	0.648679	0.995691
ELOF1	rs7246743:11852615	eur5_eotHRyn_snp_vitdtrt_int_imp_120121	rs7246743:11852615:A:C	19	11852615	A	C	0.055	0.924	0.233918	0.534751	-0.814194	1.28203	0.661797	0.994713
C17orf53	rs7216294:42251095	eur2_log25ohd_y1_snp_vitdtrt_int_imp_120121	rs7216294:42251095:T:C	17	42251095	T	C	0.405	0.997	0.00824675	0.0191906	-0.0293668	0.0458603	0.66745	0.999521
FAM120A	rs17886128:95716475	eur2_log25ohd_y1_snp_vitdtrt_int_imp_120121	rs17886128:95716475:A:G	9	95716475	A	G	0.291	0.986	-0.0081849	0.019053	-0.0455288	0.029159	0.667555	0.999521
RWDD2A	rs11286611:83759052	eur1_log25ohd_baseline_imp_120121	rs11286611:83759052:TG:T	6	83759052	TG	T	0.723	0.992	-0.00481443	0.0115255	-0.0274044	0.0177755	0.676206	0.99618
SNX14	rs6926635:86560098	eur1_log25ohd_baseline_imp_120121	rs6926635:86560098:G:T	6	86560098	G	T	0.065	0.998	-0.00934986	0.0231159	-0.054657	0.0359573	0.685914	0.996389
SLC47A2	rs58522751:19425651	eur2_log25ohd_y1_snp_vitdtrt_int_imp_120121	rs58522751:19425651:TAGAG:T	17	19425651	TAGAG	T	0.487	0.913	0.00741455	0.0185382	-0.0289203	0.0437495	0.689238	0.999521
CLK4	rs9329055:178213312	eur1_log25ohd_baseline_imp_120121	rs9329055:178213312:A:T	5	178213312	A	T	0.119	0.985	-0.00651869	0.017136	-0.0401053	0.0270679	0.703691	0.996837
JUP	rs8076301:40051120	eur5_eotHRyn_snp_vitdtrt_int_imp_120121	rs8076301:40051120:C:G	17	40051120	C	G	0.956	0.939	-0.132409	0.365292	-0.848381	0.583562	0.716997	0.995986
MACO1	rs58801158:25684019	eur1_log25ohd_baseline_imp_120121	rs58801158:25684019:A:AGT	1	25684019	A	AGT	0.306	0.652	0.00502707	0.0144024	-0.0232017	0.0332559	0.727101	0.997081
ELOF1	rs7246743:11852615	eur4_eotadvadyn_snp_vitdtrt_int_imp_120121	rs7246743:11852615:A:C	19	11852615	A	C	0.055	0.924	-0.238004	0.691738	-1.59381	1.1178	0.730796	0.996338
KLHL20	rs150577428:173299444	eur2_log25ohd_y1_snp_vitdtrt_int_imp_120121	rs150577428:173299444:T:TTATTAA	1	173299444	T	TTATTAA	0.737	0.662	-0.0077131	0.0238265	-0.054413	0.0389868	0.746192	0.999521
SBF2	rs2957709:10377739	eur5_eotHRyn_snp_vitdtrt_int_imp_120121	rs2957709:10377739:T:C	11	10377739	T	C	0.603	0.995	0.0604101	0.18802	-0.308109	0.428929	0.747986	0.996823
ZDHHC14	rs34616551:157991836	eur1_log25ohd_baseline_imp_120121	rs34616551:157991836:C:T	6	157991836	C	T	0.48	0.838	0.00367547	0.0115862	-0.0190335	0.0263844	0.75111	0.99744
CLK4	rs9329055:178213312	eur5_eotHRyn_snp_vitdtrt_int_imp_120121	rs9329055:178213312:A:T	5	178213312	A	T	0.119	0.985	0.0836695	0.277614	-0.460455	0.627794	0.763119	0.997324
KCNAB3	rs147914891:8289237	eur4_eotadvadyn_snp_vitdtrt_int_imp_120121	rs147914891:8289237:C:CA	17	8289237	C	CA	0.474	0.925	0.0640355	0.218559	-0.36434	0.492411	0.76953	0.99691
FAM120A	rs17886128:95716475	eur3_eottradyn_snp_vitdtrt_int_imp_120121	rs17886128:95716475:A:G	9	95716475	A	G	0.291	0.986	0.0252927	0.0869943	-0.145216	0.195801	0.771251	0.997259
BLNK	rs80350559:98230490	eur2_log25ohd_y1_snp_vitdtrt_int_imp_120121	rs80350559:98230490:T:C	10	98230490	T	C	0.083	0.977	0.00851119	0.0294356	-0.0491825	0.0662049	0.772506	0.999521
JUP	rs8076301:40051120	eur4_eotadvadyn_snp_vitdtrt_int_imp_120121	rs8076301:40051120:C:G	17	40051120	C	G	0.956	0.939	-0.139076	0.510239	-1.13915	0.860993	0.785184	0.997143
MACO1	rs58801158:25684019	eur2_log25ohd_y1_snp_vitdtrt_int_imp_120121	rs58801158:25684019:A:AGT	1	25684019	A	AGT	0.306	0.652	-0.00636627	0.0235902	-0.052603	0.0398705	0.787295	0.999521
VPS16	rs6037151:2609620	eur1_log25ohd_baseline_imp_120121	rs6037151:2609620:C:T	20	2609620	C	T	0.639	0.787	0.00332389	0.0125518	-0.0212776	0.0279254	0.791186	0.998093
KLHL20	rs150577428:173299444	eur1_log25ohd_baseline_imp_120121	rs150577428:173299444:T:TTATTAA	1	173299444	T	TTATTAA	0.737	0.662	-0.00383157	0.0146003	-0.0324482	0.0247851	0.793022	0.998093
SBF2	rs2957709:10377739	eur1_log25ohd_baseline_imp_120121	rs2957709:10377739:T:C	11	10377739	T	C	0.603	0.995	0.00311142	0.0118931	-0.0201991	0.0264219	0.793651	0.998093
FAM120A	rs17886128:95716475	eur5_eotHRyn_snp_vitdtrt_int_imp_120121	rs17886128:95716475:A:G	9	95716475	A	G	0.291	0.986	-0.0492161	0.189483	-0.420602	0.32217	0.795065	0.998006
CNGA1	rs60088458:48259472	eur3_eottradyn_snp_vitdtrt_int_imp_120121	rs60088458:48259472:CAA:C	4	48259472	CAA	C	0.57	1	-0.0222129	0.0855451	-0.189881	0.145456	0.795124	0.997259
SUPT4H1	rs2632515:56444883	eur1_log25ohd_baseline_imp_120121	rs2632515:56444883:A:G	17	56444883	A	G	0.152	0.976	-0.00351874	0.0135865	-0.0301483	0.0231108	0.795676	0.998138
FAM120A	rs17886128:95716475	eur4_eotadvadyn_snp_vitdtrt_int_imp_120121	rs17886128:95716475:A:G	9	95716475	A	G	0.291	0.986	0.060607	0.244173	-0.417973	0.539187	0.80397	0.997532
HELLS	rs201173056:96225412	eur3_eottradyn_snp_vitdtrt_int_imp_120121	rs201173056:96225412:A:T	10	96225412	A	T	0.082	0.705	0.0413581	0.170036	-0.291913	0.374629	0.807827	0.997386
TTC14	rs4553975:180079586	eur5_eotHRyn_snp_vitdtrt_int_imp_120121	rs4553975:180079586:C:T	3	180079586	C	T	0.303	0.997	-0.0396357	0.179776	-0.391996	0.312725	0.825503	0.998742
SCARB2	rs4859569:76853819	eur2_log25ohd_y1_snp_vitdtrt_int_imp_120121	rs4859569:76853819:A:T	4	76853819	A	T	0.271	0.982	-0.00415236	0.0210305	-0.0453721	0.0370674	0.843504	0.999521
C17orf53	rs7216294:42251095	eur5_eotHRyn_snp_vitdtrt_int_imp_120121	rs7216294:42251095:T:C	17	42251095	T	C	0.405	0.997	-0.0359938	0.187362	-0.403224	0.331236	0.847658	0.998856
JUP	rs8076301:40051120	eur3_eottradyn_snp_vitdtrt_int_imp_120121	rs8076301:40051120:C:G	17	40051120	C	G	0.956	0.939	-0.0287273	0.186692	-0.394643	0.337188	0.877708	0.998393
PRRC2A	rs28380860:31311705	eur3_eottradyn_snp_vitdtrt_int_imp_120121	rs28380860:31311705:G:C	6	31311705	G	C	0.187	0.902	-0.016296	0.110265	-0.232415	0.199823	0.882509	0.998493
COG1	rs12450792:71236068	eur2_log25ohd_y1_snp_vitdtrt_int_imp_120121	rs12450792:71236068:C:G	17	71236068	C	G	0.549	0.999	0.00257825	0.0177516	-0.0322149	0.0373714	0.884539	0.999521
ZDHHC14	rs34616551:157991836	eur5_eotHRyn_snp_vitdtrt_int_imp_120121	rs34616551:157991836:C:T	6	157991836	C	T	0.48	0.838	-0.0258795	0.185681	-0.389814	0.338055	0.889153	0.999199
VPS16	rs6037151:2609620	eur2_log25ohd_y1_snp_vitdtrt_int_imp_120121	rs6037151:2609620:C:T	20	2609620	C	T	0.639	0.787	0.00257204	0.0205647	-0.0377348	0.0428789	0.900483	0.999521
SLC47A2	rs58522751:19425651	eur4_eotadvadyn_snp_vitdtrt_int_imp_120121	rs58522751:19425651:TAGAG:T	17	19425651	TAGAG	T	0.487	0.913	-0.0281396	0.225317	-0.469762	0.413483	0.900612	0.998767
ZDHHC14	rs34616551:157991836	eur2_log25ohd_y1_snp_vitdtrt_int_imp_120121	rs34616551:157991836:C:T	6	157991836	C	T	0.48	0.838	0.00233935	0.0189813	-0.0348641	0.0395428	0.901928	0.999521
KCNAB3	rs147914891:8289237	eur2_log25ohd_y1_snp_vitdtrt_int_imp_120121	rs147914891:8289237:C:CA	17	8289237	C	CA	0.474	0.925	0.00186071	0.0185824	-0.0345608	0.0382823	0.920251	0.999521
SUPT4H1	rs2632515:56444883	eur3_eottradyn_snp_vitdtrt_int_imp_120121	rs2632515:56444883:A:G	17	56444883	A	G	0.152	0.976	-0.00957297	0.106959	-0.219213	0.200067	0.928684	0.999034
ISCA2	rs34536315:74466790	eur5_eotHRyn_snp_vitdtrt_int_imp_120121	rs34536315:74466790:CA:C	14	74466790	CA	C	0.183	0.906	0.0184474	0.217323	-0.407506	0.444401	0.932353	0.999351
ISCA2	rs34536315:74466790	eur2_log25ohd_y1_snp_vitdtrt_int_imp_120121	rs34536315:74466790:CA:C	14	74466790	CA	C	0.183	0.906	0.00185711	0.0222977	-0.0418465	0.0455607	0.933634	0.999592
SBF2	rs2957709:10377739	eur2_log25ohd_y1_snp_vitdtrt_int_imp_120121	rs2957709:10377739:T:C	11	10377739	T	C	0.603	0.995	-0.00154233	0.019431	-0.039627	0.0365423	0.936744	0.999624
TTC14	rs4553975:180079586	eur4_eotadvadyn_snp_vitdtrt_int_imp_120121	rs4553975:180079586:C:T	3	180079586	C	T	0.303	0.997	0.0179137	0.240157	-0.452795	0.488622	0.94054	0.999294
BLNK	rs80350559:98230490	eur5_eotHRyn_snp_vitdtrt_int_imp_120121	rs80350559:98230490:T:C	10	98230490	T	C	0.083	0.977	0.0166085	0.255149	-0.483483	0.5167	0.9481	0.999617
ZDHHC14	rs34616551:157991836	eur4_eotadvadyn_snp_vitdtrt_int_imp_120121	rs34616551:157991836:C:T	6	157991836	C	T	0.48	0.838	-0.0125228	0.235894	-0.474874	0.449829	0.957663	0.999365
RWDD2A	rs11286611:83759052	eur3_eottradyn_snp_vitdtrt_int_imp_120121	rs11286611:83759052:TG:T	6	83759052	TG	T	0.723	0.992	-0.00392596	0.0841754	-0.16891	0.161058	0.9628	0.999457
VPS16	rs6037151:2609620	eur4_eotadvadyn_snp_vitdtrt_int_imp_120121	rs6037151:2609620:C:T	20	2609620	C	T	0.639	0.787	0.00852085	0.24773	-0.477031	0.494073	0.972562	0.99954
PRRC2A	rs28380860:31311705	eur1_log25ohd_baseline_imp_120121	rs28380860:31311705:G:C	6	31311705	G	C	0.187	0.902	0.000507098	0.0149836	-0.0288607	0.0298749	0.973006	0.99981
TTC14	rs4553975:180079586	eur3_eottradyn_snp_vitdtrt_int_imp_120121	rs4553975:180079586:C:T	3	180079586	C	T	0.303	0.997	-0.00150065	0.0920174	-0.181855	0.178853	0.986988	0.999755
SLC47A2	rs58522751:19425651	eur3_eottradyn_snp_vitdtrt_int_imp_120121	rs58522751:19425651:TAGAG:T	17	19425651	TAGAG	T	0.487	0.913	-0.00127449	0.0854935	-0.168842	0.166293	0.988106	0.999768
MACO1	rs58801158:25684019	eur5_eotHRyn_snp_vitdtrt_int_imp_120121	rs58801158:25684019:A:AGT	1	25684019	A	AGT	0.306	0.652	-0.000293626	0.229477	-0.450068	0.44948	0.998979	0.999974

## Sheet: TopVDonly_GWAS
Gene	SNP	pheno	snpname	chr	pos	allele1	allele2	exp_freq_a1	r2_info	beta	se	beta95l	beta95u	p	fdrq
SMAD3	rs4776366:67882031	eur2_log25ohd_y1_snp_vitdtrt_int_imp_120121	rs4776366:67882031:A:G	15	67882031	A	G	0.886	0.993	0.0859454	0.0298137	0.0275106	0.14438	0.00399412	0.984857
LPIN1	rs10211398:12308416	eur3_eottradyn_snp_vitdtrt_int_imp_120121	rs10211398:12308416:G:C	2	12308416	G	C	0.057	0.995	0.471614	0.170291	0.137843	0.805385	0.005615	0.987378
LHX4	rs34079820:180325007	eur4_eotadvadyn_snp_vitdtrt_int_imp_120121	rs34079820:180325007:AT:A	1	180325007	AT	A	0.577	0.963	-0.592679	0.23591	-1.05506	-0.130295	0.0119945	0.989129
ZC3HAV1	rs12672468:138802510	eur5_eotHRyn_snp_vitdtrt_int_imp_120121	rs12672468:138802510:T:C	7	138802510	T	C	0.257	0.993	-0.53189	0.21727	-0.957739	-0.106042	0.0143626	0.976291
LHX4	rs34079820:180325007	eur2_log25ohd_y1_snp_vitdtrt_int_imp_120121	rs34079820:180325007:AT:A	1	180325007	AT	A	0.577	0.963	-0.0443331	0.0185057	-0.0806044	-0.00806192	0.0167039	0.984857
LHX4	rs34079820:180325007	eur3_eottradyn_snp_vitdtrt_int_imp_120121	rs34079820:180325007:AT:A	1	180325007	AT	A	0.577	0.963	-0.203762	0.0854503	-0.371245	-0.0362798	0.017099	0.987378
DNAH5	rs1967180:14245361	eur1_log25ohd_baseline_imp_120121	rs1967180:14245361:G:A	5	14245361	G	A	0.765	0.991	0.0287061	0.012078	0.00503316	0.0523789	0.0175809	0.958829
LHX4	rs34079820:180325007	eur5_eotHRyn_snp_vitdtrt_int_imp_120121	rs34079820:180325007:AT:A	1	180325007	AT	A	0.577	0.963	-0.403462	0.174563	-0.745606	-0.0613178	0.0208183	0.976291
ZC3HAV1	rs12672468:138802510	eur4_eotadvadyn_snp_vitdtrt_int_imp_120121	rs12672468:138802510:T:C	7	138802510	T	C	0.257	0.993	-0.600784	0.27078	-1.13151	-0.0700546	0.0265062	0.989129
SGMS2	rs73838222:108723217	eur4_eotadvadyn_snp_vitdtrt_int_imp_120121	rs73838222:108723217:A:G	4	108723217	A	G	0.065	0.974	1.37531	0.626958	0.146472	2.60415	0.0282625	0.989129
ZNF816	rs2617734:53951922	eur2_log25ohd_y1_snp_vitdtrt_int_imp_120121	rs2617734:53951922:A:G	19	53951922	A	G	0.118	0.827	0.070031	0.0320503	0.00721238	0.13285	0.0290291	0.984857
BCKDHB	rs239517:80653650	eur2_log25ohd_y1_snp_vitdtrt_int_imp_120121	rs239517:80653650:A:G	6	80653650	A	G	0.142	0.984	0.0590871	0.0274977	0.00519154	0.112983	0.031798	0.984857
EPB41L1	rs6058423:34747808	eur1_log25ohd_baseline_imp_120121	rs6058423:34747808:G:A	20	34747808	G	A	0.303	0.942	-0.0266288	0.0124728	-0.0510754	-0.00218208	0.0329123	0.961202
KIAA2026	rs719724:6365614	eur2_log25ohd_y1_snp_vitdtrt_int_imp_120121	rs719724:6365614:T:A	9	6365614	T	A	0.583	0.999	0.038123	0.0179055	0.00302833	0.0732178	0.0333939	0.984857
BTF3L4	rs74835071:52606791	eur1_log25ohd_baseline_imp_120121	rs74835071:52606791:T:TAA	1	52606791	T	TAA	0.427	0.826	-0.026813	0.0126446	-0.0515964	-0.0020297	0.0341112	0.962464
SGMS2	rs73838222:108723217	eur5_eotHRyn_snp_vitdtrt_int_imp_120121	rs73838222:108723217:A:G	4	108723217	A	G	0.065	0.974	1.05019	0.498839	0.0724628	2.02791	0.0352684	0.976291
ADAM10	rs56358871:58679387	eur3_eottradyn_snp_vitdtrt_int_imp_120121	rs56358871:58679387:G:C	15	58679387	G	C	0.449	0.986	0.169388	0.0810771	0.0104766	0.328299	0.0366881	0.987378
ZNF774	15:90906140	eur5_eotHRyn_snp_vitdtrt_int_imp_120121	15:90906140:TAAA:TAA	15	90906140	TAAA	TAA	0.249	0.85	0.480209	0.229985	0.0294384	0.930979	0.0367977	0.976291
EGLN2	rs146934669:41466065	eur2_log25ohd_y1_snp_vitdtrt_int_imp_120121	rs146934669:41466065:T:TCTC	19	41466065	T	TCTC	0.207	0.875	0.0485221	0.0234641	0.00253253	0.0945117	0.0388046	0.984857
UGT1A4	rs148944858:234623534	eur4_eotadvadyn_snp_vitdtrt_int_imp_120121	rs148944858:234623534:A:ATCTTTTTTTTTT	2	234623534	A	ATCTTTTTTTTTT	0.091	0.929	-0.838151	0.406504	-1.6349	-0.0414026	0.039222	0.989129
BCAS2	rs72690087:114682632	eur1_log25ohd_baseline_imp_120121	rs72690087:114682632:G:T	1	114682632	G	T	0.103	0.943	0.0348559	0.0170063	0.00152345	0.0681883	0.0405632	0.965511
UGT1A4	rs148944858:234623534	eur5_eotHRyn_snp_vitdtrt_int_imp_120121	rs148944858:234623534:A:ATCTTTTTTTTTT	2	234623534	A	ATCTTTTTTTTTT	0.091	0.929	-0.697328	0.351952	-1.38715	-0.00750089	0.0475563	0.976291
HEPACAM2	rs11367806:93148206	eur3_eottradyn_snp_vitdtrt_int_imp_120121	rs11367806:93148206:TA:T	7	93148206	TA	T	0.458	0.958	0.163325	0.0829016	0.000837821	0.325812	0.0488262	0.987378
KDM7A	rs76600942:139449942	eur4_eotadvadyn_snp_vitdtrt_int_imp_120121	rs76600942:139449942:G:A	7	139449942	G	A	0.122	0.997	-0.615291	0.313117	-1.229	-0.00158138	0.0494084	0.989129
ATP12A	rs9553275:24952021	eur4_eotadvadyn_snp_vitdtrt_int_imp_120121	rs9553275:24952021:T:G	13	24952021	T	G	0.325	0.993	0.473374	0.244783	-0.00640152	0.953149	0.0531318	0.989129
NUP88	rs62075133:5248354	eur1_log25ohd_baseline_imp_120121	rs62075133:5248354:C:T	17	5248354	C	T	0.071	0.733	-0.0411672	0.0213939	-0.0830993	0.00076483	0.0544952	0.973676
RASA3	rs10467349:114939441	eur2_log25ohd_y1_snp_vitdtrt_int_imp_120121	rs10467349:114939441:T:C	13	114939441	T	C	0.584	0.999	0.0336265	0.0176234	-0.000915297	0.0681683	0.0565594	0.984857
EHMT2	rs504653:31840766	eur3_eottradyn_snp_vitdtrt_int_imp_120121	rs504653:31840766:A:G	6	31840766	A	G	0.447	0.989	0.159506	0.0839097	-0.00495716	0.323969	0.0573121	0.987378
CPEB2	rs6449118:15231343	eur1_log25ohd_baseline_imp_120121	rs6449118:15231343:C:T	4	15231343	C	T	0.375	0.959	-0.0213423	0.0112379	-0.0433685	0.000683997	0.0577211	0.973676
ZNF800	rs9649513:127566773	eur3_eottradyn_snp_vitdtrt_int_imp_120121	rs9649513:127566773:T:G	7	127566773	T	G	0.591	0.928	0.16695	0.0881514	-0.00582672	0.339727	0.0582382	0.987378
KDM7A	rs76600942:139449942	eur5_eotHRyn_snp_vitdtrt_int_imp_120121	rs76600942:139449942:G:A	7	139449942	G	A	0.122	0.997	-0.445692	0.238041	-0.912252	0.0208686	0.0611607	0.976291
AP4M1	rs145903165:99213434	eur1_log25ohd_baseline_imp_120121	rs145903165:99213434:A:AAAAAC	7	99213434	A	AAAAAC	0.047	0.978	-0.0459142	0.0247929	-0.0945083	0.00267995	0.0642178	0.973676
BCAS2	rs72690087:114682632	eur2_log25ohd_y1_snp_vitdtrt_int_imp_120121	rs72690087:114682632:G:T	1	114682632	G	T	0.103	0.943	0.0516986	0.0280737	-0.00332577	0.106723	0.0657258	0.984908
RPL38	rs113610468:72190244	eur3_eottradyn_snp_vitdtrt_int_imp_120121	rs113610468:72190244:C:G	17	72190244	C	G	0.105	0.894	-0.239922	0.130615	-0.495928	0.0160828	0.0662293	0.987378
ETS2	rs1209916:40153470	eur1_log25ohd_baseline_imp_120121	rs1209916:40153470:G:A	21	40153470	G	A	0.651	0.958	-0.0220926	0.0121333	-0.0458738	0.00168858	0.0688138	0.973676
SHB	rs10814646:38031030	eur4_eotadvadyn_snp_vitdtrt_int_imp_120121	rs10814646:38031030:A:G	9	38031030	A	G	0.491	0.986	0.407572	0.224725	-0.0328886	0.848032	0.0697317	0.989129
HSPBP1	rs61383528:55736661	eur2_log25ohd_y1_snp_vitdtrt_int_imp_120121	rs61383528:55736661:C:T	19	55736661	C	T	0.076	0.81	0.0678189	0.0376408	-0.00595718	0.141595	0.0717725	0.985838
TNFRSF11A	rs77441898:59835298	eur4_eotadvadyn_snp_vitdtrt_int_imp_120121	rs77441898:59835298:A:ATGTCTGTAAT	18	59835298	A	ATGTCTGTAAT	0.755	0.994	0.435632	0.244449	-0.0434877	0.914751	0.0747331	0.989129
ITPR1	rs1444058:4239847	eur4_eotadvadyn_snp_vitdtrt_int_imp_120121	rs1444058:4239847:C:T	3	4239847	C	T	0.385	0.992	0.43722	0.245479	-0.04392	0.918359	0.0748986	0.989129
ZC3HAV1	rs12672468:138802510	eur1_log25ohd_baseline_imp_120121	rs12672468:138802510:T:C	7	138802510	T	C	0.257	0.993	-0.0227565	0.012951	-0.0481405	0.00262756	0.0790836	0.976871
AP4M1	rs145903165:99213434	eur5_eotHRyn_snp_vitdtrt_int_imp_120121	rs145903165:99213434:A:AAAAAC	7	99213434	A	AAAAAC	0.047	0.978	0.840884	0.482899	-0.105597	1.78737	0.0816263	0.976291
CHAF1B	rs2284622:37544380	eur2_log25ohd_y1_snp_vitdtrt_int_imp_120121	rs2284622:37544380:A:G	21	37544380	A	G	0.364	0.996	-0.0313996	0.0181158	-0.0669066	0.00410747	0.0832384	0.988862
TNFRSF11A	rs77441898:59835298	eur2_log25ohd_y1_snp_vitdtrt_int_imp_120121	rs77441898:59835298:A:ATGTCTGTAAT	18	59835298	A	ATGTCTGTAAT	0.755	0.994	0.034914	0.0202108	-0.00469925	0.0745273	0.0842703	0.989086
MIS12	rs58117028:5842663	eur3_eottradyn_snp_vitdtrt_int_imp_120121	rs58117028:5842663:C:T	17	5842663	C	T	0.369	0.979	-0.159216	0.0928681	-0.341237	0.0228055	0.0864495	0.987378
SCRN3	rs11687337:175321393	eur2_log25ohd_y1_snp_vitdtrt_int_imp_120121	rs11687337:175321393:A:T	2	175321393	A	T	0.638	0.972	0.0312247	0.018309	-0.00466103	0.0671104	0.0883067	0.990063
SPEF2	rs6451208:35711333	eur4_eotadvadyn_snp_vitdtrt_int_imp_120121	rs6451208:35711333:A:T	5	35711333	A	T	0.785	0.98	-0.472449	0.2811	-1.02341	0.0785072	0.0928184	0.989129
CAPN7	rs353092:15228327	eur1_log25ohd_baseline_imp_120121	rs353092:15228327:C:T	3	15228327	C	T	0.239	0.996	0.022537	0.0134482	-0.00382151	0.0488956	0.0939599	0.977064
BTN3A1	rs79157299:26774944	eur2_log25ohd_y1_snp_vitdtrt_int_imp_120121	rs79157299:26774944:T:G	6	26774944	T	G	0.29	0.458	-0.050742	0.0302867	-0.110104	0.00861982	0.0940501	0.991843
GATAD2A	rs35747629:20090318	eur2_log25ohd_y1_snp_vitdtrt_int_imp_120121	rs35747629:20090318:C:CA	19	20090318	C	CA	0.288	0.779	0.0360379	0.0215534	-0.00620688	0.0782826	0.0947125	0.991905
CHAF1B	rs2284622:37544380	eur1_log25ohd_baseline_imp_120121	rs2284622:37544380:A:G	21	37544380	A	G	0.364	0.996	0.0182228	0.0110539	-0.00344286	0.0398886	0.0994325	0.977064
EPB41L1	rs6058423:34747808	eur2_log25ohd_y1_snp_vitdtrt_int_imp_120121	rs6058423:34747808:G:A	20	34747808	G	A	0.303	0.942	0.0336093	0.0204182	-0.00641028	0.073629	0.0999472	0.992456
RPL37	5:41236601	eur1_log25ohd_baseline_imp_120121	5:41236601:G:C	5	41236601	G	C	0.042	0.97	-0.0439266	0.0267524	-0.0963613	0.00850804	0.100787	0.977064
PCDHGA9	rs73794956:141027791	eur3_eottradyn_snp_vitdtrt_int_imp_120121	rs73794956:141027791:T:A	5	141027791	T	A	0.132	0.933	0.201648	0.123011	-0.0394533	0.442749	0.101157	0.987378
SLC25A32	rs62527103:104868054	eur3_eottradyn_snp_vitdtrt_int_imp_120121	rs62527103:104868054:T:C	8	104868054	T	C	0.229	0.983	0.160983	0.0983683	-0.0318189	0.353785	0.101728	0.987378
ATP12A	rs9553275:24952021	eur3_eottradyn_snp_vitdtrt_int_imp_120121	rs9553275:24952021:T:G	13	24952021	T	G	0.325	0.993	0.150146	0.0919224	-0.0300221	0.330314	0.102385	0.987378
SLC35D1	rs1856319:67028414	eur2_log25ohd_y1_snp_vitdtrt_int_imp_120121	rs1856319:67028414:A:G	1	67028414	A	G	0.341	0.98	0.0319898	0.0195919	-0.00641023	0.0703899	0.102703	0.993452
KIAA2026	rs719724:6365614	eur5_eotHRyn_snp_vitdtrt_int_imp_120121	rs719724:6365614:T:A	9	6365614	T	A	0.583	0.999	-0.285173	0.175033	-0.628238	0.0578925	0.10326	0.97875
ARHGEF28	rs7730596:72957362	eur5_eotHRyn_snp_vitdtrt_int_imp_120121	rs7730596:72957362:T:C	5	72957362	T	C	0.734	0.987	-0.321284	0.198735	-0.710804	0.0682367	0.105955	0.978924
TMEM44	rs3796154:194077617	eur1_log25ohd_baseline_imp_120121	rs3796154:194077617:C:T	3	194077617	C	T	0.224	0.974	0.0201647	0.0124904	-0.00431656	0.0446459	0.10663	0.977064
WASF2	rs59335878:28057335	eur3_eottradyn_snp_vitdtrt_int_imp_120121	rs59335878:28057335:G:T	1	28057335	G	T	0.067	0.995	0.648833	0.402269	-0.139614	1.43728	0.106759	0.987378
ZNF774	15:90906140	eur2_log25ohd_y1_snp_vitdtrt_int_imp_120121	15:90906140:TAAA:TAA	15	90906140	TAAA	TAA	0.249	0.85	-0.039906	0.0249042	-0.0887182	0.00890626	0.109266	0.995434
KDM7A	rs76600942:139449942	eur3_eottradyn_snp_vitdtrt_int_imp_120121	rs76600942:139449942:G:A	7	139449942	G	A	0.122	0.997	-0.182722	0.114899	-0.407924	0.0424794	0.11177	0.987378
KDM7A	rs76600942:139449942	eur1_log25ohd_baseline_imp_120121	rs76600942:139449942:G:A	7	139449942	G	A	0.122	0.997	-0.0238011	0.0149675	-0.0531374	0.0055351	0.111983	0.977064
CPEB2	rs6449118:15231343	eur3_eottradyn_snp_vitdtrt_int_imp_120121	rs6449118:15231343:C:T	4	15231343	C	T	0.375	0.959	0.13474	0.0853063	-0.0324607	0.30194	0.114226	0.987378
LIMS1	rs11342936:108661551	eur1_log25ohd_baseline_imp_120121	rs11342936:108661551:CA:C	2	108661551	CA	C	0.87	0.998	-0.0231319	0.0146517	-0.0518492	0.00558552	0.114578	0.977064
NGDN	rs7152493:23572703	eur4_eotadvadyn_snp_vitdtrt_int_imp_120121	rs7152493:23572703:C:T	14	23572703	C	T	0.572	0.937	-0.353269	0.224646	-0.793574	0.0870363	0.11582	0.989129
MAP3K9	rs185228063:71230904	eur5_eotHRyn_snp_vitdtrt_int_imp_120121	rs185228063:71230904:C:T	14	71230904	C	T	0.113	0.834	0.532337	0.340754	-0.13554	1.20021	0.118233	0.980188
BTF3L4	rs74835071:52606791	eur4_eotadvadyn_snp_vitdtrt_int_imp_120121	rs74835071:52606791:T:TAA	1	52606791	T	TAA	0.427	0.826	-0.414196	0.267088	-0.937688	0.109295	0.120952	0.989129
EPB41L1	rs6058423:34747808	eur5_eotHRyn_snp_vitdtrt_int_imp_120121	rs6058423:34747808:G:A	20	34747808	G	A	0.303	0.942	-0.311003	0.201833	-0.706596	0.0845894	0.123343	0.98101
RPL38	rs113610468:72190244	eur5_eotHRyn_snp_vitdtrt_int_imp_120121	rs113610468:72190244:C:G	17	72190244	C	G	0.105	0.894	-0.418969	0.272978	-0.954007	0.116069	0.124832	0.981061
SCRN3	rs11687337:175321393	eur5_eotHRyn_snp_vitdtrt_int_imp_120121	rs11687337:175321393:A:T	2	175321393	A	T	0.638	0.972	-0.258807	0.17157	-0.595084	0.0774699	0.131436	0.981173
UGT1A4	rs148944858:234623534	eur2_log25ohd_y1_snp_vitdtrt_int_imp_120121	rs148944858:234623534:A:ATCTTTTTTTTTT	2	234623534	A	ATCTTTTTTTTTT	0.091	0.929	-0.0542015	0.0363296	-0.125407	0.0170045	0.13591	0.996261
AP4M1	rs145903165:99213434	eur4_eotadvadyn_snp_vitdtrt_int_imp_120121	rs145903165:99213434:A:AAAAAC	7	99213434	A	AAAAAC	0.047	0.978	0.895864	0.603758	-0.287502	2.07923	0.137859	0.989129
SCLY	rs12619455:239080149	eur1_log25ohd_baseline_imp_120121	rs12619455:239080149:A:C	2	239080149	A	C	0.215	0.991	0.0212192	0.0143335	-0.00687447	0.049313	0.13896	0.979914
C7orf26	rs200869238:6845304	eur5_eotHRyn_snp_vitdtrt_int_imp_120121	rs200869238:6845304:T:G	7	6845304	T	G	0.331	0.723	0.32278	0.220404	-0.109212	0.754772	0.14306	0.981173
ZNF774	15:90906140	eur4_eotadvadyn_snp_vitdtrt_int_imp_120121	15:90906140:TAAA:TAA	15	90906140	TAAA	TAA	0.249	0.85	0.435472	0.30253	-0.157485	1.02843	0.150027	0.989129
GPR161	rs7516279:167878621	eur4_eotadvadyn_snp_vitdtrt_int_imp_120121	rs7516279:167878621:C:T	1	167878621	C	T	0.095	0.996	0.553265	0.388953	-0.209082	1.31561	0.154896	0.989129
PGM2L1	rs55702420:73822966	eur2_log25ohd_y1_snp_vitdtrt_int_imp_120121	rs55702420:73822966:C:T	11	73822966	C	T	0.214	0.997	-0.0313961	0.0220696	-0.0746525	0.0118603	0.155046	0.996658
TLCD1	rs12601287:26891836	eur1_log25ohd_baseline_imp_120121	rs12601287:26891836:G:C	17	26891836	G	C	0.105	0.978	0.0266027	0.0187457	-0.010139	0.0633444	0.156049	0.982285
AMY2B	rs111265805:103638565	eur4_eotadvadyn_snp_vitdtrt_int_imp_120121	rs111265805:103638565:C:G	1	103638565	C	G	0.361	0.999	0.319036	0.225223	-0.122402	0.760473	0.15662	0.989129
GANC	rs3035840:42553835	eur1_log25ohd_baseline_imp_120121	rs3035840:42553835:C:CTT	15	42553835	C	CTT	0.888	0.944	0.0258661	0.0184522	-0.0103002	0.0620325	0.161166	0.98267
BTF3L4	rs74835071:52606791	eur1_log25ohd_baseline_imp_120121	rs74835071:52606791:T:TA	1	52606791	T	TA	0.442	0.827	0.0167058	0.0119472	-0.00671068	0.0401222	0.16221	0.982756
SHLD1	rs2073132:5922243	eur3_eottradyn_snp_vitdtrt_int_imp_120121	rs2073132:5922243:T:A	20	5922243	T	A	0.136	0.964	0.182732	0.13102	-0.0740678	0.439532	0.163111	0.987378
ALDOC	rs35469781:27125657	eur1_log25ohd_baseline_imp_120121	rs35469781:27125657:C:CT	17	27125657	C	CT	0.493	0.921	-0.0156063	0.0112829	-0.0377208	0.00650809	0.166794	0.983356
RCOR1	rs68049610:102687056	eur3_eottradyn_snp_vitdtrt_int_imp_120121	rs68049610:102687056:CAA:C	14	102687056	CAA	C	0.426	0.735	-0.124895	0.0906941	-0.302655	0.052866	0.168483	0.987378
GATAD2A	rs35747629:20090318	eur3_eottradyn_snp_vitdtrt_int_imp_120121	rs35747629:20090318:C:CAA	19	20090318	C	CAA	0.127	0.757	0.181277	0.132078	-0.0775948	0.44015	0.169906	0.987378
ARHGEF28	rs7730596:72957362	eur1_log25ohd_baseline_imp_120121	rs7730596:72957362:T:C	5	72957362	T	C	0.734	0.987	-0.0167523	0.0122319	-0.0407267	0.00722214	0.17101	0.983863
ZNF79	rs34459766:130218441	eur2_log25ohd_y1_snp_vitdtrt_int_imp_120121	rs34459766:130218441:CAA:C	9	130218441	CAA	C	0.563	0.991	-0.0242437	0.0177083	-0.0589519	0.0104645	0.171169	0.996685
GADD45A	rs6702599:67825399	eur3_eottradyn_snp_vitdtrt_int_imp_120121	rs6702599:67825399:A:C	1	67825399	A	C	0.832	0.99	-0.150503	0.11038	-0.366848	0.065842	0.172726	0.987378
LPIN1	rs10211398:12308416	eur5_eotHRyn_snp_vitdtrt_int_imp_120121	rs10211398:12308416:G:C	2	12308416	G	C	0.057	0.995	0.534078	0.392277	-0.234785	1.30294	0.173362	0.981993
SPEF2	rs6451208:35711333	eur5_eotHRyn_snp_vitdtrt_int_imp_120121	rs6451208:35711333:A:T	5	35711333	A	T	0.785	0.98	-0.291486	0.214258	-0.711431	0.12846	0.17369	0.982008
RBM24	rs974945:17391289	eur5_eotHRyn_snp_vitdtrt_int_imp_120121	rs974945:17391289:G:A	6	17391289	G	A	0.248	0.92	0.265626	0.197486	-0.121447	0.652699	0.178614	0.982143
ALDOC	rs35469781:27125657	eur2_log25ohd_y1_snp_vitdtrt_int_imp_120121	rs35469781:27125657:C:CT	17	27125657	C	CT	0.493	0.921	-0.024795	0.0184472	-0.0609516	0.0113615	0.179102	0.99675
CYP4F3	rs8109712:15951292	eur2_log25ohd_y1_snp_vitdtrt_int_imp_120121	rs8109712:15951292:G:T	19	15951292	G	T	0.534	0.989	0.0238848	0.0179197	-0.0112378	0.0590074	0.182759	0.996874
NGDN	rs7152493:23572703	eur2_log25ohd_y1_snp_vitdtrt_int_imp_120121	rs7152493:23572703:C:T	14	23572703	C	T	0.572	0.937	-0.024358	0.0182861	-0.0601987	0.0114827	0.18303	0.996916
SGO2	rs6708345:201244261	eur4_eotadvadyn_snp_vitdtrt_int_imp_120121	rs6708345:201244261:A:C	2	201244261	A	C	0.446	0.977	0.284727	0.214028	-0.134768	0.704222	0.18341	0.989129
ADAM10	rs56358871:58679387	eur5_eotHRyn_snp_vitdtrt_int_imp_120121	rs56358871:58679387:G:C	15	58679387	G	C	0.449	0.986	0.222499	0.167738	-0.106268	0.551266	0.184685	0.982706
ZNF800	rs9649513:127566773	eur4_eotadvadyn_snp_vitdtrt_int_imp_120121	rs9649513:127566773:T:G	7	127566773	T	G	0.591	0.928	0.303485	0.230227	-0.147759	0.754729	0.187437	0.989383
LAT2	rs4262227:73258638	eur5_eotHRyn_snp_vitdtrt_int_imp_120121	rs4262227:73258638:G:C	7	73258638	G	C	0.805	0.992	-0.298857	0.227292	-0.744349	0.146635	0.188557	0.982771
CNIH4	rs2662909:224990685	eur5_eotHRyn_snp_vitdtrt_int_imp_120121	rs2662909:224990685:C:T	1	224990685	C	T	0.751	0.999	0.290949	0.223118	-0.146362	0.728259	0.192228	0.983091
BTN3A1	rs79157299:26774944	eur3_eottradyn_snp_vitdtrt_int_imp_120121	rs79157299:26774944:T:G	6	26774944	T	G	0.29	0.458	0.185915	0.142872	-0.0941143	0.465944	0.193167	0.987378
ZNF227	19:44625056	eur5_eotHRyn_snp_vitdtrt_int_imp_120121	19:44625056:CTT:CT	19	44625056	CTT	CT	0.77	0.968	0.304579	0.235314	-0.156636	0.765795	0.195544	0.983554
RASA3	rs10467349:114939441	eur3_eottradyn_snp_vitdtrt_int_imp_120121	rs10467349:114939441:T:C	13	114939441	T	C	0.584	0.999	0.105854	0.0823011	-0.0554561	0.267164	0.19838	0.987378
GADD45A	rs6702599:67825399	eur2_log25ohd_y1_snp_vitdtrt_int_imp_120121	rs6702599:67825399:A:C	1	67825399	A	C	0.832	0.99	-0.030424	0.0236763	-0.0768295	0.0159816	0.198977	0.997141
MLF1	3:158350740	eur2_log25ohd_y1_snp_vitdtrt_int_imp_120121	3:158350740:CT:C	3	158350740	CT	C	0.362	0.9	-0.02559	0.0200645	-0.0649164	0.0137365	0.202356	0.997148
LIMS1	rs11342936:108661551	eur4_eotadvadyn_snp_vitdtrt_int_imp_120121	rs11342936:108661551:CA:C	2	108661551	CA	C	0.87	0.998	-0.365449	0.288531	-0.930969	0.200072	0.205304	0.990279
ALDOC	rs35469781:27125657	eur5_eotHRyn_snp_vitdtrt_int_imp_120121	rs35469781:27125657:C:CT	17	27125657	C	CT	0.493	0.921	0.227471	0.180836	-0.126968	0.58191	0.208434	0.983566
GATAD2A	rs35747629:20090318	eur1_log25ohd_baseline_imp_120121	rs35747629:20090318:C:CA	19	20090318	C	CA	0.288	0.779	-0.0165827	0.0132003	-0.0424553	0.00928983	0.209207	0.98631
MAP3K9	rs185228063:71230904	eur3_eottradyn_snp_vitdtrt_int_imp_120121	rs185228063:71230904:C:T	14	71230904	C	T	0.113	0.834	0.179228	0.142802	-0.100663	0.459119	0.209449	0.987378
TNFRSF11A	rs77441898:59835298	eur1_log25ohd_baseline_imp_120121	rs77441898:59835298:A:ATGTCTGTAAT	18	59835298	A	ATGTCTGTAAT	0.755	0.994	0.0154781	0.0123333	-0.00869521	0.0396514	0.209663	0.98631
LIMS1	rs11342936:108661551	eur3_eottradyn_snp_vitdtrt_int_imp_120121	rs11342936:108661551:CA:C	2	108661551	CA	C	0.87	0.998	-0.138701	0.110682	-0.355637	0.0782357	0.210152	0.987378
GADD45A	rs6702599:67825399	eur4_eotadvadyn_snp_vitdtrt_int_imp_120121	rs6702599:67825399:A:C	1	67825399	A	C	0.832	0.99	-0.381438	0.306555	-0.982286	0.219409	0.213399	0.990738
TMEM222	rs74949003:27156093	eur2_log25ohd_y1_snp_vitdtrt_int_imp_120121	rs74949003:27156093:A:G	1	27156093	A	G	0.068	0.983	0.0389226	0.0313134	-0.0224517	0.100297	0.214047	0.997881
BCKDHB	rs239517:80653650	eur3_eottradyn_snp_vitdtrt_int_imp_120121	rs239517:80653650:A:G	6	80653650	A	G	0.142	0.984	0.162749	0.131262	-0.0945247	0.420022	0.215021	0.987433
ZC3HAV1	rs12672468:138802510	eur3_eottradyn_snp_vitdtrt_int_imp_120121	rs12672468:138802510:T:C	7	138802510	T	C	0.257	0.993	-0.123436	0.0998378	-0.319118	0.0722457	0.216322	0.987433
CRYBG3	rs1318680:97638604	eur5_eotHRyn_snp_vitdtrt_int_imp_120121	rs1318680:97638604:G:A	3	97638604	G	A	0.252	0.996	-0.228291	0.184903	-0.5907	0.134118	0.216959	0.983566
RBM24	rs974945:17391289	eur4_eotadvadyn_snp_vitdtrt_int_imp_120121	rs974945:17391289:G:A	6	17391289	G	A	0.248	0.92	0.298779	0.243081	-0.17766	0.775219	0.219022	0.990738
RMDN2	rs10181174:37779746	eur1_log25ohd_baseline_imp_120121	rs10181174:37779746:G:C	2	37779746	G	C	0.665	0.983	-0.0143323	0.0118704	-0.0375982	0.00893363	0.227451	0.987846
ZNF800	rs9649513:127566773	eur5_eotHRyn_snp_vitdtrt_int_imp_120121	rs9649513:127566773:T:G	7	127566773	T	G	0.591	0.928	0.213587	0.177592	-0.134493	0.561667	0.229099	0.983566
C4orf46	rs7375273:159433013	eur4_eotadvadyn_snp_vitdtrt_int_imp_120121	rs7375273:159433013:G:A	4	159433013	G	A	0.857	0.991	0.40449	0.336857	-0.255751	1.06473	0.229839	0.990987
MLF1	3:158350740	eur4_eotadvadyn_snp_vitdtrt_int_imp_120121	3:158350740:CT:C	3	158350740	CT	C	0.362	0.9	-0.328166	0.273379	-0.86399	0.207658	0.229982	0.990996
C4orf46	rs7375273:159433013	eur5_eotHRyn_snp_vitdtrt_int_imp_120121	rs7375273:159433013:G:A	4	159433013	G	A	0.857	0.991	0.315204	0.262921	-0.200121	0.830528	0.230585	0.983566
CNIH4	rs2662909:224990685	eur4_eotadvadyn_snp_vitdtrt_int_imp_120121	rs2662909:224990685:C:T	1	224990685	C	T	0.751	0.999	0.371318	0.310299	-0.236868	0.979504	0.231445	0.991229
PGM2L1	rs55702420:73822966	eur5_eotHRyn_snp_vitdtrt_int_imp_120121	rs55702420:73822966:C:T	11	73822966	C	T	0.214	0.997	-0.258289	0.216403	-0.68244	0.165862	0.232653	0.983566
EGLN2	rs146934669:41466065	eur4_eotadvadyn_snp_vitdtrt_int_imp_120121	rs146934669:41466065:T:TCTC	19	41466065	T	TCTC	0.207	0.875	0.372178	0.312847	-0.241002	0.985357	0.234184	0.991633
MAP3K9	rs185228063:71230904	eur4_eotadvadyn_snp_vitdtrt_int_imp_120121	rs185228063:71230904:C:T	14	71230904	C	T	0.113	0.834	0.507437	0.430494	-0.336331	1.35121	0.238505	0.991737
RAD54B	rs2046665:95387959	eur4_eotadvadyn_snp_vitdtrt_int_imp_120121	rs2046665:95387959:G:A	8	95387959	G	A	0.489	0.997	0.270247	0.231098	-0.182706	0.7232	0.242241	0.99193
ITPR1	rs1444058:4239847	eur3_eottradyn_snp_vitdtrt_int_imp_120121	rs1444058:4239847:C:T	3	4239847	C	T	0.385	0.992	0.0996933	0.0852921	-0.0674793	0.266866	0.242466	0.988818
PIK3CA	rs7634251:178890616	eur5_eotHRyn_snp_vitdtrt_int_imp_120121	rs7634251:178890616:T:C	3	178890616	T	C	0.544	0.991	-0.212055	0.18214	-0.56905	0.14494	0.244326	0.983566
DNAH5	rs1967180:14245361	eur5_eotHRyn_snp_vitdtrt_int_imp_120121	rs1967180:14245361:G:A	5	14245361	G	A	0.765	0.991	-0.217223	0.187938	-0.585581	0.151135	0.247754	0.983566
SQSTM1	5:178839127	eur2_log25ohd_y1_snp_vitdtrt_int_imp_120121	5:178839127:C:T	5	178839127	C	T	0.131	0.782	-0.0331431	0.0287247	-0.0894434	0.0231573	0.248744	0.998178
DCK	rs34311719:71932846	eur1_log25ohd_baseline_imp_120121	rs34311719:71932846:G:GA	4	71932846	G	GA	0.759	0.939	0.014059	0.0122221	-0.00989629	0.0380142	0.25019	0.988218
NEFL	rs57177245:24629902	eur1_log25ohd_baseline_imp_120121	rs57177245:24629902:A:G	8	24629902	A	G	0.189	0.986	0.0177851	0.0155377	-0.0126687	0.048239	0.252522	0.988218
PPIA	rs112851857:44585796	eur2_log25ohd_y1_snp_vitdtrt_int_imp_120121	rs112851857:44585796:C:G	7	44585796	C	G	0.096	0.929	0.0611456	0.0535345	-0.043782	0.166073	0.253551	0.998178
SGO2	rs6708345:201244261	eur3_eottradyn_snp_vitdtrt_int_imp_120121	rs6708345:201244261:A:C	2	201244261	A	C	0.446	0.977	-0.0944593	0.0830723	-0.257281	0.0683623	0.255507	0.989165
GADD45A	rs6702599:67825399	eur5_eotHRyn_snp_vitdtrt_int_imp_120121	rs6702599:67825399:A:C	1	67825399	A	C	0.832	0.99	-0.271223	0.242521	-0.746565	0.204118	0.263418	0.983566
ITPR1	rs1444058:4239847	eur5_eotHRyn_snp_vitdtrt_int_imp_120121	rs1444058:4239847:C:T	3	4239847	C	T	0.385	0.992	0.203376	0.184146	-0.157549	0.564302	0.269405	0.983566
PCDH7	rs11722640:30906417	eur3_eottradyn_snp_vitdtrt_int_imp_120121	rs11722640:30906417:A:C	4	30906417	A	C	0.67	0.984	0.100066	0.0906868	-0.0776804	0.277812	0.269844	0.989165
DSP	rs10447483:7427225	eur3_eottradyn_snp_vitdtrt_int_imp_120121	rs10447483:7427225:C:T	6	7427225	C	T	0.562	0.98	0.0913053	0.08275	-0.0708847	0.253495	0.269859	0.989165
CRYBG3	rs1318680:97638604	eur3_eottradyn_snp_vitdtrt_int_imp_120121	rs1318680:97638604:G:A	3	97638604	G	A	0.252	0.996	-0.0973588	0.0883587	-0.270542	0.0758242	0.270523	0.989165
LIMS1	rs11342936:108661551	eur5_eotHRyn_snp_vitdtrt_int_imp_120121	rs11342936:108661551:CA:C	2	108661551	CA	C	0.87	0.998	-0.240705	0.219135	-0.67021	0.1888	0.272016	0.983566
POLB	rs7462320:42194394	eur2_log25ohd_y1_snp_vitdtrt_int_imp_120121	rs7462320:42194394:A:G	8	42194394	A	G	0.875	0.992	0.0308472	0.0281668	-0.0243597	0.086054	0.273609	0.998178
CNIH4	rs2662909:224990685	eur2_log25ohd_y1_snp_vitdtrt_int_imp_120121	rs2662909:224990685:C:T	1	224990685	C	T	0.751	0.999	-0.0231951	0.0212125	-0.0647715	0.0183813	0.274352	0.998178
NEFL	rs57177245:24629902	eur3_eottradyn_snp_vitdtrt_int_imp_120121	rs57177245:24629902:A:G	8	24629902	A	G	0.189	0.986	0.130394	0.120541	-0.105866	0.366654	0.279366	0.989516
ZFP14	19:36763224	eur1_log25ohd_baseline_imp_120121	19:36763224:G:T	19	36763224	G	T	0.175	0.708	0.0166584	0.0154538	-0.013631	0.0469478	0.281213	0.988589
TNFRSF11A	rs77441898:59835298	eur5_eotHRyn_snp_vitdtrt_int_imp_120121	rs77441898:59835298:A:ATGTCTGTAAT	18	59835298	A	ATGTCTGTAAT	0.755	0.994	0.202923	0.188522	-0.166581	0.572427	0.281755	0.983566
POLB	rs7462320:42194394	eur5_eotHRyn_snp_vitdtrt_int_imp_120121	rs7462320:42194394:A:G	8	42194394	A	G	0.875	0.992	0.290945	0.271171	-0.24055	0.82244	0.283307	0.983566
BX255925.3	rs13284768:140249861	eur3_eottradyn_snp_vitdtrt_int_imp_120121	rs13284768:140249861:A:C	9	140249861	A	C	0.731	0.71	-0.110822	0.103383	-0.313454	0.0918096	0.283742	0.989573
HSPBP1	rs61383528:55736661	eur1_log25ohd_baseline_imp_120121	rs61383528:55736661:C:T	19	55736661	C	T	0.076	0.81	-0.0244278	0.0230291	-0.0695648	0.0207093	0.288966	0.988589
SHB	rs10814646:38031030	eur5_eotHRyn_snp_vitdtrt_int_imp_120121	rs10814646:38031030:A:G	9	38031030	A	G	0.491	0.986	0.181328	0.17145	-0.154713	0.517369	0.29023	0.983635
ITPR1	rs1444058:4239847	eur1_log25ohd_baseline_imp_120121	rs1444058:4239847:C:T	3	4239847	C	T	0.385	0.992	-0.0121445	0.0115467	-0.0347761	0.010487	0.293058	0.988589
BIRC2	rs2701961:102455572	eur4_eotadvadyn_snp_vitdtrt_int_imp_120121	rs2701961:102455572:T:C	11	102455572	T	C	0.525	0.985	-0.240516	0.22876	-0.688887	0.207854	0.29308	0.993402
LAT2	rs4262227:73258638	eur4_eotadvadyn_snp_vitdtrt_int_imp_120121	rs4262227:73258638:G:C	7	73258638	G	C	0.805	0.992	-0.302332	0.287588	-0.866005	0.261341	0.293136	0.993402
ADAM10	rs56358871:58679387	eur2_log25ohd_y1_snp_vitdtrt_int_imp_120121	rs56358871:58679387:G:C	15	58679387	G	C	0.449	0.986	0.0184595	0.0176325	-0.0161002	0.0530192	0.2953	0.998701
CEP104	rs12745618:4119578	eur4_eotadvadyn_snp_vitdtrt_int_imp_120121	rs12745618:4119578:C:A	1	4119578	C	A	0.339	0.957	0.285745	0.27321	-0.249747	0.821236	0.295617	0.993402
CHAF1B	rs2284622:37544380	eur3_eottradyn_snp_vitdtrt_int_imp_120121	rs2284622:37544380:A:G	21	37544380	A	G	0.364	0.996	0.084798	0.081915	-0.0757554	0.245352	0.300578	0.989703
AMY2B	rs111265805:103638565	eur3_eottradyn_snp_vitdtrt_int_imp_120121	rs111265805:103638565:C:G	1	103638565	C	G	0.361	0.999	0.0858536	0.0831333	-0.0770877	0.248795	0.301734	0.989703
SGMS2	rs73838222:108723217	eur1_log25ohd_baseline_imp_120121	rs73838222:108723217:A:G	4	108723217	A	G	0.065	0.974	-0.0241262	0.023355	-0.0699019	0.0216496	0.301745	0.988675
DNAH5	rs1967180:14245361	eur2_log25ohd_y1_snp_vitdtrt_int_imp_120121	rs1967180:14245361:G:A	5	14245361	G	A	0.765	0.991	-0.0205292	0.0198823	-0.0594985	0.0184401	0.301974	0.99886
GATAD2A	rs35747629:20090318	eur3_eottradyn_snp_vitdtrt_int_imp_120121	rs35747629:20090318:C:CA	19	20090318	C	CA	0.288	0.779	-0.103565	0.100441	-0.30043	0.0932999	0.302494	0.989703
AC012215.1	rs6468320:35424080	eur3_eottradyn_snp_vitdtrt_int_imp_120121	rs6468320:35424080:C:G	8	35424080	C	G	0.172	0.892	-0.121894	0.118434	-0.354024	0.110236	0.303378	0.989703
ZFP14	19:36763224	eur3_eottradyn_snp_vitdtrt_int_imp_120121	19:36763224:G:T	19	36763224	G	T	0.175	0.708	-0.116019	0.113617	-0.338709	0.106671	0.307189	0.989703
ETS2	rs1209916:40153470	eur4_eotadvadyn_snp_vitdtrt_int_imp_120121	rs1209916:40153470:G:A	21	40153470	G	A	0.651	0.958	-0.255072	0.252076	-0.749142	0.238997	0.311593	0.993402
CAPN7	rs353092:15228327	eur2_log25ohd_y1_snp_vitdtrt_int_imp_120121	rs353092:15228327:C:T	3	15228327	C	T	0.239	0.996	0.0221755	0.0220193	-0.0209823	0.0653332	0.31404	0.99886
NUP88	rs62075133:5248354	eur3_eottradyn_snp_vitdtrt_int_imp_120121	rs62075133:5248354:C:T	17	5248354	C	T	0.071	0.733	0.170285	0.169555	-0.162042	0.502613	0.31523	0.989717
TLCD1	rs12601287:26891836	eur3_eottradyn_snp_vitdtrt_int_imp_120121	rs12601287:26891836:G:C	17	26891836	G	C	0.105	0.978	-0.143985	0.14406	-0.426343	0.138374	0.317564	0.98974
CEP104	rs12745618:4119578	eur3_eottradyn_snp_vitdtrt_int_imp_120121	rs12745618:4119578:C:A	1	4119578	C	A	0.339	0.957	-0.0927253	0.0934249	-0.275838	0.0903876	0.320948	0.989987
SCRN3	rs11687337:175321393	eur3_eottradyn_snp_vitdtrt_int_imp_120121	rs11687337:175321393:A:T	2	175321393	A	T	0.638	0.972	-0.0830949	0.0837541	-0.247253	0.0810631	0.321134	0.989987
BIRC2	rs2701961:102455572	eur2_log25ohd_y1_snp_vitdtrt_int_imp_120121	rs2701961:102455572:T:C	11	102455572	T	C	0.525	0.985	0.0178102	0.017986	-0.0174424	0.0530628	0.322212	0.99886
PGM2L1	rs55702420:73822966	eur4_eotadvadyn_snp_vitdtrt_int_imp_120121	rs55702420:73822966:C:T	11	73822966	C	T	0.214	0.997	-0.258667	0.262937	-0.774023	0.25669	0.325234	0.993402
TNFRSF11A	rs77441898:59835298	eur3_eottradyn_snp_vitdtrt_int_imp_120121	rs77441898:59835298:A:ATGTCTGTAAT	18	59835298	A	ATGTCTGTAAT	0.755	0.994	0.089211	0.0914285	-0.0899888	0.268411	0.32919	0.990253
LAT2	rs4262227:73258638	eur1_log25ohd_baseline_imp_120121	rs4262227:73258638:G:C	7	73258638	G	C	0.805	0.992	0.0137025	0.0140485	-0.0138325	0.0412375	0.329519	0.989208
ZNF774	15:90906140	eur3_eottradyn_snp_vitdtrt_int_imp_120121	15:90906140:TAAA:TAA	15	90906140	TAAA	TAA	0.249	0.85	0.106951	0.110474	-0.109578	0.323479	0.332989	0.990314
KIAA1324	rs113320465:109644857	eur1_log25ohd_baseline_imp_120121	rs113320465:109644857:C:T	1	109644857	C	T	0.069	0.937	-0.0190783	0.0197972	-0.0578809	0.0197242	0.335344	0.989618
SLC25A32	rs62527103:104868054	eur1_log25ohd_baseline_imp_120121	rs62527103:104868054:T:C	8	104868054	T	C	0.229	0.983	-0.011995	0.0124541	-0.0364051	0.0124151	0.33562	0.989642
CPEB2	rs6449118:15231343	eur5_eotHRyn_snp_vitdtrt_int_imp_120121	rs6449118:15231343:C:T	4	15231343	C	T	0.375	0.959	0.177968	0.185387	-0.185391	0.541326	0.337065	0.985549
TMEM44	rs3796154:194077617	eur3_eottradyn_snp_vitdtrt_int_imp_120121	rs3796154:194077617:C:T	3	194077617	C	T	0.224	0.974	0.0949525	0.0992557	-0.0995887	0.289494	0.338746	0.99053
CPEB2	rs6449118:15231343	eur2_log25ohd_y1_snp_vitdtrt_int_imp_120121	rs6449118:15231343:C:T	4	15231343	C	T	0.375	0.959	0.0173388	0.018321	-0.0185703	0.0532479	0.344091	0.999079
KIAA1324	rs113320465:109644857	eur5_eotHRyn_snp_vitdtrt_int_imp_120121	rs113320465:109644857:C:T	1	109644857	C	T	0.069	0.937	0.291884	0.309795	-0.315313	0.899082	0.346097	0.985728
TBC1D4	rs9530494:76536274	eur1_log25ohd_baseline_imp_120121	rs9530494:76536274:G:A	13	76536274	G	A	0.248	0.999	0.0116514	0.0124335	-0.0127183	0.0360211	0.348845	0.990144
LPIN1	rs10211398:12308416	eur1_log25ohd_baseline_imp_120121	rs10211398:12308416:G:C	2	12308416	G	C	0.057	0.995	-0.0215094	0.0230301	-0.0666485	0.0236296	0.350457	0.990312
ZNF774	15:90906140	eur2_log25ohd_y1_snp_vitdtrt_int_imp_120121	15:90906140:TAAA:TA	15	90906140	TAAA	TA	0.103	0.938	0.0276332	0.0296284	-0.0304385	0.085705	0.351135	0.999079
ZNF816	rs2617734:53951922	eur1_log25ohd_baseline_imp_120121	rs2617734:53951922:A:G	19	53951922	A	G	0.118	0.827	0.0181859	0.0195206	-0.0200745	0.0564464	0.351666	0.990431
RASA3	rs10467349:114939441	eur1_log25ohd_baseline_imp_120121	rs10467349:114939441:T:C	13	114939441	T	C	0.584	0.999	-0.00999739	0.0107408	-0.0310494	0.0110546	0.3521	0.990499
HSPBP1	rs61383528:55736661	eur5_eotHRyn_snp_vitdtrt_int_imp_120121	rs61383528:55736661:C:T	19	55736661	C	T	0.076	0.81	0.311672	0.3354	-0.345712	0.969055	0.352757	0.985871
ZNF800	rs9649513:127566773	eur1_log25ohd_baseline_imp_120121	rs9649513:127566773:T:G	7	127566773	T	G	0.591	0.928	-0.0107315	0.0115902	-0.0334483	0.0119852	0.354625	0.990671
ICE2	rs66831337:60269350	eur2_log25ohd_y1_snp_vitdtrt_int_imp_120121	rs66831337:60269350:GTAA:G	15	60269350	GTAA	G	0.762	0.995	-0.0202607	0.0221564	-0.0636872	0.0231657	0.36062	0.999219
ITPKC	rs4802099:41454470	eur1_log25ohd_baseline_imp_120121	rs4802099:41454470:G:A	19	41454470	G	A	0.388	0.975	-0.0101414	0.0111215	-0.0319395	0.0116566	0.361966	0.990801
DSP	rs10447483:7427225	eur2_log25ohd_y1_snp_vitdtrt_int_imp_120121	rs10447483:7427225:C:T	6	7427225	C	T	0.562	0.98	0.016169	0.0177404	-0.0186023	0.0509402	0.36221	0.999233
ZNF816	rs2617734:53951922	eur5_eotHRyn_snp_vitdtrt_int_imp_120121	rs2617734:53951922:A:G	19	53951922	A	G	0.118	0.827	0.260535	0.287367	-0.302705	0.823774	0.364604	0.986209
WASF2	rs59335878:28057335	eur2_log25ohd_y1_snp_vitdtrt_int_imp_120121	rs59335878:28057335:G:T	1	28057335	G	T	0.067	0.995	-0.0657073	0.0725571	-0.207919	0.0765046	0.365285	0.999233
C7orf26	rs200869238:6845304	eur2_log25ohd_y1_snp_vitdtrt_int_imp_120121	rs200869238:6845304:T:G	7	6845304	T	G	0.331	0.723	0.0199209	0.0223075	-0.0238018	0.0636436	0.371982	0.999233
ITPKC	rs4802099:41454470	eur2_log25ohd_y1_snp_vitdtrt_int_imp_120121	rs4802099:41454470:G:A	19	41454470	G	A	0.388	0.975	0.0162136	0.0181735	-0.0194063	0.0518336	0.372439	0.999233
SPEF2	rs6451208:35711333	eur3_eottradyn_snp_vitdtrt_int_imp_120121	rs6451208:35711333:A:T	5	35711333	A	T	0.785	0.98	-0.0879473	0.0990627	-0.28211	0.106216	0.374651	0.990886
TLCD1	rs12601287:26891836	eur5_eotHRyn_snp_vitdtrt_int_imp_120121	rs12601287:26891836:G:C	17	26891836	G	C	0.105	0.978	-0.286512	0.323936	-0.921427	0.348402	0.376441	0.986761
DDIT4	rs7090673:74050503	eur1_log25ohd_baseline_imp_120121	rs7090673:74050503:C:T	10	74050503	C	T	0.449	0.985	-0.0100965	0.011473	-0.0325836	0.0123905	0.378974	0.991423
RBM24	rs974945:17391289	eur1_log25ohd_baseline_imp_120121	rs974945:17391289:G:A	6	17391289	G	A	0.248	0.92	0.0110975	0.0126207	-0.0136392	0.0358341	0.379365	0.991473
ARHGEF28	rs7730596:72957362	eur3_eottradyn_snp_vitdtrt_int_imp_120121	rs7730596:72957362:T:C	5	72957362	T	C	0.734	0.987	-0.0791479	0.0911311	-0.257765	0.099469	0.385117	0.991405
EGLN2	rs146934669:41466065	eur5_eotHRyn_snp_vitdtrt_int_imp_120121	rs146934669:41466065:T:TCTC	19	41466065	T	TCTC	0.207	0.875	0.200628	0.233274	-0.25659	0.657846	0.389761	0.987157
PIK3CA	rs7634251:178890616	eur4_eotadvadyn_snp_vitdtrt_int_imp_120121	rs7634251:178890616:T:C	3	178890616	T	C	0.544	0.991	-0.198515	0.23106	-0.651393	0.254363	0.390259	0.993402
KIAA1324	rs113320465:109644857	eur4_eotadvadyn_snp_vitdtrt_int_imp_120121	rs113320465:109644857:C:T	1	109644857	C	T	0.069	0.937	0.322665	0.375791	-0.413886	1.05922	0.390546	0.993402
TLCD1	rs12601287:26891836	eur2_log25ohd_y1_snp_vitdtrt_int_imp_120121	rs12601287:26891836:G:C	17	26891836	G	C	0.105	0.978	-0.0264353	0.0308029	-0.0868091	0.0339384	0.390904	0.999233
HIST1H3G	rs2101582:26622734	eur1_log25ohd_baseline_imp_120121	rs2101582:26622734:C:T	6	26622734	C	T	0.47	0.998	-0.0093215	0.0109038	-0.030693	0.01205	0.392741	0.992524
SGO2	rs6708345:201244261	eur5_eotHRyn_snp_vitdtrt_int_imp_120121	rs6708345:201244261:A:C	2	201244261	A	C	0.446	0.977	0.145426	0.170172	-0.188112	0.478963	0.392784	0.987247
MRPS33	rs2366080:140949782	eur4_eotadvadyn_snp_vitdtrt_int_imp_120121	rs2366080:140949782:A:G	7	140949782	A	G	0.481	0.99	-0.199929	0.235194	-0.660908	0.261051	0.395291	0.993402
LPIN1	rs10211398:12308416	eur2_log25ohd_y1_snp_vitdtrt_int_imp_120121	rs10211398:12308416:G:C	2	12308416	G	C	0.057	0.995	-0.0319783	0.037612	-0.105698	0.0417412	0.395331	0.999233
LIMS1	rs11342936:108661551	eur2_log25ohd_y1_snp_vitdtrt_int_imp_120121	rs11342936:108661551:CA:C	2	108661551	CA	C	0.87	0.998	0.0205081	0.0241375	-0.0268015	0.0678176	0.395654	0.999233
KIAA2026	rs719724:6365614	eur3_eottradyn_snp_vitdtrt_int_imp_120121	rs719724:6365614:T:A	9	6365614	T	A	0.583	0.999	-0.0693625	0.0823428	-0.230754	0.0920295	0.399585	0.991742
ITPR1	rs1444058:4239847	eur2_log25ohd_y1_snp_vitdtrt_int_imp_120121	rs1444058:4239847:C:T	3	4239847	C	T	0.385	0.992	0.0157232	0.0187853	-0.0210959	0.0525423	0.402718	0.999233
RMDN2	rs10181174:37779746	eur3_eottradyn_snp_vitdtrt_int_imp_120121	rs10181174:37779746:G:C	2	37779746	G	C	0.665	0.983	-0.0749743	0.0899428	-0.251262	0.101314	0.404519	0.99199
PPIA	rs112851857:44585796	eur4_eotadvadyn_snp_vitdtrt_int_imp_120121	rs112851857:44585796:C:G	7	44585796	C	G	0.096	0.929	1.0309	1.24564	-1.41055	3.47234	0.407893	0.993402
LAT2	rs4262227:73258638	eur2_log25ohd_y1_snp_vitdtrt_int_imp_120121	rs4262227:73258638:G:C	7	73258638	G	C	0.805	0.992	-0.0189328	0.0228834	-0.0637843	0.0259187	0.408155	0.999233
GATAD2A	rs35747629:20090318	eur5_eotHRyn_snp_vitdtrt_int_imp_120121	rs35747629:20090318:C:CAA	19	20090318	C	CAA	0.127	0.757	-0.224934	0.272043	-0.758138	0.308271	0.408333	0.987625
BTF3L4	rs74835071:52606791	eur5_eotHRyn_snp_vitdtrt_int_imp_120121	rs74835071:52606791:T:TAA	1	52606791	T	TAA	0.427	0.826	-0.162077	0.196184	-0.546598	0.222444	0.408722	0.987625
TMEM222	rs74949003:27156093	eur4_eotadvadyn_snp_vitdtrt_int_imp_120121	rs74949003:27156093:A:G	1	27156093	A	G	0.068	0.983	0.409443	0.497825	-0.566293	1.38518	0.410813	0.993402
SHB	rs10814646:38031030	eur2_log25ohd_y1_snp_vitdtrt_int_imp_120121	rs10814646:38031030:A:G	9	38031030	A	G	0.491	0.986	-0.0142647	0.0177247	-0.049005	0.0204757	0.421058	0.999264
SLC25A32	rs62527103:104868054	eur2_log25ohd_y1_snp_vitdtrt_int_imp_120121	rs62527103:104868054:T:C	8	104868054	T	C	0.229	0.983	-0.0162011	0.0203911	-0.0561678	0.0237655	0.427011	0.999264
GATAD2A	rs35747629:20090318	eur2_log25ohd_y1_snp_vitdtrt_int_imp_120121	rs35747629:20090318:C:CAA	19	20090318	C	CAA	0.127	0.757	-0.0228444	0.0287866	-0.0792662	0.0335773	0.427557	0.999264
SLC35D1	rs1856319:67028414	eur5_eotHRyn_snp_vitdtrt_int_imp_120121	rs1856319:67028414:A:G	1	67028414	A	G	0.341	0.98	0.152037	0.191823	-0.223935	0.528009	0.428016	0.987913
ITGA2	rs2897461:52412132	eur1_log25ohd_baseline_imp_120121	rs2897461:52412132:T:A	5	52412132	T	A	0.137	0.973	-0.015577	0.0196824	-0.0541544	0.0230004	0.428813	0.993354
CRYBG3	rs1318680:97638604	eur1_log25ohd_baseline_imp_120121	rs1318680:97638604:G:A	3	97638604	G	A	0.252	0.996	-0.00918741	0.0118333	-0.0323806	0.0140058	0.437622	0.99369
PCDHGA9	rs73794956:141027791	eur1_log25ohd_baseline_imp_120121	rs73794956:141027791:T:A	5	141027791	T	A	0.132	0.933	-0.0120576	0.0155301	-0.0424967	0.0183815	0.437624	0.99369
PIK3CA	rs7634251:178890616	eur3_eottradyn_snp_vitdtrt_int_imp_120121	rs7634251:178890616:T:C	3	178890616	T	C	0.544	0.991	-0.0645766	0.0832474	-0.227742	0.0985883	0.437915	0.99371
PCDHGA9	rs73794956:141027791	eur2_log25ohd_y1_snp_vitdtrt_int_imp_120121	rs73794956:141027791:T:A	5	141027791	T	A	0.132	0.933	-0.01961	0.0255876	-0.0697616	0.0305417	0.443558	0.999326
TMEM44	rs3796154:194077617	eur5_eotHRyn_snp_vitdtrt_int_imp_120121	rs3796154:194077617:C:T	3	194077617	C	T	0.224	0.974	-0.156326	0.205405	-0.55892	0.246269	0.446621	0.988159
ADAM10	rs56358871:58679387	eur4_eotadvadyn_snp_vitdtrt_int_imp_120121	rs56358871:58679387:G:C	15	58679387	G	C	0.449	0.986	0.164731	0.216552	-0.25971	0.589173	0.446835	0.993402
DSP	rs10447483:7427225	eur5_eotHRyn_snp_vitdtrt_int_imp_120121	rs10447483:7427225:C:T	6	7427225	C	T	0.562	0.98	0.134355	0.176762	-0.212098	0.480809	0.4472	0.988159
SERPINB1	rs315003:2789603	eur1_log25ohd_baseline_imp_120121	rs315003:2789603:T:A	6	2789603	T	A	0.619	0.969	0.008409	0.0111283	-0.0134025	0.0302205	0.449973	0.993907
SCRN3	rs11687337:175321393	eur4_eotadvadyn_snp_vitdtrt_int_imp_120121	rs11687337:175321393:A:T	2	175321393	A	T	0.638	0.972	-0.163604	0.217725	-0.590346	0.263137	0.452396	0.993402
AC012215.1	rs6468320:35424080	eur2_log25ohd_y1_snp_vitdtrt_int_imp_120121	rs6468320:35424080:C:G	8	35424080	C	G	0.172	0.892	-0.0196237	0.0262623	-0.0710978	0.0318505	0.45504	0.999326
GPR161	rs7516279:167878621	eur5_eotHRyn_snp_vitdtrt_int_imp_120121	rs7516279:167878621:C:T	1	167878621	C	T	0.095	0.996	0.216918	0.292191	-0.355776	0.789612	0.457854	0.988567
RPL37	5:41236601	eur5_eotHRyn_snp_vitdtrt_int_imp_120121	5:41236601:G:C	5	41236601	G	C	0.042	0.97	-0.366585	0.494395	-1.3356	0.602429	0.458401	0.988621
ICE2	rs66831337:60269350	eur4_eotadvadyn_snp_vitdtrt_int_imp_120121	rs66831337:60269350:GTAA:G	15	60269350	GTAA	G	0.762	0.995	0.208157	0.281162	-0.342919	0.759234	0.459089	0.993402
SHB	rs10814646:38031030	eur1_log25ohd_baseline_imp_120121	rs10814646:38031030:A:G	9	38031030	A	G	0.491	0.986	-0.00795771	0.0107999	-0.0291255	0.0132101	0.46133	0.993907
INTS3	rs4434872:153774276	eur3_eottradyn_snp_vitdtrt_int_imp_120121	rs4434872:153774276:T:C	1	153774276	T	C	0.765	0.992	-0.0806975	0.110098	-0.296489	0.135094	0.463582	0.99419
MRPS33	rs2366080:140949782	eur2_log25ohd_y1_snp_vitdtrt_int_imp_120121	rs2366080:140949782:A:G	7	140949782	A	G	0.481	0.99	0.0129588	0.0178335	-0.0219948	0.0479124	0.467541	0.999521
SLC25A32	rs62527103:104868054	eur5_eotHRyn_snp_vitdtrt_int_imp_120121	rs62527103:104868054:T:C	8	104868054	T	C	0.229	0.983	0.150373	0.207668	-0.256657	0.557403	0.469004	0.989078
C4orf46	rs7375273:159433013	eur1_log25ohd_baseline_imp_120121	rs7375273:159433013:G:A	4	159433013	G	A	0.857	0.991	0.0111054	0.015471	-0.0192178	0.0414285	0.472971	0.993907
DAB2IP	rs10818633:124890321	eur3_eottradyn_snp_vitdtrt_int_imp_120121	rs10818633:124890321:G:A	9	124890321	G	A	0.586	0.958	-0.0613976	0.0863658	-0.230675	0.107879	0.477145	0.994759
DNAH5	rs1967180:14245361	eur3_eottradyn_snp_vitdtrt_int_imp_120121	rs1967180:14245361:G:A	5	14245361	G	A	0.765	0.991	-0.0661777	0.093731	-0.249891	0.117535	0.480164	0.994759
C9orf72	rs35158834:27651839	eur1_log25ohd_baseline_imp_120121	rs35158834:27651839:C:CT	9	27651839	C	CT	0.499	0.984	0.00743512	0.0106999	-0.0135366	0.0284069	0.487229	0.993907
ZFP14	19:36763224	eur5_eotHRyn_snp_vitdtrt_int_imp_120121	19:36763224:G:T	19	36763224	G	T	0.175	0.708	-0.171851	0.248516	-0.658941	0.315239	0.489245	0.99022
BTN3A1	rs79157299:26774944	eur4_eotadvadyn_snp_vitdtrt_int_imp_120121	rs79157299:26774944:T:G	6	26774944	T	G	0.29	0.458	0.243219	0.352445	-0.447572	0.934011	0.490136	0.993402
SGMS2	rs73838222:108723217	eur3_eottradyn_snp_vitdtrt_int_imp_120121	rs73838222:108723217:A:G	4	108723217	A	G	0.065	0.974	0.132806	0.192683	-0.244853	0.510465	0.490669	0.994759
ARHGEF28	rs7730596:72957362	eur4_eotadvadyn_snp_vitdtrt_int_imp_120121	rs7730596:72957362:T:C	5	72957362	T	C	0.734	0.987	-0.173481	0.252677	-0.668728	0.321765	0.492351	0.993402
BTN3A1	rs79157299:26774944	eur1_log25ohd_baseline_imp_120121	rs79157299:26774944:T:G	6	26774944	T	G	0.29	0.458	-0.0126773	0.0184736	-0.0488854	0.0235309	0.492659	0.993907
ZNF774	15:90906140	eur1_log25ohd_baseline_imp_120121	15:90906140:TAAA:TAA	15	90906140	TAAA	TAA	0.249	0.85	0.0105069	0.015319	-0.0195183	0.0405321	0.492887	0.993907
UBTF	rs9896789:42314567	eur4_eotadvadyn_snp_vitdtrt_int_imp_120121	rs9896789:42314567:C:T	17	42314567	C	T	0.38	0.992	-0.160761	0.237167	-0.625609	0.304087	0.497876	0.993402
PCDHGA9	rs73794956:141027791	eur4_eotadvadyn_snp_vitdtrt_int_imp_120121	rs73794956:141027791:T:A	5	141027791	T	A	0.132	0.933	0.207365	0.309506	-0.399266	0.813996	0.502865	0.993402
NEFL	rs57177245:24629902	eur5_eotHRyn_snp_vitdtrt_int_imp_120121	rs57177245:24629902:A:G	8	24629902	A	G	0.189	0.986	0.156009	0.23539	-0.305356	0.617375	0.507478	0.991036
ITPKC	rs4802099:41454470	eur5_eotHRyn_snp_vitdtrt_int_imp_120121	rs4802099:41454470:G:A	19	41454470	G	A	0.388	0.975	-0.115742	0.175203	-0.459141	0.227656	0.508858	0.991036
DAB2IP	rs10818633:124890321	eur1_log25ohd_baseline_imp_120121	rs10818633:124890321:G:A	9	124890321	G	A	0.586	0.958	-0.00748487	0.0113774	-0.0297845	0.0148148	0.510711	0.993907
SERPINB1	rs315003:2789603	eur4_eotadvadyn_snp_vitdtrt_int_imp_120121	rs315003:2789603:T:A	6	2789603	T	A	0.619	0.969	0.156778	0.239551	-0.312743	0.626298	0.512813	0.993402
BTF3L4	rs74835071:52606791	eur3_eottradyn_snp_vitdtrt_int_imp_120121	rs74835071:52606791:T:TA	1	52606791	T	TA	0.442	0.827	-0.0592403	0.091213	-0.238018	0.119537	0.516033	0.994759
EGLN2	rs146934669:41466065	eur1_log25ohd_baseline_imp_120121	rs146934669:41466065:T:TTCTC	19	41466065	T	TTCTC	0.323	0.861	-0.00799858	0.0123806	-0.0322646	0.0162675	0.518334	0.993916
GADD45A	rs6702599:67825399	eur1_log25ohd_baseline_imp_120121	rs6702599:67825399:A:C	1	67825399	A	C	0.832	0.99	0.00931886	0.0144331	-0.0189701	0.0376078	0.518591	0.993916
EHMT2	rs504653:31840766	eur1_log25ohd_baseline_imp_120121	rs504653:31840766:A:G	6	31840766	A	G	0.447	0.989	0.00719999	0.0112116	-0.0147747	0.0291747	0.520838	0.993958
SCLY	rs12619455:239080149	eur5_eotHRyn_snp_vitdtrt_int_imp_120121	rs12619455:239080149:A:C	2	239080149	A	C	0.215	0.991	0.135134	0.210561	-0.277565	0.547834	0.521014	0.991257
PCDH7	rs11722640:30906417	eur1_log25ohd_baseline_imp_120121	rs11722640:30906417:A:C	4	30906417	A	C	0.67	0.984	0.00753273	0.0117518	-0.0155009	0.0305663	0.521623	0.993962
MIS12	rs58117028:5842663	eur2_log25ohd_y1_snp_vitdtrt_int_imp_120121	rs58117028:5842663:C:T	17	5842663	C	T	0.369	0.979	0.0127271	0.0199229	-0.0263217	0.051776	0.52303	0.999521
NGDN	rs7152493:23572703	eur3_eottradyn_snp_vitdtrt_int_imp_120121	rs7152493:23572703:C:T	14	23572703	C	T	0.572	0.937	-0.053195	0.0835852	-0.217022	0.110632	0.524505	0.994759
GATAD2A	rs35747629:20090318	eur1_log25ohd_baseline_imp_120121	rs35747629:20090318:C:CAA	19	20090318	C	CAA	0.127	0.757	-0.0111219	0.0175872	-0.0455929	0.0233491	0.527222	0.993994
RPL37	5:41236601	eur3_eottradyn_snp_vitdtrt_int_imp_120121	5:41236601:G:C	5	41236601	G	C	0.042	0.97	0.115732	0.184102	-0.245107	0.476572	0.52959	0.994759
AC012215.1	rs6468320:35424080	eur1_log25ohd_baseline_imp_120121	rs6468320:35424080:C:G	8	35424080	C	G	0.172	0.892	-0.0100884	0.0160707	-0.041587	0.0214102	0.530253	0.993994
ANKRD10	rs78513889:111616507	eur1_log25ohd_baseline_imp_120121	rs78513889:111616507:C:A	13	111616507	C	A	0.065	0.8	0.015332	0.0245225	-0.0327321	0.0633961	0.531912	0.993994
PIK3CA	rs7634251:178890616	eur1_log25ohd_baseline_imp_120121	rs7634251:178890616:T:C	3	178890616	T	C	0.544	0.991	-0.00680391	0.0109052	-0.0281781	0.0145703	0.53277	0.993994
RNF149	rs4293578:102234881	eur5_eotHRyn_snp_vitdtrt_int_imp_120121	rs4293578:102234881:T:C	2	102234881	T	C	0.432	0.978	-0.111751	0.180842	-0.466202	0.242699	0.536608	0.991382
TMEM222	rs74949003:27156093	eur3_eottradyn_snp_vitdtrt_int_imp_120121	rs74949003:27156093:A:G	1	27156093	A	G	0.068	0.983	-0.0901781	0.146963	-0.378225	0.197869	0.539472	0.994771
ATP12A	rs9553275:24952021	eur5_eotHRyn_snp_vitdtrt_int_imp_120121	rs9553275:24952021:T:G	13	24952021	T	G	0.325	0.993	0.115453	0.188223	-0.253464	0.48437	0.539622	0.991611
BCAS2	rs72690087:114682632	eur4_eotadvadyn_snp_vitdtrt_int_imp_120121	rs72690087:114682632:G:T	1	114682632	G	T	0.103	0.943	-0.22604	0.36932	-0.949908	0.497828	0.54051	0.993402
GATAD2A	rs35747629:20090318	eur5_eotHRyn_snp_vitdtrt_int_imp_120121	rs35747629:20090318:C:CA	19	20090318	C	CA	0.288	0.779	0.127789	0.209494	-0.282818	0.538397	0.541868	0.991719
SERPINB1	rs315003:2789603	eur5_eotHRyn_snp_vitdtrt_int_imp_120121	rs315003:2789603:T:A	6	2789603	T	A	0.619	0.969	0.107005	0.17747	-0.240836	0.454846	0.546544	0.991971
EGLN2	rs146934669:41466065	eur5_eotHRyn_snp_vitdtrt_int_imp_120121	rs146934669:41466065:T:TTCTC	19	41466065	T	TTCTC	0.323	0.861	-0.118976	0.197457	-0.505991	0.268039	0.546814	0.991971
DNAH5	rs1967180:14245361	eur4_eotadvadyn_snp_vitdtrt_int_imp_120121	rs1967180:14245361:G:A	5	14245361	G	A	0.765	0.991	-0.13741	0.230292	-0.588783	0.313963	0.550724	0.993403
GPR161	rs7516279:167878621	eur3_eottradyn_snp_vitdtrt_int_imp_120121	rs7516279:167878621:C:T	1	167878621	C	T	0.095	0.996	0.0864587	0.144958	-0.197658	0.370575	0.55088	0.99484
LPIN1	rs10211398:12308416	eur4_eotadvadyn_snp_vitdtrt_int_imp_120121	rs10211398:12308416:G:C	2	12308416	G	C	0.057	0.995	0.307512	0.51592	-0.703691	1.31872	0.551145	0.993403
INTS3	rs4434872:153774276	eur1_log25ohd_baseline_imp_120121	rs4434872:153774276:T:C	1	153774276	T	C	0.765	0.992	-0.00845943	0.014205	-0.0363013	0.0193825	0.551575	0.993994
C7orf26	rs200869238:6845304	eur3_eottradyn_snp_vitdtrt_int_imp_120121	rs200869238:6845304:T:G	7	6845304	T	G	0.331	0.723	0.0605375	0.102672	-0.1407	0.261775	0.555446	0.99484
SCLY	rs12619455:239080149	eur3_eottradyn_snp_vitdtrt_int_imp_120121	rs12619455:239080149:A:C	2	239080149	A	C	0.215	0.991	-0.0608829	0.103397	-0.263541	0.141775	0.555977	0.99484
DCK	rs34311719:71932846	eur5_eotHRyn_snp_vitdtrt_int_imp_120121	rs34311719:71932846:G:GA	4	71932846	G	GA	0.759	0.939	-0.109703	0.186375	-0.474998	0.255593	0.556122	0.992102
RNF149	rs4293578:102234881	eur3_eottradyn_snp_vitdtrt_int_imp_120121	rs4293578:102234881:T:C	2	102234881	T	C	0.432	0.978	0.0498557	0.0848854	-0.11652	0.216231	0.556982	0.99484
UBTF	rs9896789:42314567	eur2_log25ohd_y1_snp_vitdtrt_int_imp_120121	rs9896789:42314567:C:T	17	42314567	C	T	0.38	0.992	-0.0110704	0.0190622	-0.0484323	0.0262914	0.561487	0.999521
MLF1	3:158350740	eur5_eotHRyn_snp_vitdtrt_int_imp_120121	3:158350740:CT:C	3	158350740	CT	C	0.362	0.9	-0.112835	0.194812	-0.494666	0.268996	0.562453	0.99211
BIRC2	rs2701961:102455572	eur3_eottradyn_snp_vitdtrt_int_imp_120121	rs2701961:102455572:T:C	11	102455572	T	C	0.525	0.985	-0.0488588	0.0846417	-0.214757	0.117039	0.563775	0.99484
SGO2	rs6708345:201244261	eur2_log25ohd_y1_snp_vitdtrt_int_imp_120121	rs6708345:201244261:A:C	2	201244261	A	C	0.446	0.977	0.0103451	0.0179897	-0.0249147	0.0456048	0.565334	0.999521
RPL38	rs113610468:72190244	eur4_eotadvadyn_snp_vitdtrt_int_imp_120121	rs113610468:72190244:C:G	17	72190244	C	G	0.105	0.894	-0.198715	0.346457	-0.877772	0.480341	0.566263	0.993491
ANKRD10	rs78513889:111616507	eur4_eotadvadyn_snp_vitdtrt_int_imp_120121	rs78513889:111616507:C:A	13	111616507	C	A	0.065	0.8	0.262337	0.459458	-0.638201	1.16288	0.568019	0.993491
RPL38	rs113610468:72190244	eur2_log25ohd_y1_snp_vitdtrt_int_imp_120121	rs113610468:72190244:C:G	17	72190244	C	G	0.105	0.894	-0.015894	0.0282127	-0.0711909	0.0394029	0.573265	0.999521
CYP4F3	rs8109712:15951292	eur3_eottradyn_snp_vitdtrt_int_imp_120121	rs8109712:15951292:G:T	19	15951292	G	T	0.534	0.989	-0.046383	0.0824022	-0.207891	0.115125	0.573513	0.994911
SQSTM1	5:178839127	eur1_log25ohd_baseline_imp_120121	5:178839127:C:T	5	178839127	C	T	0.131	0.782	0.00989595	0.0176258	-0.0246506	0.0444425	0.574569	0.993994
BIRC2	rs2701961:102455572	eur1_log25ohd_baseline_imp_120121	rs2701961:102455572:T:C	11	102455572	T	C	0.525	0.985	0.00612514	0.0109722	-0.0153803	0.0276306	0.576754	0.993994
SLC25A32	rs62527103:104868054	eur4_eotadvadyn_snp_vitdtrt_int_imp_120121	rs62527103:104868054:T:C	8	104868054	T	C	0.229	0.983	0.158061	0.285383	-0.401289	0.717411	0.579677	0.993517
RCOR1	rs68049610:102687056	eur1_log25ohd_baseline_imp_120121	rs68049610:102687056:CAA:C	14	102687056	CAA	C	0.426	0.735	0.0068277	0.0123387	-0.0173562	0.0310116	0.580096	0.994039
ZNF774	15:90906140	eur5_eotHRyn_snp_vitdtrt_int_imp_120121	15:90906140:TAAA:TA	15	90906140	TAAA	TA	0.103	0.938	-0.155075	0.28099	-0.705815	0.395666	0.581026	0.992725
ANKRD10	rs78513889:111616507	eur5_eotHRyn_snp_vitdtrt_int_imp_120121	rs78513889:111616507:C:A	13	111616507	C	A	0.065	0.8	0.181409	0.330189	-0.465762	0.82858	0.582725	0.99281
BTF3L4	rs74835071:52606791	eur5_eotHRyn_snp_vitdtrt_int_imp_120121	rs74835071:52606791:T:TA	1	52606791	T	TA	0.442	0.827	0.100613	0.183452	-0.258953	0.460179	0.583388	0.992835
TMEM44	rs3796154:194077617	eur4_eotadvadyn_snp_vitdtrt_int_imp_120121	rs3796154:194077617:C:T	3	194077617	C	T	0.224	0.974	-0.147724	0.273817	-0.684406	0.388957	0.589542	0.993556
CAPN7	rs353092:15228327	eur4_eotadvadyn_snp_vitdtrt_int_imp_120121	rs353092:15228327:C:T	3	15228327	C	T	0.239	0.996	-0.137006	0.254429	-0.635687	0.361676	0.590244	0.993579
SLC35D1	rs1856319:67028414	eur3_eottradyn_snp_vitdtrt_int_imp_120121	rs1856319:67028414:A:G	1	67028414	A	G	0.341	0.98	-0.049029	0.0910505	-0.227488	0.12943	0.590245	0.995007
POLB	rs7462320:42194394	eur1_log25ohd_baseline_imp_120121	rs7462320:42194394:A:G	8	42194394	A	G	0.875	0.992	-0.00919001	0.0171645	-0.0428324	0.0244524	0.59244	0.994063
INTS3	rs4434872:153774276	eur4_eotadvadyn_snp_vitdtrt_int_imp_120121	rs4434872:153774276:T:C	1	153774276	T	C	0.765	0.992	0.160194	0.301752	-0.431239	0.751627	0.595501	0.993707
SLC35D1	rs1856319:67028414	eur4_eotadvadyn_snp_vitdtrt_int_imp_120121	rs1856319:67028414:A:G	1	67028414	A	G	0.341	0.98	-0.125111	0.237493	-0.590596	0.340374	0.598332	0.993745
NEFL	rs57177245:24629902	eur4_eotadvadyn_snp_vitdtrt_int_imp_120121	rs57177245:24629902:A:G	8	24629902	A	G	0.189	0.986	-0.161791	0.307593	-0.764674	0.441092	0.598896	0.993745
SHLD1	rs2073132:5922243	eur4_eotadvadyn_snp_vitdtrt_int_imp_120121	rs2073132:5922243:T:A	20	5922243	T	A	0.136	0.964	0.245183	0.469853	-0.675729	1.16609	0.601789	0.993833
ZFP14	19:36763224	eur4_eotadvadyn_snp_vitdtrt_int_imp_120121	19:36763224:G:T	19	36763224	G	T	0.175	0.708	-0.164832	0.316235	-0.784653	0.454989	0.602205	0.993854
DDIT4	rs7090673:74050503	eur2_log25ohd_y1_snp_vitdtrt_int_imp_120121	rs7090673:74050503:C:T	10	74050503	C	T	0.449	0.985	-0.00981646	0.0188515	-0.0467654	0.0271325	0.602629	0.999521
AMY2B	rs111265805:103638565	eur5_eotHRyn_snp_vitdtrt_int_imp_120121	rs111265805:103638565:C:G	1	103638565	C	G	0.361	0.999	0.0901913	0.173377	-0.249627	0.430009	0.602921	0.993441
TMEM222	rs74949003:27156093	eur5_eotHRyn_snp_vitdtrt_int_imp_120121	rs74949003:27156093:A:G	1	27156093	A	G	0.068	0.983	-0.181453	0.356233	-0.87967	0.516763	0.610495	0.993623
POLB	rs7462320:42194394	eur4_eotadvadyn_snp_vitdtrt_int_imp_120121	rs7462320:42194394:A:G	8	42194394	A	G	0.875	0.992	0.178378	0.351902	-0.511349	0.868105	0.612226	0.994034
EPB41L1	rs6058423:34747808	eur3_eottradyn_snp_vitdtrt_int_imp_120121	rs6058423:34747808:G:A	20	34747808	G	A	0.303	0.942	-0.0465142	0.0922368	-0.227298	0.13427	0.614057	0.995209
ICE2	rs66831337:60269350	eur5_eotHRyn_snp_vitdtrt_int_imp_120121	rs66831337:60269350:GTAA:G	15	60269350	GTAA	G	0.762	0.995	0.107132	0.21299	-0.310328	0.524593	0.614971	0.993718
GATAD2A	rs35747629:20090318	eur4_eotadvadyn_snp_vitdtrt_int_imp_120121	rs35747629:20090318:C:CAA	19	20090318	C	CAA	0.127	0.757	-0.18252	0.364402	-0.896748	0.531708	0.616459	0.994034
ANKRD10	rs78513889:111616507	eur2_log25ohd_y1_snp_vitdtrt_int_imp_120121	rs78513889:111616507:C:A	13	111616507	C	A	0.065	0.8	0.020022	0.0401219	-0.0586169	0.0986608	0.617827	0.999521
GANC	rs3035840:42553835	eur5_eotHRyn_snp_vitdtrt_int_imp_120121	rs3035840:42553835:C:CTT	15	42553835	C	CTT	0.888	0.944	-0.128347	0.258325	-0.634664	0.377969	0.619298	0.993874
WASF2	rs59335878:28057335	eur5_eotHRyn_snp_vitdtrt_int_imp_120121	rs59335878:28057335:G:T	1	28057335	G	T	0.067	0.995	0.416565	0.838933	-1.22774	2.06087	0.619513	0.993874
RAD54B	rs2046665:95387959	eur2_log25ohd_y1_snp_vitdtrt_int_imp_120121	rs2046665:95387959:G:A	8	95387959	G	A	0.489	0.997	-0.00879633	0.0178451	-0.0437727	0.02618	0.62213	0.999521
TBC1D4	rs9530494:76536274	eur3_eottradyn_snp_vitdtrt_int_imp_120121	rs9530494:76536274:G:A	13	76536274	G	A	0.248	0.999	-0.0469567	0.0953612	-0.233865	0.139951	0.62243	0.995306
BTF3L4	rs74835071:52606791	eur4_eotadvadyn_snp_vitdtrt_int_imp_120121	rs74835071:52606791:T:TA	1	52606791	T	TA	0.442	0.827	0.112515	0.229515	-0.337335	0.562365	0.623971	0.994394
BTF3L4	rs74835071:52606791	eur2_log25ohd_y1_snp_vitdtrt_int_imp_120121	rs74835071:52606791:T:TA	1	52606791	T	TA	0.442	0.827	0.0096046	0.0196229	-0.0288563	0.0480655	0.624583	0.999521
CEP104	rs12745618:4119578	eur1_log25ohd_baseline_imp_120121	rs12745618:4119578:C:A	1	4119578	C	A	0.339	0.957	-0.0058904	0.0121433	-0.0296912	0.0179104	0.627687	0.994791
SCRN3	rs11687337:175321393	eur1_log25ohd_baseline_imp_120121	rs11687337:175321393:A:T	2	175321393	A	T	0.638	0.972	-0.00537841	0.0111767	-0.0272847	0.0165278	0.630426	0.994836
UBTF	rs9896789:42314567	eur5_eotHRyn_snp_vitdtrt_int_imp_120121	rs9896789:42314567:C:T	17	42314567	C	T	0.38	0.992	-0.0885581	0.184781	-0.450728	0.273612	0.631754	0.994094
SERPINB1	rs315003:2789603	eur3_eottradyn_snp_vitdtrt_int_imp_120121	rs315003:2789603:T:A	6	2789603	T	A	0.619	0.969	0.0402671	0.0847925	-0.125926	0.20646	0.634865	0.995466
ZNF227	19:44625056	eur2_log25ohd_y1_snp_vitdtrt_int_imp_120121	19:44625056:CTT:CT	19	44625056	CTT	CT	0.77	0.968	-0.0113192	0.0239791	-0.0583183	0.0356799	0.636959	0.999521
ZNF227	19:44625056	eur1_log25ohd_baseline_imp_120121	19:44625056:CTT:CT	19	44625056	CTT	CT	0.77	0.968	-0.00688777	0.0146766	-0.0356539	0.0218783	0.638914	0.995044
HIST1H3G	rs2101582:26622734	eur3_eottradyn_snp_vitdtrt_int_imp_120121	rs2101582:26622734:C:T	6	26622734	C	T	0.47	0.998	-0.0384701	0.0821136	-0.199413	0.122473	0.639428	0.99548
PPIA	rs112851857:44585796	eur1_log25ohd_baseline_imp_120121	rs112851857:44585796:C:G	7	44585796	C	G	0.096	0.929	0.015021	0.0321095	-0.0479136	0.0779556	0.639986	0.995065
ITGA2	rs2897461:52412132	eur4_eotadvadyn_snp_vitdtrt_int_imp_120121	rs2897461:52412132:T:A	5	52412132	T	A	0.137	0.973	-0.198017	0.424701	-1.03043	0.634398	0.641037	0.994804
EGLN2	rs146934669:41466065	eur2_log25ohd_y1_snp_vitdtrt_int_imp_120121	rs146934669:41466065:T:TTCTC	19	41466065	T	TTCTC	0.323	0.861	0.0094121	0.0202271	-0.030233	0.0490572	0.641763	0.999521
ZNF227	19:44625056	eur4_eotadvadyn_snp_vitdtrt_int_imp_120121	19:44625056:CTT:CT	19	44625056	CTT	CT	0.77	0.968	0.135341	0.292194	-0.437359	0.708041	0.643229	0.994899
ATP12A	rs9553275:24952021	eur2_log25ohd_y1_snp_vitdtrt_int_imp_120121	rs9553275:24952021:T:G	13	24952021	T	G	0.325	0.993	0.0093452	0.0202036	-0.0302538	0.0489442	0.643748	0.999521
RMDN2	rs10181174:37779746	eur5_eotHRyn_snp_vitdtrt_int_imp_120121	rs10181174:37779746:G:C	2	37779746	G	C	0.665	0.983	0.0845729	0.184765	-0.277566	0.446712	0.647145	0.994343
UGT1A4	rs148944858:234623534	eur1_log25ohd_baseline_imp_120121	rs148944858:234623534:A:ATCTTTTTTTTTT	2	234623534	A	ATCTTTTTTTTTT	0.091	0.929	0.00995959	0.0219537	-0.0330697	0.0529889	0.650131	0.995405
CYP4F3	rs8109712:15951292	eur5_eotHRyn_snp_vitdtrt_int_imp_120121	rs8109712:15951292:G:T	19	15951292	G	T	0.534	0.989	0.078906	0.174316	-0.262752	0.420565	0.650792	0.99445
SPEF2	rs6451208:35711333	eur1_log25ohd_baseline_imp_120121	rs6451208:35711333:A:T	5	35711333	A	T	0.785	0.98	0.00581455	0.0129082	-0.0194855	0.0311146	0.652443	0.995411
MRPS33	rs2366080:140949782	eur1_log25ohd_baseline_imp_120121	rs2366080:140949782:A:G	7	140949782	A	G	0.481	0.99	-0.00489929	0.0108922	-0.0262481	0.0164495	0.652917	0.995427
ICE2	rs66831337:60269350	eur3_eottradyn_snp_vitdtrt_int_imp_120121	rs66831337:60269350:GTAA:G	15	60269350	GTAA	G	0.762	0.995	0.044649	0.100538	-0.152405	0.241703	0.656968	0.995816
RAD54B	rs2046665:95387959	eur3_eottradyn_snp_vitdtrt_int_imp_120121	rs2046665:95387959:G:A	8	95387959	G	A	0.489	0.997	-0.0359695	0.0817783	-0.196255	0.124316	0.660052	0.995816
SQSTM1	5:178839127	eur4_eotadvadyn_snp_vitdtrt_int_imp_120121	5:178839127:C:T	5	178839127	C	T	0.131	0.782	-0.168389	0.384016	-0.921061	0.584282	0.661027	0.995177
CAPN7	rs353092:15228327	eur5_eotHRyn_snp_vitdtrt_int_imp_120121	rs353092:15228327:C:T	3	15228327	C	T	0.239	0.996	-0.091366	0.208688	-0.500394	0.317662	0.661522	0.994708
RPL37	5:41236601	eur2_log25ohd_y1_snp_vitdtrt_int_imp_120121	5:41236601:G:C	5	41236601	G	C	0.042	0.97	0.0190787	0.0439563	-0.0670757	0.105233	0.664319	0.999521
C4orf46	rs7375273:159433013	eur3_eottradyn_snp_vitdtrt_int_imp_120121	rs7375273:159433013:G:A	4	159433013	G	A	0.857	0.991	0.0506094	0.118356	-0.181368	0.282587	0.66894	0.995925
ZNF774	15:90906140	eur4_eotadvadyn_snp_vitdtrt_int_imp_120121	15:90906140:TAAA:TA	15	90906140	TAAA	TA	0.103	0.938	0.143239	0.335434	-0.514212	0.80069	0.66936	0.995231
BCKDHB	rs239517:80653650	eur1_log25ohd_baseline_imp_120121	rs239517:80653650:A:G	6	80653650	A	G	0.142	0.984	-0.00716689	0.0167925	-0.0400802	0.0257464	0.669587	0.995946
GANC	rs3035840:42553835	eur3_eottradyn_snp_vitdtrt_int_imp_120121	rs3035840:42553835:C:CTT	15	42553835	C	CTT	0.888	0.944	-0.0560598	0.132659	-0.316071	0.203951	0.672597	0.995997
PCDH7	rs11722640:30906417	eur5_eotHRyn_snp_vitdtrt_int_imp_120121	rs11722640:30906417:A:C	4	30906417	A	C	0.67	0.984	0.0769444	0.182652	-0.281053	0.434942	0.673563	0.994979
PCDHGA9	rs73794956:141027791	eur5_eotHRyn_snp_vitdtrt_int_imp_120121	rs73794956:141027791:T:A	5	141027791	T	A	0.132	0.933	0.106383	0.252594	-0.3887	0.601466	0.673636	0.994979
PPIA	rs112851857:44585796	eur3_eottradyn_snp_vitdtrt_int_imp_120121	rs112851857:44585796:C:G	7	44585796	C	G	0.096	0.929	-0.127695	0.303949	-0.723435	0.468045	0.674397	0.996013
DAB2IP	rs10818633:124890321	eur2_log25ohd_y1_snp_vitdtrt_int_imp_120121	rs10818633:124890321:G:A	9	124890321	G	A	0.586	0.958	-0.00772441	0.0185512	-0.0440848	0.028636	0.677185	0.999521
MIS12	rs58117028:5842663	eur1_log25ohd_baseline_imp_120121	rs58117028:5842663:C:T	17	5842663	C	T	0.369	0.979	0.00497761	0.0121321	-0.0188013	0.0287565	0.681651	0.996263
TBC1D4	rs9530494:76536274	eur4_eotadvadyn_snp_vitdtrt_int_imp_120121	rs9530494:76536274:G:A	13	76536274	G	A	0.248	0.999	0.103018	0.25503	-0.396842	0.602878	0.686254	0.995608
AC012215.1	rs6468320:35424080	eur4_eotadvadyn_snp_vitdtrt_int_imp_120121	rs6468320:35424080:C:G	8	35424080	C	G	0.172	0.892	-0.135583	0.33598	-0.794104	0.522938	0.686547	0.995611
NUP88	rs62075133:5248354	eur2_log25ohd_y1_snp_vitdtrt_int_imp_120121	rs62075133:5248354:C:T	17	5248354	C	T	0.071	0.733	0.0140926	0.035292	-0.0550797	0.0832649	0.689714	0.999521
CYP4F3	rs8109712:15951292	eur4_eotadvadyn_snp_vitdtrt_int_imp_120121	rs8109712:15951292:G:T	19	15951292	G	T	0.534	0.989	0.0868494	0.217974	-0.34038	0.514079	0.690307	0.995713
KCTD5	rs4787270:2308204	eur3_eottradyn_snp_vitdtrt_int_imp_120121	rs4787270:2308204:G:A	16	2308204	G	A	0.401	0.983	0.0326825	0.0827436	-0.129495	0.19486	0.692854	0.99634
DAB2IP	rs10818633:124890321	eur4_eotadvadyn_snp_vitdtrt_int_imp_120121	rs10818633:124890321:G:A	9	124890321	G	A	0.586	0.958	-0.0923233	0.234657	-0.552252	0.367605	0.693996	0.995713
SQSTM1	5:178839127	eur3_eottradyn_snp_vitdtrt_int_imp_120121	5:178839127:C:T	5	178839127	C	T	0.131	0.782	-0.0515474	0.131486	-0.309261	0.206166	0.695032	0.996352
TMEM44	rs3796154:194077617	eur2_log25ohd_y1_snp_vitdtrt_int_imp_120121	rs3796154:194077617:C:T	3	194077617	C	T	0.224	0.974	0.0079949	0.0204747	-0.0321355	0.0481253	0.696235	0.999521
BTN3A1	rs79157299:26774944	eur5_eotHRyn_snp_vitdtrt_int_imp_120121	rs79157299:26774944:T:G	6	26774944	T	G	0.29	0.458	0.10804	0.277812	-0.436472	0.652552	0.697353	0.995489
EGLN2	rs146934669:41466065	eur3_eottradyn_snp_vitdtrt_int_imp_120121	rs146934669:41466065:T:TCTC	19	41466065	T	TCTC	0.207	0.875	-0.0393125	0.101258	-0.237778	0.159153	0.697837	0.996387
C7orf26	rs200869238:6845304	eur4_eotadvadyn_snp_vitdtrt_int_imp_120121	rs200869238:6845304:T:G	7	6845304	T	G	0.331	0.723	0.110874	0.286454	-0.450576	0.672323	0.698715	0.995863
BX255925.3	rs13284768:140249861	eur2_log25ohd_y1_snp_vitdtrt_int_imp_120121	rs13284768:140249861:A:C	9	140249861	A	C	0.731	0.71	-0.00884593	0.0228733	-0.0536776	0.0359858	0.699003	0.999521
RPL37	5:41236601	eur4_eotadvadyn_snp_vitdtrt_int_imp_120121	5:41236601:G:C	5	41236601	G	C	0.042	0.97	-0.239484	0.620475	-1.45561	0.976647	0.69952	0.995865
MAP3K9	rs185228063:71230904	eur1_log25ohd_baseline_imp_120121	rs185228063:71230904:C:T	14	71230904	C	T	0.113	0.834	0.0069503	0.0181446	-0.0286132	0.0425138	0.701732	0.996825
SMAD3	rs4776366:67882031	eur1_log25ohd_baseline_imp_120121	rs4776366:67882031:A:G	15	67882031	A	G	0.886	0.993	0.00701082	0.0183197	-0.0288959	0.0429175	0.701997	0.996825
ZNF816	rs2617734:53951922	eur4_eotadvadyn_snp_vitdtrt_int_imp_120121	rs2617734:53951922:A:G	19	53951922	A	G	0.118	0.827	-0.143802	0.377866	-0.884421	0.596816	0.703527	0.995921
MLF1	3:158350740	eur1_log25ohd_baseline_imp_120121	3:158350740:CT:C	3	158350740	CT	C	0.362	0.9	-0.00461975	0.0122185	-0.028568	0.0193285	0.705409	0.996871
BTF3L4	rs74835071:52606791	eur3_eottradyn_snp_vitdtrt_int_imp_120121	rs74835071:52606791:T:TAA	1	52606791	T	TAA	0.427	0.826	-0.0365119	0.0968722	-0.226381	0.153358	0.706242	0.99652
EGLN2	rs146934669:41466065	eur3_eottradyn_snp_vitdtrt_int_imp_120121	rs146934669:41466065:T:TTCTC	19	41466065	T	TTCTC	0.323	0.861	-0.0351704	0.0940556	-0.219519	0.149179	0.708455	0.996636
C9orf72	rs35158834:27651839	eur3_eottradyn_snp_vitdtrt_int_imp_120121	rs35158834:27651839:C:CT	9	27651839	C	CT	0.499	0.984	-0.0299286	0.0801628	-0.187048	0.127191	0.70889	0.99666
ARHGEF28	rs7730596:72957362	eur2_log25ohd_y1_snp_vitdtrt_int_imp_120121	rs7730596:72957362:T:C	5	72957362	T	C	0.734	0.987	-0.00747822	0.0202045	-0.0470791	0.0321226	0.711337	0.999521
KIAA2026	rs719724:6365614	eur4_eotadvadyn_snp_vitdtrt_int_imp_120121	rs719724:6365614:T:A	9	6365614	T	A	0.583	0.999	0.0845968	0.229258	-0.364748	0.533942	0.712126	0.99603
SCLY	rs12619455:239080149	eur2_log25ohd_y1_snp_vitdtrt_int_imp_120121	rs12619455:239080149:A:C	2	239080149	A	C	0.215	0.991	0.00853184	0.0234682	-0.0374659	0.0545296	0.716242	0.999521
PGM2L1	rs55702420:73822966	eur1_log25ohd_baseline_imp_120121	rs55702420:73822966:C:T	11	73822966	C	T	0.214	0.997	0.00487493	0.013491	-0.0215673	0.0313172	0.717885	0.996934
PIK3CA	rs7634251:178890616	eur2_log25ohd_y1_snp_vitdtrt_int_imp_120121	rs7634251:178890616:T:C	3	178890616	T	C	0.544	0.991	-0.00646895	0.0179067	-0.0415661	0.0286282	0.717953	0.999521
RCOR1	rs68049610:102687056	eur2_log25ohd_y1_snp_vitdtrt_int_imp_120121	rs68049610:102687056:CAA:C	14	102687056	CAA	C	0.426	0.735	-0.00728651	0.0201885	-0.0468559	0.0322829	0.718203	0.999521
UGT1A4	rs148944858:234623534	eur3_eottradyn_snp_vitdtrt_int_imp_120121	rs148944858:234623534:A:ATCTTTTTTTTTT	2	234623534	A	ATCTTTTTTTTTT	0.091	0.929	0.0589129	0.163769	-0.262074	0.3799	0.719048	0.996833
C7orf26	rs200869238:6845304	eur1_log25ohd_baseline_imp_120121	rs200869238:6845304:T:G	7	6845304	T	G	0.331	0.723	0.00484699	0.0136254	-0.0218588	0.0315527	0.722086	0.996985
ITGA2	rs2897461:52412132	eur3_eottradyn_snp_vitdtrt_int_imp_120121	rs2897461:52412132:T:A	5	52412132	T	A	0.137	0.973	-0.0552333	0.156891	-0.36274	0.252273	0.724801	0.996833
UBTF	rs9896789:42314567	eur3_eottradyn_snp_vitdtrt_int_imp_120121	rs9896789:42314567:C:T	17	42314567	C	T	0.38	0.992	0.0314099	0.0897707	-0.144541	0.20736	0.726421	0.996835
BCKDHB	rs239517:80653650	eur5_eotHRyn_snp_vitdtrt_int_imp_120121	rs239517:80653650:A:G	6	80653650	A	G	0.142	0.984	0.0865985	0.250959	-0.405282	0.578479	0.730042	0.996407
GPR161	rs7516279:167878621	eur2_log25ohd_y1_snp_vitdtrt_int_imp_120121	rs7516279:167878621:C:T	1	167878621	C	T	0.095	0.996	-0.0106636	0.030948	-0.0713217	0.0499945	0.730467	0.999521
GATAD2A	rs35747629:20090318	eur4_eotadvadyn_snp_vitdtrt_int_imp_120121	rs35747629:20090318:C:CA	19	20090318	C	CA	0.288	0.779	0.0883114	0.257037	-0.415481	0.592104	0.731166	0.996341
RBM24	rs974945:17391289	eur3_eottradyn_snp_vitdtrt_int_imp_120121	rs974945:17391289:G:A	6	17391289	G	A	0.248	0.92	0.0326078	0.0950996	-0.153787	0.219003	0.731688	0.996966
ZFP14	19:36763224	eur2_log25ohd_y1_snp_vitdtrt_int_imp_120121	19:36763224:G:T	19	36763224	G	T	0.175	0.708	-0.0085808	0.0252825	-0.0581345	0.0409729	0.734355	0.999521
BTF3L4	rs74835071:52606791	eur2_log25ohd_y1_snp_vitdtrt_int_imp_120121	rs74835071:52606791:T:TAA	1	52606791	T	TAA	0.427	0.826	0.00686936	0.0206689	-0.0336417	0.0473805	0.739666	0.999521
ZNF79	rs34459766:130218441	eur4_eotadvadyn_snp_vitdtrt_int_imp_120121	rs34459766:130218441:CAA:C	9	130218441	CAA	C	0.563	0.991	0.0726547	0.220554	-0.35963	0.50494	0.741838	0.996596
RCOR1	rs68049610:102687056	eur5_eotHRyn_snp_vitdtrt_int_imp_120121	rs68049610:102687056:CAA:C	14	102687056	CAA	C	0.426	0.735	-0.0621441	0.19094	-0.436387	0.312099	0.74483	0.996782
SMAD3	rs4776366:67882031	eur3_eottradyn_snp_vitdtrt_int_imp_120121	rs4776366:67882031:A:G	15	67882031	A	G	0.886	0.993	-0.0435569	0.13435	-0.306883	0.219769	0.745783	0.997186
SQSTM1	5:178839127	eur5_eotHRyn_snp_vitdtrt_int_imp_120121	5:178839127:C:T	5	178839127	C	T	0.131	0.782	-0.0919639	0.283969	-0.648543	0.464616	0.74605	0.996784
CEP104	rs12745618:4119578	eur5_eotHRyn_snp_vitdtrt_int_imp_120121	rs12745618:4119578:C:A	1	4119578	C	A	0.339	0.957	0.0635663	0.196576	-0.321722	0.448855	0.746417	0.996793
KCTD5	rs4787270:2308204	eur1_log25ohd_baseline_imp_120121	rs4787270:2308204:G:A	16	2308204	G	A	0.401	0.983	0.00359688	0.01113	-0.018218	0.0254117	0.746609	0.997296
AMY2B	rs111265805:103638565	eur2_log25ohd_y1_snp_vitdtrt_int_imp_120121	rs111265805:103638565:C:G	1	103638565	C	G	0.361	0.999	-0.00569303	0.0179195	-0.0408152	0.0294291	0.750753	0.999521
RMDN2	rs10181174:37779746	eur4_eotadvadyn_snp_vitdtrt_int_imp_120121	rs10181174:37779746:G:C	2	37779746	G	C	0.665	0.983	-0.0764578	0.24231	-0.551386	0.39847	0.752354	0.996797
DDIT4	rs7090673:74050503	eur4_eotadvadyn_snp_vitdtrt_int_imp_120121	rs7090673:74050503:C:T	10	74050503	C	T	0.449	0.985	-0.0740718	0.237151	-0.538887	0.390743	0.754781	0.996797
DAB2IP	rs10818633:124890321	eur5_eotHRyn_snp_vitdtrt_int_imp_120121	rs10818633:124890321:G:A	9	124890321	G	A	0.586	0.958	-0.0555169	0.180567	-0.409428	0.298394	0.758494	0.997151
BX255925.3	rs13284768:140249861	eur4_eotadvadyn_snp_vitdtrt_int_imp_120121	rs13284768:140249861:A:C	9	140249861	A	C	0.731	0.71	0.0906029	0.296261	-0.490068	0.671274	0.759741	0.996797
HSPBP1	rs61383528:55736661	eur4_eotadvadyn_snp_vitdtrt_int_imp_120121	rs61383528:55736661:C:T	19	55736661	C	T	0.076	0.81	0.123116	0.403783	-0.668298	0.91453	0.760437	0.996797
SERPINB1	rs315003:2789603	eur2_log25ohd_y1_snp_vitdtrt_int_imp_120121	rs315003:2789603:T:A	6	2789603	T	A	0.619	0.969	-0.00548421	0.0182561	-0.0412662	0.0302978	0.763907	0.999521
ITPKC	rs4802099:41454470	eur3_eottradyn_snp_vitdtrt_int_imp_120121	rs4802099:41454470:G:A	19	41454470	G	A	0.388	0.975	-0.0251472	0.0837549	-0.189307	0.139012	0.763988	0.997259
RPL38	rs113610468:72190244	eur1_log25ohd_baseline_imp_120121	rs113610468:72190244:C:G	17	72190244	C	G	0.105	0.894	0.00516237	0.0172499	-0.0286475	0.0389722	0.764772	0.997817
TBC1D4	rs9530494:76536274	eur2_log25ohd_y1_snp_vitdtrt_int_imp_120121	rs9530494:76536274:G:A	13	76536274	G	A	0.248	0.999	0.00602573	0.0203716	-0.0339027	0.0459541	0.767428	0.999521
CAPN7	rs353092:15228327	eur3_eottradyn_snp_vitdtrt_int_imp_120121	rs353092:15228327:C:T	3	15228327	C	T	0.239	0.996	-0.0287237	0.0984575	-0.221701	0.164253	0.770488	0.997259
SLC35D1	rs1856319:67028414	eur1_log25ohd_baseline_imp_120121	rs1856319:67028414:A:G	1	67028414	A	G	0.341	0.98	0.0034316	0.0120039	-0.020096	0.0269592	0.775011	0.997964
RAD54B	rs2046665:95387959	eur5_eotHRyn_snp_vitdtrt_int_imp_120121	rs2046665:95387959:G:A	8	95387959	G	A	0.489	0.997	0.0494195	0.1748	-0.293188	0.392027	0.777391	0.997589
RASA3	rs10467349:114939441	eur5_eotHRyn_snp_vitdtrt_int_imp_120121	rs10467349:114939441:T:C	13	114939441	T	C	0.584	0.999	0.0480769	0.170423	-0.285952	0.382105	0.777864	0.997589
RNF149	rs4293578:102234881	eur4_eotadvadyn_snp_vitdtrt_int_imp_120121	rs4293578:102234881:T:C	2	102234881	T	C	0.432	0.978	-0.067803	0.242229	-0.542571	0.406965	0.779544	0.997071
TMEM222	rs74949003:27156093	eur1_log25ohd_baseline_imp_120121	rs74949003:27156093:A:G	1	27156093	A	G	0.068	0.983	-0.00536373	0.0191933	-0.0429825	0.0322551	0.779928	0.997966
CNIH4	rs2662909:224990685	eur1_log25ohd_baseline_imp_120121	rs2662909:224990685:C:T	1	224990685	C	T	0.751	0.999	0.00361672	0.0129554	-0.0217759	0.0290093	0.780152	0.997966
DDIT4	rs7090673:74050503	eur5_eotHRyn_snp_vitdtrt_int_imp_120121	rs7090673:74050503:C:T	10	74050503	C	T	0.449	0.985	0.0506789	0.185821	-0.313529	0.414887	0.78506	0.997708
MLF1	3:158350740	eur3_eottradyn_snp_vitdtrt_int_imp_120121	3:158350740:CT:C	3	158350740	CT	C	0.362	0.9	-0.024905	0.0931467	-0.207473	0.157663	0.789181	0.997259
SHLD1	rs2073132:5922243	eur1_log25ohd_baseline_imp_120121	rs2073132:5922243:T:A	20	5922243	T	A	0.136	0.964	-0.00511917	0.0194692	-0.0432788	0.0330405	0.792632	0.998093
TLCD1	rs12601287:26891836	eur4_eotadvadyn_snp_vitdtrt_int_imp_120121	rs12601287:26891836:G:C	17	26891836	G	C	0.105	0.978	0.108385	0.415595	-0.706182	0.922952	0.794252	0.99739
ZNF79	rs34459766:130218441	eur1_log25ohd_baseline_imp_120121	rs34459766:130218441:CAA:C	9	130218441	CAA	C	0.563	0.991	0.00280795	0.0108092	-0.0183781	0.023994	0.79507	0.998138
CPEB2	rs6449118:15231343	eur4_eotadvadyn_snp_vitdtrt_int_imp_120121	rs6449118:15231343:C:T	4	15231343	C	T	0.375	0.959	-0.0615713	0.238784	-0.529587	0.406445	0.79652	0.997469
C9orf72	rs35158834:27651839	eur5_eotHRyn_snp_vitdtrt_int_imp_120121	rs35158834:27651839:C:CT	9	27651839	C	CT	0.499	0.984	-0.0431102	0.17001	-0.376331	0.29011	0.799825	0.998137
RNF149	rs4293578:102234881	eur1_log25ohd_baseline_imp_120121	rs4293578:102234881:T:C	2	102234881	T	C	0.432	0.978	-0.00276769	0.0111289	-0.0245803	0.0190449	0.803628	0.998163
SGMS2	rs73838222:108723217	eur2_log25ohd_y1_snp_vitdtrt_int_imp_120121	rs73838222:108723217:A:G	4	108723217	A	G	0.065	0.974	0.00940894	0.0381255	-0.065317	0.0841349	0.805103	0.999521
NUP88	rs62075133:5248354	eur4_eotadvadyn_snp_vitdtrt_int_imp_120121	rs62075133:5248354:C:T	17	5248354	C	T	0.071	0.733	-0.0846208	0.344729	-0.760289	0.591047	0.806092	0.997595
NGDN	rs7152493:23572703	eur1_log25ohd_baseline_imp_120121	rs7152493:23572703:C:T	14	23572703	C	T	0.572	0.937	-0.00274034	0.0111632	-0.0246201	0.0191394	0.806114	0.998179
KIAA1324	rs113320465:109644857	eur3_eottradyn_snp_vitdtrt_int_imp_120121	rs113320465:109644857:C:T	1	109644857	C	T	0.069	0.937	0.0352298	0.148026	-0.254902	0.325361	0.811884	0.997386
ADAM10	rs56358871:58679387	eur1_log25ohd_baseline_imp_120121	rs56358871:58679387:G:C	15	58679387	G	C	0.449	0.986	-0.002478	0.0107956	-0.0236373	0.0186813	0.818479	0.998179
NGDN	rs7152493:23572703	eur5_eotHRyn_snp_vitdtrt_int_imp_120121	rs7152493:23572703:C:T	14	23572703	C	T	0.572	0.937	-0.0396187	0.175922	-0.384426	0.305189	0.821819	0.998742
BX255925.3	rs13284768:140249861	eur1_log25ohd_baseline_imp_120121	rs13284768:140249861:A:C	9	140249861	A	C	0.731	0.71	0.00313763	0.0139716	-0.0242467	0.030522	0.822341	0.998179
SHB	rs10814646:38031030	eur3_eottradyn_snp_vitdtrt_int_imp_120121	rs10814646:38031030:A:G	9	38031030	A	G	0.491	0.986	0.0180883	0.0819099	-0.142455	0.178632	0.825224	0.99751
AP4M1	rs145903165:99213434	eur2_log25ohd_y1_snp_vitdtrt_int_imp_120121	rs145903165:99213434:A:AAAAAC	7	99213434	A	AAAAAC	0.047	0.978	-0.00892934	0.0407195	-0.0887395	0.0708808	0.826452	0.999521
BIRC2	rs2701961:102455572	eur5_eotHRyn_snp_vitdtrt_int_imp_120121	rs2701961:102455572:T:C	11	102455572	T	C	0.525	0.985	-0.0388665	0.180298	-0.392251	0.314518	0.829324	0.998742
INTS3	rs4434872:153774276	eur5_eotHRyn_snp_vitdtrt_int_imp_120121	rs4434872:153774276:T:C	1	153774276	T	C	0.765	0.992	0.0497131	0.231318	-0.403671	0.503097	0.829836	0.998742
TBC1D4	rs9530494:76536274	eur5_eotHRyn_snp_vitdtrt_int_imp_120121	rs9530494:76536274:G:A	13	76536274	G	A	0.248	0.999	0.0426662	0.199025	-0.347423	0.432755	0.830254	0.998742
KIAA1324	rs113320465:109644857	eur2_log25ohd_y1_snp_vitdtrt_int_imp_120121	rs113320465:109644857:C:T	1	109644857	C	T	0.069	0.937	0.00694064	0.0324706	-0.0567018	0.0705831	0.830768	0.999521
MRPS33	rs2366080:140949782	eur3_eottradyn_snp_vitdtrt_int_imp_120121	rs2366080:140949782:A:G	7	140949782	A	G	0.481	0.99	0.0174451	0.0822769	-0.143818	0.178708	0.832084	0.997657
RAD54B	rs2046665:95387959	eur1_log25ohd_baseline_imp_120121	rs2046665:95387959:G:A	8	95387959	G	A	0.489	0.997	-0.00230088	0.0108641	-0.0235945	0.0189928	0.832299	0.99818
SGO2	rs6708345:201244261	eur1_log25ohd_baseline_imp_120121	rs6708345:201244261:A:C	2	201244261	A	C	0.446	0.977	-0.00227586	0.0110058	-0.0238472	0.0192954	0.836201	0.998189
MAP3K9	rs185228063:71230904	eur2_log25ohd_y1_snp_vitdtrt_int_imp_120121	rs185228063:71230904:C:T	14	71230904	C	T	0.113	0.834	0.00612966	0.0296623	-0.0520085	0.0642678	0.836311	0.999521
HEPACAM2	rs11367806:93148206	eur4_eotadvadyn_snp_vitdtrt_int_imp_120121	rs11367806:93148206:TA:T	7	93148206	TA	T	0.458	0.958	0.0448151	0.226445	-0.399017	0.488647	0.843118	0.998198
HIST1H3G	rs2101582:26622734	eur5_eotHRyn_snp_vitdtrt_int_imp_120121	rs2101582:26622734:C:T	6	26622734	C	T	0.47	0.998	0.0345135	0.176954	-0.312316	0.381343	0.84536	0.998808
ETS2	rs1209916:40153470	eur5_eotHRyn_snp_vitdtrt_int_imp_120121	rs1209916:40153470:G:A	21	40153470	G	A	0.651	0.958	0.0375916	0.196384	-0.347321	0.422504	0.848197	0.998856
CEP104	rs12745618:4119578	eur2_log25ohd_y1_snp_vitdtrt_int_imp_120121	rs12745618:4119578:C:A	1	4119578	C	A	0.339	0.957	-0.00363963	0.0198982	-0.0426401	0.0353609	0.85489	0.999521
ITPKC	rs4802099:41454470	eur4_eotadvadyn_snp_vitdtrt_int_imp_120121	rs4802099:41454470:G:A	19	41454470	G	A	0.388	0.975	0.0409197	0.228605	-0.407147	0.488986	0.85794	0.998385
KCTD5	rs4787270:2308204	eur4_eotadvadyn_snp_vitdtrt_int_imp_120121	rs4787270:2308204:G:A	16	2308204	G	A	0.401	0.983	0.0376052	0.21687	-0.38746	0.462671	0.862337	0.998385
ETS2	rs1209916:40153470	eur2_log25ohd_y1_snp_vitdtrt_int_imp_120121	rs1209916:40153470:G:A	21	40153470	G	A	0.651	0.958	0.00341266	0.0198998	-0.0355909	0.0424162	0.863858	0.999521
EHMT2	rs504653:31840766	eur4_eotadvadyn_snp_vitdtrt_int_imp_120121	rs504653:31840766:A:G	6	31840766	A	G	0.447	0.989	-0.039574	0.232485	-0.495245	0.416097	0.864836	0.998385
AC012215.1	rs6468320:35424080	eur5_eotHRyn_snp_vitdtrt_int_imp_120121	rs6468320:35424080:C:G	8	35424080	C	G	0.172	0.892	-0.0457519	0.27365	-0.582106	0.490602	0.86722	0.999199
DDIT4	rs7090673:74050503	eur3_eottradyn_snp_vitdtrt_int_imp_120121	rs7090673:74050503:C:T	10	74050503	C	T	0.449	0.985	0.014592	0.0877522	-0.157402	0.186586	0.867932	0.998267
KCTD5	rs4787270:2308204	eur2_log25ohd_y1_snp_vitdtrt_int_imp_120121	rs4787270:2308204:G:A	16	2308204	G	A	0.401	0.983	0.00299624	0.0182096	-0.0326947	0.0386871	0.869326	0.999521
BX255925.3	rs13284768:140249861	eur5_eotHRyn_snp_vitdtrt_int_imp_120121	rs13284768:140249861:A:C	9	140249861	A	C	0.731	0.71	-0.037358	0.230347	-0.488838	0.414122	0.871163	0.999199
ZNF800	rs9649513:127566773	eur2_log25ohd_y1_snp_vitdtrt_int_imp_120121	rs9649513:127566773:T:G	7	127566773	T	G	0.591	0.928	0.00307232	0.0189809	-0.0341302	0.0402749	0.871433	0.999521
ZNF774	15:90906140	eur3_eottradyn_snp_vitdtrt_int_imp_120121	15:90906140:TAAA:TA	15	90906140	TAAA	TA	0.103	0.938	0.0234815	0.150804	-0.272094	0.319057	0.876263	0.998366
LHX4	rs34079820:180325007	eur1_log25ohd_baseline_imp_120121	rs34079820:180325007:AT:A	1	180325007	AT	A	0.577	0.963	0.00176062	0.011311	-0.0204089	0.0239301	0.876323	0.998411
ETS2	rs1209916:40153470	eur3_eottradyn_snp_vitdtrt_int_imp_120121	rs1209916:40153470:G:A	21	40153470	G	A	0.651	0.958	0.0138482	0.0911988	-0.164901	0.192598	0.879308	0.998425
WASF2	rs59335878:28057335	eur1_log25ohd_baseline_imp_120121	rs59335878:28057335:G:T	1	28057335	G	T	0.067	0.995	-0.00672975	0.0446916	-0.0943253	0.0808658	0.880324	0.998413
MRPS33	rs2366080:140949782	eur5_eotHRyn_snp_vitdtrt_int_imp_120121	rs2366080:140949782:A:G	7	140949782	A	G	0.481	0.99	-0.0265916	0.177089	-0.373686	0.320503	0.880639	0.999199
RBM24	rs974945:17391289	eur2_log25ohd_y1_snp_vitdtrt_int_imp_120121	rs974945:17391289:G:A	6	17391289	G	A	0.248	0.92	0.00304752	0.0206834	-0.037492	0.043587	0.882881	0.999521
CRYBG3	rs1318680:97638604	eur4_eotadvadyn_snp_vitdtrt_int_imp_120121	rs1318680:97638604:G:A	3	97638604	G	A	0.252	0.996	-0.0348722	0.242142	-0.509471	0.439727	0.885488	0.998613
ZNF79	rs34459766:130218441	eur3_eottradyn_snp_vitdtrt_int_imp_120121	rs34459766:130218441:CAA:C	9	130218441	CAA	C	0.563	0.991	0.0116873	0.0829257	-0.150847	0.174222	0.887919	0.998595
GANC	rs3035840:42553835	eur4_eotadvadyn_snp_vitdtrt_int_imp_120121	rs3035840:42553835:C:CTT	15	42553835	C	CTT	0.888	0.944	0.0520121	0.369397	-0.672007	0.776031	0.888026	0.998672
HIST1H3G	rs2101582:26622734	eur4_eotadvadyn_snp_vitdtrt_int_imp_120121	rs2101582:26622734:C:T	6	26622734	C	T	0.47	0.998	-0.0319822	0.231711	-0.486136	0.422171	0.89022	0.998672
GPR161	rs7516279:167878621	eur1_log25ohd_baseline_imp_120121	rs7516279:167878621:C:T	1	167878621	C	T	0.095	0.996	-0.00258807	0.0189344	-0.0396994	0.0345233	0.891296	0.998457
ATP12A	rs9553275:24952021	eur1_log25ohd_baseline_imp_120121	rs9553275:24952021:T:G	13	24952021	T	G	0.325	0.993	-0.00167984	0.0123062	-0.0258001	0.0224404	0.89144	0.998457
RASA3	rs10467349:114939441	eur4_eotadvadyn_snp_vitdtrt_int_imp_120121	rs10467349:114939441:T:C	13	114939441	T	C	0.584	0.999	-0.0302283	0.226251	-0.473681	0.413224	0.893715	0.998689
CHAF1B	rs2284622:37544380	eur4_eotadvadyn_snp_vitdtrt_int_imp_120121	rs2284622:37544380:A:G	21	37544380	A	G	0.364	0.996	-0.0295839	0.229226	-0.478867	0.4197	0.89731	0.998713
HEPACAM2	rs11367806:93148206	eur5_eotHRyn_snp_vitdtrt_int_imp_120121	rs11367806:93148206:TA:T	7	93148206	TA	T	0.458	0.958	0.0214297	0.171576	-0.31486	0.357719	0.900603	0.999199
ZNF774	15:90906140	eur1_log25ohd_baseline_imp_120121	15:90906140:TAAA:TA	15	90906140	TAAA	TA	0.103	0.938	-0.00211482	0.0180554	-0.0375035	0.0332738	0.906772	0.998507
PGM2L1	rs55702420:73822966	eur3_eottradyn_snp_vitdtrt_int_imp_120121	rs55702420:73822966:C:T	11	73822966	C	T	0.214	0.997	0.0111329	0.0963972	-0.177806	0.200071	0.908057	0.99867
PCDH7	rs11722640:30906417	eur4_eotadvadyn_snp_vitdtrt_int_imp_120121	rs11722640:30906417:A:C	4	30906417	A	C	0.67	0.984	0.0263099	0.235633	-0.43553	0.48815	0.911096	0.998973
RMDN2	rs10181174:37779746	eur2_log25ohd_y1_snp_vitdtrt_int_imp_120121	rs10181174:37779746:G:C	2	37779746	G	C	0.665	0.983	0.00215185	0.0194568	-0.0359836	0.0402873	0.91195	0.999521
SMAD3	rs4776366:67882031	eur5_eotHRyn_snp_vitdtrt_int_imp_120121	rs4776366:67882031:A:G	15	67882031	A	G	0.886	0.993	0.0316158	0.289789	-0.536371	0.599602	0.913124	0.999199
BCAS2	rs72690087:114682632	eur3_eottradyn_snp_vitdtrt_int_imp_120121	rs72690087:114682632:G:T	1	114682632	G	T	0.103	0.943	-0.0135216	0.129267	-0.266884	0.239841	0.916692	0.99881
ALDOC	rs35469781:27125657	eur4_eotadvadyn_snp_vitdtrt_int_imp_120121	rs35469781:27125657:C:CT	17	27125657	C	CT	0.493	0.921	0.0225668	0.235903	-0.439803	0.484937	0.92379	0.999159
HEPACAM2	rs11367806:93148206	eur1_log25ohd_baseline_imp_120121	rs11367806:93148206:TA:T	7	93148206	TA	T	0.458	0.958	-0.00104011	0.0109464	-0.0224951	0.0204149	0.924312	0.998748
HEPACAM2	rs11367806:93148206	eur2_log25ohd_y1_snp_vitdtrt_int_imp_120121	rs11367806:93148206:TA:T	7	93148206	TA	T	0.458	0.958	-0.00163159	0.0179639	-0.0368409	0.0335777	0.927642	0.999585
CYP4F3	rs8109712:15951292	eur1_log25ohd_baseline_imp_120121	rs8109712:15951292:G:T	19	15951292	G	T	0.534	0.989	-0.000960114	0.0109498	-0.0224217	0.0205014	0.930139	0.998862
ANKRD10	rs78513889:111616507	eur3_eottradyn_snp_vitdtrt_int_imp_120121	rs78513889:111616507:C:A	13	111616507	C	A	0.065	0.8	-0.0164733	0.192932	-0.394621	0.361674	0.931956	0.999081
DCK	rs34311719:71932846	eur2_log25ohd_y1_snp_vitdtrt_int_imp_120121	rs34311719:71932846:G:GA	4	71932846	G	GA	0.759	0.939	0.00169326	0.0199678	-0.0374437	0.0408302	0.932431	0.999588
C9orf72	rs35158834:27651839	eur4_eotadvadyn_snp_vitdtrt_int_imp_120121	rs35158834:27651839:C:CT	9	27651839	C	CT	0.499	0.984	-0.0173128	0.209908	-0.428733	0.394107	0.934267	0.999209
EGLN2	rs146934669:41466065	eur1_log25ohd_baseline_imp_120121	rs146934669:41466065:T:TCTC	19	41466065	T	TCTC	0.207	0.875	-0.00115794	0.0143879	-0.0293582	0.0270423	0.935865	0.998985
HIST1H3G	rs2101582:26622734	eur2_log25ohd_y1_snp_vitdtrt_int_imp_120121	rs2101582:26622734:C:T	6	26622734	C	T	0.47	0.998	-0.0014308	0.0178675	-0.0364512	0.0335896	0.936185	0.999624
DCK	rs34311719:71932846	eur3_eottradyn_snp_vitdtrt_int_imp_120121	rs34311719:71932846:G:GA	4	71932846	G	GA	0.759	0.939	0.00666446	0.0896828	-0.169114	0.182443	0.940763	0.99919
ICE2	rs66831337:60269350	eur1_log25ohd_baseline_imp_120121	rs66831337:60269350:GTAA:G	15	60269350	GTAA	G	0.762	0.995	-0.00095876	0.0135121	-0.0274424	0.0255249	0.943442	0.999194
BCAS2	rs72690087:114682632	eur5_eotHRyn_snp_vitdtrt_int_imp_120121	rs72690087:114682632:G:T	1	114682632	G	T	0.103	0.943	-0.0183461	0.269301	-0.546176	0.509484	0.945686	0.999617
UBTF	rs9896789:42314567	eur1_log25ohd_baseline_imp_120121	rs9896789:42314567:C:T	17	42314567	C	T	0.38	0.992	0.000784238	0.0116292	-0.0220091	0.0235776	0.946242	0.99926
KIAA2026	rs719724:6365614	eur1_log25ohd_baseline_imp_120121	rs719724:6365614:T:A	9	6365614	T	A	0.583	0.999	-0.000712116	0.010938	-0.0221506	0.0207263	0.948098	0.999278
GANC	rs3035840:42553835	eur2_log25ohd_y1_snp_vitdtrt_int_imp_120121	rs3035840:42553835:C:CTT	15	42553835	C	CTT	0.888	0.944	-0.00195685	0.0302283	-0.0612043	0.0572906	0.948392	0.999727
ZC3HAV1	rs12672468:138802510	eur2_log25ohd_y1_snp_vitdtrt_int_imp_120121	rs12672468:138802510:T:C	7	138802510	T	C	0.257	0.993	-0.00136238	0.0212572	-0.0430265	0.0403018	0.948906	0.999745
ITGA2	rs2897461:52412132	eur5_eotHRyn_snp_vitdtrt_int_imp_120121	rs2897461:52412132:T:A	5	52412132	T	A	0.137	0.973	0.0216699	0.341107	-0.646901	0.69024	0.949346	0.999617
EPB41L1	rs6058423:34747808	eur4_eotadvadyn_snp_vitdtrt_int_imp_120121	rs6058423:34747808:G:A	20	34747808	G	A	0.303	0.942	0.0163685	0.264277	-0.501615	0.534352	0.950613	0.999294
MIS12	rs58117028:5842663	eur5_eotHRyn_snp_vitdtrt_int_imp_120121	rs58117028:5842663:C:T	17	5842663	C	T	0.369	0.979	-0.0122291	0.197764	-0.399846	0.375388	0.950693	0.999617
AMY2B	rs111265805:103638565	eur1_log25ohd_baseline_imp_120121	rs111265805:103638565:C:G	1	103638565	C	G	0.361	0.999	0.000663046	0.0109764	-0.0208507	0.0221768	0.951839	0.999333
PCDH7	rs11722640:30906417	eur2_log25ohd_y1_snp_vitdtrt_int_imp_120121	rs11722640:30906417:A:C	4	30906417	A	C	0.67	0.984	-0.00113235	0.0192495	-0.0388613	0.0365966	0.953099	0.999807
C9orf72	rs35158834:27651839	eur2_log25ohd_y1_snp_vitdtrt_int_imp_120121	rs35158834:27651839:C:CT	9	27651839	C	CT	0.499	0.984	0.00100429	0.0174905	-0.0332772	0.0352857	0.954218	0.999807
NUP88	rs62075133:5248354	eur5_eotHRyn_snp_vitdtrt_int_imp_120121	rs62075133:5248354:C:T	17	5248354	C	T	0.071	0.733	0.0173014	0.303527	-0.577611	0.612214	0.954544	0.999617
ZNF816	rs2617734:53951922	eur3_eottradyn_snp_vitdtrt_int_imp_120121	rs2617734:53951922:A:G	19	53951922	A	G	0.118	0.827	0.00811201	0.148398	-0.282749	0.298973	0.956406	0.999362
SMAD3	rs4776366:67882031	eur4_eotadvadyn_snp_vitdtrt_int_imp_120121	rs4776366:67882031:A:G	15	67882031	A	G	0.886	0.993	-0.0185836	0.347022	-0.698747	0.66158	0.957292	0.999358
INTS3	rs4434872:153774276	eur2_log25ohd_y1_snp_vitdtrt_int_imp_120121	rs4434872:153774276:T:C	1	153774276	T	C	0.765	0.992	0.00120514	0.0232628	-0.04439	0.0468002	0.95869	0.99985
SHLD1	rs2073132:5922243	eur2_log25ohd_y1_snp_vitdtrt_int_imp_120121	rs2073132:5922243:T:A	20	5922243	T	A	0.136	0.964	0.00160785	0.0316191	-0.0603656	0.0635813	0.959451	0.999865
EGLN2	rs146934669:41466065	eur4_eotadvadyn_snp_vitdtrt_int_imp_120121	rs146934669:41466065:T:TTCTC	19	41466065	T	TTCTC	0.323	0.861	-0.0129585	0.255619	-0.513973	0.488055	0.959569	0.999418
BCKDHB	rs239517:80653650	eur4_eotadvadyn_snp_vitdtrt_int_imp_120121	rs239517:80653650:A:G	6	80653650	A	G	0.142	0.984	0.0148895	0.30128	-0.575619	0.605398	0.960584	0.999436
DCK	rs34311719:71932846	eur4_eotadvadyn_snp_vitdtrt_int_imp_120121	rs34311719:71932846:G:GA	4	71932846	G	GA	0.759	0.939	-0.0110379	0.247039	-0.495234	0.473158	0.964362	0.99947
LAT2	rs4262227:73258638	eur3_eottradyn_snp_vitdtrt_int_imp_120121	rs4262227:73258638:G:C	7	73258638	G	C	0.805	0.992	0.00457214	0.102932	-0.197174	0.206318	0.96457	0.999512
MIS12	rs58117028:5842663	eur4_eotadvadyn_snp_vitdtrt_int_imp_120121	rs58117028:5842663:C:T	17	5842663	C	T	0.369	0.979	0.0105717	0.263036	-0.50498	0.526123	0.967941	0.999484
SPEF2	rs6451208:35711333	eur2_log25ohd_y1_snp_vitdtrt_int_imp_120121	rs6451208:35711333:A:T	5	35711333	A	T	0.785	0.98	0.000848806	0.021148	-0.0406013	0.0422989	0.967989	0.99992
ALDOC	rs35469781:27125657	eur3_eottradyn_snp_vitdtrt_int_imp_120121	rs35469781:27125657:C:CT	17	27125657	C	CT	0.493	0.921	-0.0033759	0.0855133	-0.170982	0.16423	0.968509	0.99964
PPIA	rs112851857:44585796	eur5_eotHRyn_snp_vitdtrt_int_imp_120121	rs112851857:44585796:C:G	7	44585796	C	G	0.096	0.929	-0.0288438	0.731355	-1.4623	1.40461	0.96854	0.999764
SHLD1	rs2073132:5922243	eur5_eotHRyn_snp_vitdtrt_int_imp_120121	rs2073132:5922243:T:A	20	5922243	T	A	0.136	0.964	-0.0116896	0.312984	-0.625139	0.60176	0.970207	0.999764
RCOR1	rs68049610:102687056	eur4_eotadvadyn_snp_vitdtrt_int_imp_120121	rs68049610:102687056:CAA:C	14	102687056	CAA	C	0.426	0.735	-0.00833708	0.243073	-0.484761	0.468087	0.972639	0.99954
CNIH4	rs2662909:224990685	eur3_eottradyn_snp_vitdtrt_int_imp_120121	rs2662909:224990685:C:T	1	224990685	C	T	0.751	0.999	0.00347874	0.102338	-0.197103	0.20406	0.972883	0.999728
NEFL	rs57177245:24629902	eur2_log25ohd_y1_snp_vitdtrt_int_imp_120121	rs57177245:24629902:A:G	8	24629902	A	G	0.189	0.986	0.000861839	0.0253721	-0.0488675	0.0505911	0.972907	0.99992
POLB	rs7462320:42194394	eur3_eottradyn_snp_vitdtrt_int_imp_120121	rs7462320:42194394:A:G	8	42194394	A	G	0.875	0.992	0.0042539	0.131386	-0.253263	0.261771	0.974171	0.999736
DSP	rs10447483:7427225	eur1_log25ohd_baseline_imp_120121	rs10447483:7427225:C:T	6	7427225	C	T	0.562	0.98	-0.000349709	0.0108461	-0.0216081	0.0209087	0.974282	0.999824
WASF2	rs59335878:28057335	eur4_eotadvadyn_snp_vitdtrt_int_imp_120121	rs59335878:28057335:G:T	1	28057335	G	T	0.067	0.995	0.0262678	0.894443	-1.72684	1.77938	0.976571	0.999593
ITGA2	rs2897461:52412132	eur2_log25ohd_y1_snp_vitdtrt_int_imp_120121	rs2897461:52412132:T:A	5	52412132	T	A	0.137	0.973	-0.000946952	0.0323575	-0.0643676	0.0624737	0.976657	0.999921
EHMT2	rs504653:31840766	eur5_eotHRyn_snp_vitdtrt_int_imp_120121	rs504653:31840766:A:G	6	31840766	A	G	0.447	0.989	0.00498103	0.181676	-0.351104	0.361066	0.978127	0.999779
HSPBP1	rs61383528:55736661	eur3_eottradyn_snp_vitdtrt_int_imp_120121	rs61383528:55736661:C:T	19	55736661	C	T	0.076	0.81	0.00372547	0.168007	-0.325567	0.333018	0.982309	0.999752
ZNF227	19:44625056	eur3_eottradyn_snp_vitdtrt_int_imp_120121	19:44625056:CTT:CT	19	44625056	CTT	CT	0.77	0.968	0.00252069	0.114862	-0.222609	0.227651	0.982492	0.999752
SCLY	rs12619455:239080149	eur4_eotadvadyn_snp_vitdtrt_int_imp_120121	rs12619455:239080149:A:C	2	239080149	A	C	0.215	0.991	0.00576831	0.277978	-0.539068	0.550605	0.983444	0.999689
DSP	rs10447483:7427225	eur4_eotadvadyn_snp_vitdtrt_int_imp_120121	rs10447483:7427225:C:T	6	7427225	C	T	0.562	0.98	0.00481511	0.235594	-0.456949	0.466579	0.983694	0.99969
CRYBG3	rs1318680:97638604	eur2_log25ohd_y1_snp_vitdtrt_int_imp_120121	rs1318680:97638604:G:A	3	97638604	G	A	0.252	0.996	0.000371261	0.019364	-0.0375822	0.0383247	0.984706	0.999921
AP4M1	rs145903165:99213434	eur3_eottradyn_snp_vitdtrt_int_imp_120121	rs145903165:99213434:A:AAAAAC	7	99213434	A	AAAAAC	0.047	0.978	-0.00373427	0.199692	-0.39513	0.387662	0.98508	0.999752
EHMT2	rs504653:31840766	eur2_log25ohd_y1_snp_vitdtrt_int_imp_120121	rs504653:31840766:A:G	6	31840766	A	G	0.447	0.989	-0.000323649	0.0182917	-0.0361753	0.035528	0.985885	0.999921
KDM7A	rs76600942:139449942	eur2_log25ohd_y1_snp_vitdtrt_int_imp_120121	rs76600942:139449942:G:A	7	139449942	G	A	0.122	0.997	0.000390238	0.0246174	-0.0478599	0.0486404	0.987354	0.999921
KCTD5	rs4787270:2308204	eur5_eotHRyn_snp_vitdtrt_int_imp_120121	rs4787270:2308204:G:A	16	2308204	G	A	0.401	0.983	0.00269146	0.172283	-0.334984	0.340367	0.987536	0.999821
CHAF1B	rs2284622:37544380	eur5_eotHRyn_snp_vitdtrt_int_imp_120121	rs2284622:37544380:A:G	21	37544380	A	G	0.364	0.996	-0.0023487	0.175609	-0.346542	0.341845	0.989329	0.99983
ZNF79	rs34459766:130218441	eur5_eotHRyn_snp_vitdtrt_int_imp_120121	rs34459766:130218441:CAA:C	9	130218441	CAA	C	0.563	0.991	-0.00193741	0.167679	-0.330588	0.326713	0.990781	0.99984
C4orf46	rs7375273:159433013	eur2_log25ohd_y1_snp_vitdtrt_int_imp_120121	rs7375273:159433013:G:A	4	159433013	G	A	0.857	0.991	-0.000268808	0.0252542	-0.0497671	0.0492295	0.991509	0.999959
RNF149	rs4293578:102234881	eur2_log25ohd_y1_snp_vitdtrt_int_imp_120121	rs4293578:102234881:T:C	2	102234881	T	C	0.432	0.978	7.60705e-05	0.0182924	-0.035777	0.0359291	0.996682	0.999959

## Sheet: VD_interethnic_BRIdGE_2022_06_f
VARIANT	GeneID	GeneName	Biotype			VARIANT			MaxMod	Mod1	Mod2	Mod3	Mod4	id	position	a0	a1	TYPE	|EUR-AFR|	AFR	AMR	EAS	EUR	SAS	ALL
rs55933150:10711159	ENSG00000111843.13_2	TMEM14C	protein_coding	1	6.571	rs55933150:10711159:C:T	0.1359	9.256	4	0	0	0	1	rs55933150:10711159:C:T	10711159	C	T	Biallelic_SNP	0.828421	0.837368	0.0605187	0.0376984	0.00894632	0.0623722	0.250998
6:10679814	ENSG00000111846.17_5	GCNT2	protein_coding	1	1.007	6:10679814:C:A	0.0379	3.196	4	0.1147	0.0366	0	0.8487	6:10679814:C:A	10679814	C	A	Biallelic_SNP	0.790192	0.822995	0.0778098	0.0585317	0.0328032	0.0899796	0.263978
rs2687135:99326309	ENSG00000106258.14_3	CYP3A5	protein_coding	1	5.068	rs2687135:99326309:T:G	0.1317	7.476	4	0	0	0	1	rs2687135:99326309:T:G	99326309	T	G	Biallelic_SNP	0.748443	0.177005	0.789625	0.71131	0.925447	0.631902	0.608626
rs166574:45399992	ENSG00000140274.13_2	DUOXA2	protein_coding	1	2.52	rs166574:45399992:T:C	0.0404	4.582	4	0.0005	0.0016	0	0.9979	rs166574:45399992:T:C	45399992	T	C	Biallelic_SNP	0.746004	0.156581	0.791066	0.945437	0.902584	0.957055	0.709465
rs28835426:16015428	ENSG00000103222.18_3	ABCC1	protein_coding	1	1.418	rs28835426:16015428:T:C	0.1103	3.934	4	0.28	0.0086	0	0.7115	rs28835426:16015428:T:C	16015428	T	C	Biallelic_SNP	0.741615	0.832073	0.134006	0.0515873	0.0904573	0.0817996	0.282748
rs6505228:29375177	ENSG00000184060.10_4	ADAP2	protein_coding	1	5.127	rs6505228:29375177:A:G	0.037	7.075	4	0	0	0	1	rs6505228:29375177:A:G	29375177	A	G	Biallelic_SNP	0.737305	0.757186	0.0677233	0	0.0198807	0.0255624	0.218251
rs11986797:56344290	ENSG00000137574.10_2	TGS1	protein_coding	1	1.248	rs11986797:56344290:A:T	0.246	4.19	4	0.0097	0.0056	0	0.9847	rs11986797:56344290:A:T	56344290	A	T	Biallelic_SNP	0.736054	0.773828	0.0850144	0.164683	0.0377734	0.117587	0.279752
rs145154076:26265258	ENSG00000130695.15_4	CEP85	protein_coding	1	0.233	rs145154076:26265258:INDEL:C	0.0264	2.1	1	0.5789	0.0558	0	0.3653	rs145154076:26265258:CTGTGTG:C	26265258	CTGTGTG	C	Biallelic_INDEL	0.729242	0.267776	0.919308	0.992063	0.997018	0.98364	0.790136
rs200270774:18967314	ENSG00000166482.11_3	MFAP4	protein_coding	1	0.392	rs200270774:18967314:C:G	0.0197	1.866	4	0.1399	0.049	0	0.8111	rs200270774:18967314:C:G	18967314	C	G	Biallelic_SNP	0.704934	0.752648	0.223343	0.844246	0.0477137	0.322086	0.472045
rs7290134:42321251	ENSG00000184208.10_2	C22orf46	protein_coding	1	-0.082	rs7290134:42321251:A:G	0.0098	1.38	4	0.2041	0.1225	0	0.6733	rs7290134:42321251:A:G	42321251	A	G	Biallelic_SNP	0.692659	0.918306	0.524496	0.118056	0.225646	0.366053	0.455671
rs5786113:75370418	ENSG00000196968.10_3	FUT11	protein_coding	1	0.439	rs5786113:75370418:GA:G	0.1218	2.845	1	0.5498	0.0359	0	0.4143	rs5786113:75370418:GA:G	75370418	GA	G	Biallelic_INDEL	0.684602	0.773071	0.168588	0.441468	0.0884692	0.260736	0.384984
rs28898276:34426220	ENSG00000242110.7_4	AMACR	protein_coding	1	0.556	rs28898276:34426220:C:T	0.0211	2.461	4	0.4823	0.0319	0	0.4858	rs28898276:34426220:C:T	34426220	C	T	Biallelic_SNP	0.677547	0.302572	0.930836	0.956349	0.980119	0.933538	0.780551
21:35362606	ENSG00000205758.11_4	CRYZL1	protein_coding	1	0.474	21:35362606:INDEL:G	0.0669	2.763	4	0.2599	0.0256	0	0.7145	21:35362606:GTTTTTTTTTTTTTT:G	35362606	GTTTTTTTTTTTTTT	G	Biallelic_INDEL	0.67457	0.732224	0.0994236	0.0109127	0.0576541	0.0541922	0.23143
rs6058423:34747808	ENSG00000088367.21_4	EPB41L1	protein_coding	1	1.866	rs6058423:34747808:G:A	0.0335	3.629	1	0.8836	0.0046	0	0.1118	rs6058423:34747808:G:A	34747808	G	A	Biallelic_SNP	0.671251	0.967474	0.276657	0.270833	0.296223	0.466258	0.498802
rs370096890:65368820	ENSG00000125954.12_5	CHURC1-FNTB	protein_coding	1	0.23	rs370096890:65368820:INDEL:G	0.0078	1.639	4	0.3645	0.0505	0	0.585	rs370096890:65368820:GCTTGA:G	65368820	GCTTGA	G	Biallelic_INDEL	0.663246	0.105144	0.661383	0.368056	0.76839	0.645194	0.473842
rs60026239:32825070	ENSG00000101460.12_2	MAP1LC3A	protein_coding	1	0.15	rs60026239:32825070:CA:C	0.0287	1.852	4	0.1272	0.0508	0	0.822	rs60026239:32825070:CA:C	32825070	CA	C	Biallelic_INDEL	0.659014	0.75643	0.139769	0.303571	0.0974155	0.160532	0.33107
rs35478347:40270053	ENSG00000108771.12_3	DHX58	protein_coding	1	0.255	rs35478347:40270053:C:A	0.0445	2.297	4	0.1857	0.0786	0	0.7358	rs35478347:40270053:C:A	40270053	C	A	Biallelic_SNP	0.656065	0.844932	0.184438	0.1875	0.188867	0.229039	0.36901
rs10774617:111755178	ENSG00000111252.10_2	SH2B3	protein_coding	1	0.44	rs10774617:111755178:T:C	0.0237	2.101	1	0.6736	0.1223	0	0.204	rs10774617:111755178:T:C	111755178	T	C	Biallelic_SNP	0.655919	0.886536	0.317003	0.868056	0.230616	0.543967	0.605232
rs113807000:60600123	ENSG00000130449.5_3	ZSWIM6	protein_coding	1	0.062	rs113807000:60600123:A:AT	0.0078	1.433	4	0.1686	0.1925	0	0.6389	rs113807000:60600123:A:AT	60600123	A	AT	Biallelic_INDEL	0.653991	0.683812	0.0979827	0.0267857	0.0298211	0.144172	0.233626
rs569025:156103997	ENSG00000173080.5_2	RXFP4	protein_coding	1	0.508	rs569025:156103997:A:C	0.0502	2.492	1	0.6964	0.0324	0	0.2713	rs569025:156103997:A:C	156103997	A	C	Biallelic_SNP	0.651557	0.739032	0.0994236	0.0228175	0.0874751	0.107362	0.251997
rs112210115:1132554	ENSG00000174238.14_3	PITPNA	protein_coding	1	1.875	rs112210115:1132554:C:T	0.0711	4.392	4	0.0026	0.0028	0	0.9946	rs112210115:1132554:C:T	1132554	C	T	Biallelic_SNP	0.65146	0.663389	0.073487	0.100198	0.0119284	0.139059	0.235024
rs6603788:1218086	ENSG00000008128.22_4	CDK11A	protein_coding	1	2.4	rs6603788:1218086:C:T	0.084	4.872	4	0.0011	0.0006	0	0.9983	rs6603788:1218086:C:T	1218086	C	T	Biallelic_SNP	0.650713	0.732224	0.363112	0.652778	0.0815109	0.399796	0.469449
rs7171366:45386656	ENSG00000140263.13_2	SORD	protein_coding	1	4.2	rs7171366:45386656:T:G	0.0503	6.357	4	0	0	0	1	rs7171366:45386656:T:G	45386656	T	G	Biallelic_SNP	0.647101	0.705749	0.135447	0.0396825	0.0586481	0.0265849	0.230032
rs6839230:99713126	ENSG00000164024.11_1	METAP1	protein_coding	1	0.169	rs6839230:99713126:C:T	0.0441	2.38	1	0.4285	0.2393	0	0.3322	rs6839230:99713126:C:T	99713126	C	T	Biallelic_SNP	0.645301	0.822239	0.204611	0.415675	0.176938	0.114519	0.386981
rs150215528:1301807	ENSG00000131584.18_2	ACAP3	protein_coding	1	0.264	rs150215528:1301807:INDEL:A	0.0154	2.024	4	0.0786	0.0602	0	0.8612	rs150215528:1301807:AGTGTGATTGAATGAGT:A	1301807	AGTGTGATTGAATGAGT	A	Biallelic_INDEL	0.644749	0.267776	0.73487	0.27877	0.912525	0.605317	0.530152
rs370572017:16831328	ENSG00000157191.19_2	NECAP2	protein_coding	1	0.053	rs370572017:16831328:INDEL:C	0.0175	1.814	4	0.2281	0.2169	0	0.555	rs370572017:16831328:CTAAATAAA:C	16831328	CTAAATAAA	C	Biallelic_INDEL	0.644123	0.259455	0.848703	0.955357	0.903579	0.97955	0.751198
rs59012264:159251511	ENSG00000158716.8_2	DUSP23	protein_coding	1	0.282	rs59012264:159251511:A:G	0.0719	2.608	2	0.2787	0.5142	0	0.2071	rs59012264:159251511:A:G	159251511	A	G	Biallelic_SNP	0.639457	0.916793	0.413545	0.589286	0.277336	0.41002	0.553714
rs142930270:32499159	ENSG00000125970.11_4	RALY	protein_coding	1	0.761	rs142930270:32499159:INDEL:C	0.0551	2.786	4	0.0228	0.0409	0	0.9362	rs142930270:32499159:CTTTTTTT:C	32499159	CTTTTTTT	C	Biallelic_INDEL	0.63858	0.178517	0.752161	0.816468	0.817097	0.785276	0.633187
rs203316:41923651	ENSG00000167074.14_2	TEF	protein_coding	1	0.231	rs203316:41923651:T:C	0.0334	2.169	4	0.37	0.1411	0	0.4889	rs203316:41923651:T:C	41923651	T	C	Biallelic_SNP	0.638407	0.654312	0.136888	0.517857	0.0159046	0.0940695	0.317492
rs77181694:183403244	ENSG00000053524.12_3	MCF2L2	protein_coding	1	1.336	rs77181694:183403244:T:A	0.1235	4.041	4	0.0097	0.0064	0	0.9839	rs77181694:183403244:T:A	183403244	T	A	Biallelic_SNP	0.635811	0.801815	0.207493	0.329365	0.166004	0.125767	0.364617
rs2986736:6512547	ENSG00000215788.10_4	TNFRSF25	protein_coding	1	3.132	rs2986736:6512547:T:C	0.1429	5.752	4	0.0078	0.0002	0	0.992	rs2986736:6512547:T:C	6512547	T	C	Biallelic_SNP	0.635622	0.840393	0.21902	0.214286	0.204771	0.263804	0.387979
rs2005606:42093112	ENSG00000177191.2_2	B3GNT8	protein_coding	1	0.563	rs2005606:42093112:C:T	0.0363	2.596	4	0.0852	0.0231	0	0.8918	rs2005606:42093112:C:T	42093112	C	T	Biallelic_SNP	0.635393	0.0892587	0.739193	0.594246	0.724652	0.665644	0.521166
rs7462320:42194394	ENSG00000070501.11_2	POLB	protein_coding	1	7.293	rs7462320:42194394:A:G	0.2961	10.154	1	0.9948	0	0	0.0052	rs7462320:42194394:A:G	42194394	A	G	Biallelic_SNP	0.634963	0.239788	0.863112	0.833333	0.874751	0.722904	0.667532		0.942502	0.255037	0.305556	0.23481	0.47741	0.554401
rs12115:76359007	ENSG00000243566.6_3	UPK3B	protein_coding	1	1.273	rs12115:76359007:G:A	0.0903	3.735	4	0.01	0.0122	0	0.9777	rs12115:76359007:G:A	76359007	G	A	Biallelic_SNP	0.631865	0.700454	0.0951009	0.116071	0.0685885	0.167689	0.267971
rs7404783:20618004	ENSG00000166743.9_4	ACSM1	protein_coding	1	4.598	rs7404783:20618004:C:T	0.3299	7.621	4	0	0	0	1	rs7404783:20618004:C:T	20618004	C	T	Biallelic_SNP	0.628897	0.804841	0.211816	0.350198	0.175944	0.443763	0.434305
rs139573327:27037996	ENSG00000167525.13_4	PROCA1	protein_coding	1	1.566	rs139573327:27037996:T:INDEL	0.3261	4.28	4	0.0069	0.0042	0	0.9889	rs139573327:27037996:T:TGGGAAGGGAGGGAAGGAGTAGGGC	27037996	T	TGGGAAGGGAGGGAAGGAGTAGGGC	Biallelic_INDEL	0.62587	0.0431165	0.602305	0.619048	0.668986	0.652352	0.48123
rs10744775:112096215	ENSG00000089234.15_3	BRAP	protein_coding	1	3.85	rs10744775:112096215:T:C	0.0208	5.398	1	0.9197	0	0	0.0803	rs10744775:112096215:T:C	112096215	T	C	Biallelic_SNP	0.625793	0.865356	0.371758	0.93254	0.239563	0.602249	0.633387
rs5820527:42298466	ENSG00000180329.13_4	CCDC43	protein_coding	1	0.315	rs5820527:42298466:AT:A	0.0829	2.591	1	0.5849	0.0687	0	0.3464	rs5820527:42298466:AT:A	42298466	AT	A	Biallelic_INDEL	0.624658	0.941755	0.448127	0.749008	0.317097	0.305726	0.584864
rs9630453:89403922	ENSG00000140545.14_3	MFGE8	protein_coding	1	0.528	rs9630453:89403922:A:G	0.1065	3.107	4	0.0455	0.0518	0	0.9028	rs9630453:89403922:A:G	89403922	A	G	Biallelic_SNP	0.622293	0.708775	0.110951	0.0615079	0.0864811	0.300613	0.290935
rs59556114:156366138	ENSG00000061918.12_3	GUCY1B1	protein_coding	1	2.318	rs59556114:156366138:C:CT	0.2594	5.327	4	0.0045	0.0005	0	0.995	rs59556114:156366138:C:CT	156366138	C	CT	Biallelic_INDEL	0.619496	0.635401	0.0634006	0.108135	0.0159046	0.0470348	0.210663
rs59556114:156366138	ENSG00000164114.18_5	MAP9	protein_coding	1	3.807	rs59556114:156366138:C:CT	0.2021	6.696	4	0	0	0	0.9999	rs59556114:156366138:C:CT	156366138	C	CT	Biallelic_INDEL	0.619496	0.635401	0.0634006	0.108135	0.0159046	0.0470348	0.210663
rs5024288:14769071	ENSG00000187546.13_2	AGMO	protein_coding	1	2.511	rs5024288:14769071:C:A	0.4902	5.933	4	0.0023	0.0005	0	0.9971	rs5024288:14769071:C:A	14769071	C	A	Biallelic_SNP	0.618045	0.223903	0.824207	0.887897	0.841948	0.823108	0.681909
rs2369135:159518892	ENSG00000256029.6_6	SNHG28	protein_coding	1	-0.173	rs2369135:159518892:G:A	0.0123	1.391	4	0.3326	0.1739	0	0.4935	rs2369135:159518892:G:A	159518892	G	A	Biallelic_SNP	0.616815	0.378215	0.955331	1	0.99503	0.997955	0.828275
rs143725937:6345576	ENSG00000125651.13_3	GTF2F1	protein_coding	1	0.814	rs143725937:6345576:CT:C	0.0311	2.914	4	0.0462	0.0178	0	0.936	rs143725937:6345576:CT:C	6345576	CT	C	Biallelic_INDEL	0.616759	0.859304	0.378963	0.463294	0.242545	0.364008	0.492412
rs2413890:48526362	ENSG00000128951.13_3	DUT	protein_coding	1	0.904	rs2413890:48526362:G:T	0.1083	3.245	4	0.0263	0.0628	0	0.9109	rs2413890:48526362:G:T	48526362	G	T	Biallelic_SNP	0.616604	0.168684	0.677233	0.268849	0.785288	0.664622	0.480032
rs1806615:6378952	ENSG00000125650.4_2	PSPN	protein_coding	1	1.394	rs1806615:6378952:A:G	0.2048	4.312	4	0.0082	0.0442	0	0.9476	rs1806615:6378952:A:G	6378952	A	G	Biallelic_SNP	0.616319	0.794251	0.197406	0.392857	0.177932	0.343558	0.41893
rs4985741:17087880	ENSG00000108557.18_5	RAI1	protein_coding	1	-0.047	rs4985741:17087880:T:G	0.0187	1.677	4	0.1786	0.1463	0	0.6752	rs4985741:17087880:T:G	17087880	T	G	Biallelic_SNP	0.614368	0.0824508	0.616715	0.71131	0.696819	0.58589	0.504792
rs66992675:76624026	ENSG00000089916.17_5	GPATCH2L	protein_coding	1	2.222	rs66992675:76624026:TC:T	0.2239	5.061	4	0.0012	0.016	0	0.9827	rs66992675:76624026:TC:T	76624026	TC	T	Biallelic_INDEL	0.614281	0.0885023	0.64121	0.683532	0.702783	0.795501	0.546326
rs56390392:160781717	ENSG00000248672.5_3	LY75-CD302	protein_coding	1	1.332	rs56390392:160781717:C:T	0.0328	3.395	4	0.0381	0.0131	0	0.9488	rs56390392:160781717:C:T	160781717	C	T	Biallelic_SNP	0.611454	0.0605144	0.383285	0.482143	0.671968	0.476483	0.394169
rs2788680:28038048	ENSG00000174950.10_2	CD164L2	protein_coding	1	3.382	rs2788680:28038048:C:T	0.0604	5.418	4	0.0001	0.0002	0	0.9997	rs2788680:28038048:C:T	28038048	C	T	Biallelic_SNP	0.609144	0.624054	0.0864553	0.265873	0.0149105	0.100204	0.252796
rs10137094:67885846	ENSG00000100558.8_2	PLEK2	protein_coding	1	2.057	rs10137094:67885846:T:C	0.0323	3.964	4	0.0017	0.0149	0	0.9835	rs10137094:67885846:T:C	67885846	T	C	Biallelic_SNP	0.607998	0.78593	0.425072	0.47619	0.177932	0.382413	0.472644
rs61995083:57968916	ENSG00000139977.13_5	NAA30	protein_coding	1	0.321	rs61995083:57968916:C:G	0.0142	2.022	4	0.2354	0.0372	0	0.7275	rs61995083:57968916:C:G	57968916	C	G	Biallelic_SNP	0.603571	0.193646	0.592219	0.843254	0.797217	0.552147	0.570887
rs138599518:121735993	ENSG00000188735.12_2	TMEM120B	protein_coding	1	0.335	rs138599518:121735993:INDEL:T	0.1322	2.92	4	0.0596	0.1381	0	0.8024	rs138599518:121735993:TTTTGTTTG:T	121735993	TTTTGTTTG	T	Biallelic_INDEL	0.602641	0.638427	0.0720461	0.030754	0.0357853	0.208589	0.232628
1:173844473	ENSG00000135870.11_5	RC3H1	protein_coding	1	1.135	1:173844473:T:A	0.0326	3.096	4	0.0435	0.0048	0	0.9516	1:173844473:T:A	173844473	T	A	Biallelic_SNP	0.602524	0.733737	0.152738	0.382937	0.131213	0.191207	0.355631
rs3805726:80725640	ENSG00000131732.11_2	ZCCHC9	protein_coding	1	0.363	rs3805726:80725640:T:C	0.069	2.654	1	0.5652	0.2244	0	0.2105	rs3805726:80725640:T:C	80725640	T	C	Biallelic_SNP	0.600234	0.902421	0.39049	0.159722	0.302187	0.219836	0.428115
rs846880:45078572	ENSG00000278318.4_3	ZNF229	protein_coding	1	0.705	rs846880:45078572:T:C	0.3068	3.758	4	0.0457	0.0189	0	0.9354	rs846880:45078572:T:C	45078572	T	C	Biallelic_SNP	0.599246	0.782148	0.351585	0.399802	0.182903	0.241309	0.419529
rs184157:139242166	ENSG00000114113.6_3	RBP2	protein_coding	1	0.787	rs184157:139242166:A:G	0.121	3.331	4	0.0357	0.0168	0	0.9475	rs184157:139242166:A:G	139242166	A	G	Biallelic_SNP	0.596632	0.209531	0.815562	0.945437	0.806163	0.781186	0.673123
rs56030519:40018886	ENSG00000176907.4_3	TCIM	protein_coding	1	0.773	rs56030519:40018886:C:CA	0.1177	3.459	4	0.0267	0.0609	0	0.9124	rs56030519:40018886:C:CA	40018886	C	CA	Biallelic_INDEL	0.594847	0.143722	0.613833	0.641865	0.738569	0.718814	0.540935
1:1636637	ENSG00000248333.8_3	CDK11B	protein_coding	1	2.003	1:1636637:C:G	0.0418	4.187	4	0.0017	0.0016	0	0.9968	1:1636637:C:G	1636637	C	G	Biallelic_SNP	0.593691	0.603631	0.0345821	0.0337302	0.00994036	0.0439673	0.18151
rs9487374:110639638	ENSG00000112290.12_3	WASF1	protein_coding	1	0.392	rs9487374:110639638:A:G	0.0414	2.505	4	0.0768	0.0661	0	0.8571	rs9487374:110639638:A:G	110639638	A	G	Biallelic_SNP	0.592342	0.699697	0.168588	0.136905	0.107356	0.260736	0.308107
rs4958869:149667278	ENSG00000086589.11_2	RBM22	protein_coding	1	0.159	rs4958869:149667278:C:A	0.045	2.292	4	0.1383	0.396	0	0.4657	rs4958869:149667278:C:A	149667278	C	A	Biallelic_SNP	0.586657	0.857035	0.423631	0.522817	0.270378	0.254601	0.494209
rs7614232:184452676	ENSG00000182580.2_2	EPHB3	protein_coding	1	-0.161	rs7614232:184452676:A:G	0.0159	1.554	4	0.169	0.1466	0	0.6844	rs7614232:184452676:A:G	184452676	A	G	Biallelic_SNP	0.586236	0.223903	0.566282	0.59623	0.810139	0.853783	0.587061
rs201549105:110304831	ENSG00000138802.11_2	SEC24B	protein_coding	1	-0.029	rs201549105:110304831:INDEL:T	0.0152	1.661	4	0.4295	0.1234	0	0.4471	rs201549105:110304831:TTTTGGAACCCAGTGAAGC:T	110304831	TTTTGGAACCCAGTGAAGC	T	Biallelic_INDEL	0.585331	0.62708	0.0576369	0.100198	0.0417495	0.111452	0.223842
rs1951005:58254622	ENSG00000100557.9_4	CCDC198	protein_coding	1	0.451	rs1951005:58254622:T:C	0.0386	2.591	4	0.062	0.0511	0	0.8869	rs1951005:58254622:T:C	58254622	T	C	Biallelic_SNP	0.582952	0.944781	0.610951	0.854167	0.361829	0.538855	0.683906
rs7246743:11852615	ENSG00000130165.10_3	ELOF1	protein_coding	1	0.49	rs7246743:11852615:A:C	0.0261	2.447	2	0.1325	0.713	0	0.1545	rs7246743:11852615:A:C	11852615	A	C	Biallelic_SNP	0.582325	0.608169	0.056196	0.0952381	0.0258449	0.126789	0.217452
rs111650972:2292188	ENSG00000172081.13_3	MOB3A	protein_coding	1	0.703	rs111650972:2292188:T:TA	0.0236	2.669	1	0.6459	0.0294	0	0.3247	rs111650972:2292188:T:TA	2292188	T	TA	Biallelic_INDEL	0.581314	0.813918	0.507205	0.527778	0.232604	0.394683	0.515176
rs59503300:946927	ENSG00000088833.17_4	NSFL1C	protein_coding	1	-0.103	rs59503300:946927:G:A	0.0145	1.604	4	0.2369	0.1044	0	0.6587	rs59503300:946927:G:A	946927	G	A	Biallelic_SNP	0.578154	0.611952	0.100865	0.203373	0.0337972	0.0940695	0.241613
10:95466933	ENSG00000148690.11_2	FRA10AC1	protein_coding	1	0.198	10:95466933:INDEL:T	0.0419	2.378	4	0.1742	0.0584	0	0.7674	10:95466933:TGAGAGGAGAGGAG:T	95466933	TGAGAGGAGAGGAG	T	Biallelic_INDEL	0.576786	0.276097	0.841499	0.965278	0.852883	0.915133	0.733826
rs141816674:59118779	ENSG00000174586.10_3	ZNF497	protein_coding	1	1.565	rs141816674:59118779:G:C	0.1814	4.196	4	0.0089	0.0207	0	0.9704	rs141816674:59118779:G:C	59118779	G	C	Biallelic_SNP	0.576353	0.88351	0.455331	0.649802	0.307157	0.431493	0.573083
rs8038105:46166020	ENSG00000171766.15_3	GATM	protein_coding	1	-0.114	rs8038105:46166020:A:G	0.0066	1.218	4	0.2678	0.1742	0	0.558	rs8038105:46166020:A:G	46166020	A	G	Biallelic_SNP	0.576047	0.86233	0.221902	0.0515873	0.286282	0.277096	0.380391
rs7273746:62181576	ENSG00000198276.15_3	UCKL1	protein_coding	1	0.086	rs7273746:62181576:T:C	0.0393	2.153	4	0.237	0.1925	0	0.5705	rs7273746:62181576:T:C	62181576	T	C	Biallelic_SNP	0.57461	0.607413	0.074928	0.0178571	0.0328032	0.341513	0.247604
rs1422496:109999476	ENSG00000186952.14_4	TMEM232	protein_coding	1	3.699	rs1422496:109999476:A:G	0.5655	7.072	4	0.0001	0.0002	0	0.9998	rs1422496:109999476:A:G	109999476	A	G	Biallelic_SNP	0.573556	0.189864	0.642651	0.530754	0.763419	0.723926	0.540735
rs13331599:19626452	ENSG00000103544.14_5	VPS35L	protein_coding	1	0.555	rs13331599:19626452:G:C	0.1113	3.215	4	0.0585	0.0253	0	0.9161	rs13331599:19626452:G:C	19626452	G	C	Multiallelic_SNP	0.572186	0.577156	0.0417867	0	0.00497018	0	0.159145
rs73959402:52226520	ENSG00000134046.11_2	MBD2	protein_coding	1	0.428	rs73959402:52226520:A:T	0.0507	2.688	4	0.0556	0.0648	0	0.8796	rs73959402:52226520:A:T	52226520	A	T	Biallelic_SNP	0.571953	0.612708	0.0763689	0.0198413	0.0407555	0.146217	0.213059
rs2260459:44904458	ENSG00000267508.5_3	ZNF285	protein_coding	1	2.076	rs2260459:44904458:C:T	0.0459	4.3	4	0.0059	0.0045	0	0.9896	rs2260459:44904458:C:T	44904458	C	T	Biallelic_SNP	0.570835	0.17171	0.521614	0.249008	0.742545	0.55726	0.425719
rs1132360:190526224	ENSG00000138381.9_4	ASNSD1	protein_coding	1	3.218	rs1132360:190526224:C:T	0.1198	5.694	4	0.0003	0.0001	0	0.9996	rs1132360:190526224:C:T	190526224	C	T	Biallelic_SNP	0.570253	0.160363	0.737752	0.736111	0.730616	0.759714	0.587859
rs4818924:45873108	ENSG00000160255.17_5	ITGB2	protein_coding	1	-0.121	rs4818924:45873108:G:C	0.0071	1.369	4	0.2174	0.113	0	0.6696	rs4818924:45873108:G:C	45873108	G	C	Biallelic_SNP	0.569739	0.12708	0.551873	0.706349	0.696819	0.389571	0.468251
rs9976377:36248159	ENSG00000159200.17_2	RCAN1	protein_coding	1	0.265	rs9976377:36248159:G:C	0.0858	2.68	4	0.2293	0.052	0	0.7187	rs9976377:36248159:G:C	36248159	G	C	Biallelic_SNP	0.569407	0.642965	0.0850144	0.00198413	0.0735586	0.151329	0.226238
rs180435:47180370	ENSG00000134294.13_3	SLC38A2	protein_coding	1	0.003	rs180435:47180370:C:G	0.0176	1.627	4	0.203	0.1123	0	0.6848	rs180435:47180370:C:G	47180370	C	G	Biallelic_SNP	0.56925	0.229955	0.642651	0.56746	0.799205	0.703476	0.561901
rs6026402:57185176	ENSG00000124164.15_2	VAPB	protein_coding	1	0.213	rs6026402:57185176:A:C	0.075	2.593	4	0.3503	0.2543	0	0.3953	rs6026402:57185176:A:C	57185176	A	C	Biallelic_SNP	0.569103	0.966717	0.417867	0.389881	0.397614	0.388548	0.547324
rs2622601:56339361	ENSG00000167904.14_5	TMEM68	protein_coding	1	0.066	rs2622601:56339361:G:A	0.0196	1.92	4	0.1334	0.1541	0	0.7125	rs2622601:56339361:G:A	56339361	G	A	Biallelic_SNP	0.568798	0.945537	0.538905	0.535714	0.37674	0.468303	0.599241
rs10818633:124890321	ENSG00000136848.17_4	DAB2IP	protein_coding	1	0.49	rs10818633:124890321:G:A	0.2305	3.4	1	0.7438	0.0513	0	0.2049	rs10818633:124890321:G:A	124890321	G	A	Biallelic_SNP	0.568536	0.0726172	0.455331	0.434524	0.641153	0.543967	0.404752
rs1809636:95421697	ENSG00000144026.11_4	ZNF514	protein_coding	1	2.621	rs1809636:95421697:C:G	0.1146	4.537	4	0.0005	0.0008	0	0.9987	rs1809636:95421697:C:G	95421697	C	G	Biallelic_SNP	0.568477	0.975038	0.432277	0.593254	0.406561	0.384458	0.59345
rs28714482:58228713	ENSG00000068097.14_4	HEATR6	protein_coding	1	1.013	rs28714482:58228713:T:G	0.0453	2.962	4	0.0155	0.2557	0	0.7288	rs28714482:58228713:T:G	58228713	T	G	Biallelic_SNP	0.568262	0.649773	0.0936599	0.0992063	0.0815109	0.0858896	0.23762
rs11585422:62380223	ENSG00000240563.1_2	L1TD1	protein_coding	1	2.73	rs11585422:62380223:G:T	0.3528	5.79	4	0.0076	0.0022	0	0.9901	rs11585422:62380223:G:T	62380223	G	T	Biallelic_SNP	0.567417	0.798033	0.322767	0.152778	0.230616	0.143149	0.360423
rs4832193:85984563	ENSG00000168899.4_2	VAMP5	protein_coding	1	1.177	rs4832193:85984563:T:A	0.3733	4.254	4	0.1176	0.0297	0	0.8528	rs4832193:85984563:T:A	85984563	T	A	Biallelic_SNP	0.564164	0.289713	0.805476	0.508929	0.853877	0.630879	0.585264
rs57073031:67656944	ENSG00000100554.11_3	ATP6V1D	protein_coding	1	1.155	rs57073031:67656944:C:CT	0.0067	2.379	4	0.0075	0.0136	0	0.9789	rs57073031:67656944:C:CT	67656944	C	CT	Biallelic_INDEL	0.563296	0.684569	0.361671	0.447421	0.121272	0.352761	0.414137
7:74227892	ENSG00000274523.4_5	RCC1L	protein_coding	1	0.233	7:74227892:T:C	0.0324	1.574	4	0.1171	0.0484	0	0.8346	7:74227892:T:C	74227892	T	C	Biallelic_SNP	0.562281	0.144478	0.760807	0.867063	0.706759	0.710634	0.598842
rs67106706:15159495	ENSG00000131373.14_2	HACL1	protein_coding	1	0.983	rs67106706:15159495:CT:C	0.1306	3.591	4	0.0231	0.012	0	0.9649	rs67106706:15159495:CT:C	15159495	CT	C	Biallelic_INDEL	0.56096	0.660363	0.207493	0.181548	0.0994036	0.202454	0.299121
rs11996105:42238688	ENSG00000104371.4_2	DKK4	protein_coding	1	0.031	rs11996105:42238688:G:A	0.0597	2.183	4	0.3913	0.0865	0	0.5222	rs11996105:42238688:G:A	42238688	G	A	Biallelic_SNP	0.559379	0.636914	0.0893372	0.10119	0.0775348	0.123722	0.240615
rs12277436:63285524	ENSG00000072518.20_3	MARK2	protein_coding	1	0.382	rs12277436:63285524:A:T	0.1344	2.918	4	0.0683	0.0341	0	0.8977	rs12277436:63285524:A:T	63285524	A	T	Biallelic_SNP	0.559116	0.773828	0.168588	0.305556	0.214712	0.316973	0.394169
rs201026418:45213236	ENSG00000140279.12_2	DUOX2	protein_coding	1	2.19	rs201026418:45213236:ATT:AT	0.0474	4.322	4	0.0014	0.0005	0	0.9981	rs201026418:45213236:ATT:AT	45213236	ATT	AT	Multiallelic_INDEL	0.557642	0.740545	0.243516	0.116071	0.182903	0.191207	0.326677
rs7747681:3199256	ENSG00000137285.9_2	TUBB2B	protein_coding	1	2.979	rs7747681:3199256:T:C	0.1071	5.635	4	0.0009	0.0005	0	0.9986	rs7747681:3199256:T:C	3199256	T	C	Biallelic_SNP	0.557295	0.561271	0.0389049	0	0.00397614	0.0531697	0.164736
rs147044433:131989464	ENSG00000173272.15_3	MZT2A	protein_coding	1	2.252	rs147044433:131989464:A:T	0.0344	4.371	4	0.0012	0.0033	0	0.9955	rs147044433:131989464:A:T	131989464	A	T	Biallelic_SNP	0.554857	0.0733737	0.714697	0.700397	0.628231	0.523517	0.487819
rs838137:49254573	ENSG00000063176.15_5	SPHK2	protein_coding	1	0.547	rs838137:49254573:T:A	0.0306	2.627	4	0.0473	0.0643	0	0.8884	rs838137:49254573:T:A	49254573	T	A	Biallelic_SNP	0.554813	0.923601	0.557637	0.677579	0.368787	0.644172	0.657348
rs34816803:64871908	ENSG00000090487.10_2	SPG21	protein_coding	1	0.191	rs34816803:64871908:C:CA	0.0085	1.49	2	0.2512	0.4589	0	0.2899	rs34816803:64871908:C:CA	64871908	C	CA	Biallelic_INDEL	0.554505	0.287443	0.868876	0.883929	0.841948	0.513292	0.64357
rs445705:12411363	ENSG00000268744.1_6	AC008758.4	protein_coding	1	0.071	rs445705:12411363:A:G	0.0112	1.58	4	0.162	0.1291	0	0.7089	rs445705:12411363:A:G	12411363	A	G	Biallelic_SNP	0.55126	0.84947	0.279539	0.295635	0.298211	0.277096	0.436502
rs2721146:145754067	ENSG00000213563.6_5	C8orf82	protein_coding	1	3.295	rs2721146:145754067:A:G	0.249	5.987	4	0.0001	0.0004	0	0.9996	rs2721146:145754067:A:G	145754067	A	G	Biallelic_SNP	0.551243	0.555219	0.0389049	0	0.00397614	0.00204499	0.153155
rs8380:74767335	ENSG00000138286.14_3	FAM149B1	protein_coding	1	0.558	rs8380:74767335:A:G	0.0201	2.194	4	0.0462	0.0355	0	0.9183	rs8380:74767335:A:G	74767335	A	G	Biallelic_SNP	0.551121	0.615734	0.144092	0.362103	0.0646123	0.255624	0.318291
rs3133558:101759843	ENSG00000164924.17_5	YWHAZ	protein_coding	1	1.461	rs3133558:101759843:C:A	0.0267	3.388	4	0.009	0.0044	0	0.9866	rs3133558:101759843:C:A	101759843	C	A	Biallelic_SNP	0.55047	0.239788	0.491354	0.49504	0.790258	0.738241	0.533946
rs372366271:111449488	ENSG00000196850.5_2	PPTC7	protein_coding	1	0.099	rs372366271:111449488:INDEL:A	0.0444	1.96	4	0.1608	0.0587	0	0.7805	rs372366271:111449488:AAAGG:A	111449488	AAAGG	A	Biallelic_INDEL	0.550428	0.602118	0.0936599	0.0744048	0.0516899	0.230061	0.242212
1:150214028	ENSG00000118298.11_3	CA14	protein_coding	1	0.005	1:150214028:CT:C	0.0165	1.574	4	0.1881	0.1926	0	0.6193	1:150214028:CT:C	150214028	CT	C	Biallelic_INDEL	0.550342	0.940998	0.487032	0.633929	0.390656	0.48773	0.617212
rs10031273:4483174	ENSG00000168818.9_3	STX18	protein_coding	1	0.113	rs10031273:4483174:G:T	0.0337	2.413	4	0.1713	0.0893	0	0.7394	rs10031273:4483174:G:T	4483174	G	T	Biallelic_SNP	0.550082	0.767776	0.221902	0.0734127	0.217694	0.176892	0.326478
rs10532329:87035208	ENSG00000206538.8_3	VGLL3	protein_coding	1	-0.054	rs10532329:87035208:CAT:C	0.0137	1.63	4	0.156	0.1293	0	0.7147	rs10532329:87035208:CAT:C	87035208	CAT	C	Biallelic_INDEL	0.54983	0.180787	0.644092	0.636905	0.730616	0.687117	0.546126
rs679457:36496479	ENSG00000142687.17_3	KIAA0319L	protein_coding	1	0.283	rs679457:36496479:A:G	0.0195	1.83	4	0.1219	0.1794	0	0.6987	rs679457:36496479:A:G	36496479	A	G	Biallelic_SNP	0.548822	0.285174	0.54611	0.255952	0.833996	0.621677	0.491414
rs7688059:48269866	ENSG00000135605.12_2	TEC	protein_coding	1	2.609	rs7688059:48269866:A:G	0.1647	5.315	4	0.0006	0.0156	0	0.9839	rs7688059:48269866:A:G	48269866	A	G	Biallelic_SNP	0.548774	0.322995	0.657061	0.613095	0.871769	0.726994	0.616813
rs7938692:124566191	ENSG00000064199.6_2	SPA17	protein_coding	1	2.141	rs7938692:124566191:C:A	0.4814	5.386	4	0.0013	0.0006	0	0.9981	rs7938692:124566191:C:A	124566191	C	A	Biallelic_SNP	0.546447	0.567322	0.056196	0.0982143	0.0208748	0.0480573	0.190895
rs1028794:75980741	ENSG00000118939.17_3	UCHL3	protein_coding	1	-0.042	rs1028794:75980741:T:A	0.0455	2.127	4	0.349	0.2062	0	0.4448	rs1028794:75980741:T:A	75980741	T	A	Biallelic_SNP	0.545479	0.0688351	0.548991	0.65377	0.614314	0.694274	0.484824
rs309883:48325715	ENSG00000074966.10_2	TXK	protein_coding	1	0.128	rs309883:48325715:A:G	0.0369	2.198	4	0.258	0.069	0	0.673	rs309883:48325715:A:G	48325715	A	G	Biallelic_SNP	0.544992	0.326778	0.657061	0.584325	0.871769	0.713701	0.609425
rs4777601:65100154	ENSG00000103671.9_3	TRIP4	protein_coding	1	0.985	rs4777601:65100154:G:T	0.0376	2.967	4	0.0238	0.0371	0	0.9391	rs4777601:65100154:G:T	65100154	G	T	Biallelic_SNP	0.544686	0.347958	0.916427	0.957341	0.892644	0.602249	0.708466
rs5879367:116537555	ENSG00000111832.12_5	RWDD1	protein_coding	1	0.027	rs5879367:116537555:T:TA	0.0074	1.364	1	0.4943	0.0775	0	0.4282	rs5879367:116537555:T:TA	116537555	T	TA	Biallelic_INDEL	0.544685	0.80711	0.387608	0.364087	0.262425	0.372188	0.465455
rs143078675:64248226	ENSG00000203965.12_3	EFCAB7	protein_coding	1	0.508	rs143078675:64248226:TTG:T	0.0807	2.966	2	0.1397	0.6121	0	0.2482	rs143078675:64248226:TTG:T	64248226	TTG	T	Biallelic_INDEL	0.543193	0.634644	0.10951	0.128968	0.0914513	0.240286	0.273962
rs60390550:82002688	ENSG00000138670.17_4	RASGEF1B	protein_coding	1	0.491	rs60390550:82002688:G:A	0.0382	2.778	4	0.1017	0.041	0	0.8573	rs60390550:82002688:G:A	82002688	G	A	Biallelic_SNP	0.542122	0.543116	0.0331412	0	0.000994036	0	0.148163
rs28644342:45095953	ENSG00000140254.12_4	DUOXA1	protein_coding	1	0.737	rs28644342:45095953:A:C	0.0234	2.566	4	0.0387	0.0194	0	0.9419	rs28644342:45095953:A:C	45095953	A	C	Biallelic_SNP	0.541889	0.578669	0.151297	0.047619	0.0367793	0.106339	0.211462
rs11924736:129073630	ENSG00000169714.16_4	CNBP	protein_coding	1	0.177	rs11924736:129073630:C:T	0.0118	1.732	2	0.3385	0.3819	0	0.2797	rs11924736:129073630:C:T	129073630	C	T	Biallelic_SNP	0.541137	0.612708	0.158501	0.393849	0.0715706	0.255624	0.327276
rs1220386:9875951	ENSG00000054523.17_4	KIF1B	protein_coding	1	0.602	rs1220386:9875951:A:G	0.048	2.738	2	0.0497	0.6351	0	0.3152	rs1220386:9875951:A:G	9875951	A	G	Biallelic_SNP	0.540943	0.38351	0.886167	0.911706	0.924453	0.801636	0.7498
rs10957133:61300510	ENSG00000104388.14_3	RAB2A	protein_coding	1	0.675	rs10957133:61300510:T:C	0.0438	2.831	4	0.0288	0.0397	0	0.9316	rs10957133:61300510:T:C	61300510	T	C	Biallelic_SNP	0.54094	0.926626	0.465418	0.569444	0.385686	0.49591	0.598043
rs3743879:318474	ENSG00000242173.8_3	ARHGDIG	protein_coding	1	1.687	rs3743879:318474:C:G	0.0967	4.119	4	0.0189	0.0796	0	0.9015	rs3743879:318474:C:G	318474	C	G	Biallelic_SNP	0.53896	0.651286	0.288184	0.462302	0.112326	0.199387	0.366414
rs3743879:318474	ENSG00000076344.15_4	RGS11	protein_coding	1	1.863	rs3743879:318474:C:G	0.1488	4.478	4	0.0018	0.0012	0	0.997	rs3743879:318474:C:G	318474	C	G	Biallelic_SNP	0.53896	0.651286	0.288184	0.462302	0.112326	0.199387	0.366414
rs11365046:74636679	ENSG00000182180.13_3	MRPS16	protein_coding	1	-0.045	rs11365046:74636679:GT:G	0.0069	1.108	4	0.1616	0.0954	0	0.743	rs11365046:74636679:GT:G	74636679	GT	G	Biallelic_INDEL	0.537288	0.586989	0.0763689	0.279762	0.0497018	0.179959	0.266973
rs10410119:16776853	ENSG00000072954.6_2	TMEM38A	protein_coding	1	0.503	rs10410119:16776853:T:G	0.0962	3.033	4	0.0444	0.0806	0	0.8751	rs10410119:16776853:T:G	16776853	T	G	Multiallelic_SNP	0.537179	0.751891	0.348703	0.354167	0.214712	0.270961	0.414137
rs9893873:6659853	ENSG00000132530.16_4	XAF1	protein_coding	1	0.431	rs9893873:6659853:G:A	0.158	3.22	4	0.0926	0.0435	0	0.8639	rs9893873:6659853:G:A	6659853	G	A	Biallelic_SNP	0.536097	0.900908	0.443804	0.564484	0.364811	0.560327	0.595647
rs201421485:102177366	ENSG00000205238.9_2	SPDYE2	protein_coding	1	0.278	rs201421485:102177366:G:T	0.0362	2.164	4	0.107	0.0639	0	0.829	rs201421485:102177366:G:T	102177366	G	T	Biallelic_SNP	0.534063	0.44705	0.946686	0.997024	0.981113	0.958078	0.834065
rs201421485:102177366	ENSG00000168255.20_3	POLR2J3	protein_coding	1	0.591	rs201421485:102177366:G:T	0.0473	2.6	4	0.0919	0.0269	0	0.8812	rs201421485:102177366:G:T	102177366	G	T	Biallelic_SNP	0.534063	0.44705	0.946686	0.997024	0.981113	0.958078	0.834065
rs201421485:102177366	ENSG00000228049.7_3	POLR2J2	protein_coding	1	0.337	rs201421485:102177366:G:T	0.1227	2.753	4	0.0574	0.0619	0	0.8808	rs201421485:102177366:G:T	102177366	G	T	Biallelic_SNP	0.534063	0.44705	0.946686	0.997024	0.981113	0.958078	0.834065
rs7249512:42008023	ENSG00000076928.17_3	ARHGEF1	protein_coding	1	-0.056	rs7249512:42008023:T:C	0.0114	1.297	4	0.2613	0.3159	0	0.4228	rs7249512:42008023:T:C	42008023	T	C	Biallelic_SNP	0.533787	0.585477	0.0576369	0.0128968	0.0516899	0.0368098	0.182708
rs10615739:164850569	ENSG00000185630.18_3	PBX1	protein_coding	1	-0.041	rs10615739:164850569:INDEL:A	0.0096	1.542	4	0.2241	0.1218	0	0.6541	rs10615739:164850569:AGAAG:A	164850569	AGAAG	A	Biallelic_INDEL	0.533336	0.3941	0.917867	0.850198	0.927435	0.783231	0.741613
rs1217423:114427293	ENSG00000134262.12_2	AP4B1	protein_coding	1	0.347	rs1217423:114427293:G:T	0.0278	2.185	4	0.1371	0.0564	0	0.8065	rs1217423:114427293:G:T	114427293	G	T	Biallelic_SNP	0.532951	0.803328	0.253602	0.0793651	0.270378	0.309816	0.377995
rs149549668:44595861	ENSG00000263002.7_2	ZNF234	protein_coding	1	0.054	rs149549668:44595861:A:INDEL	0.0276	2.087	4	0.1789	0.1111	0	0.71	rs149549668:44595861:A:C	44595861	A	C	Multiallelic_INDEL	0.532054	0.276097	0.508646	0.521825	0.808151	0.687117	0.544928
rs7009759:143401240	ENSG00000171045.14_5	TSNARE1	protein_coding	1	1.89	rs7009759:143401240:G:C	0.3396	5.085	4	0.0057	0.002	0	0.9923	rs7009759:143401240:G:C	143401240	G	C	Biallelic_SNP	0.531773	0.721634	0.37464	0.431548	0.189861	0.330266	0.431909
rs28835:10487476	ENSG00000134086.7_2	VHL	protein_coding	1	0.004	rs28835:10487476:T:A	0.01	1.521	4	0.3781	0.1074	0	0.5145	rs28835:10487476:T:A	10487476	T	A	Biallelic_SNP	0.530866	0.272315	0.677233	0.717262	0.803181	0.672802	0.602835
rs7960138:6279628	ENSG00000285238.2_2	AC006064.6	protein_coding	1	0.077	rs7960138:6279628:C:T	0.0109	1.634	4	0.2783	0.0779	0	0.6438	rs7960138:6279628:C:T	6279628	C	T	Biallelic_SNP	0.530582	0.535552	0.0605187	0.0714286	0.00497018	0.0521472	0.175319
rs56403554:54957359	ENSG00000203985.10_2	LDLRAD1	protein_coding	1	0.149	rs56403554:54957359:CT:C	0.0439	2.249	4	0.0832	0.0815	0	0.8354	rs56403554:54957359:CT:C	54957359	CT	C	Biallelic_INDEL	0.529997	0.142965	0.459654	0.540675	0.672962	0.659509	0.474241
rs1203907:22560971	ENSG00000125798.14_4	FOXA2	protein_coding	1	1.896	rs1203907:22560971:T:C	0.2159	4.699	4	0.0018	0.0033	0	0.9949	rs1203907:22560971:T:C	22560971	T	C	Biallelic_SNP	0.529791	0.601362	0.0662824	0.183532	0.0715706	0.099182	0.238618
rs74173945:33880781	ENSG00000125998.7_2	FAM83C	protein_coding	1	0.21	rs74173945:33880781:C:INDEL	0.0216	1.946	1	0.6784	0.0675	0	0.254	rs74173945:33880781:C:CTAAG	33880781	C	CTAAG	Biallelic_INDEL	0.529429	0.972769	0.394813	0.256944	0.44334	0.645194	0.578275
rs35139539:127297584	ENSG00000175029.16_4	CTBP2	protein_coding	1	0.241	rs35139539:127297584:G:GA	0.1063	2.848	1	0.4858	0.2852	0	0.2291	rs35139539:127297584:G:GA	127297584	G	GA	Biallelic_INDEL	0.527904	0.7118	0.321326	0.210317	0.183897	0.211656	0.353035
rs7681312:90638527	ENSG00000185477.4_2	GPRIN3	protein_coding	1	0.887	rs7681312:90638527:C:G	0.0424	3.046	4	0.0435	0.0129	0	0.9436	rs7681312:90638527:C:G	90638527	C	G	Biallelic_SNP	0.526765	0.598336	0.292507	0.522817	0.0715706	0.320041	0.380591
rs111457752:40481375	ENSG00000197782.14_3	ZNF780A	protein_coding	1	1.513	rs111457752:40481375:CT:C	0.1457	4.184	4	0.0455	0.0106	0	0.9439	rs111457752:40481375:CT:C	40481375	CT	C	Biallelic_INDEL	0.524971	0.594554	0.110951	0.191468	0.0695825	0.189162	0.261781
rs3043535:121741522	ENSG00000115112.7_2	TFCP2L1	protein_coding	1	2.166	rs3043535:121741522:GGT:G	0.704	5.488	4	0.0064	0.0006	0	0.993	rs3043535:121741522:GGT:G	121741522	GGT	G	Biallelic_INDEL	0.524738	0.369894	0.814121	0.896825	0.894632	0.835378	0.733826
rs4089876:81859994	ENSG00000071537.13_3	SEL1L	protein_coding	1	0.348	rs4089876:81859994:A:T	0.0246	2.255	4	0.2573	0.0591	0	0.6836	rs4089876:81859994:A:T	81859994	A	T	Biallelic_SNP	0.524522	0.959909	0.612392	0.743056	0.435388	0.740286	0.719848
rs10797391:3356633	ENSG00000130762.14_4	ARHGEF16	protein_coding	1	0.131	rs10797391:3356633:T:C	0.024	2.125	4	0.1165	0.1213	0	0.7622	rs10797391:3356633:T:C	3356633	T	C	Biallelic_SNP	0.524427	0.270802	0.695965	0.650794	0.795229	0.806748	0.616214
rs11285972:146422793	ENSG00000170365.9_3	SMAD1	protein_coding	1	0.156	rs11285972:146422793:CT:C	0.0295	2.001	4	0.1549	0.0803	0	0.7648	rs11285972:146422793:CT:C	146422793	CT	C	Biallelic_INDEL	0.523909	0.572617	0.134006	0.165675	0.0487078	0.176892	0.247404
rs9311288:41804581	ENSG00000168038.10_3	ULK4	protein_coding	1	5.885	rs9311288:41804581:C:G	0.0183	7.933	4	0	0	0	1	rs9311288:41804581:C:G	41804581	C	G	Biallelic_SNP	0.523452	0.713313	0.174352	0.147817	0.189861	0.178937	0.315296
rs71423279:106049449	ENSG00000182809.10_2	CRIP2	protein_coding	1	0.447	rs71423279:106049449:T:C	0.1023	3.055	4	0.1209	0.0442	0	0.8349	rs71423279:106049449:T:C	106049449	T	C	Biallelic_SNP	0.52338	0.343419	0.740634	0.498016	0.866799	0.870143	0.63758
rs3032268:11016207	ENSG00000231887.7_6	PRH1	protein_coding	1	1.583	rs3032268:11016207:G:GCA	0.0389	3.918	4	0.0085	0.004	0	0.9874	rs3032268:11016207:G:GCA	11016207	G	GCA	Biallelic_INDEL	0.522818	0.347958	0.84438	0.922619	0.870775	0.879346	0.741214
rs11451674:117355796	ENSG00000088992.17_2	TESC	protein_coding	1	1.108	rs11451674:117355796:C:CA	0.0265	3.047	4	0.0471	0.0101	0	0.9428	rs11451674:117355796:C:CA	117355796	C	CA	Biallelic_INDEL	0.522302	0.159607	0.762248	0.760913	0.681909	0.49182	0.533946
rs6661111:151455523	ENSG00000143412.9_2	ANXA9	protein_coding	1	-0.067	rs6661111:151455523:C:G	0.0341	1.769	4	0.1928	0.1074	0	0.6997	rs6661111:151455523:C:G	151455523	C	G	Biallelic_SNP	0.52084	0.433434	0.65562	0.290675	0.954274	0.735174	0.599042
rs7316776:33069333	ENSG00000139132.14_5	FGD4	protein_coding	1	-0.102	rs7316776:33069333:G:A	0.0178	1.913	4	0.3761	0.1259	0	0.4979	rs7316776:33069333:G:A	33069333	G	A	Biallelic_SNP	0.519312	0.615734	0.102305	0.00992063	0.0964215	0.095092	0.216653
rs58243701:160895833	ENSG00000054219.10_3	LY75	protein_coding	1	1.407	rs58243701:160895833:T:A	0.0418	3.559	4	0.0048	0.0068	0	0.9884	rs58243701:160895833:T:A	160895833	T	A	Biallelic_SNP	0.519169	0.152799	0.691643	0.524802	0.671968	0.474438	0.469449
rs111811970:9767858	ENSG00000171603.17_3	CLSTN1	protein_coding	1	0.081	rs111811970:9767858:GT:G	0.0223	1.874	4	0.3902	0.1333	0	0.4765	rs111811970:9767858:GT:G	9767858	GT	G	Biallelic_INDEL	0.518837	0.617247	0.227666	0.167659	0.0984095	0.437628	0.333466
rs3029948:2378201	ENSG00000141258.12_3	SGSM2	protein_coding	1	0.644	rs3029948:2378201:GTC:G	0.0983	3.154	4	0.046	0.0273	0	0.9267	rs3029948:2378201:GTC:G	2378201	GTC	G	Biallelic_INDEL	0.518249	0.748865	0.266571	0.0605159	0.230616	0.333333	0.358227
rs73532550:30190487	ENSG00000103495.13_4	MAZ	protein_coding	1	1.306	rs73532550:30190487:A:T	0.0958	3.421	4	0.007	0.009	0	0.984	rs73532550:30190487:A:T	30190487	A	T	Biallelic_SNP	0.51812	0.58472	0.103746	0.094246	0.0666004	0.104294	0.221446
rs67330081:119148762	ENSG00000150961.14_2	SEC24D	protein_coding	1	0.745	rs67330081:119148762:INDEL:C	0.1576	3.448	4	0.0672	0.0164	0	0.9164	rs67330081:119148762:CTTT:C	119148762	CTTT	C	Biallelic_INDEL	0.517909	0.205749	0.752161	0.599206	0.723658	0.696319	0.560503
rs754415:104558319	ENSG00000166183.15_3	ASPG	protein_coding	1	0.9	rs754415:104558319:T:C	0.091	3.423	4	0.0207	0.0182	0	0.9611	rs754415:104558319:T:C	104558319	T	C	Biallelic_SNP	0.516446	0.675492	0.31268	0.385913	0.159046	0.355828	0.400759
rs62130707:27499037	ENSG00000115204.14_2	MPV17	protein_coding	1	0.409	rs62130707:27499037:A:G	0.0187	1.983	4	0.0968	0.0555	0	0.8477	rs62130707:27499037:A:G	27499037	A	G	Biallelic_SNP	0.516043	0.733737	0.425072	0.156746	0.217694	0.349693	0.396166
rs60649601:26913657	ENSG00000198830.10_2	HMGN2	protein_coding	1	-0.022	rs60649601:26913657:A:G	0.0101	1.351	4	0.2674	0.1316	0	0.601	rs60649601:26913657:A:G	26913657	A	G	Biallelic_SNP	0.515608	0.548411	0.0778098	0.0525794	0.0328032	0.0347648	0.179513
rs9415588:60585015	ENSG00000072401.14_2	UBE2D1	protein_coding	1	0.035	rs9415588:60585015:T:A	0.0263	1.995	4	0.2665	0.0769	0	0.6566	rs9415588:60585015:T:A	60585015	T	A	Biallelic_SNP	0.515363	0.175492	0.713256	0.720238	0.690855	0.618609	0.54972
rs73346976:5684326	ENSG00000029725.16_5	RABEP1	protein_coding	1	1.167	rs73346976:5684326:G:A	0.0653	3.607	4	0.0209	0.0409	0	0.9383	rs73346976:5684326:G:A	5684326	G	A	Biallelic_SNP	0.514168	0.603631	0.119597	0.490079	0.0894632	0.353783	0.361621
rs9321616:137841068	ENSG00000118503.14_3	TNFAIP3	protein_coding	1	0.753	rs9321616:137841068:T:C	0.0944	3.222	4	0.0499	0.0579	0	0.8922	rs9321616:137841068:T:C	137841068	T	C	Biallelic_SNP	0.513169	0.568835	0.152738	0.215278	0.055666	0.0593047	0.23742
3:194745532	ENSG00000114331.13_4	ACAP2	protein_coding	1	0.206	3:194745532:G:A	0.0531	2.647	1	0.4927	0.1103	0	0.397	3:194745532:G:A	194745532	G	A	Biallelic_SNP	0.511682	0.0688351	0.553314	0.28373	0.580517	0.46728	0.359824
rs7604079:209037176	ENSG00000163251.3_2	FZD5	protein_coding	1	0.343	rs7604079:209037176:C:G	0.0577	2.581	4	0.3331	0.073	0	0.5939	rs7604079:209037176:C:G	209037176	C	G	Biallelic_SNP	0.508017	0.167927	0.520173	0.300595	0.675944	0.456033	0.401757
rs112983602:71894483	ENSG00000157107.13_3	FCHO2	protein_coding	1	0.194	rs112983602:71894483:T:C	0.0374	2.234	4	0.2879	0.2988	0	0.4133	rs112983602:71894483:T:C	71894483	T	C	Biallelic_SNP	0.505945	0.515885	0.0619597	0.000992063	0.00994036	0.0725971	0.161142
rs150132858:166190204	ENSG00000109472.13_2	CPE	protein_coding	1	0.208	rs150132858:166190204:T:C	0.0177	2.091	4	0.0862	0.0654	0	0.8484	rs150132858:166190204:T:C	166190204	T	C	Biallelic_SNP	0.505871	0.614221	0.136888	0.238095	0.10835	0.117587	0.273762
rs2155570:111532473	ENSG00000204381.11_4	LAYN	protein_coding	1	0.675	rs2155570:111532473:A:C	0.0264	2.478	4	0.0671	0.0578	0	0.8751	rs2155570:111532473:A:C	111532473	A	C	Biallelic_SNP	0.504916	0.417549	0.884726	0.978175	0.922465	0.939673	0.798522
rs2811439:129337601	ENSG00000163913.11_4	IFT122	protein_coding	1	0.288	rs2811439:129337601:G:C	0.0187	2.051	2	0.2646	0.4635	0	0.2718	rs2811439:129337601:G:C	129337601	G	C	Biallelic_SNP	0.504301	0.494705	0.966859	1	0.999006	1	0.861821
rs6695630:40067911	ENSG00000198754.5_3	OXCT2	protein_coding	1	-0.054	rs6695630:40067911:C:G	0.1927	2.677	4	0.1417	0.1479	0	0.7104	rs6695630:40067911:C:G	40067911	C	G	Biallelic_SNP	0.504212	0.654312	0.206052	0.342262	0.150099	0.091002	0.318091
rs10204262:150423752	ENSG00000168288.12_2	MMADHC	protein_coding	1	0.702	rs10204262:150423752:G:C	0.1008	3.18	4	0.0367	0.1159	0	0.8474	rs10204262:150423752:G:C	150423752	G	C	Biallelic_SNP	0.504121	0.386536	0.792507	0.875992	0.890656	0.90184	0.743211
rs57633693:17663178	ENSG00000125844.15_6	RRBP1	protein_coding	1	0.073	rs57633693:17663178:G:A	0.0356	2.214	4	0.1313	0.0999	0	0.7688	rs57633693:17663178:G:A	17663178	G	A	Biallelic_SNP	0.504071	0.730711	0.278098	0.116071	0.22664	0.135992	0.326877
rs11065434:121549905	ENSG00000089041.16_3	P2RX7	protein_coding	1	1.621	rs11065434:121549905:T:C	0.2969	4.618	4	0.0074	0.0159	0	0.9767	rs11065434:121549905:T:C	121549905	T	C	Biallelic_SNP	0.504032	0.762481	0.220461	0.394841	0.258449	0.413088	0.44389
rs2841659:43245782	ENSG00000171467.15_5	ZNF318	protein_coding	1	0.023	rs2841659:43245782:T:C	0.0473	2.073	2	0.2433	0.4378	0	0.3189	rs2841659:43245782:T:C	43245782	T	C	Biallelic_SNP	0.502984	0.844932	0.35879	0.480159	0.341948	0.406953	0.517572
rs12953436:13186765	ENSG00000128789.20_3	PSMG2	protein_coding	1	-0.113	rs12953436:13186765:C:T	0.0076	1.309	4	0.197	0.1398	0	0.6632	rs12953436:13186765:C:T	13186765	C	T	Biallelic_SNP	0.50282	0.252648	0.629683	0.284722	0.755467	0.519427	0.464457
rs1418549:205644848	ENSG00000158715.5_2	SLC45A3	protein_coding	1	0.382	rs1418549:205644848:G:C	0.0473	2.462	4	0.1324	0.0896	0	0.778	rs1418549:205644848:G:C	205644848	G	C	Biallelic_SNP	0.502811	0.322239	0.766571	0.514881	0.82505	0.572597	0.572484
rs1967180:14245361	ENSG00000039139.9_3	DNAH5	protein_coding	1	0.435	rs1967180:14245361:G:A	0.1674	3.301	1	0.7468	0.0467	0	0.2065	rs1967180:14245361:G:A	14245361	G	A	Biallelic_SNP	0.5028	0.236762	0.610951	0.960317	0.739563	0.716769	0.628994
rs8024249:91494249	ENSG00000140577.15_3	CRTC3	protein_coding	1	0.651	rs8024249:91494249:T:C	0.1246	3.387	4	0.0401	0.0277	0	0.9322	rs8024249:91494249:T:C	91494249	T	C	Biallelic_SNP	0.502528	0.83056	0.651297	0.99504	0.328032	0.502045	0.673722
rs60391380:3833582	ENSG00000168826.15_3	ZBTB49	protein_coding	1	0.944	rs60391380:3833582:A:G	0.0521	3.424	4	0.0348	0.0212	0	0.944	rs60391380:3833582:A:G	3833582	A	G	Biallelic_SNP	0.501884	0.699697	0.224784	0.185516	0.197813	0.151329	0.322484
rs798604:168691	ENSG00000007384.15_3	RHBDF1	protein_coding	1	0.18	rs798604:168691:C:G	0.1696	2.715	4	0.1822	0.0747	0	0.7431	rs798604:168691:C:G	168691	C	G	Biallelic_SNP	0.501387	0.527231	0.0691643	0	0.0258449	0.0163599	0.157149
rs4611594:139541088	ENSG00000144228.8_3	SPOPL	protein_coding	1	0.395	rs4611594:139541088:G:A	0.0732	2.694	4	0.1651	0.1241	0	0.7108	rs4611594:139541088:G:A	139541088	G	A	Biallelic_SNP	0.501275	0.497731	0.959654	1	0.999006	1	0.861621
rs2770941:180626036	ENSG00000146063.19_2	TRIM41	protein_coding	1	0.82	rs2770941:180626036:G:C	0.0448	2.853	4	0.0189	0.2763	0	0.7048	rs2770941:180626036:G:C	180626036	G	C	Biallelic_SNP	0.501197	0.565809	0.0907781	0.0218254	0.0646123	0.127812	0.204273
rs8070061:55466041	ENSG00000121060.17_4	TRIM25	protein_coding	1	-0.118	rs8070061:55466041:T:G	0.0367	1.906	4	0.1557	0.1419	0	0.7024	rs8070061:55466041:T:G	55466041	T	G	Biallelic_SNP	0.500438	0.124811	0.681556	0.691468	0.625249	0.677914	0.524561
rs172705:4345033	ENSG00000175928.5_2	LRRN1	protein_coding	1	0.612	rs172705:4345033:G:A	0.0235	2.66	4	0.3551	0.0423	0	0.6026	rs172705:4345033:G:A	4345033	G	A	Biallelic_SNP	0.500029	0.553707	0.105187	0.173611	0.0536779	0.397751	0.284145
rs9928327:2250233	ENSG00000065057.7_3	NTHL1	protein_coding	1	0.638	rs9928327:2250233:G:T	0.2022	3.456	4	0.1037	0.0274	0	0.8689	rs9928327:2250233:G:T	2250233	G	T	Biallelic_SNP	0.498695	0.599092	0.0994236	0.0565476	0.100398	0.0408998	0.211462
rs13256003:144935753	ENSG00000179950.13_3	PUF60	protein_coding	1	0.315	rs13256003:144935753:C:G	0.1335	2.911	1	0.6063	0.1018	0	0.2919	rs13256003:144935753:C:G	144935753	C	G	Biallelic_SNP	0.49868	0.350227	0.877522	0.978175	0.848907	0.875256	0.752396
rs422433:219864402	ENSG00000144567.10_6	RETREG2	protein_coding	1	-0.079	rs422433:219864402:A:C	0.0083	1.22	4	0.139	0.1464	0	0.7147	rs422433:219864402:A:C	219864402	A	C	Biallelic_SNP	0.498015	0.689864	0.299712	0.594246	0.191849	0.44683	0.46905
rs2183259:132018922	ENSG00000160445.10_3	ZER1	protein_coding	1	-0.064	rs2183259:132018922:G:A	0.0145	1.452	1	0.4277	0.21	0	0.3623	rs2183259:132018922:G:A	132018922	G	A	Biallelic_SNP	0.497922	0.195915	0.583573	0.411706	0.693837	0.600204	0.472045
rs187197896:49226525	ENSG00000183675.10	PTPN20B	protein_coding	1	1.444	rs187197896:49226525:T:C	0.1788	3.745	4	0.0067	0.0075	0	0.9858	rs187197896:49226525:T:C	49226525	T	C	Biallelic_SNP	0.497711	0.486384	0.923631	0.988095	0.984095	0.984663	0.845248
rs35373893:927929	ENSG00000071626.16_3	DAZAP1	protein_coding	1	0.002	rs35373893:927929:INDEL:G	0.0161	1.769	4	0.2524	0.2364	0	0.5112	rs35373893:927929:GACTC:G	927929	GACTC	G	Biallelic_INDEL	0.497674	0.109682	0.461095	0.457341	0.607356	0.431493	0.391174
rs34947722:52470294	ENSG00000164172.18_3	MOCS2	protein_coding	1	0.18	rs34947722:52470294:A:G	0.0858	2.665	4	0.4249	0.0816	0	0.4934	rs34947722:52470294:A:AAGAG	52470294	A	AAGAG	Multiallelic_INDEL	0.497434	0.546142	0.0634006	0.0724206	0.0487078	0.0889571	0.194688
rs693919:44102328	ENSG00000166963.12_3	MAP1A	protein_coding	1	0.461	rs693919:44102328:G:A	0.0238	2.043	1	0.6868	0.0395	0	0.2736	rs693919:44102328:G:A	44102328	G	A	Biallelic_SNP	0.497054	0.221634	0.70317	0.740079	0.718688	0.646217	0.575479
rs3840163:36180016	ENSG00000152620.12_2	NADK2	protein_coding	1	0.491	rs3840163:36180016:AT:A	0.1304	3.156	4	0.0594	0.0398	0	0.9008	rs3840163:36180016:AT:A	36180016	AT	A	Biallelic_INDEL	0.496027	0.310136	0.613833	0.410714	0.806163	0.523517	0.513778
rs9511109:24749683	ENSG00000127863.15_4	TNFRSF19	protein_coding	1	0.169	rs9511109:24749683:A:G	0.0285	2.338	1	0.4219	0.2628	0	0.3153	rs9511109:24749683:A:G	24749683	A	G	Biallelic_SNP	0.495495	0.416036	0.759366	0.909722	0.911531	0.876278	0.752396
rs72119307:87324990	ENSG00000164180.13_3	TMEM161B	protein_coding	1	0.601	rs72119307:87324990:TTC:T	0.0333	2.373	2	0.0417	0.6155	0	0.3428	rs72119307:87324990:TTC:T	87324990	TTC	T	Biallelic_INDEL	0.495425	0.282905	0.762248	0.949405	0.77833	0.709611	0.666334
rs7241404:28816793	ENSG00000134757.4_2	DSG3	protein_coding	1	0.303	rs7241404:28816793:T:C	0.1959	3.13	4	0.0615	0.1274	0	0.8111	rs7241404:28816793:T:C	28816793	T	C	Biallelic_SNP	0.49503	0.5	0.0403458	0.0565476	0.00497018	0.00715746	0.151358
rs2090888:109646216	ENSG00000112367.10_2	FIG4	protein_coding	1	0.281	rs2090888:109646216:A:T	0.0326	2.322	2	0.2083	0.6012	0	0.1906	rs2090888:109646216:A:T	109646216	A	T	Biallelic_SNP	0.494731	0.141452	0.59366	0.551587	0.636183	0.621677	0.479832
rs34042645:11276710	ENSG00000198793.12_3	MTOR	protein_coding	1	3.707	rs34042645:11276710:TA:T	0.1804	6.555	4	0.0001	0	0	0.9999	rs34042645:11276710:TA:T	11276710	TA	T	Biallelic_INDEL	0.494682	0.179274	0.648415	0.699405	0.673956	0.596115	0.529752
rs71813216:39136847	ENSG00000011566.14_4	MAP4K3	protein_coding	1	0.485	rs71813216:39136847:AT:A	0.1047	2.979	4	0.0704	0.462	0	0.4675	rs71813216:39136847:AT:A	39136847	AT	A	Biallelic_INDEL	0.494025	0.414523	0.851585	0.940476	0.908549	0.93865	0.782548
rs6046284:19716424	ENSG00000173418.11_2	NAA20	protein_coding	1	0.288	rs6046284:19716424:G:C	0.1328	2.894	1	0.6008	0.1157	0	0.2835	rs6046284:19716424:G:C	19716424	G	C	Biallelic_SNP	0.493583	0.675492	0.145533	0.106151	0.181909	0.185072	0.292532
rs6564144:74620877	ENSG00000168411.13_3	RFWD3	protein_coding	1	0.547	rs6564144:74620877:G:A	0.1999	3.376	4	0.0599	0.0355	0	0.9046	rs6564144:74620877:G:A	74620877	G	A	Biallelic_SNP	0.493293	0.603631	0.108069	0.415675	0.110338	0.146217	0.308706
rs7873504:74635970	ENSG00000135048.13_6	CEMIP2	protein_coding	1	0.243	rs7873504:74635970:T:G	0.0274	2.196	1	0.5674	0.0869	0	0.3457	rs7873504:74635970:T:G	74635970	T	G	Biallelic_SNP	0.493156	0.714826	0.537464	0.519841	0.22167	0.377301	0.486022
rs1492059:69219534	ENSG00000024526.16_3	DEPDC1	protein_coding	1	0.003	rs1492059:69219534:G:A	0.0101	1.49	4	0.365	0.1027	0	0.5322	rs1492059:69219534:G:A	69219534	G	A	Biallelic_SNP	0.492282	0.19062	0.585014	0.808532	0.682903	0.730061	0.573882
rs2289720:186347055	ENSG00000109775.10_3	UFSP2	protein_coding	1	3.409	rs2289720:186347055:G:A	0.0921	5.999	4	0.0003	0.0001	0	0.9996	rs2289720:186347055:G:A	186347055	G	A	Biallelic_SNP	0.491371	0.219365	0.742075	0.793651	0.710736	0.54908	0.570487
rs10974728:4680429	ENSG00000106686.16_4	SPATA6L	protein_coding	1	2.299	rs10974728:4680429:C:T	0.0316	4.515	4	0.0009	0.0006	0	0.9985	rs10974728:4680429:C:T	4680429	C	T	Biallelic_SNP	0.491138	0.816188	0.402017	0.595238	0.32505	0.54908	0.563498
rs7898735:74712546	ENSG00000122884.12_2	P4HA1	protein_coding	1	0.156	rs7898735:74712546:T:C	0.0366	2.086	4	0.1903	0.0585	0	0.7512	rs7898735:74712546:T:C	74712546	T	C	Biallelic_SNP	0.491019	0.566566	0.0878963	0.25	0.0755467	0.161554	0.258786
rs28455474:95188899	ENSG00000196136.17_3	SERPINA3	protein_coding	1	-0.028	rs28455474:95188899:C:T	0.0404	2.198	4	0.1491	0.0981	0	0.7528	rs28455474:95188899:C:T	95188899	C	T	Biallelic_SNP	0.490921	0.645991	0.14121	0.0615079	0.15507	0.208589	0.274361
rs112443247:150716247	ENSG00000198624.12_2	CCDC69	protein_coding	1	1.271	rs112443247:150716247:G:A	0.0205	3.158	4	0.093	0.0043	0	0.9027	rs112443247:150716247:G:A	150716247	G	A	Biallelic_SNP	0.49021	0.493192	0.0590778	0	0.00298211	0	0.138978
rs139119283:36186725	ENSG00000145604.15_2	SKP2	protein_coding	1	0.128	rs139119283:36186725:T:G	0.0213	1.996	4	0.1338	0.1534	0	0.7127	rs139119283:36186725:T:G	36186725	T	G	Biallelic_SNP	0.490196	0.111195	0.384726	0.0902778	0.601392	0.237219	0.267971
rs150246413:69240064	ENSG00000152939.15_4	MARVELD2	protein_coding	1	0.592	rs150246413:69240064:G:A	0.0251	2.287	4	0.3099	0.1048	0	0.5853	rs150246413:69240064:G:A	69240064	G	A	Biallelic_SNP	0.48926	0.496218	0.0446686	0.000992063	0.00695825	0.00511247	0.139776
rs1038391:47583196	ENSG00000163832.15_3	ELP6	protein_coding	1	0.285	rs1038391:47583196:C:T	0.0394	1.981	4	0.1907	0.0375	0	0.7718	rs1038391:47583196:C:T	47583196	C	T	Biallelic_SNP	0.488178	0.509834	0.948127	1	0.998012	1	0.863019
rs433224:41267725	ENSG00000132356.11_2	PRKAA1	protein_coding	1	-0.043	rs433224:41267725:C:T	0.0271	1.892	4	0.3158	0.1	0	0.5842	rs433224:41267725:C:T	41267725	C	T	Biallelic_SNP	0.487981	0.804085	0.350144	0.339286	0.316103	0.283231	0.447883
rs35904593:98196859	ENSG00000135976.18_5	ANKRD36	protein_coding	1	0.498	rs35904593:98196859:T:G	0.011	1.795	4	0.1208	0.0514	0	0.8277	rs35904593:98196859:T:G	98196859	T	G	Biallelic_SNP	0.487598	0.153555	0.419308	0.239087	0.641153	0.193252	0.313299
rs7232438:45939352	ENSG00000175387.15_5	SMAD2	protein_coding	1	0.502	rs7232438:45939352:T:C	0.0689	2.902	4	0.177	0.0363	0	0.7867	rs7232438:45939352:T:C	45939352	T	C	Biallelic_SNP	0.485951	0.645991	0.161383	0.015873	0.16004	0.156442	0.258786
rs2317249:56753003	ENSG00000180376.16_4	CCDC66	protein_coding	1	0.103	rs2317249:56753003:T:C	0.0147	1.806	4	0.2666	0.0734	0	0.66	rs2317249:56753003:T:C	56753003	T	C	Biallelic_SNP	0.484547	0.979576	0.723343	0.944444	0.49503	0.817996	0.808107
rs317578:4083952	ENSG00000170364.12_2	SETMAR	protein_coding	1	1.258	rs317578:4083952:C:G	0.1159	3.94	4	0.1832	0.0047	0	0.8121	rs317578:4083952:C:G	4083952	C	G	Biallelic_SNP	0.484159	0.512859	0.95245	0.997024	0.997018	0.973415	0.858427
rs4646485:47278839	ENSG00000162366.7_2	PDZK1IP1	protein_coding	1	-0.145	rs4646485:47278839:A:G	0.0088	1.291	4	0.2605	0.1579	0	0.5816	rs4646485:47278839:A:G	47278839	A	G	Biallelic_SNP	0.484077	0.860817	0.419308	0.558532	0.37674	0.43456	0.558307
rs224549:3475405	ENSG00000004660.14_2	CAMKK1	protein_coding	1	1.329	rs224549:3475405:C:T	0.0632	3.745	1	0.9348	0.0179	0	0.0473	rs224549:3475405:C:T	3475405	C	T	Biallelic_SNP	0.483877	0.515129	0.969741	1	0.999006	1	0.867612
rs73550984:21537537	ENSG00000168476.11_3	REEP4	protein_coding	1	-0.1	rs73550984:21537537:A:C	0.0133	1.487	4	0.2848	0.1476	0	0.5676	rs73550984:21537537:A:C	21537537	A	C	Biallelic_SNP	0.483819	0.532526	0.054755	0.0952381	0.0487078	0.0603272	0.188898
rs12975772:2583051	ENSG00000065000.17_5	AP3D1	protein_coding	1	-0.029	rs12975772:2583051:G:A	0.0136	1.729	4	0.3173	0.1496	0	0.5331	rs12975772:2583051:G:A	2583051	G	A	Biallelic_SNP	0.483277	0.142965	0.514409	0.415675	0.626243	0.564417	0.428714
rs2986741:6548774	ENSG00000041988.15_5	THAP3	protein_coding	1	0.121	rs2986741:6548774:A:G	0.0113	1.643	4	0.3046	0.074	0	0.6214	rs2986741:6548774:A:G	6548774	A	G	Biallelic_SNP	0.482892	0.554463	0.0792507	0.00396825	0.0715706	0.0981595	0.191693
rs7223877:55357716	ENSG00000121064.12_3	SCPEP1	protein_coding	1	0.34	rs7223877:55357716:G:A	0.1262	2.895	4	0.0695	0.0601	0	0.8705	rs7223877:55357716:G:A	55357716	G	A	Biallelic_SNP	0.482503	0.717095	0.430836	0.338294	0.234592	0.233129	0.409744
rs6810256:66471687	ENSG00000144741.17_2	SLC25A26	protein_coding	1	0.097	rs6810256:66471687:C:G	0.0334	2.275	4	0.176	0.1564	0	0.6676	rs6810256:66471687:C:G	66471687	C	G	Biallelic_SNP	0.482324	0.329803	0.708934	0.353175	0.812127	0.490798	0.515375
rs59950054:113804697	ENSG00000277443.2_3	MARCKS	protein_coding	1	0.615	rs59950054:113804697:G:C	0.0254	2.469	4	0.2936	0.0722	0	0.6342	rs59950054:113804697:G:C	113804697	G	C	Biallelic_SNP	0.482171	0.487141	0.0273775	0.0228175	0.00497018	0.00511247	0.138978
rs12494819:126111511	ENSG00000197763.15_6	TXNRD3	protein_coding	1	0.096	rs12494819:126111511:C:A	0.0589	2.413	4	0.1282	0.1107	0	0.7611	rs12494819:126111511:C:A	126111511	C	A	Biallelic_SNP	0.481513	0.248109	0.672911	0.569444	0.729622	0.737219	0.563898
rs16879016:64020241	ENSG00000153006.15_4	SREK1IP1	protein_coding	1	1.118	rs16879016:64020241:T:C	0.0557	3.284	4	0.2818	0.007	0	0.7112	rs16879016:64020241:T:C	64020241	T	C	Biallelic_SNP	0.481501	0.492436	0.0518732	0.0238095	0.0109344	0.00204499	0.144569
rs6461450:2597328	ENSG00000106263.17_2	EIF3B	protein_coding	1	0.022	rs6461450:2597328:A:G	0.0313	2.158	1	0.5125	0.1125	0	0.375	rs6461450:2597328:A:G	2597328	A	G	Biallelic_SNP	0.481262	0.64826	0.227666	0.358135	0.166998	0.171779	0.341853
rs1260556:34640354	ENSG00000142279.12_2	WTIP	protein_coding	1	0.29	rs1260556:34640354:G:A	0.041	2.417	2	0.2661	0.4763	0	0.2576	rs1260556:34640354:G:A	34640354	G	A	Biallelic_SNP	0.481085	0.0537065	0.255043	0.109127	0.534791	0.123722	0.203075
rs2541848:63601971	ENSG00000081138.13_3	CDH7	protein_coding	1	0.008	rs2541848:63601971:A:C	0.0284	2.08	4	0.1726	0.1598	0	0.6676	rs2541848:63601971:A:C	63601971	A	C	Biallelic_SNP	0.47999	0.835855	0.451009	0.402778	0.355865	0.377301	0.509385
rs5758297:41720697	ENSG00000100418.7_2	DESI1	protein_coding	1	1.508	rs5758297:41720697:A:G	0.0489	3.649	4	0.0065	0.0028	0	0.9907	rs5758297:41720697:A:G	41720697	A	G	Biallelic_SNP	0.479957	0.747352	0.587896	0.554563	0.267396	0.403885	0.522963
rs60082283:103747505	ENSG00000138111.14_3	MFSD13A	protein_coding	1	0.875	rs60082283:103747505:C:T	0.1613	3.367	4	0.023	0.0374	0	0.9397	rs60082283:103747505:C:T	103747505	C	T	Biallelic_SNP	0.479256	0.509077	0.0489914	0	0.0298211	0.0327198	0.153554
rs113876916:28558230	ENSG00000169403.11_2	PTAFR	protein_coding	1	1.96	rs113876916:28558230:GA:G	0.1113	4.398	4	0.0067	0.0031	0	0.9902	rs113876916:28558230:GA:G	28558230	GA	G	Biallelic_INDEL	0.478892	0.535552	0.0864553	0.0138889	0.05666	0.0736196	0.181909
11:22662746	ENSG00000148935.11_4	GAS2	protein_coding	1	0.112	11:22662746:T:TTA	0.0402	2.4	4	0.3139	0.0728	0	0.6133	11:22662746:T:TTA	22662746	T	TTA	Biallelic_INDEL	0.478124	0.22466	0.631124	0.751984	0.702783	0.787321	0.593051
rs187208:8460759	ENSG00000180914.10_2	OXTR	protein_coding	1	0.626	rs187208:8460759:A:T	0.0808	3.126	4	0.0401	0.0527	0	0.9072	rs187208:8460759:A:T	8460759	A	T	Biallelic_SNP	0.477746	0.302572	0.644092	0.593254	0.780318	0.695297	0.58107
rs72317419:18540280	ENSG00000105655.18_4	ISYNA1	protein_coding	1	0.951	rs72317419:18540280:CGG:C	0.0967	3.421	4	0.0393	0.0145	0	0.9462	rs72317419:18540280:CGG:C	18540280	CGG	C	Biallelic_INDEL	0.477509	0.698185	0.288184	0.136905	0.220676	0.228016	0.340655
rs35278581:43566121	ENSG00000168806.7_2	LCMT2	protein_coding	1	-0.118	rs35278581:43566121:C:A	0.0065	0.882	4	0.1898	0.1193	0	0.6909	rs35278581:43566121:C:A	43566121	C	A	Biallelic_SNP	0.477178	0.186838	0.667147	0.583333	0.664016	0.584867	0.506789
rs10428166:183537046	ENSG00000114770.16_3	ABCC5	protein_coding	1	0.186	rs10428166:183537046:A:G	0.1488	2.927	4	0.1022	0.0693	0	0.8285	rs10428166:183537046:A:G	183537046	A	G	Biallelic_SNP	0.476039	0.699697	0.400576	0.318452	0.223658	0.158487	0.380192
rs34627661:144947590	ENSG00000197858.10_2	GPAA1	protein_coding	1	0.118	rs34627661:144947590:A:T	0.0194	1.754	4	0.1938	0.3704	0	0.4358	rs34627661:144947590:A:T	144947590	A	T	Biallelic_SNP	0.476032	0.0249622	0.458213	0.252976	0.500994	0.415133	0.302716
rs56387576:40557693	ENSG00000168610.14_4	STAT3	protein_coding	1	0.946	rs56387576:40557693:T:G	0.1229	3.364	4	0.0525	0.0122	0	0.9353	rs56387576:40557693:T:G	40557693	T	G	Biallelic_SNP	0.474857	0.416793	0.89049	0.983135	0.89165	0.871166	0.780551
rs7145565:105477613	ENSG00000213145.9_3	CRIP1	protein_coding	1	0.348	rs7145565:105477613:T:C	0.0138	2.084	4	0.0865	0.0686	0	0.8449	rs7145565:105477613:T:C	105477613	T	C	Biallelic_SNP	0.473693	0.6059	0.233429	0.228175	0.132207	0.100204	0.284345
rs201633295:50815426	ENSG00000066117.14_2	SMARCD1	protein_coding	1	-0.087	rs201633295:50815426:INDEL:A	0.0221	1.616	4	0.2806	0.2911	0	0.4284	rs201633295:50815426:AAAATAAAT:A	50815426	AAAATAAAT	A	Biallelic_INDEL	0.473126	0.433434	0.876081	0.981151	0.906561	0.868098	0.784944
rs2205166:78714180	ENSG00000119705.9_6	SLIRP	protein_coding	1	0.058	rs2205166:78714180:A:G	0.0652	2.509	1	0.4457	0.144	0	0.4103	rs2205166:78714180:A:G	78714180	A	G	Biallelic_SNP	0.472972	0.538578	0.128242	0.314484	0.0656064	0.0480573	0.245807
rs9373014:132687248	ENSG00000112306.7_2	RPS12	protein_coding	1	0.18	rs9373014:132687248:T:C	0.0331	2.237	4	0.4081	0.066	0	0.5259	rs9373014:132687248:T:C	132687248	T	C	Biallelic_SNP	0.472812	0.0242057	0.381844	0.118056	0.497018	0.310838	0.24361
rs7907154:93152951	ENSG00000180628.14_2	PCGF5	protein_coding	1	0.295	rs7907154:93152951:G:A	0.049	2.51	1	0.6358	0.1988	0	0.1654	rs7907154:93152951:G:A	93152951	G	A	Biallelic_SNP	0.472666	0.517398	0.0475504	0.0833333	0.0447316	0.0276074	0.174321
rs9487060:109634456	ENSG00000135535.16_4	CD164	protein_coding	1	0.2	rs9487060:109634456:C:G	0.0141	1.802	4	0.1428	0.1094	0	0.7478	rs9487060:109634456:C:G	109634456	C	G	Biallelic_SNP	0.472457	0.571861	0.178674	0.276786	0.0994036	0.147239	0.280152
rs73052501:10911970	ENSG00000145495.15_3	2022-03-06	protein_coding	1	0.108	rs73052501:10911970:C:A	0.0167	1.939	4	0.2714	0.0966	0	0.632	rs73052501:10911970:C:A	10911970	C	A	Biallelic_SNP	0.471871	0.548411	0.175793	0.367063	0.0765408	0.224949	0.302316
rs11083865:47745976	ENSG00000105327.17_3	BBC3	protein_coding	1	0.12	rs11083865:47745976:G:A	0.02	1.773	4	0.1553	0.0902	0	0.7545	rs11083865:47745976:G:A	47745976	G	A	Biallelic_SNP	0.47183	0.73525	0.252161	0.281746	0.263419	0.197342	0.377196
rs1005362:130638467	ENSG00000106992.18_4	AK1	protein_coding	1	3.352	rs1005362:130638467:C:T	0.9984	6.769	4	0.0001	0.0001	0	0.9998	rs1005362:130638467:C:T	130638467	C	T	Biallelic_SNP	0.471338	0.0574887	0.564841	0.479167	0.528827	0.265849	0.348043
rs7248408:10593429	ENSG00000080573.6_2	COL5A3	protein_coding	1	-0.1	rs7248408:10593429:T:C	0.0196	1.747	4	0.194	0.1337	0	0.6723	rs7248408:10593429:T:C	10593429	T	C	Biallelic_SNP	0.470943	0.725416	0.260807	0.539683	0.254473	0.44274	0.473842
rs12114935:42100809	ENSG00000104365.14_3	IKBKB	protein_coding	1	-0.122	rs12114935:42100809:A:G	0.0607	2.075	4	0.2294	0.1677	0	0.6028	rs12114935:42100809:A:G	42100809	A	G	Biallelic_SNP	0.470744	0.694402	0.157061	0.0595238	0.223658	0.249489	0.310703
rs12114935:42100809	ENSG00000029534.20_5	ANK1	protein_coding	1	-0.046	rs12114935:42100809:A:G	0.0309	1.983	4	0.1905	0.1711	0	0.6385	rs12114935:42100809:A:G	42100809	A	G	Biallelic_SNP	0.470744	0.694402	0.157061	0.0595238	0.223658	0.249489	0.310703
rs10658284:75310453	ENSG00000107758.15_3	PPP3CB	protein_coding	1	0.099	rs10658284:75310453:A:ATC	0.0101	1.446	4	0.3987	0.0853	0	0.516	rs10658284:75310453:A:ATC	75310453	A	ATC	Biallelic_INDEL	0.47063	0.479576	0.054755	0	0.00894632	0.00613497	0.137181
rs4752661:123912298	ENSG00000166033.12_3	HTRA1	protein_coding	1	0.203	rs4752661:123912298:T:C	0.0646	2.556	4	0.1023	0.1321	0	0.7656	rs4752661:123912298:T:C	123912298	T	C	Biallelic_SNP	0.469707	0.308623	0.606628	0.44246	0.77833	0.723926	0.552316
rs7980984:102088937	ENSG00000111666.10_5	CHPT1	protein_coding	1	0.994	rs7980984:102088937:C:T	0.1292	3.596	4	0.0236	0.0076	0	0.9688	rs7980984:102088937:C:T	102088937	C	T	Biallelic_SNP	0.469659	0.653555	0.165706	0.339286	0.183897	0.385481	0.375998
rs11827153:2471732	ENSG00000214026.10_2	MRPL23	protein_coding	1	0.033	rs11827153:2471732:T:C	0.0076	1.538	4	0.1175	0.1384	0	0.7441	rs11827153:2471732:T:C	2471732	T	C	Biallelic_SNP	0.469242	0.607413	0.309798	0.436508	0.138171	0.480573	0.41274
rs665508:68142742	ENSG00000110066.14_4	KMT5B	protein_coding	1	0.352	rs665508:68142742:G:A	0.0375	2.478	4	0.417	0.0367	0	0.5463	rs665508:68142742:G:A	68142742	G	A	Biallelic_SNP	0.469117	0.521936	0.965418	0.993056	0.991054	0.996933	0.865216
rs149984870:6336923	ENSG00000147316.12_2	MCPH1	protein_coding	1	1.138	rs149984870:6336923:INDEL:C	0.0547	3.825	4	0.0185	0.0389	0	0.9426	rs149984870:6336923:CTATTTATTTATT:C	6336923	CTATTTATTTATT	C	Biallelic_INDEL	0.468466	0.377458	0.845821	0.777778	0.845924	0.841513	0.707668
rs7534957:31701870	ENSG00000134644.15_3	PUM1	protein_coding	1	0.14	rs7534957:31701870:A:G	0.0201	2.058	2	0.1012	0.5094	0	0.3895	rs7534957:31701870:A:G	31701870	A	G	Biallelic_SNP	0.467782	0.678517	0.162824	0.406746	0.210736	0.374233	0.398962
rs670255:225445652	ENSG00000143815.14_4	LBR	protein_coding	1	0.205	rs670255:225445652:G:T	0.0226	2.029	4	0.1512	0.0985	0	0.7503	rs670255:225445652:G:T	225445652	G	T	Biallelic_SNP	0.467568	0.698185	0.458213	0.598214	0.230616	0.360941	0.485024
rs3766165:1354594	ENSG00000188290.10_3	HES4	protein_coding	1	0.243	rs3766165:1354594:A:G	0.0195	1.992	1	0.5836	0.1097	0	0.3066	rs3766165:1354594:A:G	1354594	A	G	Biallelic_SNP	0.467313	0.559758	0.175793	0.111111	0.0924453	0.187117	0.249601
rs3766165:1354594	ENSG00000215915.9_3	ATAD3C	protein_coding	1	0.398	rs3766165:1354594:A:G	0.0434	2.609	1	0.4978	0.0561	0	0.4461	rs3766165:1354594:A:G	1354594	A	G	Biallelic_SNP	0.467313	0.559758	0.175793	0.111111	0.0924453	0.187117	0.249601
rs140683689:41068589	ENSG00000108828.15_3	VAT1	protein_coding	1	0.572	rs140683689:41068589:T:INDEL	0.0904	2.875	4	0.0603	0.0295	0	0.9102	rs140683689:41068589:T:TAATGAATG	41068589	T	TAATGAATG	Biallelic_INDEL	0.466834	0.128593	0.462536	0.320437	0.595427	0.492843	0.378395
rs386956:151064064	ENSG00000164867.10_2	NOS3	protein_coding	1	1.173	rs386956:151064064:C:T	0.2502	4.161	4	0.0107	0.0149	0	0.9744	rs386956:151064064:C:T	151064064	C	T	Biallelic_SNP	0.46683	0.163389	0.455331	0.460317	0.630219	0.301636	0.384385
rs4820988:32065807	ENSG00000185721.12_3	DRG1	protein_coding	1	0.341	rs4820988:32065807:G:A	0.1358	2.819	2	0.1436	0.6378	0	0.2186	rs4820988:32065807:G:A	32065807	G	A	Biallelic_SNP	0.466737	0.0491679	0.299712	0.329365	0.515905	0.427403	0.307907
rs10927027:243648125	ENSG00000054282.15_2	SDCCAG8	protein_coding	1	-0.079	rs10927027:243648125:A:C	0.0469	2.098	4	0.3295	0.1149	0	0.5556	rs10927027:243648125:A:C	243648125	A	C	Biallelic_SNP	0.465919	0.192133	0.720461	0.603175	0.658052	0.469325	0.495807
rs10747511:101084092	ENSG00000122435.9_2	TRMT13	protein_coding	1	0.097	rs10747511:101084092:C:T	0.0191	1.851	4	0.1794	0.0635	0	0.7571	rs10747511:101084092:C:T	101084092	C	T	Biallelic_SNP	0.465034	0.512103	0.955331	1	0.977137	0.992843	0.859026
rs622345:24640456	ENSG00000142677.3_2	IL22RA1	protein_coding	1	0.585	rs622345:24640456:C:T	0.0799	2.995	4	0.0687	0.0591	0	0.8722	rs622345:24640456:C:T	24640456	C	T	Biallelic_SNP	0.463849	0.681543	0.180115	0	0.217694	0.099182	0.267971
rs1146164:115727889	ENSG00000052723.11_3	SIKE1	protein_coding	1	0.212	rs1146164:115727889:T:C	0.0275	2.04	4	0.4706	0.0584	0	0.471	rs1146164:115727889:T:C	115727889	T	C	Biallelic_SNP	0.463812	0.558245	0.193084	0.198413	0.0944334	0.309816	0.29353
rs12827036:122481290	ENSG00000158023.9_3	WDR66	protein_coding	1	2.509	rs12827036:122481290:G:T	0.2021	5.271	4	0.0049	0.004	0	0.9911	rs12827036:122481290:G:T	122481290	G	T	Biallelic_SNP	0.463735	0.0332829	0.255043	0.00297619	0.497018	0.133947	0.170727
rs202250:167977751	ENSG00000143158.10_2	MPC2	protein_coding	1	0.389	rs202250:167977751:G:C	0.0421	2.521	4	0.1229	0.1568	0	0.7203	rs202250:167977751:G:C	167977751	G	C	Biallelic_SNP	0.463729	0.586989	0.123919	0.0565476	0.12326	0.0848671	0.22484
rs9324709:151084036	ENSG00000196743.8_3	GM2A	protein_coding	1	0.461	rs9324709:151084036:T:C	0.0737	2.909	4	0.0504	0.046	0	0.9036	rs9324709:151084036:T:C	151084036	T	C	Biallelic_SNP	0.462864	0.751135	0.427954	0.608135	0.28827	0.358896	0.507987
rs12929602:88231281	ENSG00000158545.15_5	ZC3H18	protein_coding	1	0.135	rs12929602:88231281:T:C	0.0342	2.37	4	0.4048	0.078	0	0.5171	rs12929602:88231281:T:C	88231281	T	C	Biallelic_SNP	0.462771	0.134644	0.43804	0.469246	0.597416	0.617587	0.43131
rs10553034:122767210	ENSG00000184047.17_4	DIABLO	protein_coding	1	0.42	rs10553034:122767210:TTG:T	0.0927	2.842	4	0.0568	0.1018	0	0.8414	rs10553034:122767210:TTG:T	122767210	TTG	T	Biallelic_INDEL	0.462353	0.474281	0.0518732	0.0347222	0.0119284	0.0848671	0.158347
rs3893775:88274482	ENSG00000172530.20_6	BANP	protein_coding	1	0.217	rs3893775:88274482:C:G	0.0412	2.578	1	0.5987	0.1516	0	0.2497	rs3893775:88274482:C:G	88274482	C	G	Biallelic_SNP	0.462075	0.661876	0.262248	0.261905	0.199801	0.50409	0.402356
rs314228:6984135	ENSG00000072818.11_3	ACAP1	protein_coding	1	0.172	rs314228:6984135:T:A	0.0892	2.602	1	0.4892	0.1036	0	0.4072	rs314228:6984135:T:A	6984135	T	A	Biallelic_SNP	0.461791	0.469743	0.0504323	0.0426587	0.00795229	0.00920245	0.142971
rs921998:81155761	ENSG00000152784.15_2	PRDM8	protein_coding	1	0.071	rs921998:81155761:A:G	0.0277	2.015	4	0.1468	0.0725	0	0.7807	rs921998:81155761:A:G	81155761	A	G	Biallelic_SNP	0.461738	0.897126	0.553314	0.809524	0.435388	0.709611	0.702476
rs232827:59047444	ENSG00000162600.11_3	OMA1	protein_coding	1	3.03	rs232827:59047444:T:C	0.2197	5.931	4	0.0003	0.0009	0	0.9987	rs232827:59047444:T:C	59047444	T	C	Multiallelic_SNP	0.461099	0.801059	0.259366	0.189484	0.33996	0.300613	0.41254
15:64768489	ENSG00000166831.8_2	RBPMS2	protein_coding	1	0.263	15:64768489:CA:C	0.0577	2.356	4	0.1958	0.1116	0	0.6926	15:64768489:CA:CAA	64768489	CA	CAA	Multiallelic_INDEL	0.460804	0.305598	0.770893	0.78869	0.766402	0.486708	0.595248
rs367778077:149644153	ENSG00000214022.11_5	REPIN1	protein_coding	1	-0.025	rs367778077:149644153:T:C	0.0197	1.937	4	0.1464	0.1134	0	0.7401	rs367778077:149644153:T:C	149644153	T	C	Biallelic_SNP	0.460428	0.461422	0.0244957	0	0.000994036	0.00102249	0.125599
rs7446197:138783734	ENSG00000170464.9_5	DNAJC18	protein_coding	1	0.251	rs7446197:138783734:A:G	0.1079	2.409	4	0.0637	0.064	0	0.8723	rs7446197:138783734:A:G	138783734	A	G	Biallelic_SNP	0.460405	0.212557	0.586455	0.229167	0.672962	0.498978	0.416134
rs71421237:101012813	ENSG00000183092.16_4	BEGAIN	protein_coding	1	7.082	rs71421237:101012813:C:G	0.2231	9.894	4	0	0	0	1	rs71421237:101012813:C:G	101012813	C	G	Biallelic_SNP	0.460321	0.971256	0.70317	0.662698	0.510934	0.423313	0.672524
rs35429903:27143654	ENSG00000154721.14_5	JAM2	protein_coding	1	0.646	rs35429903:27143654:GT:G	0.0695	3.019	4	0.0583	0.0318	0	0.91	rs35429903:27143654:GT:G	27143654	GT	G	Biallelic_INDEL	0.459819	0.236006	0.603746	0.474206	0.695825	0.546012	0.487819
rs4980993:121764799	ENSG00000139725.7_3	RHOF	protein_coding	1	0.548	rs4980993:121764799:A:C	0.1302	3.094	4	0.0393	0.0804	0	0.8803	rs4980993:121764799:A:C	121764799	A	C	Biallelic_SNP	0.459783	0.514372	0.943804	0.992063	0.974155	0.845603	0.827077
rs113414304:52964182	ENSG00000285839.1_1	AL445685.3	protein_coding	1	-0.082	rs113414304:52964182:G:C	0.0112	1.201	4	0.2715	0.1514	0	0.577	rs113414304:52964182:G:C	52964182	G	C	Biallelic_SNP	0.459718	0.653555	0.177233	0.236111	0.193837	0.310838	0.344249
rs12564658:23129235	ENSG00000004487.16_4	KDM1A	protein_coding	1	0.045	rs12564658:23129235:G:A	0.0394	2.101	4	0.2231	0.1136	0	0.6632	rs12564658:23129235:G:A	23129235	G	A	Biallelic_SNP	0.459291	0.30711	0.670029	0.742063	0.766402	0.58998	0.592452
rs6887319:132134150	ENSG00000164402.13_5	2022-09-08	protein_coding	1	0.526	rs6887319:132134150:A:C	0.043	2.616	4	0.0577	0.0467	0	0.8956	rs6887319:132134150:A:C	132134150	A	C	Biallelic_SNP	0.458565	0.590772	0.293948	0.597222	0.132207	0.149284	0.372604
rs13392426:121365822	ENSG00000163083.5_2	INHBB	protein_coding	1	0.145	rs13392426:121365822:G:A	0.045	2.213	4	0.1532	0.0797	0	0.7671	rs13392426:121365822:G:A	121365822	G	A	Biallelic_SNP	0.458482	0.619516	0.177233	0.0267857	0.161034	0.0838446	0.242212
rs148474099:54699690	ENSG00000168143.8_2	FAM83B	protein_coding	1	0.794	rs148474099:54699690:TG:T	0.331	3.913	4	0.0375	0.016	0	0.9465	rs148474099:54699690:TG:T	54699690	TG	T	Biallelic_INDEL	0.458046	0.589259	0.115274	0.0248016	0.131213	0.157464	0.233626
rs58838051:309476	ENSG00000141933.9_2	TPGS1	protein_coding	1	0.042	rs58838051:309476:A:G	0.0268	2.11	4	0.1982	0.3723	0	0.4295	rs58838051:309476:A:G	309476	A	G	Biallelic_SNP	0.457423	0.787443	0.570605	0.722222	0.33002	0.555215	0.607029
rs10150821:23893715	ENSG00000258643.5_3	BCL2L2-PABPN1	protein_coding	1	0.414	rs10150821:23893715:A:C	0.086	2.845	4	0.3084	0.2007	0	0.4909	rs10150821:23893715:A:C	23893715	A	C	Biallelic_SNP	0.457305	0.537821	0.0864553	0.0188492	0.0805169	0.0736196	0.188299
rs7844238:82507526	ENSG00000076641.4_2	PAG1	protein_coding	1	0.537	rs7844238:82507526:T:C	0.0666	2.829	1	0.5983	0.0493	0	0.3523	rs7844238:82507526:T:C	82507526	T	C	Biallelic_SNP	0.457261	0.534796	0.112392	0.331349	0.0775348	0.149284	0.268171
rs36018718:72251174	ENSG00000148730.6_2	EIF4EBP2	protein_coding	1	0.021	rs36018718:72251174:C:CTT	0.0144	1.704	4	0.3358	0.0997	0	0.5644	rs36018718:72251174:C:CTT	72251174	C	CTT	Biallelic_INDEL	0.457102	0.0279879	0.446686	0.316468	0.485089	0.220859	0.273562
rs149973780:54055562	ENSG00000139626.15_4	ITGB7	protein_coding	1	0.476	rs149973780:54055562:TC:T	0.0463	2.602	4	0.0523	0.1052	0	0.8425	rs149973780:54055562:TC:T	54055562	TC	T	Biallelic_INDEL	0.456971	0.462935	0.0389049	0.00297619	0.00596421	0.099182	0.148762
rs11339099:30694515	ENSG00000169627.7_2	BOLA2B	protein_coding	1	0.697	rs11339099:30694515:CA:C	0.0848	2.765	1	0.5329	0.1617	0	0.3055	rs11339099:30694515:CA:C	30694515	CA	C	Biallelic_INDEL	0.456619	0.748865	0.275216	0.175595	0.292247	0.643149	0.455471
10:135070483	ENSG00000198546.14_4	ZNF511	protein_coding	1	-0.041	10:135070483:INDEL:C	0.0161	1.723	4	0.1945	0.1761	0	0.6294	10:135070483:CAAAAAA:C	135070483	CAAAAAA	C	Biallelic_INDEL	0.456126	0.611195	0.213256	0.047619	0.15507	0.161554	0.263179
rs28842317:39536770	ENSG00000078140.13_3	UBE2K	protein_coding	1	0.218	rs28842317:39536770:C:T	0.0658	2.552	4	0.094	0.1129	0	0.7931	rs28842317:39536770:C:T	39536770	C	T	Biallelic_SNP	0.456058	0.589259	0.244957	0.28869	0.133201	0.368098	0.346246
rs6497430:19952748	ENSG00000167191.11_3	GPRC5B	protein_coding	1	0.028	rs6497430:19952748:C:T	0.0088	1.527	4	0.1283	0.118	0	0.7538	rs6497430:19952748:C:T	19952748	C	T	Biallelic_SNP	0.455792	0.536309	0.177233	0.349206	0.0805169	0.287321	0.308706
rs2158419:73999064	ENSG00000196436.8_2	NPIPB15	protein_coding	1	0.811	rs2158419:73999064:T:A	0.0694	3.123	4	0.0497	0.0156	0	0.9347	rs2158419:73999064:T:A	73999064	T	A	Biallelic_SNP	0.455198	0.7882	0.24928	0.294643	0.333002	0.247444	0.417133
rs917224:73832674	ENSG00000196275.9	GTF2IRD2	protein_coding	1	0.741	rs917224:73832674:C:T	0.2407	3.247	4	0.0353	0.0519	0	0.9128	rs917224:73832674:C:T	73832674	C	T	Biallelic_SNP	0.455038	0.725416	0.394813	0.540675	0.270378	0.473415	0.501797
rs34386858:45893965	ENSG00000112782.16_3	CLIC5	protein_coding	1	0.25	rs34386858:45893965:CAT:C	0.0453	2.403	4	0.142	0.0887	0	0.7693	rs34386858:45893965:CAT:C	45893965	CAT	C	Biallelic_INDEL	0.45473	0.514372	0.0893372	0.118056	0.0596421	0.138037	0.210863
rs523265:99451283	ENSG00000166997.7_3	CNPY4	protein_coding	1	-0.129	rs523265:99451283:T:G	0.0157	1.32	4	0.1654	0.1316	0	0.703	rs523265:99451283:T:G	99451283	T	G	Biallelic_SNP	0.45461	0.919818	0.649856	0.439484	0.465209	0.509202	0.614217
rs10022983:7332714	ENSG00000173011.11_3	TADA2B	protein_coding	1	0.038	rs10022983:7332714:T:C	0.0253	2.125	4	0.1232	0.1344	0	0.7425	rs10022983:7332714:T:C	7332714	T	C	Biallelic_SNP	0.454289	0.949319	0.582133	0.861111	0.49503	0.517382	0.705072
rs11696402:56272769	ENSG00000101146.12_3	RAE1	protein_coding	1	0.588	rs11696402:56272769:C:T	0.1462	3.354	4	0.0512	0.0389	0	0.9099	rs11696402:56272769:C:T	56272769	C	T	Biallelic_SNP	0.454013	0.0181543	0.400576	0.390873	0.472167	0.275051	0.28754
rs34079820:180325007	ENSG00000121454.5_2	LHX4	protein_coding	1	3.061	rs34079820:180325007:AT:A	0.014	4.72	1	0.9815	0.0001	0	0.0185	rs34079820:180325007:AT:A	180325007	AT	A	Biallelic_INDEL	0.45382	0.16944	0.478386	0.556548	0.62326	0.646217	0.474441
rs596342:134469185	ENSG00000145832.14_4	SLC25A48	protein_coding	1	0.576	rs596342:134469185:T:C	0.0625	2.961	4	0.3447	0.0597	0	0.5956	rs596342:134469185:T:C	134469185	T	C	Biallelic_SNP	0.45319	0.804085	0.275216	0.0198413	0.350895	0.198364	0.363618
rs5756224:36898674	ENSG00000100365.14_3	NCF4	protein_coding	1	0.209	rs5756224:36898674:T:C	0.0555	2.556	4	0.2357	0.1089	0	0.6554	rs5756224:36898674:T:C	36898674	T	C	Biallelic_SNP	0.453029	0.103631	0.634006	0.0853175	0.55666	0.239264	0.290935
rs4819386:45604577	ENSG00000280071.3_6	GATD3B	protein_coding	1	0.283	rs4819386:45604577:A:G	0.0612	2.666	4	0.1013	0.0651	0	0.8336	rs4819386:45604577:A:G	45604577	A	G	Biallelic_SNP	0.452509	0.549924	0.217579	0.27877	0.0974155	0.362986	0.321885
rs2549901:81090028	ENSG00000260643.2_6	AC092718.3	protein_coding	1	0.36	rs2549901:81090028:C:T	0.1075	3.112	1	0.5506	0.047	0	0.4024	rs2549901:81090028:C:T	81090028	C	T	Biallelic_SNP	0.452389	0.544629	0.974063	0.985119	0.997018	0.998978	0.872404
rs185791:58644371	ENSG00000142396.10_5	ERVK3-1	protein_coding	1	0.425	rs185791:58644371:G:T	0.0679	2.658	1	0.6744	0.1434	0	0.1822	rs185791:58644371:G:T	58644371	G	T	Biallelic_SNP	0.452343	0.392587	0.711816	0.550595	0.84493	0.731084	0.625599
rs138101783:42400903	ENSG00000086548.8_3	CEACAM6	protein_coding	1	0.786	rs138101783:42400903:C:A	0.0875	3.029	4	0.037	0.0146	0	0.9484	rs138101783:42400903:C:A	42400903	C	A	Biallelic_SNP	0.452149	0.388805	0.778098	0.821429	0.840954	0.743354	0.689896
rs34785081:104504812	ENSG00000135250.16_5	SRPK2	protein_coding	1	1.537	rs34785081:104504812:CA:C	0.2229	4.407	4	0.0071	0.0084	0	0.9845	rs34785081:104504812:CA:C	104504812	CA	C	Biallelic_INDEL	0.451964	0.684569	0.445245	0.553571	0.232604	0.489775	0.496206
rs13148993:39546900	ENSG00000163683.11_6	SMIM14	protein_coding	1	0.316	rs13148993:39546900:C:T	0.0912	2.797	4	0.1401	0.045	0	0.8149	rs13148993:39546900:C:T	39546900	C	T	Biallelic_SNP	0.451894	0.0272315	0.308357	0.361111	0.479125	0.253579	0.268371
rs60943855:125003127	ENSG00000120458.11_3	MSANTD2	protein_coding	1	0.137	rs60943855:125003127:A:G	0.0244	2.056	4	0.1528	0.2171	0	0.6302	rs60943855:125003127:A:G	125003127	A	G	Biallelic_SNP	0.451879	0.523449	0.0619597	0.030754	0.0715706	0.117587	0.190296
rs2140936:75421812	ENSG00000166317.11_2	SYNPO2L	protein_coding	1	0.867	rs2140936:75421812:T:C	0.0724	3.041	4	0.0376	0.0586	0	0.9038	rs2140936:75421812:T:C	75421812	T	C	Biallelic_SNP	0.45185	0.469743	0.242075	0.177579	0.0178926	0.0674847	0.210064
rs2653817:156547846	ENSG00000197980.12_3	LEKR1	protein_coding	1	3.59	rs2653817:156547846:G:A	0.0823	6.03	4	0.0001	0.0022	0	0.9977	rs2653817:156547846:G:A	156547846	G	A	Biallelic_SNP	0.451635	0.355522	0.851585	0.939484	0.807157	0.751534	0.709864
rs5023762:50072054	ENSG00000126457.21_4	PRMT1	protein_coding	1	-0.081	rs5023762:50072054:A:T	0.0165	1.575	4	0.3317	0.1817	0	0.4866	rs5023762:50072054:A:T	50072054	A	T	Biallelic_SNP	0.451626	0.574887	0.221902	0.201389	0.12326	0.238241	0.294329
rs11863550:24895678	ENSG00000103375.10_3	AQP8	protein_coding	1	0.177	rs11863550:24895678:A:G	0.091	2.646	4	0.1551	0.129	0	0.7158	rs11863550:24895678:A:G	24895678	A	G	Biallelic_SNP	0.451569	0.467474	0.0662824	0	0.0159046	0.00306748	0.136382
rs7702471:171575960	ENSG00000214357.8_2	NEURL1B	protein_coding	1	0.812	rs7702471:171575960:G:C	0.1865	3.643	1	0.5807	0.0587	0	0.3606	rs7702471:171575960:G:C	171575960	G	C	Biallelic_SNP	0.451495	0.565809	0.118156	0.21131	0.114314	0.238241	0.277756
rs74174779:35020727	ENSG00000165282.13_4	PIGO	protein_coding	1	0.27	rs74174779:35020727:C:CT	0.319	3.139	4	0.1533	0.0735	0	0.7733	rs74174779:35020727:C:CT	35020727	C	CT	Biallelic_INDEL	0.450655	0.251135	0.662824	0.772817	0.701789	0.541922	0.560503
rs5773505:36090661	ENSG00000126070.19_2	AGO3	protein_coding	1	-0.269	rs5773505:36090661:C:CA	0.0103	1.068	4	0.217	0.1347	0	0.6483	rs5773505:36090661:C:CA	36090661	C	CA	Biallelic_INDEL	0.450414	0.440242	0.868876	0.820437	0.890656	0.788344	0.734625
rs73267154:95755554	ENSG00000175895.3_2	PLEKHF2	protein_coding	1	0.094	rs73267154:95755554:A:G	0.0204	1.956	4	0.3194	0.0838	0	0.5969	rs73267154:95755554:A:G	95755554	A	G	Biallelic_SNP	0.449817	0.621785	0.145533	0.0644841	0.171968	0.0685072	0.245208
rs10102788:96970499	ENSG00000156469.8_4	MTERF3	protein_coding	1	0.149	rs10102788:96970499:C:T	0.034	2.147	4	0.2472	0.0746	0	0.6783	rs10102788:96970499:C:T	96970499	C	T	Biallelic_SNP	0.448982	0.315431	0.799712	0.674603	0.764414	0.784254	0.636581
rs10144582:34896308	ENSG00000165389.6_3	SPTSSA	protein_coding	1	0.106	rs10144582:34896308:T:C	0.0153	1.889	4	0.4156	0.1039	0	0.4804	rs10144582:34896308:T:C	34896308	T	C	Biallelic_SNP	0.448775	0.583964	0.181556	0.263889	0.135189	0.106339	0.280351
rs4648460:3147970	ENSG00000116213.15_2	WRAP73	protein_coding	1	0.136	rs4648460:3147970:T:C	0.0419	2.332	4	0.1527	0.1953	0	0.6519	rs4648460:3147970:T:C	3147970	T	C	Biallelic_SNP	0.448633	0.660363	0.289625	0.357143	0.21173	0.50818	0.428115
rs71889035:40569477	ENSG00000168256.17_3	NKIRAS2	protein_coding	1	0.16	rs71889035:40569477:C:INDEL	0.0181	1.818	4	0.2423	0.1642	0	0.5935	rs71889035:40569477:C:CAAA	40569477	C	CAAA	Biallelic_INDEL	0.448609	0.358548	0.842939	0.781746	0.807157	0.753579	0.678115
rs2314020:15966493	ENSG00000109743.10_3	BST1	protein_coding	1	0.122	rs2314020:15966493:C:T	0.03	2.099	4	0.244	0.1813	0	0.5747	rs2314020:15966493:C:T	15966493	C	T	Biallelic_SNP	0.448208	0.455371	0.884726	1	0.903579	0.927403	0.806709
rs75631552:141060780	ENSG00000114120.12_4	SLC25A36	protein_coding	1	0.018	rs75631552:141060780:T:TA	0.0494	2.225	4	0.2261	0.0827	0	0.6913	rs75631552:141060780:T:TA	141060780	T	TA	Multiallelic_INDEL	0.447879	0.504539	0.216138	0.14881	0.05666	0.0316973	0.210663
rs11015983:129768280	ENSG00000148773.13_3	MKI67	protein_coding	1	-0.121	rs11015983:129768280:G:A	0.0158	1.707	4	0.2608	0.136	0	0.6032	rs11015983:129768280:G:A	129768280	G	A	Biallelic_SNP	0.447543	0.58472	0.14121	0.139881	0.137177	0.133947	0.255791
rs2477743:59411757	ENSG00000172456.17_3	FGGY	protein_coding	1	0.556	rs2477743:59411757:C:A	0.0489	2.832	4	0.186	0.1302	0	0.6838	rs2477743:59411757:C:A	59411757	C	A	Biallelic_SNP	0.447179	0.611195	0.270893	0.0367063	0.164016	0.229039	0.283946
rs71214955:6569893	ENSG00000155189.11_3	AGPAT5	protein_coding	1	0.451	rs71214955:6569893:TTA:T	0.0962	3.243	4	0.1395	0.0788	0	0.7817	rs71214955:6569893:TTA:T	6569893	TTA	T	Biallelic_INDEL	0.44699	0.649773	0.334294	0.37004	0.202783	0.222904	0.376597
rs139514914:67437523	ENSG00000167797.7_2	CDK2AP2	protein_coding	1	2.098	rs139514914:67437523:C:G	0.1862	4.875	4	0.0014	0.0965	0	0.9022	rs139514914:67437523:C:G	67437523	C	G	Biallelic_SNP	0.446381	0.547655	0.9683	0.998016	0.994036	1	0.874601
rs2205783:8000386	ENSG00000125827.8_2	TMX4	protein_coding	1	0.385	rs2205783:8000386:A:G	0.0968	2.903	4	0.0573	0.0407	0	0.9019	rs2205783:8000386:A:G	8000386	A	G	Biallelic_SNP	0.446245	0.908472	0.592219	0.950397	0.462227	0.686094	0.740016
rs2934489:84906909	ENSG00000103196.11_3	CRISPLD2	protein_coding	1	0.449	rs2934489:84906909:G:C	0.0595	3.021	4	0.2005	0.0387	0	0.7608	rs2934489:84906909:G:C	84906909	G	C	Biallelic_SNP	0.445863	0.795764	0.351585	0.644841	0.349901	0.427403	0.542332
rs1998177:35226256	ENSG00000189280.3_2	GJB5	protein_coding	1	0.661	rs1998177:35226256:T:C	0.1053	3.123	4	0.0471	0.2806	0	0.6723	rs1998177:35226256:T:C	35226256	T	C	Biallelic_SNP	0.44548	0.838124	0.420749	0.536706	0.392644	0.431493	0.550719
rs11075636:66511627	ENSG00000168748.13_2	CA7	protein_coding	1	-0.169	rs11075636:66511627:A:G	0.0073	0.958	4	0.2339	0.1115	0	0.6546	rs11075636:66511627:A:G	66511627	A	G	Biallelic_SNP	0.445322	0.620272	0.25072	0.332341	0.17495	0.415133	0.381589
rs375329625:50994677	ENSG00000123268.8_4	ATF1	protein_coding	1	0.355	rs375329625:50994677:INDEL:T	0.1691	3.026	4	0.0938	0.0506	0	0.8556	rs375329625:50994677:TCAC:T	50994677	TCAC	T	Biallelic_INDEL	0.44489	0.624811	0.357349	0.561508	0.17992	0.387526	0.439297
rs250943:234997726	ENSG00000244122.2_3	UGT1A7	protein_coding	1	0.029	rs250943:234997726:A:G	0.0169	1.8	4	0.1915	0.2306	0	0.5779	rs250943:234997726:A:G	234997726	A	G	Biallelic_SNP	0.444851	0.343419	0.802594	0.707341	0.78827	0.890593	0.676518
rs67741241:49889783	ENSG00000126461.14_5	SCAF1	protein_coding	1	-0.075	rs67741241:49889783:CA:C	0.0098	1.364	4	0.1602	0.1515	0	0.6884	rs67741241:49889783:CA:C	49889783	CA	C	Biallelic_INDEL	0.44473	0.717095	0.293948	0.367063	0.272366	0.490798	0.454473
rs61798047:92016934	ENSG00000097046.12_2	CDC7	protein_coding	1	0.478	rs61798047:92016934:C:T	0.0553	2.774	4	0.2825	0.0934	0	0.6241	rs61798047:92016934:C:T	92016934	C	T	Biallelic_SNP	0.444432	0.0794251	0.269452	0.0644841	0.523857	0.290389	0.233227
rs61973461:115000465	ENSG00000130177.15_3	CDC16	protein_coding	1	4.146	rs61973461:115000465:T:C	0.0446	6.106	4	0	0	0	1	rs61973461:115000465:T:C	115000465	T	C	Biallelic_SNP	0.444274	0.702723	0.286744	0.15873	0.258449	0.335378	0.374601
rs59335878:28057335	ENSG00000158195.10_2	WASF2	protein_coding	1	0.86	rs59335878:28057335:G:T	0.0243	2.571	1	0.8943	0.025	0	0.0807	rs59335878:28057335:G:T	28057335	G	T	Biallelic_SNP	0.444242	0.459153	0.0662824	0.266865	0.0149105	0.101227	0.206869
rs1093338:39625489	ENSG00000168026.18_4	TTC21A	protein_coding	1	0.58	rs1093338:39625489:G:C	0.181	3.393	4	0.0495	0.0905	0	0.86	rs1093338:39625489:G:C	39625489	G	C	Biallelic_SNP	0.444155	0.453101	0.0590778	0.0724206	0.00894632	0.0582822	0.155551
rs292823:58535904	ENSG00000171606.17_2	ZNF274	protein_coding	1	-0.127	rs292823:58535904:G:T	0.0069	1.174	4	0.265	0.1098	0	0.6252	rs292823:58535904:G:T	58535904	G	T	Biallelic_SNP	0.443848	0.586989	0.172911	0.0694444	0.143141	0.0828221	0.237819
rs7386:62430335	ENSG00000214753.3_4	HNRNPUL2	protein_coding	1	0.051	rs7386:62430335:G:A	0.0173	1.742	4	0.1877	0.0772	0	0.7351	rs7386:62430335:G:A	62430335	G	A	Biallelic_SNP	0.443791	0.0204236	0.548991	0.24504	0.464215	0.53681	0.328874
rs2316414:82062937	ENSG00000114480.12_3	GBE1	protein_coding	1	0.018	rs2316414:82062937:A:G	0.0079	1.361	1	0.447	0.276	0	0.277	rs2316414:82062937:A:G	82062937	A	G	Biallelic_SNP	0.443523	0.418306	0.853026	0.738095	0.861829	0.793456	0.705272
rs7710540:134340006	ENSG00000069011.15_2	PITX1	protein_coding	1	1.519	rs7710540:134340006:T:C	0.217	4.156	4	0.006	0.0047	0	0.9893	rs7710540:134340006:T:C	134340006	T	C	Biallelic_SNP	0.443117	0.450076	0.0461095	0	0.00695825	0.00102249	0.126797
rs6658199:116174038	ENSG00000173218.14_2	VANGL1	protein_coding	1	2.434	rs6658199:116174038:T:C	0.249	5.414	4	0.0012	0.0006	0	0.9982	rs6658199:116174038:T:C	116174038	T	C	Biallelic_SNP	0.443111	0.429652	0.902017	0.983135	0.872763	0.944785	0.796126
rs79583964:2949153	ENSG00000125835.18_4	SNRPB	protein_coding	1	0.045	rs79583964:2949153:T:G	0.0227	1.975	2	0.224	0.3899	0	0.386	rs79583964:2949153:T:G	2949153	T	G	Biallelic_SNP	0.443059	0.497731	0.253602	0.14881	0.054672	0.093047	0.225639
rs3787077:25195142	ENSG00000101474.11_3	APMAP	protein_coding	1	0.213	rs3787077:25195142:G:A	0.0455	2.414	4	0.2412	0.2124	0	0.5465	rs3787077:25195142:G:A	25195142	G	A	Biallelic_SNP	0.443048	0.583207	0.154179	0.443452	0.140159	0.310838	0.353435
rs78924527:160583062	ENSG00000241399.6_3	CD302	protein_coding	1	0.423	rs78924527:160583062:C:T	0.2534	3.346	4	0.1509	0.0318	0	0.8173	rs78924527:160583062:C:T	160583062	C	T	Biallelic_SNP	0.44303	0.444024	0.0518732	0	0.000994036	0	0.124601
rs2997126:65655310	ENSG00000123213.22_3	NLN	protein_coding	1	0.636	rs2997126:65655310:G:C	0.136	3.307	4	0.0621	0.0174	0	0.9206	rs2997126:65655310:G:C	65655310	G	C	Biallelic_SNP	0.442571	0.260212	0.71902	0.535714	0.702783	0.729039	0.559704
rs74835071:52606791	ENSG00000134717.17_3	BTF3L4	protein_coding	1	0.33	rs74835071:52606791:T:TA	0.0276	2.017	1	0.7557	0.0686	0	0.1757	rs74835071:52606791:T:TA	52606791	T	TA	Multiallelic_INDEL	0.44257	0.105144	0.32853	0.0833333	0.547714	0.415133	0.28115
rs12368618:91356343	ENSG00000139329.4_2	LUM	protein_coding	1	1.158	rs12368618:91356343:C:T	0.0225	2.985	4	0.0865	0.0362	0	0.8773	rs12368618:91356343:C:T	91356343	C	T	Biallelic_SNP	0.442553	0.399395	0.775216	0.808532	0.841948	0.671779	0.675919
rs6952457:127918338	ENSG00000106348.17_5	IMPDH1	protein_coding	1	0.279	rs6952457:127918338:C:T	0.0464	2.401	4	0.0913	0.0411	0	0.8676	rs6952457:127918338:C:T	127918338	C	T	Biallelic_SNP	0.442167	0.546899	0.958213	1	0.989066	0.978528	0.868211
rs72065233:222439317	ENSG00000143498.17_2	TAF1A	protein_coding	1	-0.022	rs72065233:222439317:INDEL:G	0.036	1.997	4	0.2843	0.1151	0	0.6006	rs72065233:222439317:GGTGT:G	222439317	GGTGT	G	Biallelic_INDEL	0.442083	0.636914	0.459654	0.602183	0.194831	0.277096	0.446286
rs58268838:160907904	ENSG00000169255.14_3	B3GALNT1	protein_coding	1	-0.114	rs58268838:160907904:T:C	0.0165	1.53	4	0.1487	0.1707	0	0.6806	rs58268838:160907904:T:C	160907904	T	C	Biallelic_SNP	0.44174	0.492436	0.201729	0.197421	0.0506958	0.251534	0.256989
rs2437956:89716251	ENSG00000131165.14_2	CHMP1A	protein_coding	1	0.387	rs2437956:89716251:T:C	0.0838	2.884	1	0.5891	0.0726	0	0.3383	rs2437956:89716251:T:C	89716251	T	C	Biallelic_SNP	0.44132	0.24357	0.462536	0.0734127	0.684891	0.534765	0.385184
rs11667432:7732752	ENSG00000229833.9_5	PET100	protein_coding	1	0.174	rs11667432:7732752:A:G	0.2043	3.097	1	0.4968	0.1078	0	0.3954	rs11667432:7732752:A:G	7732752	A	G	Biallelic_SNP	0.441218	0.198941	0.56196	0.314484	0.640159	0.50409	0.420727
rs5795425:124494275	ENSG00000154146.12_2	NRGN	protein_coding	1	-0.123	rs5795425:124494275:A:AAG	0.0144	1.585	4	0.226	0.2408	0	0.5331	rs5795425:124494275:A:AAG	124494275	A	AAG	Biallelic_INDEL	0.44075	0.527231	0.10951	0.180556	0.0864811	0.156442	0.238618
rs1584661:200035225	ENSG00000119042.16_2	SATB2	protein_coding	1	0.476	rs1584661:200035225:G:A	0.0256	2.309	4	0.1884	0.0394	0	0.7722	rs1584661:200035225:G:A	200035225	G	A	Biallelic_SNP	0.440364	0.120272	0.487032	0.325397	0.560636	0.462168	0.367612
rs6546418:68786563	ENSG00000204923.3_2	FBXO48	protein_coding	1	0.922	rs6546418:68786563:G:A	0.053	3.161	4	0.0648	0.01	0	0.9252	rs6546418:68786563:G:A	68786563	G	A	Biallelic_SNP	0.44028	0.56354	0.116715	0.0367063	0.12326	0.119632	0.220447
rs35469781:27125657	ENSG00000109107.13_3	ALDOC	protein_coding	1	0.608	rs35469781:27125657:C:CT	0.049	2.44	1	0.7506	0.1514	0	0.098	rs35469781:27125657:C:CT	27125657	C	CT	Biallelic_INDEL	0.440242	0.0597579	0.433718	0.543651	0.5	0.478528	0.379193
rs3830847:539088	ENSG00000127578.6_3	WFIKKN1	protein_coding	1	0.099	rs3830847:539088:T:TAA	0.0294	2.184	4	0.2465	0.1017	0	0.6518	rs3830847:539088:T:TAA	539088	T	TAA	Biallelic_INDEL	0.440219	0.766263	0.317003	0.270833	0.326044	0.218814	0.408946
rs731235:4877031	ENSG00000106993.11_2	CDC37L1	protein_coding	1	0.289	rs731235:4877031:T:C	0.0622	2.761	1	0.5886	0.0873	0	0.3241	rs731235:4877031:T:C	4877031	T	C	Biallelic_SNP	0.440092	0.44705	0.037464	0	0.00695825	0.00613497	0.125799
rs3035840:42553835	ENSG00000214013.9_3	GANC	protein_coding	1	0.769	rs3035840:42553835:C:CTT	0.0245	2.635	1	0.7081	0.0333	0	0.2586	rs3035840:42553835:C:CTT	42553835	C	CTT	Biallelic_INDEL	0.440081	0.467474	0.711816	0.868056	0.907555	0.760736	0.727636
rs28419687:99025510	ENSG00000197343.10_6	ZNF655	protein_coding	1	1.491	rs28419687:99025510:A:T	0.2199	4.129	4	0.0111	0.0032	0	0.9857	rs28419687:99025510:A:T	99025510	A	T	Biallelic_SNP	0.43963	0.55295	0.12536	0.00396825	0.11332	0.0480573	0.196286
rs10460741:45747404	ENSG00000275464.4_6	FP565260.1	protein_coding	1	0.217	rs10460741:45747404:C:T	0.0306	2.274	4	0.0907	0.3865	0	0.5229	rs10460741:45747404:C:T	45747404	C	T	Biallelic_SNP	0.439622	0.17171	0.544669	0.34127	0.611332	0.676892	0.444489
rs2452594:95489082	ENSG00000163104.17_3	SMARCAD1	protein_coding	1	0.227	rs2452594:95489082:A:G	0.1175	2.802	4	0.064	0.0534	0	0.8826	rs2452594:95489082:A:G	95489082	A	G	Biallelic_SNP	0.439513	0.35174	0.799712	0.884921	0.791252	0.887526	0.714058
rs7254622:45595472	ENSG00000142252.10_3	GEMIN7	protein_coding	1	-0.12	rs7254622:45595472:A:G	0.0183	1.645	4	0.3079	0.1201	0	0.572	rs7254622:45595472:A:G	45595472	A	G	Biallelic_SNP	0.438994	0.646747	0.20317	0.12996	0.207753	0.185072	0.302915
rs146266592:176257728	ENSG00000113194.12_3	FAF2	protein_coding	1	0.092	rs146266592:176257728:T:INDEL	0.1544	2.68	4	0.1341	0.1546	0	0.7113	rs146266592:176257728:T:TGTGTGG	176257728	T	TGTGTGG	Biallelic_INDEL	0.438612	0.465961	0.868876	0.887897	0.904573	0.869121	0.773562
7:99541944	ENSG00000106261.16_2	ZKSCAN1	protein_coding	1	0.319	7:99541944:G:GGA	0.0151	1.755	1	0.4001	0.372	0	0.2279	7:99541944:G:GGA	99541944	G	GGA	Biallelic_INDEL	0.438579	0.445537	0.0475504	0.000992063	0.00695825	0.00613497	0.126997
rs4776741:66425000	ENSG00000166938.12_3	DIS3L	protein_coding	1	0.446	rs4776741:66425000:T:A	0.0825	2.851	4	0.2506	0.0347	0	0.7148	rs4776741:66425000:T:A	66425000	T	A	Biallelic_SNP	0.438493	0.215582	0.681556	0.31746	0.654076	0.777096	0.498403
rs11893944:201645836	ENSG00000003400.14_4	CASP10	protein_coding	1	0.375	rs11893944:201645836:G:A	0.068	2.578	4	0.371	0.086	0	0.543	rs11893944:201645836:G:A	201645836	G	A	Biallelic_SNP	0.438452	0.471256	0.206052	0.104167	0.0328032	0.0398773	0.188299
rs1465115:52052214	ENSG00000087303.17_3	NID2	protein_coding	1	0.834	rs1465115:52052214:A:G	0.2501	3.853	4	0.0411	0.0131	0	0.9457	rs1465115:52052214:A:G	52052214	A	G	Biallelic_SNP	0.438433	0.512859	0.880403	0.827381	0.951292	0.884458	0.78774
rs62065357:26804846	ENSG00000109083.13_4	IFT20	protein_coding	1	0.073	rs62065357:26804846:T:C	0.0204	1.533	1	0.4844	0.0779	0	0.4377	rs62065357:26804846:T:C	26804846	T	C	Biallelic_SNP	0.438249	0.0945537	0.259366	0.0684524	0.532803	0.280164	0.236422
rs62065357:26804846	ENSG00000109101.7_2	FOXN1	protein_coding	1	0.331	rs62065357:26804846:T:C	0.0224	1.819	4	0.1163	0.0549	0	0.8288	rs62065357:26804846:T:C	26804846	T	C	Biallelic_SNP	0.438249	0.0945537	0.259366	0.0684524	0.532803	0.280164	0.236422
rs11631833:75588262	ENSG00000169375.15_5	SIN3A	protein_coding	1	-0.062	rs11631833:75588262:G:A	0.016	1.454	4	0.3055	0.0925	0	0.602	rs11631833:75588262:G:A	75588262	G	A	Biallelic_SNP	0.437997	0.0431165	0.449568	0.514881	0.481113	0.505112	0.372604
rs113228901:75557021	ENSG00000065457.10_5	ADAT1	protein_coding	1	4.478	rs113228901:75557021:C:CTT	0.1105	7.04	4	0	0	0	1	rs113228901:75557021:C:CTT	75557021	C	CTT	Biallelic_INDEL	0.437994	0.76702	0.553314	0.941468	0.329026	0.558282	0.64377
rs61833519:236272304	ENSG00000143669.13_3	LYST	protein_coding	1	0.302	rs61833519:236272304:T:C	0.0739	2.794	4	0.1082	0.3061	0	0.5857	rs61833519:236272304:T:C	236272304	T	C	Biallelic_SNP	0.437806	0.65053	0.220461	0.111111	0.212724	0.152352	0.297125
9:102910302	ENSG00000136891.13_2	TEX10	protein_coding	1	0.228	9:102910302:INDEL:C	0.0103	1.6	2	0.1643	0.6498	0	0.1859	9:102910302:CAAAAAA:C	102910302	CAAAAAA	C	Biallelic_INDEL	0.437714	0.609682	0.122478	0.0109127	0.171968	0.0521472	0.22484
rs8032462:42159623	ENSG00000137806.8_3	NDUFAF1	protein_coding	1	0.329	rs8032462:42159623:T:C	0.0423	2.336	4	0.2156	0.1097	0	0.6748	rs8032462:42159623:T:C	42159623	T	C	Biallelic_SNP	0.437404	0.446293	0.867435	0.965278	0.883698	0.824131	0.770767
rs35137829:156946396	ENSG00000105982.16_2	RNF32	protein_coding	1	-0.007	rs35137829:156946396:T:A	0.0141	1.734	4	0.2458	0.1354	0	0.6187	rs35137829:156946396:T:A	156946396	T	A	Biallelic_SNP	0.437132	0.621029	0.180115	0.0625	0.183897	0.122699	0.26238
rs3815168:989179	ENSG00000118046.14_4	STK11	protein_coding	1	0.149	rs3815168:989179:T:C	0.0432	2.411	4	0.1699	0.1575	0	0.6726	rs3815168:989179:T:C	989179	T	C	Biallelic_SNP	0.437079	0.451589	0.646974	0.649802	0.888668	0.757669	0.666134
rs4634086:130513302	ENSG00000034533.11_4	ASTE1	protein_coding	1	-0.11	rs4634086:130513302:T:C	0.022	1.594	4	0.1474	0.2011	0	0.6516	rs4634086:130513302:T:C	130513302	T	C	Biallelic_SNP	0.436911	0.916036	0.518732	0.705357	0.479125	0.48364	0.646366
rs28626568:66567650	ENSG00000166548.15_4	TK2	protein_coding	1	4.043	rs28626568:66567650:T:C	0.1069	6.458	4	0.0004	0	0	0.9996	rs28626568:66567650:T:C	66567650	T	C	Biallelic_SNP	0.436478	0.575643	0.276657	0.313492	0.139165	0.323108	0.344449
rs2839195:47699856	ENSG00000160284.14_2	SPATC1L	protein_coding	1	3.869	rs2839195:47699856:G:A	0.6946	7.332	4	0.0001	0	0	0.9999	rs2839195:47699856:G:A	47699856	G	A	Biallelic_SNP	0.43641	0.553707	0.0965418	0.00595238	0.117296	0.108384	0.205471
rs7114386:134364844	ENSG00000166086.12_3	JAM3	protein_coding	1	0.081	rs7114386:134364844:A:C	0.0214	1.971	4	0.1235	0.2706	0	0.6059	rs7114386:134364844:A:C	134364844	A	C	Biallelic_SNP	0.436258	0.715582	0.231988	0.0843254	0.279324	0.396728	0.371605
rs732588:39248391	ENSG00000100242.15_4	SUN2	protein_coding	1	0.336	rs732588:39248391:G:A	0.0619	2.624	4	0.104	0.0524	0	0.8436	rs732588:39248391:G:A	39248391	G	A	Biallelic_SNP	0.436052	0.459909	0.0763689	0.0853175	0.0238569	0.0511247	0.163938
1:151803135	ENSG00000143436.10_4	MRPL9	protein_coding	1	-0.054	1:151803135:C:INDEL	0.0467	1.982	4	0.3544	0.1337	0	0.5118	1:151803135:C:CACACACACACACAT	151803135	C	CACACACACACACAT	Biallelic_INDEL	0.435911	0.463691	0.903458	0.944444	0.899602	0.855828	0.785543
rs10137238:76261794	ENSG00000119686.9_3	FLVCR2	protein_coding	1	-0.093	rs10137238:76261794:G:T	0.0184	1.601	4	0.3425	0.1512	0	0.5062	rs10137238:76261794:G:T	76261794	G	T	Biallelic_SNP	0.435804	0.546142	0.207493	0.22123	0.110338	0.356851	0.309305
rs3011194:39076694	ENSG00000158315.10_2	RHBDL2	protein_coding	1	-0.054	rs3011194:39076694:A:C	0.0165	1.609	4	0.1926	0.1039	0	0.7036	rs3011194:39076694:A:C	39076694	A	C	Biallelic_SNP	0.435637	0.758699	0.272334	0.195437	0.323062	0.417178	0.423722
16:67803648	ENSG00000103067.13_4	ESRP2	protein_coding	1	0.052	16:67803648:INDEL:C	0.0162	1.582	4	0.1131	0.1333	0	0.7535	16:67803648:CAAAAAAAAAAAA:C	67803648	CAAAAAAAAAAAA	C	Biallelic_INDEL	0.435111	0.532526	0.112392	0.015873	0.0974155	0.154397	0.209065
rs3753519:209875515	ENSG00000196878.14_3	LAMB3	protein_coding	1	-0.095	rs3753519:209875515:T:C	0.0269	1.754	4	0.1886	0.1196	0	0.6918	rs3753519:209875515:T:C	209875515	T	C	Biallelic_SNP	0.435067	0.470499	0.818444	0.621032	0.905567	0.712679	0.683706
rs12328006:239413972	ENSG00000132323.8_2	ILKAP	protein_coding	1	0.12	rs12328006:239413972:G:A	0.0243	2.092	4	0.2879	0.0596	0	0.6525	rs12328006:239413972:G:A	239413972	G	A	Biallelic_SNP	0.435019	0.491679	0.0893372	0.194444	0.05666	0.127812	0.217652
rs11235376:87654424	ENSG00000109861.15_2	CTSC	protein_coding	1	0.52	rs11235376:87654424:A:G	0.0503	2.833	4	0.0467	0.0328	0	0.9205	rs11235376:87654424:A:G	87654424	A	G	Biallelic_SNP	0.434876	0.723147	0.45389	0.508929	0.28827	0.558282	0.523163
rs59575949:4170218	ENSG00000108405.3_2	P2RX1	protein_coding	1	0.392	rs59575949:4170218:G:GT	0.0363	2.568	4	0.0791	0.2635	0	0.6574	rs59575949:4170218:G:GT	4170218	G	GT	Biallelic_INDEL	0.434436	0.341906	0.717579	0.849206	0.776342	0.719836	0.657149
rs3785569:62023724	ENSG00000108588.13_3	CCDC47	protein_coding	1	-0.165	rs3785569:62023724:G:T	0.0165	1.378	4	0.2641	0.1256	0	0.6104	rs3785569:62023724:G:T	62023724	G	T	Biallelic_SNP	0.434198	0.65885	0.184438	0.113095	0.224652	0.130879	0.292931
rs11382943:110745614	ENSG00000203797.9_3	DDO	protein_coding	1	0.879	rs11382943:110745614:C:CG	0.2497	3.711	4	0.3526	0.0242	0	0.6232	rs11382943:110745614:C:CG	110745614	C	CG	Biallelic_INDEL	0.43406	0.925113	0.410663	0.814484	0.491054	0.684049	0.697284
rs6512434:36036972	ENSG00000132792.18_3	CTNNBL1	protein_coding	1	0.648	rs6512434:36036972:A:G	0.057	2.881	4	0.1131	0.0294	0	0.8575	rs6512434:36036972:A:G	36036972	A	G	Biallelic_SNP	0.433933	0.450832	0.0432277	0.0178571	0.0168986	0.0153374	0.134984
rs58677083:38118737	ENSG00000100116.16_4	GCAT	protein_coding	1	0.677	rs58677083:38118737:A:G	0.0552	2.869	1	0.6934	0.0612	0	0.2455	rs58677083:38118737:A:G	38118737	A	G	Biallelic_SNP	0.433807	0.476551	0.0576369	0.000992063	0.0427435	0.112474	0.164537
rs12006404:99649305	ENSG00000196597.11_2	ZNF782	protein_coding	1	0.04	rs12006404:99649305:C:T	0.0239	1.85	4	0.0823	0.2738	0	0.6439	rs12006404:99649305:C:T	99649305	C	T	Biallelic_SNP	0.433696	0.451589	0.0331412	0.111111	0.0178926	0.0940695	0.168131
rs1438912:55872574	ENSG00000261652.2_2	C15orf65	protein_coding	1	0.285	rs1438912:55872574:G:T	0.07	2.705	4	0.1276	0.2798	0	0.5926	rs1438912:55872574:G:T	55872574	G	T	Biallelic_SNP	0.433657	0.516641	0.818444	0.390873	0.950298	0.737219	0.663339
rs9673458:5168173	ENSG00000118894.14_3	EEF2KMT	protein_coding	1	-0.042	rs9673458:5168173:C:G	0.0169	1.853	4	0.2722	0.0974	0	0.6304	rs9673458:5168173:C:G	5168173	C	G	Biallelic_SNP	0.433633	0.0355522	0.345821	0.262897	0.469185	0.40593	0.283746
rs375526448:19312312	ENSG00000167088.10_3	SNRPD1	protein_coding	1	0.315	rs375526448:19312312:TAC:T	0.0173	1.845	1	0.6857	0.057	0	0.2573	rs375526448:19312312:TAC:T	19312312	TAC	T	Biallelic_INDEL	0.433437	0.623298	0.370317	0.411706	0.189861	0.424335	0.419728
rs239517:80653650	ENSG00000083123.14_2	BCKDHB	protein_coding	1	0.766	rs239517:80653650:A:G	0.0375	3.029	1	0.811	0.0742	0	0.1148	rs239517:80653650:A:G	80653650	A	G	Biallelic_SNP	0.433385	0.550681	0.216138	0.228175	0.117296	0.413088	0.325479
rs11401860:99293859	ENSG00000197037.10_3	ZSCAN25	protein_coding	1	-0.027	rs11401860:99293859:C:CT	0.0289	1.722	4	0.1449	0.1148	0	0.7403	rs11401860:99293859:C:CT	99293859	C	CT	Biallelic_INDEL	0.433102	0.29652	0.615274	0.576389	0.729622	0.502045	0.524161
rs11427871:168262815	ENSG00000113643.8_2	RARS	protein_coding	1	-0.001	rs11427871:168262815:C:CA	0.0147	1.678	4	0.1278	0.1041	0	0.7681	rs11427871:168262815:C:CA	168262815	C	CA	Biallelic_INDEL	0.433063	0.73525	0.324207	0.260913	0.302187	0.402863	0.430911
rs274289:25252205	ENSG00000099256.18_2	PRTFDC1	protein_coding	1	-0.153	rs274289:25252205:G:T	0.0178	1.652	4	0.2424	0.1532	0	0.6044	rs274289:25252205:G:T	25252205	G	T	Biallelic_SNP	0.43247	0.832073	0.580692	0.481151	0.399602	0.44274	0.563698
rs3766183:1288471	ENSG00000162576.16_2	MXRA8	protein_coding	1	0.854	rs3766183:1288471:C:T	0.1539	3.605	4	0.0318	0.0478	0	0.9205	rs3766183:1288471:C:T	1288471	C	T	Biallelic_SNP	0.432061	0.48941	0.876081	0.833333	0.921471	0.834356	0.766374
rs7795944:149571466	ENSG00000171130.18_4	ATP6V0E2	protein_coding	1	1.537	rs7795944:149571466:A:G	0.6341	4.903	4	0.004	0.0028	0	0.9932	rs7795944:149571466:A:G	149571466	A	G	Biallelic_SNP	0.431451	0.46823	0.0518732	0.0525794	0.0367793	0.0306748	0.154752
rs71334029:45441920	ENSG00000234289.5_2	H2BFS	protein_coding	1	0.182	rs71334029:45441920:A:INDEL	0.0751	2.569	4	0.1686	0.0793	0	0.7522	rs71334029:45441920:A:ATTTC	45441920	A	ATTTC	Biallelic_INDEL	0.431187	0.605144	0.229107	0.19246	0.173956	0.305726	0.32488
rs71334029:45441920	ENSG00000274559.3_5	H2BFS	protein_coding	1	0.182	rs71334029:45441920:A:INDEL	0.0751	2.569	4	0.1686	0.0793	0	0.7522	rs71334029:45441920:A:ATTTC	45441920	A	ATTTC	Biallelic_INDEL	0.431187	0.605144	0.229107	0.19246	0.173956	0.305726	0.32488
rs71334029:45441920	ENSG00000160209.18_2	PDXK	protein_coding	1	-0.079	rs71334029:45441920:A:INDEL	0.0117	1.526	4	0.1505	0.1827	0	0.6668	rs71334029:45441920:A:ATTTC	45441920	A	ATTTC	Biallelic_INDEL	0.431187	0.605144	0.229107	0.19246	0.173956	0.305726	0.32488
rs7685207:82222114	ENSG00000138669.9_2	PRKG2	protein_coding	1	0.919	rs7685207:82222114:C:A	0.076	3.293	4	0.3187	0.0225	0	0.6588	rs7685207:82222114:C:A	82222114	C	A	Multiallelic_SNP	0.430927	0.431921	0.0360231	0	0.000994036	0.0173824	0.122604
2:238474292	ENSG00000115648.13_3	MLPH	protein_coding	1	-0.019	2:238474292:INDEL:A	0.0126	1.706	4	0.2428	0.2153	0	0.5419	2:238474292:ACACACT:A	238474292	ACACACT	A	Biallelic_INDEL	0.430733	0.435703	0.0288184	0.0248016	0.00497018	0.0204499	0.128994
rs71937540:74911215	ENSG00000115307.16_2	AUP1	protein_coding	1	0.988	rs71937540:74911215:CT:C	0.0975	3.374	4	0.0175	0.0192	0	0.9634	rs71937540:74911215:CT:C	74911215	CT	C	Biallelic_INDEL	0.43059	0.667171	0.402017	0.75496	0.236581	0.403885	0.510184
rs28404413:56514124	ENSG00000151575.14_4	TEX9	protein_coding	1	0.343	rs28404413:56514124:T:C	0.0366	2.493	4	0.3448	0.0945	0	0.5607	rs28404413:56514124:T:C	56514124	T	C	Biallelic_SNP	0.429696	0.432678	0.0273775	0.0416667	0.00298211	0.0163599	0.130192
rs2570972:110052139	ENSG00000181754.6_2	AMIGO1	protein_coding	1	4.243	rs2570972:110052139:A:G	0.0929	6.648	4	0	0	0	1	rs2570972:110052139:A:G	110052139	A	G	Biallelic_SNP	0.429672	0.913767	0.394813	0.380952	0.484095	0.560327	0.579273
rs1131017:56435929	ENSG00000197728.11_5	RPS26	protein_coding	1	1.828	rs1131017:56435929:C:G	0.3076	4.666	4	0.0032	0.0029	0	0.9939	rs1131017:56435929:C:G	56435929	C	G	Biallelic_SNP	0.429575	0.161876	0.690202	0.789683	0.591451	0.715746	0.555911
rs71362839:30744592	ENSG00000108666.9_5	C17orf75	protein_coding	1	-0.17	rs71362839:30744592:CT:C	0.0099	1.178	4	0.2229	0.1474	0	0.6297	rs71362839:30744592:CT:C	30744592	CT	C	Biallelic_INDEL	0.429136	0.618003	0.26513	0.188492	0.188867	0.279141	0.330272
rs9535914:52791751	ENSG00000136098.16_3	NEK3	protein_coding	1	0	rs9535914:52791751:C:T	0.0124	1.254	4	0.2721	0.0706	0	0.6573	rs9535914:52791751:C:T	52791751	C	T	Biallelic_SNP	0.429115	0.211044	0.489914	0.644841	0.640159	0.457055	0.471246
rs8058187:67693437	ENSG00000102878.16_3	HSF4	protein_coding	1	1.234	rs8058187:67693437:T:C	0.2162	3.792	4	0.0127	0.1015	0	0.8858	rs8058187:67693437:T:C	67693437	T	C	Biallelic_SNP	0.428702	0.432678	0.0345821	0.000992063	0.00397614	0.107362	0.140974
rs2662909:224990685	ENSG00000143771.11_3	CNIH4	protein_coding	1	1.108	rs2662909:224990685:C:T	0.1665	3.806	1	0.7952	0.025	0	0.1798	rs2662909:224990685:C:T	224990685	C	T	Biallelic_SNP	0.428147	0.347201	0.684438	0.677579	0.775348	0.547035	0.585463
rs11169150:50166746	ENSG00000167588.12_4	GPD1	protein_coding	1	-0.167	rs11169150:50166746:A:C	0.0085	1.121	4	0.347	0.1905	0	0.4626	rs11169150:50166746:A:C	50166746	A	C	Biallelic_SNP	0.427954	0.501513	0.413545	0.573413	0.0735586	0.280164	0.374601
rs4907009:85347949	ENSG00000203943.8_4	SAMD13	protein_coding	1	0.166	rs4907009:85347949:C:G	0.0609	2.387	4	0.1595	0.0823	0	0.7583	rs4907009:85347949:C:G	85347949	C	G	Biallelic_SNP	0.427592	0.12708	0.364553	0.606151	0.554672	0.560327	0.426917
rs8074567:66309359	ENSG00000182481.8_3	KPNA2	protein_coding	1	0.15	rs8074567:66309359:G:A	0.0436	2.31	4	0.1178	0.1015	0	0.7806	rs8074567:66309359:G:A	66309359	G	A	Biallelic_SNP	0.42747	0.433434	0.0518732	0.000992063	0.00596421	0	0.123003
rs10888591:249127571	ENSG00000185220.11_3	PGBD2	protein_coding	1	0.118	rs10888591:249127571:T:C	0.0317	1.838	4	0.0983	0.4489	0	0.4528	rs10888591:249127571:T:C	249127571	T	C	Biallelic_SNP	0.427308	0.680787	0.350144	0.472222	0.253479	0.485685	0.46905
rs56308004:63669164	ENSG00000173486.12_2	FKBP2	protein_coding	1	0.149	rs56308004:63669164:C:CTG	0.0272	1.96	4	0.1425	0.1831	0	0.6744	rs56308004:63669164:C:CTG	63669164	C	CTG	Biallelic_INDEL	0.42729	0.541604	0.12536	0.0218254	0.114314	0.235174	0.233626
rs5747904:18875491	ENSG00000242259.8_5	C22orf39	protein_coding	1	0.062	rs5747904:18875491:A:G	0.0094	1.624	4	0.3284	0.2441	0	0.4275	rs5747904:18875491:A:G	18875491	A	G	Biallelic_SNP	0.427064	0.801815	0.48415	0.990079	0.374751	0.751534	0.70008
rs7105848:396546	ENSG00000185507.20_3	IRF7	protein_coding	1	-0.023	rs7105848:396546:G:A	0.0285	2.024	4	0.1736	0.0834	0	0.743	rs7105848:396546:G:A	396546	G	A	Biallelic_SNP	0.426843	0.596823	0.26513	0.565476	0.16998	0.412065	0.422724
rs140248353:89672763	ENSG00000177432.7_4	NAP1L5	protein_coding	1	0.714	rs140248353:89672763:TAA:TA	0.0992	3.132	4	0.2147	0.0314	0	0.754	rs140248353:89672763:TAA:T	89672763	TAA	T	Multiallelic_INDEL	0.42675	0.288956	0.62536	0.455357	0.715706	0.42229	0.480831
rs62317870:129733125	ENSG00000151470.12_2	C4orf33	protein_coding	1	0.579	rs62317870:129733125:C:T	0.1802	3.298	4	0.0429	0.1365	0	0.8206	rs62317870:129733125:C:T	129733125	C	T	Biallelic_SNP	0.42642	0.329047	0.708934	0.698413	0.755467	0.847648	0.642971
rs4312365:66278413	ENSG00000196704.11_5	AMZ2	protein_coding	1	1.113	rs4312365:66278413:C:T	0.0963	3.623	4	0.0127	0.012	0	0.9753	rs4312365:66278413:C:T	66278413	C	T	Biallelic_SNP	0.426283	0.782148	0.495677	0.364087	0.355865	0.441718	0.50619
rs36021956:6469281	ENSG00000256806.5_3	C17orf100	protein_coding	1	1.559	rs36021956:6469281:T:TA	0.3257	4.688	4	0.0154	0.004	0	0.9806	rs36021956:6469281:T:TA	6469281	T	TA	Biallelic_INDEL	0.425805	0.593797	0.28098	0.352183	0.167992	0.261759	0.351438
rs17104114:67667510	ENSG00000100564.8_3	PIGH	protein_coding	1	0.238	rs17104114:67667510:T:C	0.0133	1.79	4	0.4571	0.0584	0	0.4846	rs17104114:67667510:T:C	67667510	T	C	Biallelic_SNP	0.425777	0.540091	0.285303	0.454365	0.114314	0.331288	0.361222
rs74667921:46352176	ENSG00000121653.11_3	MAPK8IP1	protein_coding	1	0.541	rs74667921:46352176:G:T	0.0204	2.204	4	0.0629	0.2462	0	0.6909	rs74667921:46352176:G:T	46352176	G	T	Biallelic_SNP	0.425676	0.429652	0.0302594	0.00198413	0.00397614	0.00613497	0.120008
rs200287121:28369841	ENSG00000180198.16_4	RCC1	protein_coding	1	-0.175	rs200287121:28369841:INDEL:G	0.0187	1.478	4	0.2235	0.2319	0	0.5446	rs200287121:28369841:GAAA:G	28369841	GAAA	G	Biallelic_INDEL	0.424482	0.553707	0.182997	0.5	0.129225	0.247444	0.346446
rs11667604:449175	ENSG00000172270.19_4	BSG	protein_coding	1	-0.052	rs11667604:449175:T:A	0.0482	2.301	4	0.1998	0.1175	0	0.6827	rs11667604:449175:T:A	449175	T	A	Biallelic_SNP	0.42428	0.832829	0.410663	0.58631	0.408549	0.709611	0.615415
rs9999829:99650769	ENSG00000172955.17_4	ADH6	protein_coding	1	0.898	rs9999829:99650769:A:C	0.0652	3.26	4	0.042	0.017	0	0.941	rs9999829:99650769:A:C	99650769	A	C	Biallelic_SNP	0.424253	0.624054	0.353026	0.0873016	0.199801	0.40184	0.34984
rs28364760:29962667	ENSG00000180354.15_4	MTURN	protein_coding	1	0.134	rs28364760:29962667:CTG:C	0.0359	2.137	4	0.1104	0.0935	0	0.7961	rs28364760:29962667:CTG:C	29962667	CTG	C	Biallelic_INDEL	0.4241	0.0590015	0.5317	0.792659	0.483101	0.672802	0.477236
rs6458360:43920892	ENSG00000112759.17_3	SLC29A1	protein_coding	1	0.346	rs6458360:43920892:C:T	0.0408	2.469	4	0.1047	0.1033	0	0.7919	rs6458360:43920892:C:T	43920892	C	T	Biallelic_SNP	0.424002	0.520424	0.0821326	0.123016	0.0964215	0.101227	0.21266
rs112510457:415648	ENSG00000086504.16_3	MRPL28	protein_coding	1	2.19	rs112510457:415648:T:C	0.1377	4.846	4	0.0026	0.0017	0	0.9957	rs112510457:415648:T:C	415648	T	C	Biallelic_SNP	0.423784	0.505295	0.121037	0.00496032	0.0815109	0.0633947	0.179912
rs34784660:208671802	ENSG00000144401.14_2	METTL21A	protein_coding	1	0.064	rs34784660:208671802:C:CT	0.0446	2.164	4	0.1945	0.0929	0	0.7126	rs34784660:208671802:C:CT	208671802	C	CT	Biallelic_INDEL	0.42336	0.265507	0.589337	0.558532	0.688867	0.543967	0.508786
rs1564648:133409584	ENSG00000198393.7_2	ZNF26	protein_coding	1	-0.181	rs1564648:133409584:G:A	0.007	1.052	4	0.1812	0.2269	0	0.592	rs1564648:133409584:G:A	133409584	G	A	Biallelic_SNP	0.42328	0.0468986	0.409222	0.252976	0.470179	0.303681	0.273762
rs1220803:132204595	ENSG00000136878.12_3	USP20	protein_coding	1	0.243	rs1220803:132204595:T:G	0.0251	2.189	4	0.0893	0.1133	0	0.7974	rs1220803:132204595:T:G	132204595	T	G	Biallelic_SNP	0.423231	0.570348	0.247839	0.490079	0.147117	0.212679	0.354633
rs706206:134146046	ENSG00000085662.13_2	AKR1B1	protein_coding	1	0.063	rs706206:134146046:C:T	0.0095	1.598	4	0.2328	0.0848	0	0.6825	rs706206:134146046:C:T	134146046	C	T	Biallelic_SNP	0.422892	0.460666	0.0691643	0.22123	0.0377734	0.0705521	0.197085
rs12730186:153623136	ENSG00000189171.14_3	S100A13	protein_coding	1	2.506	rs12730186:153623136:G:C	0.3642	5.454	4	0.0004	0.0003	0	0.9993	rs12730186:153623136:G:C	153623136	G	C	Biallelic_SNP	0.422679	0.0196672	0.587896	0.68254	0.442346	0.461145	0.402955
rs112197358:24126288	ENSG00000100908.13_2	EMC9	protein_coding	1	-0.04	rs112197358:24126288:CG:C	0.0132	1.645	4	0.1772	0.2105	0	0.6123	rs112197358:24126288:CG:C	24126288	CG	C	Biallelic_INDEL	0.422361	0.300303	0.576369	0.399802	0.722664	0.700409	0.521565
rs71003673:134522203	ENSG00000028839.9_3	TBPL1	protein_coding	1	0.046	rs71003673:134522203:C:CT	0.0225	1.905	4	0.1455	0.1694	0	0.6851	rs71003673:134522203:C:CT	134522203	C	CT	Biallelic_INDEL	0.421948	0.156581	0.383285	0.189484	0.578529	0.411043	0.329073
rs11128141:69779740	ENSG00000187098.15_4	MITF	protein_coding	1	1.297	rs11128141:69779740:C:A	0.0941	3.851	4	0.0092	0.0069	0	0.9839	rs11128141:69779740:C:A	69779740	C	A	Biallelic_SNP	0.421573	0.0446293	0.272334	0.0575397	0.466203	0.161554	0.186302
rs140384038:76108004	ENSG00000146701.11_2	MDH2	protein_coding	1	0.337	rs140384038:76108004:G:A	0.0637	2.646	4	0.2103	0.2232	0	0.5665	rs140384038:76108004:G:A	76108004	G	A	Biallelic_SNP	0.421382	0.350983	0.706052	0.65873	0.772366	0.777096	0.629992
rs373768105:91757478	ENSG00000135341.17_2	MAP3K7	protein_coding	1	0.346	rs373768105:91757478:C:A	0.0417	2.445	4	0.1868	0.0528	0	0.7604	rs373768105:91757478:C:A	91757478	C	A	Biallelic_SNP	0.420778	0.486384	0.118156	0.324405	0.0656064	0.156442	0.253794
rs58678024:63660501	ENSG00000149782.11_2	PLCB3	protein_coding	1	-0.089	rs58678024:63660501:C:G	0.0104	1.308	2	0.1484	0.4281	0	0.4235	rs58678024:63660501:C:G	63660501	C	G	Biallelic_SNP	0.420618	0.423601	0.0302594	0.0376984	0.00298211	0.00715746	0.125599
rs138718476:33801138	ENSG00000110429.13_2	FBXO3	protein_coding	1	0.51	rs138718476:33801138:T:INDEL	0.1304	3.061	4	0.0732	0.0272	0	0.8996	rs138718476:33801138:T:TTTTTG	33801138	T	TTTTTG	Biallelic_INDEL	0.420143	0.0748865	0.412104	0.440476	0.49503	0.555215	0.373403
rs7644952:69181064	ENSG00000163380.15_2	LMOD3	protein_coding	1	0.282	rs7644952:69181064:C:G	0.1051	2.857	4	0.1052	0.079	0	0.8158	rs7644952:69181064:C:G	69181064	C	G	Biallelic_SNP	0.419972	0.602874	0.201729	0.240079	0.182903	0.161554	0.303714
rs7252729:3182501	ENSG00000141873.10_4	SLC39A3	protein_coding	1	-0.015	rs7252729:3182501:T:C	0.046	2.346	4	0.22	0.3144	0	0.4657	rs7252729:3182501:T:C	3182501	T	C	Biallelic_SNP	0.419906	0.92587	0.646974	0.959325	0.505964	0.716769	0.76877
rs60408075:75142966	ENSG00000178809.7	TRIM73	protein_coding	1	0.105	rs60408075:75142966:AT:A	0.0237	1.736	4	0.2014	0.1959	0	0.6026	rs60408075:75142966:AT:A	75142966	AT	A	Biallelic_INDEL	0.419709	0.739788	0.276657	0.242063	0.32008	0.406953	0.426118
rs11646981:81920129	ENSG00000153815.16_4	CMIP	protein_coding	1	-0.064	rs11646981:81920129:G:A	0.0515	2.483	4	0.3987	0.1783	0	0.423	rs11646981:81920129:G:A	81920129	G	A	Biallelic_SNP	0.419694	0.209531	0.710375	0.693452	0.629225	0.704499	0.557308
rs2600537:129370939	ENSG00000136720.6_2	HS6ST1	protein_coding	1	1.44	rs2600537:129370939:G:A	0.1104	4.078	4	0.086	0.004	0	0.91	rs2600537:129370939:G:A	129370939	G	A	Biallelic_SNP	0.419503	0.484115	0.112392	0.0605159	0.0646123	0.108384	0.189696
rs2973956:119209148	ENSG00000133835.15_4	HSD17B4	protein_coding	1	-0.162	rs2973956:119209148:A:G	0.0608	2.18	4	0.198	0.1127	0	0.6893	rs2973956:119209148:A:G	119209148	A	G	Biallelic_SNP	0.419498	0.449319	0.0288184	0.286706	0.0298211	0.0286299	0.191893
rs10066469:34500013	ENSG00000273294.1_3	C1QTNF3-AMACR	protein_coding	1	-0.214	rs10066469:34500013:T:A	0.0051	1.14	4	0.2511	0.1418	0	0.6072	rs10066469:34500013:T:A	34500013	T	A	Biallelic_SNP	0.419319	0.0975794	0.308357	0.37996	0.516899	0.546012	0.355431
rs12553490:112534012	ENSG00000070159.13_2	PTPN3	protein_coding	1	0.307	rs12553490:112534012:G:A	0.124	2.901	4	0.1277	0.0445	0	0.8278	rs12553490:112534012:G:A	112534012	G	A	Biallelic_SNP	0.419265	0.484871	0.221902	0.030754	0.0656064	0.158487	0.209065
rs57128969:70324409	ENSG00000059728.10_3	MXD1	protein_coding	1	0.431	rs57128969:70324409:C:A	0.048	2.569	4	0.078	0.0265	0	0.8955	rs57128969:70324409:C:A	70324409	C	A	Biallelic_SNP	0.419115	0.491679	0.318444	0.280754	0.0725646	0.303681	0.304313
rs142206629:26719655	ENSG00000142751.14_2	GPN2	protein_coding	1	0.214	rs142206629:26719655:INDEL:TAC	0.025	1.856	4	0.1705	0.1545	0	0.675	rs142206629:26719655:TACAC:TAC	26719655	TACAC	TAC	Multiallelic_INDEL	0.418776	0.118003	0.459654	0.157738	0.536779	0.456033	0.323482
rs279560:9891914	ENSG00000272410.5_6	AC022384.1	protein_coding	1	0.087	rs279560:9891914:G:A	0.0411	2.25	4	0.2091	0.2088	0	0.5822	rs279560:9891914:G:A	9891914	G	A	Biallelic_SNP	0.418236	0.551437	0.164265	0.0843254	0.133201	0.0715746	0.226038
rs141338995:37816473	ENSG00000163874.10_3	ZC3H12A	protein_coding	1	0.16	rs141338995:37816473:CT:C	0.0228	1.955	1	0.5881	0.1143	0	0.2976	rs141338995:37816473:CT:C	37816473	CT	C	Biallelic_INDEL	0.418	0.102874	0.530259	0.33631	0.520875	0.547035	0.379792
rs57074396:45189424	ENSG00000138606.19_4	SHF	protein_coding	1	0.164	rs57074396:45189424:INDEL:C	0.0118	1.74	4	0.1798	0.0675	0	0.7527	rs57074396:45189424:CAAAAAAAAAAA:C	45189424	CAAAAAAAAAAA	C	Biallelic_INDEL	0.41765	0.527988	0.350144	0.401786	0.110338	0.255624	0.340855
rs1219193:12264349	ENSG00000234719.8_6	NPIPB2	protein_coding	1	-0.122	rs1219193:12264349:T:A	0.0141	1.652	4	0.2652	0.1706	0	0.5642	rs1219193:12264349:T:A	12264349	T	A	Biallelic_SNP	0.417549	0.417549	0.0273775	0	0	0	0.114018
rs12650444:83403217	ENSG00000189308.10_2	LIN54	protein_coding	1	-0.03	rs12650444:83403217:T:C	0.0047	1.217	4	0.3531	0.1013	0	0.5457	rs12650444:83403217:T:C	83403217	T	C	Biallelic_SNP	0.417466	0.946293	0.737752	0.551587	0.528827	0.644172	0.695088
rs1684600:4594671	ENSG00000089486.16_3	CDIP1	protein_coding	1	2.093	rs1684600:4594671:C:T	0.0515	4.363	4	0.0071	0.0008	0	0.9921	rs1684600:4594671:C:T	4594671	C	T	Biallelic_SNP	0.417289	0.744327	0.410663	0.3125	0.327038	0.48364	0.476438
rs1075645:144350854	ENSG00000184428.12_2	TOP1MT	protein_coding	1	2.216	rs1075645:144350854:A:G	0.0305	4.365	4	0.0029	0.0008	0	0.9963	rs1075645:144350854:A:G	144350854	A	G	Biallelic_SNP	0.417161	0.0748865	0.667147	0.675595	0.492048	0.657464	0.475439
rs5890249:25481540	ENSG00000104756.15_2	KCTD9	protein_coding	1	0.361	rs5890249:25481540:C:CA	0.0784	2.815	4	0.1027	0.0614	0	0.836	rs5890249:25481540:C:CA	25481540	C	CA	Biallelic_INDEL	0.416937	0.530257	0.136888	0.305556	0.11332	0.210634	0.284345
rs2189614:43295840	ENSG00000124469.11_3	CEACAM8	protein_coding	1	0.208	rs2189614:43295840:G:C	0.0066	1.483	4	0.1413	0.0679	0	0.7908	rs2189614:43295840:G:C	43295840	G	C	Biallelic_SNP	0.416924	0.42587	0.037464	0.00496032	0.00894632	0.00715746	0.121805
rs11645016:75311828	ENSG00000034713.7_2	GABARAPL2	protein_coding	1	-0.022	rs11645016:75311828:C:T	0.008	1.394	4	0.1525	0.1037	0	0.7438	rs11645016:75311828:C:T	75311828	C	T	Biallelic_SNP	0.41628	0.204992	0.619597	0.506944	0.621272	0.473415	0.459265
rs385121:69609924	ENSG00000109181.11_2	UGT2B10	protein_coding	1	1.034	rs385121:69609924:T:A	0.007	2.558	4	0.0182	0.01	0	0.9718	rs385121:69609924:T:A	69609924	T	A	Biallelic_SNP	0.41583	0.660363	0.521614	0.244048	0.244533	0.150307	0.374201
rs1990010:30844750	ENSG00000180233.10_3	ZNRF2	protein_coding	1	0.489	rs1990010:30844750:A:C	0.1165	3	4	0.0715	0.2494	0	0.6792	rs1990010:30844750:A:C	30844750	A	C	Biallelic_SNP	0.415809	0.831316	0.436599	0.367063	0.415507	0.54908	0.544529
rs6531669:38834951	ENSG00000174130.12_3	TLR6	protein_coding	1	1.713	rs6531669:38834951:T:G	0.2206	4.649	4	0.005	0.0049	0	0.9901	rs6531669:38834951:T:G	38834951	T	G	Biallelic_SNP	0.415403	0.699697	0.299712	0.394841	0.284294	0.376278	0.436302
rs7536934:207261887	ENSG00000162896.5_2	PIGR	protein_coding	1	0.876	rs7536934:207261887:A:G	0.2239	3.625	1	0.58	0.0655	0	0.3545	rs7536934:207261887:A:G	207261887	A	G	Biallelic_SNP	0.415217	0.428139	0.0951009	0.0912698	0.0129225	0.0664622	0.160144
rs57683285:9289421	ENSG00000154914.16_4	USP43	protein_coding	1	0.178	rs57683285:9289421:INDEL:C	0.0405	2.46	4	0.1506	0.0591	0	0.7903	rs57683285:9289421:CAAAA:C	9289421	CAAAA	C	Biallelic_INDEL	0.415181	0.649773	0.191643	0.200397	0.234592	0.186094	0.321885
rs1735405:146070554	ENSG00000160959.7_5	LRRC14	protein_coding	1	-0.199	rs1735405:146070554:C:T	0.0065	0.903	4	0.2992	0.1428	0	0.5581	rs1735405:146070554:C:T	146070554	C	T	Biallelic_SNP	0.41471	0.686082	0.367435	0.584325	0.271372	0.50818	0.503395
rs57668900:28229205	ENSG00000163512.13_2	AZI2	protein_coding	1	-0.151	rs57668900:28229205:TAA:T	0.0078	1.228	4	0.1809	0.1733	0	0.6458	rs57668900:28229205:TAA:T	28229205	TAA	T	Biallelic_INDEL	0.414424	0.649017	0.370317	0.657738	0.234592	0.406953	0.481629
rs10718683:112534236	ENSG00000047188.15_2	YTHDC2	protein_coding	1	4.429	rs10718683:112534236:TA:T	0.036	6.626	4	0.0003	0	0	0.9997	rs10718683:112534236:TA:T	112534236	TA	T	Biallelic_INDEL	0.414272	0.810893	0.551873	0.34127	0.39662	0.387526	0.514577
rs62345188:273143	ENSG00000164366.3_3	CCDC127	protein_coding	1	0.365	rs62345188:273143:A:G	0.0179	2.149	4	0.0641	0.0396	0	0.8962	rs62345188:273143:A:G	273143	A	G	Biallelic_SNP	0.41396	0.565053	0.273775	0.0595238	0.151093	0.0899796	0.247005
rs12526556:89693009	ENSG00000025039.14_2	RRAGD	protein_coding	1	-0.163	rs12526556:89693009:A:G	0.0142	1.443	4	0.1804	0.1315	0	0.6882	rs12526556:89693009:A:G	89693009	A	G	Biallelic_SNP	0.413083	0.0302572	0.485591	0.622024	0.44334	0.334356	0.354832
rs11388504:50090825	ENSG00000165516.10_2	KLHDC2	protein_coding	1	-0.02	rs11388504:50090825:A:AC	0.0159	1.659	4	0.3481	0.2265	0	0.4254	rs11388504:50090825:A:AC	50090825	A	AC	Biallelic_INDEL	0.412523	0.344932	0.638329	0.173611	0.757455	0.519427	0.468051
rs7109920:63175800	ENSG00000188070.9_3	C11orf95	protein_coding	1	-0.016	rs7109920:63175800:A:G	0.0173	1.598	4	0.1206	0.1346	0	0.7447	rs7109920:63175800:A:G	63175800	A	G	Biallelic_SNP	0.412358	0.712557	0.544669	0.84127	0.300199	0.526585	0.596046
rs11277732:134490406	ENSG00000154928.17_4	EPHB1	protein_coding	1	0.306	rs11277732:134490406:INDEL:G	0.0229	2.329	4	0.111	0.1759	0	0.7131	rs11277732:134490406:GCTGTTT:G	134490406	GCTGTTT	G	Biallelic_INDEL	0.411782	0.396369	0.736311	0.871032	0.808151	0.550102	0.651757
rs148089116:2418052	ENSG00000106003.12_3	LFNG	protein_coding	1	1.003	rs148089116:2418052:T:A	0.0924	3.609	4	0.032	0.013	0	0.955	rs148089116:2418052:T:A	2418052	T	A	Biallelic_SNP	0.411598	0.521936	0.135447	0.0545635	0.110338	0.0807771	0.205471
rs660938:39265165	ENSG00000153071.14_4	DAB2	protein_coding	1	0.751	rs660938:39265165:C:G	0.1225	3.345	4	0.0326	0.0379	0	0.9294	rs660938:39265165:C:G	39265165	C	G	Biallelic_SNP	0.411269	0.518154	0.817003	0.894841	0.929423	0.924335	0.797324
rs5755348:35225029	ENSG00000100281.13_3	HMGXB4	protein_coding	1	0.027	rs5755348:35225029:C:T	0.0066	1.436	4	0.2793	0.3202	0	0.4005	rs5755348:35225029:C:T	35225029	C	T	Biallelic_SNP	0.411098	0.659607	0.15562	0.380952	0.248509	0.315951	0.383986
rs34088372:148963927	ENSG00000155850.7_2	SLC26A2	protein_coding	1	0.286	rs34088372:148963927:INDEL:A	0.0733	2.624	1	0.5618	0.1339	0	0.3043	rs34088372:148963927:AAGAG:A	148963927	AAGAG	A	Biallelic_INDEL	0.411006	0.618759	0.246398	0.306548	0.207753	0.208589	0.341653
rs4873267:49031082	ENSG00000164808.16_5	SPIDR	protein_coding	1	-0.089	rs4873267:49031082:C:T	0.0033	0.778	4	0.2799	0.1631	0	0.5571	rs4873267:49031082:C:T	49031082	C	T	Biallelic_SNP	0.410547	0.414523	0.206052	0.121032	0.00397614	0.159509	0.194289
rs11227307:65581135	ENSG00000175467.14_2	SART1	protein_coding	1	0.093	rs11227307:65581135:G:A	0.0158	1.666	4	0.3666	0.1704	0	0.463	rs11227307:65581135:G:A	65581135	G	A	Biallelic_SNP	0.410398	0.233737	0.404899	0.361111	0.644135	0.592025	0.435503
rs8137331:50313358	ENSG00000182858.13_3	ALG12	protein_coding	1	3.129	rs8137331:50313358:G:C	0.0535	5.462	4	0.0002	0.0006	0	0.9992	rs8137331:50313358:G:C	50313358	G	C	Biallelic_SNP	0.41025	0.618003	0.159942	0.143849	0.207753	0.402863	0.334665
rs10415450:46762222	ENSG00000104983.8_4	CCDC61	protein_coding	1	0.127	rs10415450:46762222:G:T	0.0204	1.969	4	0.3128	0.0966	0	0.5906	rs10415450:46762222:G:T	46762222	G	T	Biallelic_SNP	0.409728	0.426626	0.0533141	0.0843254	0.0168986	0.0408998	0.148363
rs1845782:147353323	ENSG00000188092.14_3	GPR89B	protein_coding	1	1.417	rs1845782:147353323:T:C	0.1354	3.794	4	0.0192	0.0103	0	0.9705	rs1845782:147353323:T:C	147353323	T	C	Biallelic_SNP	0.409654	0.524962	0.216138	0.335317	0.115308	0.204499	0.299121
rs13227377:6925943	ENSG00000205903.6_3	ZNF316	protein_coding	1	-0.168	rs13227377:6925943:G:A	0.006	1.259	4	0.2455	0.1102	0	0.6443	rs13227377:6925943:G:A	6925943	G	A	Biallelic_SNP	0.409337	0.744327	0.538905	0.457341	0.33499	0.5409	0.536142
17:36914209	ENSG00000263874.2_5	LINC00672	protein_coding	1	0.43	17:36914209:INDEL:INDEL	0.0632	2.674	4	0.0638	0.0828	0	0.8534	17:36914209:CGAAAAAAAA:TGAAAAAAAA	36914209	CGAAAAAAAA	TGAAAAAAAA	Multiallelic_INDEL	0.409272	0.412254	0.0432277	0.00198413	0.00298211	0.00102249	0.116014
rs2015999:47460760	ENSG00000143933.16_3	CALM2	protein_coding	1	-0.085	rs2015999:47460760:T:A	0.0232	1.839	4	0.3044	0.1546	0	0.541	rs2015999:47460760:T:A	47460760	T	A	Biallelic_SNP	0.40895	0.596823	0.211816	0.164683	0.187873	0.295501	0.315495
rs28604982:58842802	ENSG00000130724.8_3	CHMP2A	protein_coding	1	0.569	rs28604982:58842802:T:C	0.0781	2.716	2	0.3481	0.4594	0	0.1925	rs28604982:58842802:T:C	58842802	T	C	Biallelic_SNP	0.408922	0.543116	0.285303	0.422619	0.134195	0.262781	0.346246
rs2915239:94501849	ENSG00000149212.11_3	SESN3	protein_coding	1	-0.105	rs2915239:94501849:G:A	0.0092	1.3	4	0.2352	0.136	0	0.6288	rs2915239:94501849:G:A	94501849	G	A	Biallelic_SNP	0.408821	0.567322	0.805476	0.728175	0.976143	0.841513	0.768371
rs11987606:22965194	ENSG00000173535.14_3	TNFRSF10C	protein_coding	1	0.295	rs11987606:22965194:G:T	0.0296	2.354	4	0.2408	0.0685	0	0.6907	rs11987606:22965194:G:T	22965194	G	T	Biallelic_SNP	0.408516	0.411498	0.018732	0.0515873	0.00298211	0.0613497	0.134185
rs34300622:220913716	ENSG00000114923.16_4	SLC4A3	protein_coding	1	0.247	rs34300622:220913716:AG:A	0.0404	2.348	4	0.1694	0.0571	0	0.7735	rs34300622:220913716:AG:A	220913716	AG	A	Biallelic_INDEL	0.408516	0.411498	0.092219	0	0.00298211	0.00102249	0.122204
rs57676926:75218840	ENSG00000140474.13_3	ULK3	protein_coding	1	0.423	rs57676926:75218840:GA:G	0.0335	2.26	4	0.097	0.041	0	0.862	rs57676926:75218840:GA:G	75218840	GA	G	Biallelic_INDEL	0.408448	0.110439	0.508646	0.243056	0.518887	0.196319	0.291134
rs57945891:89900555	ENSG00000140519.13_3	RHCG	protein_coding	1	0.431	rs57945891:89900555:A:T	0.0493	2.662	4	0.0487	0.0816	0	0.8697	rs57945891:89900555:A:T	89900555	A	T	Biallelic_SNP	0.408234	0.409228	0.0345821	0	0.000994036	0	0.113019
rs7897738:86052638	ENSG00000107771.16_4	CCSER2	protein_coding	1	2.287	rs7897738:86052638:T:C	0.0345	4.388	4	0.0022	0.0076	0	0.9902	rs7897738:86052638:T:C	86052638	T	C	Biallelic_SNP	0.408221	0.195159	0.548991	0.762897	0.60338	0.513292	0.502596
rs7216294:42251095	ENSG00000125319.14_2	C17orf53	protein_coding	1	0.521	rs7216294:42251095:T:C	0.0858	2.835	2	0.0951	0.7097	0	0.1952	rs7216294:42251095:T:C	42251095	T	C	Biallelic_SNP	0.407776	0.704992	0.445245	0.759921	0.297217	0.311861	0.521366
rs12124898:150154352	ENSG00000136631.14_5	VPS45	protein_coding	1	0.92	rs12124898:150154352:C:T	0.084	3.184	4	0.0284	0.0205	0	0.9511	rs12124898:150154352:C:T	150154352	C	T	Biallelic_SNP	0.40735	0.410741	0.89049	0.999008	0.818091	0.978528	0.788339
rs196937:62138672	ENSG00000108622.10_3	ICAM2	protein_coding	1	-0.001	rs196937:62138672:G:A	0.0216	1.649	4	0.1015	0.1023	0	0.7962	rs196937:62138672:G:A	62138672	G	A	Biallelic_SNP	0.407284	0.587746	0.962536	1	0.99503	1	0.884984
rs56887220:1535182	ENSG00000100726.14_2	TELO2	protein_coding	1	0.695	rs56887220:1535182:A:G	0.2584	3.739	4	0.0356	0.0461	0	0.9184	rs56887220:1535182:A:G	1535182	A	G	Biallelic_SNP	0.407204	0.630862	0.175793	0.0644841	0.223658	0.189162	0.285743
rs2527899:99529181	ENSG00000146833.15_3	TRIM4	protein_coding	1	0.843	rs2527899:99529181:A:G	0.0229	2.466	4	0.0157	0.0654	0	0.9189	rs2527899:99529181:A:G	99529181	A	G	Biallelic_SNP	0.406445	0.940242	0.463977	0.298611	0.533797	0.56135	0.589457
rs35189653:68394420	ENSG00000081181.7_2	ARG2	protein_coding	1	0.666	rs35189653:68394420:A:ATG	0.0988	3.104	4	0.1415	0.0243	0	0.8342	rs35189653:68394420:A:ATG	68394420	A	ATG	Biallelic_INDEL	0.406168	0.472769	0.0821326	0.0753968	0.0666004	0.0838446	0.18111
rs944019:20917309	ENSG00000150456.10_3	EEF1AKMT1	protein_coding	1	-0.024	rs944019:20917309:G:A	0.0115	1.678	4	0.1998	0.0785	0	0.7216	rs944019:20917309:G:A	20917309	G	A	Biallelic_SNP	0.405906	0.0453858	0.42219	0.25496	0.451292	0.44683	0.29972
rs11990511:145173527	ENSG00000179698.13_2	WDR97	protein_coding	1	0.074	rs11990511:145173527:A:C	0.0113	1.469	4	0.1002	0.1245	0	0.7752	rs11990511:145173527:A:C	145173527	A	C	Biallelic_SNP	0.405761	0.496218	0.0806916	0.00198413	0.0904573	0.0582822	0.172125
rs35647730:33584176	ENSG00000131941.7_2	RHPN2	protein_coding	1	3.248	rs35647730:33584176:C:CT	0.0574	5.627	4	0.0003	0.0001	0	0.9996	rs35647730:33584176:C:CT	33584176	C	CT	Biallelic_INDEL	0.405628	0.642209	0.278098	0.443452	0.236581	0.563395	0.454872
rs199583935:52783001	ENSG00000136114.16_3	THSD1	protein_coding	1	-0.034	rs199583935:52783001:G:C	0.1015	2.22	4	0.3771	0.0981	0	0.5248	rs199583935:52783001:G:C	52783001	G	C	Biallelic_SNP	0.405518	0.0378215	0.317003	0.563492	0.44334	0.284254	0.311901
rs16836146:130953750	ENSG00000198585.11_2	NUDT16	protein_coding	1	0.567	rs16836146:130953750:T:A	0.0967	3.049	4	0.0446	0.0932	0	0.8622	rs16836146:130953750:T:A	130953750	T	A	Biallelic_SNP	0.405494	0.443268	0.180115	0.190476	0.0377734	0.0388548	0.195487
rs56926396:132144022	ENSG00000171097.13_5	KYAT1	protein_coding	1	0.719	rs56926396:132144022:C:A	0.0684	2.944	1	0.6917	0.0191	0	0.2892	rs56926396:132144022:C:A	132144022	C	A	Biallelic_SNP	0.40532	0.431165	0.0417867	0	0.0258449	0.0541922	0.135383
rs57204960:3555272	ENSG00000040531.14_4	CTNS	protein_coding	1	1.506	rs57204960:3555272:A:INDEL	0.1859	4.428	4	0.0337	0.0287	0	0.9376	rs57204960:3555272:A:AAAAAG	3555272	A	AAAAAG	Biallelic_INDEL	0.405257	0.944024	0.569164	0.69246	0.538767	0.685072	0.709465
rs11339083:47015858	ENSG00000159202.17_2	UBE2Z	protein_coding	1	-0.079	rs11339083:47015858:CA:C	0.0103	1.391	4	0.327	0.1349	0	0.5381	rs11339083:47015858:CA:C	47015858	CA	C	Biallelic_INDEL	0.40523	0.26475	0.572046	0.750992	0.66998	0.534765	0.539337
rs7751060:37677558	ENSG00000198937.8_2	CCDC167	protein_coding	1	0.325	rs7751060:37677558:C:T	0.0241	2.223	4	0.2373	0.0968	0	0.6659	rs7751060:37677558:C:T	37677558	C	T	Biallelic_SNP	0.405221	0.665658	0.252161	0.308532	0.260437	0.254601	0.3748
rs7247888:47795719	ENSG00000178980.14_5	SELENOW	protein_coding	1	-0.171	rs7247888:47795719:T:C	0.0117	1.511	4	0.3122	0.1458	0	0.542	rs7247888:47795719:T:C	47795719	T	C	Biallelic_SNP	0.405051	0.688351	0.440922	0.482143	0.2833	0.52454	0.499201
rs7247888:47795719	ENSG00000197405.7_3	C5AR1	protein_coding	1	1.884	rs7247888:47795719:T:C	0.0574	4.038	4	0.0032	0.0054	0	0.9914	rs7247888:47795719:T:C	47795719	T	C	Biallelic_SNP	0.405051	0.688351	0.440922	0.482143	0.2833	0.52454	0.499201
rs1144952:69266221	ENSG00000111605.17_4	CPSF6	protein_coding	1	0.094	rs1144952:69266221:T:C	0.0606	2.423	1	0.4802	0.1428	0	0.377	rs1144952:69266221:T:C	69266221	T	C	Biallelic_SNP	0.404974	0.596823	0.283862	0.27877	0.191849	0.269939	0.344249
rs8103622:18572834	ENSG00000105656.12_3	ELL	protein_coding	1	0.579	rs8103622:18572834:C:T	0.0246	2.491	4	0.1744	0.0588	0	0.7668	rs8103622:18572834:C:T	18572834	C	T	Biallelic_SNP	0.404929	0.748865	0.357349	0.21627	0.343936	0.451943	0.448083
rs1391150:98057028	ENSG00000080822.16_5	CLDND1	protein_coding	1	-0.001	rs1391150:98057028:C:A	0.009	1.626	4	0.1218	0.1252	0	0.753	rs1391150:98057028:C:A	98057028	C	A	Biallelic_SNP	0.404891	0.625567	0.432277	0.735119	0.220676	0.341513	0.484026
rs59839663:34379958	ENSG00000159079.18_5	CFAP298	protein_coding	1	-0.141	rs59839663:34379958:C:T	0.1091	2.333	4	0.1909	0.1072	0	0.7019	rs59839663:34379958:C:T	34379958	C	T	Biallelic_SNP	0.404816	0.121029	0.494236	0.242063	0.525845	0.444785	0.341653
rs112663442:5096429	ENSG00000164151.11_5	ICE1	protein_coding	1	0.049	rs112663442:5096429:A:AT	0.0406	2.298	4	0.3257	0.2186	0	0.4556	rs112663442:5096429:A:AT	5096429	A	AT	Biallelic_INDEL	0.404815	0.465961	0.835735	0.720238	0.870775	0.888548	0.732228
rs3098944:27925812	ENSG00000168792.4_2	ABHD15	protein_coding	1	1.175	rs3098944:27925812:A:G	0.0191	2.682	4	0.0127	0.0147	0	0.9725	rs3098944:27925812:A:G	27925812	A	G	Biallelic_SNP	0.404437	0.956127	0.573487	0.322421	0.55169	0.53681	0.61242
rs10459910:17136891	ENSG00000170160.17_3	CCDC144A	protein_coding	1	1.433	rs10459910:17136891:C:T	0.1431	4.068	4	0.011	0.0048	0	0.9841	rs10459910:17136891:C:T	17136891	C	T	Biallelic_SNP	0.404332	0.189107	0.579251	0.65377	0.593439	0.423313	0.463658
rs4846200:9752648	ENSG00000173614.13_3	NMNAT1	protein_coding	1	-0.207	rs4846200:9752648:C:T	0.0085	1.086	4	0.2069	0.166	0	0.627	rs4846200:9752648:C:T	9752648	C	T	Biallelic_SNP	0.404055	0.843419	0.56196	0.460317	0.439364	0.734151	0.6248
rs2064669:37850212	ENSG00000129514.5_2	FOXA1	protein_coding	1	0.619	rs2064669:37850212:A:G	0.028	2.419	4	0.1801	0.0249	0	0.795	rs2064669:37850212:A:G	37850212	A	G	Biallelic_SNP	0.403998	0.263994	0.543228	0.511905	0.667992	0.559305	0.491414
rs886234:24769231	ENSG00000153790.11_2	C7orf31	protein_coding	1	0.298	rs886234:24769231:T:C	0.0444	2.491	4	0.2802	0.0455	0	0.6743	rs886234:24769231:T:C	24769231	T	C	Biallelic_SNP	0.403911	0.729955	0.419308	0.810516	0.326044	0.56135	0.589058
rs151283915:73138980	ENSG00000125449.6_2	ARMC7	protein_coding	1	0.43	rs151283915:73138980:TAC:T	0.0312	2.447	4	0.0584	0.125	0	0.8166	rs151283915:73138980:TAC:T	73138980	TAC	T	Biallelic_INDEL	0.403373	0.255673	0.497118	0.27381	0.659046	0.629857	0.446885
rs6800881:124683448	ENSG00000221955.10_3	SLC12A8	protein_coding	1	0.244	rs6800881:124683448:G:A	0.0673	2.684	4	0.0814	0.098	0	0.8206	rs6800881:124683448:G:A	124683448	G	A	Biallelic_SNP	0.403315	0.363086	0.695965	0.549603	0.766402	0.743354	0.602037
rs939453:137982718	ENSG00000051382.8_2	PIK3CB	protein_coding	1	-0.171	rs939453:137982718:T:G	0.0144	1.43	4	0.3638	0.198	0	0.4382	rs939453:137982718:T:G	137982718	T	G	Biallelic_SNP	0.403148	0.15053	0.667147	0.823413	0.553678	0.670757	0.540136
rs72869221:44144520	ENSG00000196345.12_3	ZKSCAN7	protein_coding	1	0.293	rs72869221:44144520:A:G	0.018	1.841	4	0.0757	0.0573	0	0.867	rs72869221:44144520:A:G	44144520	A	G	Biallelic_SNP	0.402595	0.414523	0.0389049	0.00198413	0.0119284	0.0388548	0.1252
rs9614630:45664607	ENSG00000248405.10_5	PRR5-ARHGAP8	protein_coding	1	0.162	rs9614630:45664607:T:C	0.015	2.115	4	0.1315	0.1592	0	0.7093	rs9614630:45664607:T:C	45664607	T	C	Biallelic_SNP	0.402043	0.824508	0.589337	0.611111	0.422465	0.572597	0.61901
rs58808807:20687588	ENSG00000162543.5_2	UBXN10	protein_coding	1	0.294	rs58808807:20687588:INDEL:T	0.0267	2.232	4	0.1622	0.0621	0	0.7757	rs58808807:20687588:TTGTGTGTG:T	20687588	TTGTGTGTG	T	Biallelic_INDEL	0.402031	0.434947	0.867435	0.998016	0.836978	0.875256	0.77496
rs6701222:229957422	ENSG00000069248.11_2	NUP133	protein_coding	1	0.406	rs6701222:229957422:C:G	0.0253	2.315	1	0.4965	0.2269	0	0.2766	rs6701222:229957422:C:G	229957422	C	G	Biallelic_SNP	0.401989	0.406959	0.0475504	0	0.00497018	0.00613497	0.116214
rs10132119:37899888	ENSG00000151338.18_5	MIPOL1	protein_coding	1	0.289	rs10132119:37899888:A:C	0.0318	2.336	4	0.0713	0.0649	0	0.8638	rs10132119:37899888:A:C	37899888	A	C	Biallelic_SNP	0.401729	0.266263	0.636888	0.514881	0.667992	0.558282	0.505391
rs2237825:17474391	ENSG00000003989.17_4	SLC7A2	protein_coding	1	0.62	rs2237825:17474391:A:G	0.0326	2.867	4	0.0922	0.056	0	0.8518	rs2237825:17474391:A:G	17474391	A	G	Biallelic_SNP	0.401666	0.253404	0.498559	0.566468	0.65507	0.458078	0.471046
rs7967209:54502030	ENSG00000161638.10_3	ITGA5	protein_coding	1	-0.107	rs7967209:54502030:A:C	0.0084	1.258	4	0.2031	0.1572	0	0.6396	rs7967209:54502030:A:C	54502030	A	C	Biallelic_SNP	0.401649	0.952345	0.517291	0.577381	0.550696	0.803681	0.706869
rs9808654:45630236	ENSG00000160233.7_2	LRRC3	protein_coding	1	0.166	rs9808654:45630236:C:G	0.0346	2.312	1	0.416	0.3248	0	0.2592	rs9808654:45630236:C:G	45630236	C	G	Biallelic_SNP	0.401512	0.56354	0.159942	0.145833	0.162028	0.279141	0.28734
rs6736625:232575625	ENSG00000144524.17_2	COPS7B	protein_coding	1	-0.166	rs6736625:232575625:T:C	0.0163	1.493	4	0.2071	0.1192	0	0.6737	rs6736625:232575625:T:C	232575625	T	C	Biallelic_SNP	0.401387	0.434191	0.0403458	0.000992063	0.0328032	0.00511247	0.127995
rs7634251:178890616	ENSG00000121879.4_4	PIK3CA	protein_coding	1	0.901	rs7634251:178890616:T:C	0.1135	3.453	1	0.8543	0.0354	0	0.1102	rs7634251:178890616:T:C	178890616	T	C	Biallelic_SNP	0.400398	0.968986	0.572046	0.266865	0.568588	0.600204	0.620208
rs17885645:101987467	ENSG00000095485.17_3	CWF19L1	protein_coding	1	4.27	rs17885645:101987467:T:C	0.047	6.379	4	0	0	0	1	rs17885645:101987467:T:C	101987467	T	C	Biallelic_SNP	0.400204	0.0272315	0.270893	0.0664683	0.427435	0.141104	0.171526
rs113304754:74831289	ENSG00000175606.10_3	TMEM70	protein_coding	1	0.322	rs113304754:74831289:AT:A	0.0411	2.41	4	0.1218	0.3045	0	0.5738	rs113304754:74831289:AT:A	74831289	AT	A	Biallelic_INDEL	0.4001	0.672466	0.329971	0.467262	0.272366	0.43865	0.457668
rs10774388:6065324	ENSG00000010278.13_4	CD9	protein_coding	1	-0.122	rs10774388:6065324:G:A	0.0111	1.496	4	0.1945	0.1502	0	0.6553	rs10774388:6065324:G:A	6065324	G	A	Biallelic_SNP	0.399864	0.518154	0.105187	0.0188492	0.11829	0.124744	0.203275
rs1321787:83143833	ENSG00000146242.8_2	TPBG	protein_coding	1	-0.109	rs1321787:83143833:C:T	0.0085	1.272	4	0.352	0.1334	0	0.5146	rs1321787:83143833:C:T	83143833	C	T	Biallelic_SNP	0.399641	0.03177	0.491354	0.65873	0.431412	0.567485	0.40655
rs2642416:14834309	ENSG00000155158.20_4	TTC39B	protein_coding	1	0.019	rs2642416:14834309:T:G	0.1547	2.851	4	0.116	0.1926	0	0.6913	rs2642416:14834309:T:G	14834309	T	G	Biallelic_SNP	0.399426	0.357035	0.806916	0.839286	0.756461	0.801636	0.683506
rs1253179:59896149	ENSG00000100592.15_3	DAAM1	protein_coding	1	0.051	rs1253179:59896149:A:G	0.0066	1.473	4	0.3667	0.111	0	0.5223	rs1253179:59896149:A:G	59896149	A	G	Biallelic_SNP	0.39939	0.135401	0.426513	0.795635	0.534791	0.527607	0.465455
rs194982:58544747	ENSG00000196227.10_4	FAM217B	protein_coding	1	0.009	rs194982:58544747:G:A	0.0308	1.971	4	0.2409	0.1367	0	0.6224	rs194982:58544747:G:A	58544747	G	A	Biallelic_SNP	0.399293	0.444024	0.0590778	0.0178571	0.0447316	0.0725971	0.152157
rs9553275:24952021	ENSG00000075673.11_3	ATP12A	protein_coding	1	1.218	rs9553275:24952021:T:G	0.0669	3.724	1	0.8569	0.1084	0	0.0346	rs9553275:24952021:T:G	24952021	T	G	Biallelic_SNP	0.399266	0.73525	0.353026	0.34127	0.335984	0.307771	0.439297
rs148205880:184344204	ENSG00000177383.4_3	MAGEF1	protein_coding	1	-0.121	rs148205880:184344204:G:A	0.0063	1.207	4	0.2816	0.1646	0	0.5538	rs148205880:184344204:G:A	184344204	G	A	Biallelic_SNP	0.399011	0.0582451	0.221902	0.46131	0.457256	0.271984	0.283946
16:67371987	ENSG00000125149.11_5	C16orf70	protein_coding	1	0.146	16:67371987:CA:C	0.0275	1.829	2	0.0656	0.6509	0	0.2834	16:67371987:CA:C	67371987	CA	C	Biallelic_INDEL	0.3989	0.416793	0.056196	0.015873	0.0178926	0.0408998	0.132588
rs11481642:37337061	ENSG00000101452.14_4	DHX35	protein_coding	1	0.445	rs11481642:37337061:T:TA	0.184	3.139	1	0.6081	0.0265	0	0.3654	rs11481642:37337061:T:TA	37337061	T	TA	Biallelic_INDEL	0.398751	0.231467	0.436599	0.282738	0.630219	0.43047	0.389177
rs10589858:295274	ENSG00000171840.11_4	NINJ2	protein_coding	1	0.166	rs10589858:295274:CAG:C	0.026	2.162	4	0.2809	0.0615	0	0.6575	rs10589858:295274:CAG:C	295274	CAG	C	Biallelic_INDEL	0.39875	0.423601	0.056196	0.00198413	0.0248509	0.0184049	0.128594
rs12456199:71553939	ENSG00000075336.11_3	TIMM21	protein_coding	1	-0.082	rs12456199:71553939:G:A	0.0272	1.916	4	0.3516	0.156	0	0.4923	rs12456199:71553939:G:A	71553939	G	A	Biallelic_SNP	0.398479	0.164145	0.487032	0.512897	0.562624	0.616564	0.447484
rs6749249:3507275	ENSG00000182551.13_2	ADI1	protein_coding	1	0.911	rs6749249:3507275:C:T	0.4962	4.24	4	0.0185	0.0128	0	0.9687	rs6749249:3507275:C:T	3507275	C	T	Biallelic_SNP	0.39838	0.570348	0.295389	0.224206	0.171968	0.281186	0.326078
rs12275754:64219941	ENSG00000110583.12_3	NAA40	protein_coding	1	-0.011	rs12275754:64219941:C:T	0.0754	2.229	4	0.1491	0.0707	0	0.7802	rs12275754:64219941:C:T	64219941	C	T	Biallelic_SNP	0.39816	0.710287	0.269452	0.0605159	0.312127	0.208589	0.340455
rs2574953:52046204	ENSG00000269165.1	AC069547.1	protein_coding	1	0.185	rs2574953:52046204:A:G	0.0698	2.416	4	0.2927	0.0599	0	0.6474	rs2574953:52046204:A:G	52046204	A	G	Biallelic_SNP	0.39778	0.557489	0.913545	0.997024	0.955268	0.966258	0.855032
rs11881477:39948779	ENSG00000105193.8_2	RPS16	protein_coding	1	3.057	rs11881477:39948779:G:A	0.1477	5.8	4	0.0016	0.0001	0	0.9983	rs11881477:39948779:G:A	39948779	G	A	Biallelic_SNP	0.397456	0.782148	0.391931	0.550595	0.384692	0.374233	0.521965
rs11150881:259304	ENSG00000187624.8_5	C17orf97	protein_coding	1	7.8	rs11150881:259304:A:G	0.2573	10.703	4	0	0	0	1	rs11150881:259304:A:G	259304	A	G	Biallelic_SNP	0.397351	0.636914	0.266571	0.311508	0.239563	0.371166	0.388379
rs12296283:133708409	ENSG00000090612.20_4	ZNF268	protein_coding	1	2.028	rs12296283:133708409:C:T	0.1809	4.517	4	0.0032	0.0023	0	0.9945	rs12296283:133708409:C:T	133708409	C	T	Biallelic_SNP	0.397321	0.738275	0.273775	0.111111	0.340954	0.256646	0.373802
rs35074640:6449101	ENSG00000164535.14_3	DAGLB	protein_coding	1	0.662	rs35074640:6449101:T:TG	0.4417	3.921	4	0.0546	0.1349	0	0.8105	rs35074640:6449101:T:TG	6449101	T	TG	Biallelic_INDEL	0.397305	0.444024	0.188761	0.517857	0.0467197	0.340491	0.323482
rs11327823:67093879	ENSG00000183723.12_3	CMTM4	protein_coding	1	0.479	rs11327823:67093879:CT:C	0.066	2.662	1	0.6907	0.154	0	0.1553	rs11327823:67093879:CT:C	67093879	CT	C	Biallelic_INDEL	0.397111	0.447806	0.0706052	0.0585317	0.0506958	0.170757	0.183307
rs1042728:14581063	ENSG00000099795.6_2	NDUFB7	protein_coding	1	0.038	rs1042728:14581063:A:G	0.0332	2.187	1	0.4381	0.1651	0	0.3968	rs1042728:14581063:A:G	14581063	A	G	Biallelic_SNP	0.397071	0.479576	0.154179	0.108135	0.082505	0.0674847	0.199481
rs11284276:34736530	ENSG00000065060.16_2	UHRF1BP1	protein_coding	1	6.077	rs11284276:34736530:CA:C	0.0121	7.605	4	0	0	0	1	rs11284276:34736530:CA:C	34736530	CA	C	Biallelic_INDEL	0.396715	0.730711	0.311239	0.446429	0.333996	0.292434	0.45008
rs60418422:6300243	ENSG00000125731.12_3	SH2D3A	protein_coding	1	-0.001	rs60418422:6300243:C:T	0.0134	1.811	4	0.3856	0.1672	0	0.4472	rs60418422:6300243:C:T	6300243	C	T	Biallelic_SNP	0.39633	0.428139	0.112392	0.177579	0.0318091	0.152352	0.200479
rs7215045:63253038	ENSG00000176809.10_4	LRRC37A3	protein_coding	1	1.517	rs7215045:63253038:T:C	0.0932	3.856	4	0.005	0.0893	0	0.9058	rs7215045:63253038:T:C	63253038	T	C	Biallelic_SNP	0.396092	0.428896	0.0518732	0.00297619	0.0328032	0.00408998	0.128395
rs555074:38886209	ENSG00000120686.11_2	UFM1	protein_coding	1	0.223	rs555074:38886209:T:C	0.0118	1.803	4	0.1328	0.0657	0	0.8015	rs555074:38886209:T:C	38886209	T	C	Biallelic_SNP	0.395894	0.397882	0.0216138	0	0.00198807	0	0.108427
rs10591408:73460561	ENSG00000177303.9_4	CASKIN2	protein_coding	1	0.067	rs10591408:73460561:INDEL:T	0.0119	1.652	4	0.2496	0.0807	0	0.6697	rs10591408:73460561:TCAAA:T	73460561	TCAAA	T	Biallelic_INDEL	0.395631	0.534796	0.136888	0.0892857	0.139165	0.187117	0.242612
rs58877437:29643909	ENSG00000181481.13_3	RNF135	protein_coding	1	1.023	rs58877437:29643909:G:A	0.0273	2.849	4	0.0135	0.0396	0	0.9469	rs58877437:29643909:G:A	29643909	G	A	Biallelic_SNP	0.395593	0.411498	0.0432277	0.078373	0.0159046	0.0408998	0.141573
rs6816142:160660685	ENSG00000109756.9_5	RAPGEF2	protein_coding	1	-0.208	rs6816142:160660685:G:A	0.0043	1.01	4	0.2699	0.1968	0	0.5333	rs6816142:160660685:G:A	160660685	G	A	Biallelic_SNP	0.395249	0.577912	0.958213	0.957341	0.973161	0.982618	0.865415
rs2254541:130223754	ENSG00000136908.17_2	DPM2	protein_coding	1	0.352	rs2254541:130223754:G:A	0.0373	2.341	4	0.409	0.0577	0	0.5333	rs2254541:130223754:G:A	130223754	G	A	Biallelic_SNP	0.395234	0.0272315	0.17147	0.167659	0.422465	0.310838	0.210264
rs1890262:62114402	ENSG00000162604.12_5	TM2D1	protein_coding	1	0.425	rs1890262:62114402:A:G	0.0417	2.588	4	0.1292	0.0706	0	0.8001	rs1890262:62114402:A:G	62114402	A	G	Biallelic_SNP	0.395225	0.596823	0.963977	1	0.992048	0.997955	0.886581
rs4275429:68486426	ENSG00000162595.6_4	DIRAS3	protein_coding	1	0.096	rs4275429:68486426:C:G	0.0663	2.425	4	0.1264	0.1409	0	0.7327	rs4275429:68486426:C:G	68486426	C	G	Biallelic_SNP	0.39521	0.546142	0.907781	1	0.941352	0.981595	0.852037
rs5999881:35987070	ENSG00000221963.5_2	APOL6	protein_coding	1	-0.037	rs5999881:35987070:C:T	0.0166	1.676	4	0.2777	0.119	0	0.6033	rs5999881:35987070:C:T	35987070	C	T	Biallelic_SNP	0.395088	0.514372	0.159942	0.751984	0.119284	0.355828	0.402756
rs75222912:66168289	ENSG00000070540.12_4	WIPI1	protein_coding	1	0.249	rs75222912:66168289:A:G	0.2019	3.1	4	0.0801	0.0507	0	0.8692	rs75222912:66168289:A:G	66168289	A	G	Biallelic_SNP	0.39501	0.577912	0.269452	0.305556	0.182903	0.299591	0.346645
rs58409329:75144386	ENSG00000274049.4_3	INO80B-WBP1	protein_coding	1	0.063	rs58409329:75144386:A:G	0.0208	1.777	4	0.3395	0.0911	0	0.5695	rs58409329:75144386:A:G	75144386	A	G	Biallelic_SNP	0.394619	0.395613	0.0288184	0	0.000994036	0	0.108626
rs67039448:43939993	ENSG00000124459.11_2	ZNF45	protein_coding	1	0.766	rs67039448:43939993:CA:C	0.054	3.052	4	0.0428	0.0389	0	0.9183	rs67039448:43939993:CA:C	43939993	CA	C	Biallelic_INDEL	0.394366	0.44705	0.213256	0.598214	0.0526839	0.311861	0.339457
rs112590841:52051535	ENSG00000085831.15_5	TTC39A	protein_coding	1	0.158	rs112590841:52051535:G:GT	0.011	1.331	4	0.094	0.1112	0	0.7948	rs112590841:52051535:G:GT	52051535	G	GT	Biallelic_INDEL	0.394172	0.450832	0.10951	0.121032	0.05666	0.120654	0.19349
rs1129264:40623824	ENSG00000169105.7_2	CHST14	protein_coding	1	0.317	rs1129264:40623824:A:G	0.0643	2.572	4	0.2135	0.2451	0	0.5415	rs1129264:40623824:A:G	40623824	A	G	Biallelic_SNP	0.393927	0.726929	0.576369	0.861111	0.333002	0.595092	0.628195
rs200493720:71573427	ENSG00000018189.12_3	RUFY3	protein_coding	1	5.58	rs200493720:71573427:C:CA	0.8133	9.054	4	0	0	0	1	rs200493720:71573427:C:CA	71573427	C	CA	Biallelic_INDEL	0.393716	0.43646	0.0951009	0.240079	0.0427435	0.111452	0.207069
rs35554477:19856561	ENSG00000184470.20_4	TXNRD2	protein_coding	1	0.293	rs35554477:19856561:G:A	0.0226	2.165	4	0.1915	0.0825	0	0.7259	rs35554477:19856561:G:A	19856561	G	A	Biallelic_SNP	0.39358	0.547655	0.149856	0.0367063	0.154076	0.219836	0.246605
rs7928635:34421312	ENSG00000121691.5_3	CAT	protein_coding	1	0.402	rs7928635:34421312:C:T	0.0345	2.546	4	0.0632	0.0534	0	0.8834	rs7928635:34421312:C:T	34421312	C	T	Biallelic_SNP	0.39357	0.478064	0.0893372	0.311508	0.084493	0.0347648	0.22504
rs79449374:6392795	ENSG00000166341.7_2	DCHS1	protein_coding	1	0.187	rs79449374:6392795:INDEL:C	0.1061	2.801	4	0.1189	0.1035	0	0.7776	rs79449374:6392795:CTCTT:C	6392795	CTCTT	C	Biallelic_INDEL	0.393434	0.410741	0.821326	0.925595	0.804175	0.848671	0.735823
rs10951797:45191671	ENSG00000122515.14_4	ZMIZ2	protein_coding	1	-0.174	rs10951797:45191671:C:T	0.0042	0.887	4	0.2561	0.1472	0	0.5967	rs10951797:45191671:C:T	45191671	C	T	Biallelic_SNP	0.393273	0.318457	0.775216	0.876984	0.71173	0.667689	0.641374
rs113791600:1078895	ENSG00000099617.3_2	EFNA2	protein_coding	1	0.449	rs113791600:1078895:C:A	0.1479	3.207	4	0.1863	0.0447	0	0.7689	rs113791600:1078895:C:A	1078895	C	A	Biallelic_SNP	0.392964	0.0295008	0.399135	0.110119	0.422465	0.226994	0.214457
rs7556141:44947308	ENSG00000117419.15_4	ERI3	protein_coding	1	0.161	rs7556141:44947308:T:C	0.0458	2.249	1	0.6071	0.0847	0	0.3082	rs7556141:44947308:T:C	44947308	T	C	Biallelic_SNP	0.392761	0.40469	0.0518732	0.00297619	0.0119284	0.0378323	0.124401
rs61823093:205304806	ENSG00000268313.1	AC119673.1	protein_coding	1	0.014	rs61823093:205304806:A:G	0.0492	2.09	4	0.2359	0.1036	0	0.6605	rs61823093:205304806:A:G	205304806	A	G	Biallelic_SNP	0.392727	0.0287443	0.363112	0.347222	0.421471	0.278119	0.266773
rs1944454:121905485	ENSG00000137642.12_2	SORL1	protein_coding	1	-0.175	rs1944454:121905485:T:C	0.0413	1.932	4	0.2954	0.2068	0	0.4977	rs1944454:121905485:T:C	121905485	T	C	Biallelic_SNP	0.392662	0.360817	0.684438	0.695437	0.753479	0.756646	0.629193
rs11185529:195449888	ENSG00000161217.11_3	PCYT1A	protein_coding	1	0.6	rs11185529:195449888:C:T	0.0407	2.857	4	0.0422	0.1529	0	0.8049	rs11185529:195449888:C:T	195449888	C	T	Biallelic_SNP	0.392555	0.350983	0.582133	0.828373	0.743539	0.608384	0.608227
rs16954347:4911755	ENSG00000108518.7_2	PFN1	protein_coding	1	0.12	rs16954347:4911755:G:T	0.0912	2.627	4	0.3095	0.1376	0	0.5529	rs16954347:4911755:G:T	4911755	G	T	Biallelic_SNP	0.392441	0.434191	0.0518732	0.00992063	0.0417495	0.0102249	0.134185
rs111352575:47138936	ENSG00000069329.17_4	VPS35	protein_coding	1	0.038	rs111352575:47138936:T:INDEL	0.0309	1.474	4	0.3442	0.1576	0	0.4982	rs111352575:47138936:T:TTTTC	47138936	T	TTTTC	Biallelic_INDEL	0.392398	0.431165	0.0720461	0.0138889	0.0387674	0.0276074	0.139776
rs35565240:178168148	ENSG00000018510.14_4	AGPS	protein_coding	1	-0.043	rs35565240:178168148:C:CA	0.0212	1.878	2	0.3092	0.3595	0	0.3312	rs35565240:178168148:C:CA	178168148	C	CA	Multiallelic_INDEL	0.39221	0.185325	0.678674	0.612103	0.577535	0.670757	0.513179
rs2161619:78668736	ENSG00000186153.16_3	WWOX	protein_coding	1	0.664	rs2161619:78668736:T:A	0.044	3.381	1	0.4971	0.0312	0	0.4717	rs2161619:78668736:T:A	78668736	T	A	Biallelic_SNP	0.391898	0.086233	0.508646	0.434524	0.478131	0.384458	0.351837
rs2607006:28576017	ENSG00000176953.12_4	NFATC2IP	protein_coding	1	1.95	rs2607006:28576017:T:C	0.1792	4.617	4	0.0017	0.0026	0	0.9957	rs2607006:28576017:T:C	28576017	T	C	Biallelic_SNP	0.391835	0.0733737	0.292507	0.469246	0.465209	0.256646	0.297923
rs250581:23411837	ENSG00000168434.12_3	COG7	protein_coding	1	0.558	rs250581:23411837:G:A	0.0307	2.542	4	0.0399	0.0268	0	0.9333	rs250581:23411837:G:A	23411837	G	A	Biallelic_SNP	0.39164	0.585477	0.279539	0.291667	0.193837	0.309816	0.351438
rs2273563:125622050	ENSG00000111906.17_2	HDDC2	protein_coding	1	4.193	rs2273563:125622050:T:C	0.0747	6.54	4	0	0	0	1	rs2273563:125622050:T:C	125622050	T	C	Biallelic_SNP	0.391572	0.56354	0.198847	0.140873	0.171968	0.0265849	0.244409
rs67993973:106495724	ENSG00000145348.16_3	TBCK	protein_coding	1	-0.203	rs67993973:106495724:AG:A	0.014	1.394	4	0.2044	0.1774	0	0.6182	rs67993973:106495724:AG:A	106495724	AG	A	Biallelic_INDEL	0.391461	0.461422	0.798271	0.878968	0.852883	0.935583	0.763379
rs67993973:106495724	ENSG00000138777.19_3	PPA2	protein_coding	1	0.001	rs67993973:106495724:AG:A	0.0258	1.817	4	0.1335	0.1146	0	0.7519	rs67993973:106495724:AG:A	106495724	AG	A	Biallelic_INDEL	0.391461	0.461422	0.798271	0.878968	0.852883	0.935583	0.763379
rs11345735:29906507	ENSG00000165757.8_5	JCAD	protein_coding	1	-0.027	rs11345735:29906507:TA:T	0.0528	2.368	4	0.2309	0.1331	0	0.636	rs11345735:29906507:TA:T	29906507	TA	T	Biallelic_INDEL	0.391149	0.36233	0.644092	0.669643	0.753479	0.50409	0.569489
rs12868462:44453480	ENSG00000151773.12_3	CCDC122	protein_coding	1	7.195	rs12868462:44453480:C:T	0.0305	9.165	4	0	0	0	1	rs12868462:44453480:C:T	44453480	C	T	Biallelic_SNP	0.391118	0.1059	0.273775	0.0982143	0.497018	0.317996	0.247604
rs10160965:46611748	ENSG00000189079.15_3	ARID2	protein_coding	1	-0.16	rs10160965:46611748:T:G	0.0108	1.276	4	0.3039	0.147	0	0.5492	rs10160965:46611748:T:G	46611748	T	G	Biallelic_SNP	0.391083	0.460666	0.0907781	0.446429	0.0695825	0.170757	0.271366
rs11341992:197092290	ENSG00000138411.12_4	HECW2	protein_coding	1	-0.023	rs11341992:197092290:GC:G	0.0183	1.779	4	0.3593	0.2783	0	0.3624	rs11341992:197092290:GC:G	197092290	GC	G	Biallelic_INDEL	0.391064	0.523449	0.842939	0.801587	0.914513	0.859918	0.767971
rs13419900:183967646	ENSG00000162999.12_2	DUSP19	protein_coding	1	-0.122	rs13419900:183967646:A:C	0.022	1.722	4	0.2412	0.1448	0	0.614	rs13419900:183967646:A:C	183967646	A	C	Biallelic_SNP	0.390949	0.238275	0.667147	0.881944	0.629225	0.741309	0.604034
rs3836780:10708554	ENSG00000150756.13_4	FAM173B	protein_coding	1	0.106	rs3836780:10708554:GAC:G	0.0139	1.812	4	0.3276	0.0766	0	0.5958	rs3836780:10708554:GAC:G	10708554	GAC	G	Multiallelic_INDEL	0.390688	0.25643	0.610951	0.135913	0.647117	0.376278	0.383187
rs7902605:15513874	ENSG00000152465.17_3	NMT2	protein_coding	1	0.123	rs7902605:15513874:G:A	0.0135	1.911	4	0.2565	0.1056	0	0.638	rs7902605:15513874:G:A	15513874	G	A	Biallelic_SNP	0.390632	0.518911	0.904899	0.87004	0.909543	0.889571	0.79393
rs2674497:172423959	ENSG00000172878.13_2	METAP1D	protein_coding	1	-0.169	rs2674497:172423959:C:T	0.0562	2.124	4	0.3455	0.1391	0	0.5155	rs2674497:172423959:C:T	172423959	C	T	Biallelic_SNP	0.390461	0.65885	0.40634	0.212302	0.26839	0.440695	0.412939
rs145410110:65921318	ENSG00000116678.19_4	LEPR	protein_coding	1	-0.06	rs145410110:65921318:C:T	0.0433	2.15	4	0.3054	0.3444	0	0.3502	rs145410110:65921318:C:T	65921318	C	T	Biallelic_SNP	0.39042	0.154312	0.536023	0.132937	0.544732	0.462168	0.341454
rs12371477:101014309	ENSG00000151572.17_4	ANO4	protein_coding	1	0.486	rs12371477:101014309:C:T	0.0953	3.06	1	0.4965	0.0414	0	0.4621	rs12371477:101014309:C:T	101014309	C	T	Biallelic_SNP	0.390017	0.0960666	0.279539	0.185516	0.486083	0.205521	0.239217
rs9649513:127566773	ENSG00000048405.9_4	ZNF800	protein_coding	1	1.579	rs9649513:127566773:T:G	0.854	4.94	1	0.9655	0.0131	0	0.0214	rs9649513:127566773:T:G	127566773	T	G	Biallelic_SNP	0.389572	0.195915	0.439481	0.690476	0.585487	0.41411	0.45008
rs11693480:191957695	ENSG00000115419.12_4	GLS	protein_coding	1	-0.155	rs11693480:191957695:C:A	0.0404	1.867	4	0.1547	0.1041	0	0.7412	rs11693480:191957695:C:A	191957695	C	A	Biallelic_SNP	0.389334	0.195159	0.430836	0.512897	0.584493	0.56953	0.443091
rs2821145:113546795	ENSG00000198121.13_4	LPAR1	protein_coding	1	1.457	rs2821145:113546795:A:G	0.0614	3.869	4	0.0403	0.006	0	0.9537	rs2821145:113546795:A:G	113546795	A	G	Biallelic_SNP	0.389218	0.254917	0.662824	0.345238	0.644135	0.49591	0.454872
rs73904788:43363479	ENSG00000141956.13_3	PRDM15	protein_coding	1	0.951	rs73904788:43363479:A:T	0.0692	3.439	4	0.0393	0.0892	0	0.8715	rs73904788:43363479:A:T	43363479	A	T	Biallelic_SNP	0.38913	0.3941	0.0417867	0.0228175	0.00497018	0	0.115415
rs2011384:1694103	ENSG00000169972.11_2	PUSL1	protein_coding	1	-0.206	rs2011384:1694103:A:G	0.0095	1.343	4	0.2679	0.1116	0	0.6205	rs2011384:1694103:A:G	1694103	A	G	Biallelic_SNP	0.389051	0.54236	0.870317	0.831349	0.931412	0.695297	0.753994
rs7740617:6778674	ENSG00000124491.15_2	F13A1	protein_coding	1	-0.136	rs7740617:6778674:T:C	0.0117	1.597	4	0.2899	0.15	0	0.5601	rs7740617:6778674:T:C	6778674	T	C	Biallelic_SNP	0.388996	0.695159	0.318444	0.334325	0.306163	0.374233	0.429513
rs1791221:29219891	ENSG00000175065.11_3	DSG4	protein_coding	1	0.28	rs1791221:29219891:T:C	0.017	2.035	1	0.4857	0.0967	0	0.4176	rs1791221:29219891:T:C	29219891	T	C	Biallelic_SNP	0.388567	0.889561	0.534582	0.423611	0.500994	0.43047	0.578874
rs6660481:65896868	ENSG00000162433.14_3	AK4	protein_coding	1	-0.135	rs6660481:65896868:C:A	0.0123	1.44	4	0.2391	0.2273	0	0.5335	rs6660481:65896868:C:T	65896868	C	T	Multiallelic_SNP	0.388188	0.0332829	0.37464	0.0267857	0.421471	0.314928	0.21226
rs424202:18148371	ENSG00000105643.9_5	ARRDC2	protein_coding	1	0.049	rs424202:18148371:T:C	0.0336	2.137	4	0.2125	0.0785	0	0.7091	rs424202:18148371:T:C	18148371	T	C	Biallelic_SNP	0.388128	0.66944	0.45245	0.792659	0.281312	0.51227	0.555511
rs138503014:70493708	ENSG00000103051.18_3	COG4	protein_coding	1	3.776	rs138503014:70493708:CT:C	0.1148	6.266	4	0	0.0001	0	0.9999	rs138503014:70493708:CT:C	70493708	CT	C	Biallelic_INDEL	0.387951	0.467474	0.0907781	0.0654762	0.0795229	0.0736196	0.179513
rs7548090:151479271	ENSG00000143373.17_2	ZNF687	protein_coding	1	-0.131	rs7548090:151479271:G:A	0.0179	1.433	4	0.3194	0.143	0	0.5376	rs7548090:151479271:G:A	151479271	G	A	Biallelic_SNP	0.387742	0.478064	0.582133	0.205357	0.865805	0.672802	0.553514
rs12512055:169757831	ENSG00000129116.18_4	PALLD	protein_coding	1	-0.094	rs12512055:169757831:C:T	0.0218	1.866	4	0.1855	0.141	0	0.6735	rs12512055:169757831:C:T	169757831	C	T	Biallelic_SNP	0.38771	0.778366	0.355908	0.232143	0.390656	0.610429	0.499201
rs142642427:75239790	ENSG00000103653.16_3	CSK	protein_coding	1	0.137	rs142642427:75239790:C:CT	0.0305	1.954	4	0.2235	0.0739	0	0.7026	rs142642427:75239790:C:CT	75239790	C	CT	Biallelic_INDEL	0.387492	0.236762	0.521614	0.194444	0.624254	0.308793	0.359625
rs1865689:25108197	ENSG00000138031.14_3	ADCY3	protein_coding	1	0.304	rs1865689:25108197:T:C	0.0576	2.443	4	0.079	0.0732	0	0.8478	rs1865689:25108197:T:C	25108197	T	C	Biallelic_SNP	0.387472	0.779123	0.309798	0.423611	0.39165	0.42638	0.495807
rs7213496:143872	ENSG00000181031.15_5	RPH3AL	protein_coding	1	0.557	rs7213496:143872:G:T	0.0737	2.894	4	0.0479	0.0407	0	0.9114	rs7213496:143872:G:T	143872	G	T	Biallelic_SNP	0.387045	0.181543	0.570605	0.152778	0.568588	0.406953	0.351438
rs35566164:40960924	ENSG00000167565.12_3	SERTAD3	protein_coding	1	1.289	rs35566164:40960924:AT:A	0.2155	4.089	4	0.0302	0.0066	0	0.9632	rs35566164:40960924:AT:A	40960924	AT	A	Biallelic_INDEL	0.387012	0.729955	0.353026	0.125	0.342942	0.439673	0.421526
rs160463:59094289	ENSG00000139971.15_6	ARMH4	protein_coding	1	-0.103	rs160463:59094289:T:C	0.0685	2.303	4	0.1861	0.1256	0	0.6883	rs160463:59094289:T:C	59094289	T	C	Biallelic_SNP	0.3866	0.718608	0.587896	0.286706	0.332008	0.419223	0.477436
rs11326950:190478285	ENSG00000151687.14_3	ANKAR	protein_coding	1	0.273	rs11326950:190478285:CT:C	0.0302	2.185	4	0.1942	0.0708	0	0.735	rs11326950:190478285:CT:C	190478285	CT	C	Biallelic_INDEL	0.38656	0.405446	0.0763689	0.220238	0.0188867	0.0777096	0.180911
rs13332410:57622780	ENSG00000166188.2_3	ZNF319	protein_coding	1	0.12	rs13332410:57622780:G:A	0.0269	2.071	4	0.128	0.0964	0	0.7756	rs13332410:57622780:G:A	57622780	G	A	Biallelic_SNP	0.38654	0.421331	0.106628	0.367063	0.0347913	0.106339	0.227636
rs113210256:44594693	ENSG00000132768.13_2	DPH2	protein_coding	1	-0.248	rs113210256:44594693:G:GA	0.0066	0.941	4	0.3188	0.1597	0	0.5215	rs113210256:44594693:G:GA	44594693	G	GA	Biallelic_INDEL	0.386433	0.431165	0.167147	0.110119	0.0447316	0.0572597	0.179313
rs1800375:6174423	ENSG00000111639.7_4	MRPL51	protein_coding	1	0.085	rs1800375:6174423:T:A	0.1363	2.757	4	0.1519	0.077	0	0.7712	rs1800375:6174423:T:A	6174423	T	A	Biallelic_SNP	0.386292	0.507564	0.129683	0.247024	0.121272	0.230061	0.270966
rs189375:108503382	ENSG00000186086.18_4	NBPF6	protein_coding	1	-0.194	rs189375:108503382:T:G	0.0091	1.177	4	0.303	0.1721	0	0.5249	rs189375:108503382:T:G	108503382	T	G	Biallelic_SNP	0.386278	0.096823	0.479827	0.322421	0.483101	0.360941	0.324481
rs12867732:44483084	ENSG00000179630.10_3	LACC1	protein_coding	1	4.511	rs12867732:44483084:C:A	0.0316	6.48	4	0	0	0	1	rs12867732:44483084:C:A	44483084	C	A	Biallelic_SNP	0.385629	0.107413	0.270893	0.111111	0.493042	0.311861	0.248203
rs7906476:118764829	ENSG00000187164.19_5	SHTN1	protein_coding	1	1.8	rs7906476:118764829:T:G	0.0513	4.058	4	0.0047	0.0248	0	0.9705	rs7906476:118764829:T:G	118764829	T	G	Biallelic_SNP	0.385585	0.610439	0.965418	0.980159	0.996024	0.98364	0.884385
rs200615851:145178140	ENSG00000143127.12_2	ITGA10	protein_coding	1	-0.119	rs200615851:145178140:G:A	0.0153	1.184	4	0.2673	0.122	0	0.6107	rs200615851:145178140:G:A	145178140	G	A	Biallelic_SNP	0.385399	0.618003	0.243516	0.327381	0.232604	0.289366	0.366014
rs73988422:198148109	ENSG00000115540.14_3	MOB4	protein_coding	1	0.038	rs73988422:198148109:C:T	0.0246	1.766	4	0.124	0.0915	0	0.7846	rs73988422:198148109:C:T	198148109	C	T	Biallelic_SNP	0.385328	0.406203	0.0518732	0.0257937	0.0208748	0.0368098	0.13099
rs4126:7590834	ENSG00000198879.11_3	SFMBT2	protein_coding	1	0.802	rs4126:7590834:C:T	0.1354	3.661	4	0.0278	0.0209	0	0.9512	rs4126:7590834:C:T	7590834	C	T	Biallelic_SNP	0.38511	0.391074	0.0331412	0.0416667	0.00596421	0.0777096	0.132588
rs73306448:58450570	ENSG00000100578.14_5	KIAA0586	protein_coding	1	0.064	rs73306448:58450570:A:G	0.0626	2.334	4	0.3112	0.081	0	0.6078	rs73306448:58450570:A:G	58450570	A	G	Biallelic_SNP	0.384832	0.578669	0.152738	0.00198413	0.193837	0.0664622	0.226238
rs72257331:45789984	ENSG00000211456.10_2	SACM1L	protein_coding	1	0.654	rs72257331:45789984:INDEL:T	0.0174	2.419	4	0.0262	0.0176	0	0.9562	rs72257331:45789984:TTCTC:T	45789984	TTCTC	T	Biallelic_INDEL	0.384475	0.170197	0.417867	0.222222	0.554672	0.277096	0.313099
rs2482754:40633287	ENSG00000274349.4_2	ZNF658	protein_coding	1	0.052	rs2482754:40633287:T:A	0.0037	0.463	4	0.3305	0.1335	0	0.536	rs2482754:40633287:T:A	40633287	T	A	Biallelic_SNP	0.384247	0.599849	0.961095	0.990079	0.984095	0.974438	0.878794
rs132319:29564623	ENSG00000185340.15_2	GAS2L1	protein_coding	1	-0.248	rs132319:29564623:CA:C	0.0126	1.286	4	0.2447	0.1739	0	0.5814	rs132319:29564623:CA:C	29564623	CA	C	Biallelic_INDEL	0.383674	0.518911	0.815562	0.693452	0.902584	0.606339	0.689297
rs3838369:34049215	ENSG00000126001.15_3	CEP250	protein_coding	1	0.666	rs3838369:34049215:C:INDEL	0.0285	2.538	4	0.0893	0.0177	0	0.893	rs3838369:34049215:C:CTCTTC	34049215	C	CTCTTC	Multiallelic_INDEL	0.383629	0.633132	0.26513	0.270833	0.249503	0.515337	0.409145
rs12646493:61629295	ENSG00000150471.16_4	ADGRL3	protein_coding	1	0.43	rs12646493:61629295:T:A	0.057	2.941	4	0.0547	0.0968	0	0.8485	rs12646493:61629295:T:A	61629295	T	A	Biallelic_SNP	0.38357	0.680787	0.26513	0.28869	0.297217	0.302658	0.393371
rs1426374:110552773	ENSG00000196510.12_5	ANAPC7	protein_coding	1	0.426	rs1426374:110552773:G:A	0.0626	2.396	4	0.0487	0.0304	0	0.9208	rs1426374:110552773:G:A	110552773	G	A	Biallelic_SNP	0.383478	0.639939	0.461095	0.031746	0.256461	0.184049	0.326677
rs58196405:74638033	ENSG00000070526.14_3	ST6GALNAC1	protein_coding	1	4.689	rs58196405:74638033:G:A	0.3335	7.834	4	0	0	0	1	rs58196405:74638033:G:A	74638033	G	A	Biallelic_SNP	0.383266	0.504539	0.134006	0.183532	0.121272	0.198364	0.251797
rs7461417:144957951	ENSG00000178814.16_3	OPLAH	protein_coding	1	0.135	rs7461417:144957951:T:C	0.0358	2.058	4	0.2903	0.0737	0	0.636	rs7461417:144957951:T:C	144957951	T	C	Biallelic_SNP	0.382823	0.749622	0.43804	0.33631	0.366799	0.42229	0.482428
rs56114239:31332178	ENSG00000176658.16_3	MYO1D	protein_coding	1	0.028	rs56114239:31332178:T:C	0.0171	1.801	4	0.3067	0.1277	0	0.5656	rs56114239:31332178:T:C	31332178	T	C	Biallelic_SNP	0.382723	0.484115	0.108069	0.00892857	0.101392	0.174847	0.199081
rs11066762:114246580	ENSG00000139410.14_4	SDSL	protein_coding	1	0.463	rs11066762:114246580:T:C	0.1331	3.086	4	0.2536	0.0436	0	0.7028	rs11066762:114246580:T:C	114246580	T	C	Biallelic_SNP	0.382379	0.494705	0.10951	0.00496032	0.112326	0.0838446	0.185703
rs9323701:81846115	ENSG00000140022.11_5	STON2	protein_coding	1	0.405	rs9323701:81846115:T:C	0.0509	2.675	4	0.1624	0.1423	0	0.6953	rs9323701:81846115:T:C	81846115	T	C	Multiallelic_SNP	0.382313	0.8177	0.599424	0.743056	0.435388	0.696319	0.671925
rs35259024:77275343	ENSG00000102805.14_5	CLN5	protein_coding	1	0.027	rs35259024:77275343:ACT:A	0.0654	2.238	4	0.135	0.0838	0	0.7812	rs35259024:77275343:ACT:A	77275343	ACT	A	Biallelic_INDEL	0.382203	0.36233	0.570605	0.605159	0.744533	0.691207	0.58107
rs2177242:65213417	ENSG00000103707.9_3	MTFMT	protein_coding	1	0.194	rs2177242:65213417:A:T	0.0537	2.305	4	0.3194	0.0595	0	0.6211	rs2177242:65213417:A:T	65213417	A	T	Biallelic_SNP	0.382021	0.400908	0.054755	0.0138889	0.0188867	0.0255624	0.125
rs2177242:65213417	ENSG00000140451.12_2	PIF1	protein_coding	1	0.122	rs2177242:65213417:A:T	0.0519	2.172	4	0.1556	0.1763	0	0.6681	rs2177242:65213417:A:T	65213417	A	T	Biallelic_SNP	0.382021	0.400908	0.054755	0.0138889	0.0188867	0.0255624	0.125
rs59216848:47294847	ENSG00000124126.13_4	PREX1	protein_coding	1	0.869	rs59216848:47294847:C:CA	0.1005	3.482	4	0.0269	0.0269	0	0.9462	rs59216848:47294847:C:CA	47294847	C	CA	Biallelic_INDEL	0.381768	0.452345	0.0936599	0.0982143	0.0705765	0.169734	0.199481
rs112696363:70794925	ENSG00000157350.12_2	ST3GAL2	protein_coding	1	-0.137	rs112696363:70794925:TGG:T	0.0101	1.329	4	0.2767	0.1268	0	0.5965	rs112696363:70794925:TGG:T	70794925	TGG	T	Biallelic_INDEL	0.381653	0.392587	0.0244957	0.00297619	0.0109344	0.00102249	0.110024
rs55743352:40365600	ENSG00000108788.11_2	MLX	protein_coding	1	-0.022	rs55743352:40365600:C:A	0.0148	1.442	4	0.3048	0.1121	0	0.5831	rs55743352:40365600:C:A	40365600	C	A	Biallelic_SNP	0.381598	0.0249622	0.543228	0.632937	0.406561	0.444785	0.377796
rs34662058:640099	ENSG00000177595.17_3	PIDD1	protein_coding	1	0.265	rs34662058:640099:A:G	0.2262	3.196	1	0.6703	0.0671	0	0.2626	rs34662058:640099:A:G	640099	A	G	Biallelic_SNP	0.38105	0.574887	0.341499	0.0357143	0.193837	0.0807771	0.260982
rs7977692:56735249	ENSG00000181852.17_3	RNF41	protein_coding	1	0.107	rs7977692:56735249:A:G	0.0726	2.254	4	0.1213	0.0779	0	0.8009	rs7977692:56735249:A:G	56735249	A	G	Biallelic_SNP	0.380765	0.382753	0.0403458	0	0.00198807	0	0.107029
rs1321355:89950913	ENSG00000112159.11_2	MDN1	protein_coding	1	0.039	rs1321355:89950913:A:G	0.0676	2.332	4	0.2167	0.0946	0	0.6888	rs1321355:89950913:A:G	89950913	A	G	Biallelic_SNP	0.380496	0.639939	0.175793	0.0753968	0.259443	0.201431	0.29992
rs200625133:74539804	ENSG00000189045.13_3	ANKDD1B	protein_coding	1	0.644	rs200625133:74539804:T:TA	0.0168	2.385	4	0.0584	0.0225	0	0.9192	rs200625133:74539804:T:TA	74539804	T	TA	Biallelic_INDEL	0.380486	0.725416	0.342939	0.4375	0.34493	0.522495	0.498403
rs60773931:80032571	ENSG00000177425.10_4	PAWR	protein_coding	1	0.702	rs60773931:80032571:GT:G	0.0521	2.756	4	0.0274	0.0567	0	0.9158	rs60773931:80032571:GT:G	80032571	GT	G	Biallelic_INDEL	0.380484	0.380484	0.0317003	0	0	0.00102249	0.105032
rs8050588:30937799	ENSG00000099377.13_3	HSD3B7	protein_coding	1	1.688	rs8050588:30937799:G:A	0.0846	3.891	4	0.0031	0.0022	0	0.9947	rs8050588:30937799:G:A	30937799	G	A	Biallelic_SNP	0.380422	0.738275	0.427954	0.0952381	0.357853	0.742331	0.490216
rs61289765:39520040	ENSG00000078142.12_3	PIK3C3	protein_coding	1	0.226	rs61289765:39520040:A:INDEL	0.0273	2.141	4	0.1403	0.0588	0	0.8009	rs61289765:39520040:A:AAAC	39520040	A	AAAC	Biallelic_INDEL	0.380415	0.513616	0.207493	0.287698	0.133201	0.120654	0.272564
rs234355:40529943	ENSG00000187187.13_3	ZNF546	protein_coding	1	0.642	rs234355:40529943:T:C	0.0362	2.721	4	0.0881	0.0231	0	0.8888	rs234355:40529943:T:C	40529943	T	C	Biallelic_SNP	0.380358	0.406203	0.0662824	0.157738	0.0258449	0.108384	0.174521
rs73590735:53781537	ENSG00000204604.10_4	ZNF468	protein_coding	1	0.703	rs73590735:53781537:T:C	0.0461	3.156	1	0.712	0.1665	0	0.1215	rs73590735:53781537:T:C	53781537	T	C	Biallelic_SNP	0.380247	0.381241	0.0360231	0	0.000994036	0	0.105831
rs9925799:29757018	ENSG00000149929.15_2	HIRIP3	protein_coding	1	1.149	rs9925799:29757018:C:A	0.0458	2.942	2	0.0134	0.917	0	0.0697	rs9925799:29757018:C:A	29757018	C	A	Biallelic_SNP	0.380247	0.381241	0.037464	0	0.000994036	0	0.10603
rs6697130:32798134	ENSG00000162522.10_2	KIAA1522	protein_coding	1	0.493	rs6697130:32798134:A:G	0.0313	2.229	1	0.6375	0.0685	0	0.294	rs6697130:32798134:A:G	32798134	A	G	Biallelic_SNP	0.380009	0.381997	0.0389049	0.00198413	0.00198807	0	0.107029
rs3916459:1079291	ENSG00000161999.11_4	JMJD8	protein_coding	1	-0.157	rs3916459:1079291:T:C	0.0096	1.439	4	0.2082	0.1342	0	0.6576	rs3916459:1079291:T:C	1079291	T	C	Biallelic_SNP	0.379839	0.40469	0.118156	0.289683	0.0248509	0.149284	0.215655
7:97490335	ENSG00000164713.9_2	BRI3	protein_coding	1	-0.113	7:97490335:C:CTT	0.0206	1.766	4	0.1771	0.1213	0	0.7016	7:97490335:C:CTT	97490335	C	CTT	Biallelic_INDEL	0.37971	0.740545	0.365994	0.467262	0.360835	0.377301	0.486422
rs2112848:12519646	ENSG00000242852.6_3	ZNF709	protein_coding	1	0.307	rs2112848:12519646:A:G	0.0272	2.203	2	0.2525	0.4981	0	0.2494	rs2112848:12519646:A:G	12519646	A	G	Multiallelic_SNP	0.37926	0.3941	0.71902	0.25496	0.77336	0.690184	0.545128
rs6986359:91643162	ENSG00000155099.7_4	PIP4P2	protein_coding	1	-0.019	rs6986359:91643162:T:C	0.0074	1.19	4	0.2654	0.1729	0	0.5617	rs6986359:91643162:T:C	91643162	T	C	Biallelic_SNP	0.379258	0.760968	0.639769	0.717262	0.38171	0.402863	0.589257
rs7862461:136044016	ENSG00000170835.14_2	CEL	protein_coding	1	0.129	rs7862461:136044016:C:A	0.0409	2.289	4	0.1142	0.105	0	0.7809	rs7862461:136044016:C:A	136044016	C	A	Biallelic_SNP	0.37908	0.28593	0.664265	0.183532	0.66501	0.466258	0.429113
rs199689754:43093150	ENSG00000185900.9_2	POMK	protein_coding	1	0.627	rs199689754:43093150:TTA:T	0.0163	2.23	4	0.3585	0.0223	0	0.6192	rs199689754:43093150:TTA:T	43093150	TTA	T	Biallelic_INDEL	0.378698	0.398638	0.634006	0.697421	0.777336	0.669734	0.620407
rs6482213:22724098	ENSG00000269897.5_3	COMMD3-BMI1	protein_coding	1	0.27	rs6482213:22724098:C:G	0.0679	2.442	4	0.245	0.0929	0	0.6621	rs6482213:22724098:C:G	22724098	C	G	Biallelic_SNP	0.378564	0.402421	0.0706052	0.00694444	0.0238569	0.00920245	0.124002
rs959510:69357573	ENSG00000196620.9_3	UGT2B15	protein_coding	1	4.515	rs959510:69357573:T:A	0.049	6.855	4	0	0	0	1	rs959510:69357573:T:A	69357573	T	A	Biallelic_SNP	0.378546	0.236762	0.608069	0.121032	0.615308	0.295501	0.352436
rs605707:109834369	ENSG00000134243.11_3	SORT1	protein_coding	1	0.078	rs605707:109834369:T:C	0.0286	2.025	4	0.238	0.3278	0	0.4342	rs605707:109834369:T:C	109834369	T	C	Biallelic_SNP	0.378496	0.619516	0.962536	1	0.998012	1	0.89397
rs7835981:67470442	ENSG00000104205.13_4	SGK3	protein_coding	1	1.211	rs7835981:67470442:A:G	0.0775	3.433	4	0.0157	0.0282	0	0.9561	rs7835981:67470442:A:G	67470442	A	G	Biallelic_SNP	0.378476	0.396369	0.0389049	0.00198413	0.0178926	0.00613497	0.115216
rs370920827:8358378	ENSG00000267855.5_3	NDUFA7	protein_coding	1	0.138	rs370920827:8358378:G:A	0.0294	2.166	1	0.4833	0.0769	0	0.4399	rs370920827:8358378:G:A	8358378	G	A	Biallelic_SNP	0.378385	0.144478	0.458213	0.315476	0.522863	0.339468	0.336462
rs35122433:125100019	ENSG00000154473.17_3	BUB3	protein_coding	1	0.226	rs35122433:125100019:AT:A	0.1734	2.963	4	0.2616	0.0929	0	0.6456	rs35122433:125100019:AT:A	125100019	AT	A	Biallelic_INDEL	0.378272	0.485628	0.129683	0.117063	0.107356	0.147239	0.220048
rs201369943:4895535	ENSG00000219607.3_2	PPP1R3G	protein_coding	1	0.097	rs201369943:4895535:A:G	0.0123	1.789	4	0.138	0.0732	0	0.7889	rs201369943:4895535:A:G	4895535	A	G	Biallelic_SNP	0.378197	0.260968	0.619597	0.631944	0.639165	0.647239	0.536741
rs1291804:11127155	ENSG00000148429.14_2	USP6NL	protein_coding	1	-0.122	rs1291804:11127155:A:G	0.0505	2.212	4	0.2178	0.1442	0	0.638	rs1291804:11127155:A:G	11127155	A	G	Biallelic_SNP	0.377995	0.518154	0.136888	0.0912698	0.140159	0.143149	0.230232
rs7219942:74059126	ENSG00000261408.7_5	TEN1-CDK3	protein_coding	1	-0.113	rs7219942:74059126:C:T	0.0376	1.953	4	0.1779	0.1041	0	0.718	rs7219942:74059126:C:T	74059126	C	T	Biallelic_SNP	0.377983	0.758699	0.54611	0.465278	0.380716	0.282209	0.501198
rs4787270:2308204	ENSG00000167977.8_3	KCTD5	protein_coding	1	0.664	rs4787270:2308204:G:A	0.1143	3.18	1	0.8342	0.0602	0	0.1056	rs4787270:2308204:G:A	2308204	G	A	Biallelic_SNP	0.377904	0.0226929	0.479827	0.448413	0.400596	0.397751	0.320887
rs67198379:11338157	ENSG00000256537.4_2	SMIM10L1	protein_coding	1	1.376	rs67198379:11338157:A:G	0.0192	3.232	4	0.4634	0.0035	0	0.533	rs67198379:11338157:A:G	11338157	A	G	Biallelic_SNP	0.377866	0.145991	0.508646	0.572421	0.523857	0.523517	0.431709
rs11936782:7176818	ENSG00000186222.4_3	BLOC1S4	protein_coding	1	0.05	rs11936782:7176818:T:C	0.03	2.14	4	0.1397	0.3153	0	0.545	rs11936782:7176818:T:C	7176818	T	C	Biallelic_SNP	0.37772	0.395613	0.0489914	0	0.0178926	0.0398773	0.122604
rs3062725:22231583	ENSG00000111726.12_2	CMAS	protein_coding	1	-0.143	rs3062725:22231583:INDEL:A	0.0115	1.359	4	0.2383	0.1322	0	0.6294	rs3062725:22231583:ATTT:A	22231583	ATTT	A	Biallelic_INDEL	0.377504	0.274584	0.48415	0.131944	0.652087	0.336401	0.362819
rs115172993:50069019	ENSG00000142546.13_4	NOSIP	protein_coding	1	1.839	rs115172993:50069019:G:A	0.0634	4.119	4	0.0036	0.0251	0	0.9713	rs115172993:50069019:G:A	50069019	G	A	Biallelic_SNP	0.377502	0.380484	0.182997	0.161706	0.00298211	0.0102249	0.160942
rs79629023:228688098	ENSG00000115009.12_3	CCL20	protein_coding	1	0.659	rs79629023:228688098:A:C	0.0366	2.879	4	0.055	0.0351	0	0.9099	rs79629023:228688098:A:C	228688098	A	C	Biallelic_SNP	0.376983	0.378971	0.0230548	0	0.00198807	0	0.103634
rs7372246:37990100	ENSG00000172936.13_5	MYD88	protein_coding	1	-0.029	rs7372246:37990100:G:T	0.0367	1.915	4	0.3312	0.1208	0	0.548	rs7372246:37990100:G:T	37990100	G	T	Biallelic_SNP	0.376953	0.0196672	0.242075	0.127976	0.39662	0.366053	0.215655
rs2285045:19422687	ENSG00000103534.16_4	TMC5	protein_coding	1	1.8	rs2285045:19422687:C:A	0.0628	4.194	4	0.0048	0.0035	0	0.9917	rs2285045:19422687:C:A	19422687	C	A	Multiallelic_SNP	0.376863	0.215582	0.652738	0.582341	0.592445	0.750511	0.530152
rs10805935:79603946	ENSG00000177034.15_3	MTX3	protein_coding	1	-0.064	rs10805935:79603946:T:G	0.0235	1.848	4	0.1717	0.1583	0	0.6701	rs10805935:79603946:T:A	79603946	T	A	Multiallelic_SNP	0.376735	0.465204	0.304035	0.460317	0.0884692	0.269939	0.328075
rs2999710:147768712	ENSG00000122497.13	NBPF14	protein_coding	1	1.441	rs2999710:147768712:T:G	0.0935	3.222	4	0.0109	0.0222	0	0.9669	rs2999710:147768712:T:G	147768712	T	G	Biallelic_SNP	0.376702	0.376702	0.0201729	0.0337302	0	0.00102249	0.109225
rs11168417:48515720	ENSG00000134291.11_2	TMEM106C	protein_coding	1	0.351	rs11168417:48515720:C:T	0.0409	2.496	4	0.051	0.0553	0	0.8937	rs11168417:48515720:C:T	48515720	C	T	Biallelic_SNP	0.376657	0.528744	0.129683	0.145833	0.152087	0.139059	0.244609
rs113692212:66587064	ENSG00000172840.6_3	PDP2	protein_coding	1	0.679	rs113692212:66587064:A:INDEL	0.0324	2.446	4	0.1711	0.0184	0	0.8105	rs113692212:66587064:A:AAAAACAAAAAC	66587064	A	AAAAACAAAAAC	Biallelic_INDEL	0.376633	0.509834	0.268012	0.293651	0.133201	0.236196	0.303714
5:69970305	ENSG00000172062.16_3	SMN1	protein_coding	1	1.438	5:69970305:G:T	0.2421	3.3	4	0.013	0.008	0	0.979	5:69970305:G:T	69970305	G	T	Biallelic_SNP	0.376595	0.613464	0.9683	1	0.99006	0.992843	0.890176
rs4834239:113116062	ENSG00000174720.15_5	LARP7	protein_coding	1	0.054	rs4834239:113116062:G:A	0.009	1.414	2	0.1841	0.4105	0	0.4054	rs4834239:113116062:G:A	113116062	G	A	Biallelic_SNP	0.376198	0.824508	0.619597	0.795635	0.44831	0.477505	0.646965
rs111389196:73678866	ENSG00000132470.13_3	ITGB4	protein_coding	1	0.319	rs111389196:73678866:AC:A	0.2937	3.295	4	0.0572	0.0407	0	0.9021	rs111389196:73678866:AC:A	73678866	AC	A	Biallelic_INDEL	0.376188	0.409985	0.243516	0.349206	0.0337972	0.257669	0.269369
rs140528603:114741338	ENSG00000136813.14_6	ECPAS	protein_coding	1	-0.129	rs140528603:114741338:INDEL:G	0.0152	1.659	4	0.1847	0.2094	0	0.6059	rs140528603:114741338:GTTTTATTTTA:G	114741338	GTTTTATTTTA	G	Biallelic_INDEL	0.375842	0.424357	0.619597	0.444444	0.800199	0.717791	0.588259
rs9578272:20894617	ENSG00000121741.16_4	ZMYM2	protein_coding	1	-0.092	rs9578272:20894617:C:T	0.0099	1.511	4	0.3255	0.1136	0	0.5609	rs9578272:20894617:C:T	20894617	C	T	Biallelic_SNP	0.375586	0.437216	0.0994236	0	0.0616302	0.0521472	0.151757
rs13148564:164303476	ENSG00000164128.6_5	NPY1R	protein_coding	1	1.434	rs13148564:164303476:G:A	0.0438	3.514	4	0.0148	0.0036	0	0.9816	rs13148564:164303476:G:A	164303476	G	A	Biallelic_SNP	0.375565	0.391831	0.716138	0.337302	0.767396	0.484663	0.519369
rs7446704:70662060	ENSG00000145736.14_4	GTF2H2	protein_coding	1	-0.128	rs7446704:70662060:C:A	0.0111	0.621	4	0.1613	0.1836	0	0.6551	rs7446704:70662060:C:A	70662060	C	A	Biallelic_SNP	0.37537	0.23298	0.618156	0.84623	0.60835	0.733129	0.582867
rs2772531:34758646	ENSG00000186638.16_3	KIF24	protein_coding	1	-0.007	rs2772531:34758646:G:A	0.0186	1.74	4	0.136	0.1529	0	0.7112	rs2772531:34758646:G:A	34758646	G	A	Biallelic_SNP	0.375037	0.462935	0.795389	0.933532	0.837972	0.781186	0.741214
rs145922694:87407898	ENSG00000083937.8_2	CHMP2B	protein_coding	1	1.984	rs145922694:87407898:C:CT	0.0196	3.804	4	0.1852	0.0044	0	0.8104	rs145922694:87407898:C:CT	87407898	C	CT	Biallelic_INDEL	0.374761	0.430408	0.827089	0.917659	0.805169	0.848671	0.740415
16:67359279	ENSG00000141084.10_4	RANBP10	protein_coding	1	-0.2	16:67359279:C:INDEL	0.0088	0.955	4	0.2078	0.2924	0	0.4998	16:67359279:C:CTTTATTTTAT	67359279	C	CTTTATTTTAT	Biallelic_INDEL	0.374001	0.378971	0.0417867	0.0277778	0.00497018	0.0214724	0.116613
rs710361:87141484	ENSG00000145715.14_2	RASA1	protein_coding	1	0.229	rs710361:87141484:C:T	0.0537	2.33	1	0.4987	0.096	0	0.4053	rs710361:87141484:C:T	87141484	C	T	Biallelic_SNP	0.373732	0.636157	0.226225	0.0208333	0.262425	0.323108	0.319289
rs10788592:90116423	ENSG00000173239.13_2	LIPM	protein_coding	1	-0.19	rs10788592:90116423:T:C	0.0126	1.341	4	0.3445	0.1191	0	0.5364	rs10788592:90116423:T:C	90116423	T	C	Biallelic_SNP	0.373572	0.573374	0.184438	0.449405	0.199801	0.276074	0.361422
rs351780:28203937	ENSG00000104299.14_3	INTS9	protein_coding	1	0.27	rs351780:28203937:G:T	0.0214	2.027	4	0.2716	0.0969	0	0.6315	rs351780:28203937:G:T	28203937	G	T	Biallelic_SNP	0.373539	0.515129	0.818444	0.782738	0.888668	0.788344	0.739417
rs2300465:83928135	ENSG00000013375.15_5	PGM3	protein_coding	1	0.364	rs2300465:83928135:C:A	0.0495	2.492	4	0.0824	0.0574	0	0.8602	rs2300465:83928135:C:A	83928135	C	A	Biallelic_SNP	0.373491	0.44705	0.15562	0.328373	0.0735586	0.165644	0.252796
rs2993563:96048398	ENSG00000134873.9_2	CLDN10	protein_coding	1	-0.134	rs2993563:96048398:T:C	0.0284	1.896	4	0.1552	0.1139	0	0.7308	rs2993563:96048398:T:C	96048398	T	C	Biallelic_SNP	0.372882	0.250378	0.537464	0.540675	0.62326	0.393661	0.451478
rs11117461:86203249	ENSG00000131149.18_3	GSE1	protein_coding	1	0.647	rs11117461:86203249:T:C	0.0315	3.015	1	0.6258	0.0216	0	0.3527	rs11117461:86203249:T:C	86203249	T	C	Biallelic_SNP	0.372727	0.278366	0.458213	0.464286	0.651093	0.493865	0.457668
rs34937578:7550417	ENSG00000179094.15_4	PER1	protein_coding	1	0.659	rs34937578:7550417:CA:C	0.0673	2.891	4	0.0418	0.0234	0	0.9348	rs34937578:7550417:CA:C	7550417	CA	C	Biallelic_INDEL	0.372563	0.375946	0.717579	0.625	0.748509	0.641104	0.60004
rs7219969:59935723	ENSG00000141376.22_5	BCAS3	protein_coding	1	0.148	rs7219969:59935723:T:C	0.0041	1.359	1	0.5171	0.0562	0	0.4266	rs7219969:59935723:T:C	59935723	T	C	Biallelic_SNP	0.372308	0.0143722	0.24928	0.114087	0.38668	0.260736	0.189896
rs841394:43504813	ENSG00000065978.18_3	YBX1	protein_coding	1	-0.122	rs841394:43504813:C:T	0.0087	1.278	4	0.227	0.2554	0	0.5176	rs841394:43504813:C:T	43504813	C	T	Biallelic_SNP	0.372266	0.827534	0.602305	0.507937	0.455268	0.608384	0.614417
rs1209916:40153470	ENSG00000157557.11_3	ETS2	protein_coding	1	0.487	rs1209916:40153470:G:A	0.099	3.05	1	0.7195	0.059	0	0.2214	rs1209916:40153470:G:A	40153470	G	A	Biallelic_SNP	0.372224	0.33056	0.677233	0.509921	0.702783	0.575665	0.53734
rs71152422:15506596	ENSG00000179889.18_4	PDXDC1	protein_coding	1	-0.01	rs71152422:15506596:A:AT	0.0338	1.686	4	0.2211	0.1156	0	0.6633	rs71152422:15506596:A:AT	15506596	A	AT	Biallelic_INDEL	0.372189	0.263994	0.606628	0.167659	0.636183	0.597137	0.431909
rs8058986:75173416	ENSG00000184517.11_2	ZFP1	protein_coding	1	1.904	rs8058986:75173416:C:T	0.0328	3.991	4	0.0019	0.0034	0	0.9946	rs8058986:75173416:C:T	75173416	C	T	Biallelic_SNP	0.372163	0.372163	0.0273775	0	0	0.00408998	0.102835
rs13042695:33685416	ENSG00000078804.12_3	TP53INP2	protein_coding	1	-0.255	rs13042695:33685416:A:G	0.011	1.101	4	0.2078	0.1547	0	0.6375	rs13042695:33685416:A:G	33685416	A	G	Biallelic_SNP	0.371965	0.15885	0.615274	0.534722	0.530815	0.40593	0.420727
rs340331:179916172	ENSG00000187231.13_4	SESTD1	protein_coding	1	0.505	rs340331:179916172:G:C	0.0573	2.781	4	0.0576	0.0467	0	0.8957	rs340331:179916172:G:C	179916172	G	C	Biallelic_SNP	0.371845	0.253404	0.340058	0.652778	0.625249	0.429448	0.454872
rs145524062:67034567	ENSG00000108946.14_4	PRKAR1A	protein_coding	1	0.132	rs145524062:67034567:T:C	0.1006	2.689	4	0.149	0.0817	0	0.7693	rs145524062:67034567:T:C	67034567	T	C	Biallelic_SNP	0.371745	0.0189107	0.260807	0.123016	0.390656	0.393661	0.221246
rs62114168:51873268	ENSG00000167759.12_2	KLK13	protein_coding	1	0.039	rs62114168:51873268:C:T	0.0156	1.861	4	0.1431	0.1549	0	0.7019	rs62114168:51873268:C:T	51873268	C	T	Biallelic_SNP	0.371547	0.450076	0.381844	0.624008	0.0785288	0.241309	0.360224
rs71327061:46435229	ENSG00000241186.9_3	TDGF1	protein_coding	1	0.164	rs71327061:46435229:G:A	0.0194	1.983	4	0.337	0.0496	0	0.6134	rs71327061:46435229:G:A	46435229	G	A	Biallelic_SNP	0.371545	0.605144	0.206052	0.0277778	0.233598	0.221881	0.284145
rs6011027:62308872	ENSG00000101210.11_3	EEF1A2	protein_coding	1	0.757	rs6011027:62308872:A:G	0.4235	3.982	2	0.0335	0.8565	0	0.1101	rs6011027:62308872:A:G	62308872	A	G	Biallelic_SNP	0.371451	0.374433	0.0244957	0	0.00298211	0	0.102835
rs189836226:7018615	ENSG00000010626.14_4	LRRC23	protein_coding	1	2.54	rs189836226:7018615:A:T	0.07	4.854	4	0.0008	0.0005	0	0.9987	rs189836226:7018615:A:T	7018615	A	T	Biallelic_SNP	0.371424	0.665658	0.272334	0.256944	0.294235	0.316973	0.386182
rs6082745:284755	ENSG00000101255.10_3	TRIB3	protein_coding	1	-0.156	rs6082745:284755:C:G	0.0123	1.474	4	0.212	0.1306	0	0.6574	rs6082745:284755:C:G	284755	C	G	Biallelic_SNP	0.371351	0.391074	0.760807	0.775794	0.762425	0.715746	0.657748
rs11580510:245205876	ENSG00000203666.12_2	EFCAB2	protein_coding	1	6.736	rs11580510:245205876:C:T	0.2597	9.794	4	0	0	0	1	rs11580510:245205876:C:T	245205876	C	T	Multiallelic_SNP	0.371315	0.16944	0.631124	0.703373	0.540755	0.607362	0.500998
rs1023532:62041883	ENSG00000114405.10_2	C3orf14	protein_coding	1	0.128	rs1023532:62041883:T:C	0.0525	2.347	4	0.1325	0.12	0	0.7475	rs1023532:62041883:T:C	62041883	T	C	Biallelic_SNP	0.371174	0.0930408	0.364553	0.0267857	0.464215	0.320041	0.236222
rs7622468:160358809	ENSG00000179674.3_3	ARL14	protein_coding	1	-0.186	rs7622468:160358809:A:G	0.035	1.703	4	0.3057	0.1893	0	0.505	rs7622468:160358809:A:G	160358809	A	G	Biallelic_SNP	0.371135	0.438729	0.0576369	0.0545635	0.0675944	0.0388548	0.15595
rs12947730:63001292	ENSG00000108370.16_4	RGS9	protein_coding	1	0.04	rs12947730:63001292:G:C	0.0171	1.732	4	0.1394	0.0844	0	0.7762	rs12947730:63001292:G:C	63001292	G	C	Biallelic_SNP	0.371052	0.467474	0.0979827	0.0198413	0.0964215	0.0807771	0.176118
rs9364846:166812085	ENSG00000060762.18_2	MPC1	protein_coding	1	0.322	rs9364846:166812085:G:T	0.039	2.579	4	0.1105	0.0775	0	0.812	rs9364846:166812085:G:T	166812085	G	T	Biallelic_SNP	0.370968	0.348714	0.681556	0.957341	0.719682	0.924335	0.704273
rs4361988:152229716	ENSG00000143450.16_5	OAZ3	protein_coding	1	0.293	rs4361988:152229716:A:G	0.0298	2.141	4	0.2936	0.0983	0	0.6081	rs4361988:152229716:A:G	152229716	A	G	Biallelic_SNP	0.370932	0.62708	0.972622	1	0.998012	1	0.897364
rs12151191:8588197	ENSG00000133250.13_2	ZNF414	protein_coding	1	0.299	rs12151191:8588197:A:G	0.0222	2.229	2	0.0903	0.5729	0	0.3369	rs12151191:8588197:A:G	8588197	A	G	Biallelic_SNP	0.370485	0.0718608	0.404899	0.22619	0.442346	0.50409	0.307907
rs35934908:11704711	ENSG00000130159.13_5	ECSIT	protein_coding	1	-0.019	rs35934908:11704711:T:TA	0.0076	1.399	4	0.2842	0.107	0	0.6088	rs35934908:11704711:T:TA	11704711	T	TA	Biallelic_INDEL	0.370323	0.675492	0.505764	0.524802	0.305169	0.444785	0.502196
rs876671:102571444	ENSG00000166136.15_3	NDUFB8	protein_coding	1	-0.152	rs876671:102571444:G:C	0.0127	1.365	4	0.3063	0.1485	0	0.5452	rs876671:102571444:G:C	102571444	G	C	Biallelic_SNP	0.37018	0.406959	0.0691643	0.094246	0.0367793	0.100204	0.162939
rs11293248:137322487	ENSG00000235106.9_5	BRD3OS	protein_coding	1	-0.115	rs11293248:137322487:TC:T	0.0191	1.799	4	0.1851	0.2534	0	0.5615	rs11293248:137322487:TC:T	137322487	TC	T	Biallelic_INDEL	0.370124	0.355522	0.644092	0.632937	0.725646	0.466258	0.547324
rs6433952:153144375	ENSG00000157827.19_3	FMNL2	protein_coding	1	1.934	rs6433952:153144375:T:C	0.2957	4.988	4	0.0082	0.0083	0	0.9835	rs6433952:153144375:T:C	153144375	T	C	Biallelic_SNP	0.370031	0.241301	0.48415	0.154762	0.611332	0.480573	0.378594
rs10275844:98621315	ENSG00000284292.1_4	AC004922.1	protein_coding	1	0.843	rs10275844:98621315:G:A	0.036	2.718	4	0.0296	0.0216	0	0.9488	rs10275844:98621315:G:A	98621315	G	A	Biallelic_SNP	0.369938	0.37292	0.0360231	0	0.00298211	0	0.104034
rs149549668:44595861	ENSG00000263002.7_2	ZNF234	protein_coding	1	0.054	rs149549668:44595861:A:INDEL	0.0276	2.087	4	0.1789	0.1111	0	0.71	rs149549668:44595861:A:AAAC	44595861	A	AAAC	Multiallelic_INDEL	0.369879	0.420575	0.0590778	0.00297619	0.0506958	0.0807771	0.145767
rs11658727:33581214	ENSG00000166750.9_2	SLFN5	protein_coding	1	6.77	rs11658727:33581214:T:G	0.1483	9.312	4	0	0	0	1	rs11658727:33581214:T:G	33581214	T	G	Biallelic_SNP	0.369768	0.104387	0.260807	0.077381	0.474155	0.234151	0.220248
rs9511726:25819600	ENSG00000139505.11_2	MTMR6	protein_coding	1	1.264	rs9511726:25819600:C:G	0.3056	4.314	4	0.018	0.0046	0	0.9775	rs9511726:25819600:C:G	25819600	C	G	Biallelic_SNP	0.369744	0.623298	0.966859	1	0.993042	1	0.894569
rs5873569:176633858	ENSG00000169223.14_4	LMAN2	protein_coding	1	0.17	rs5873569:176633858:TA:T	0.0279	1.964	2	0.1849	0.6076	0	0.2075	rs5873569:176633858:TA:T	176633858	TA	T	Biallelic_INDEL	0.369742	0.53177	0.276657	0.509921	0.162028	0.307771	0.374002
rs11077393:67166424	ENSG00000108984.14_4	MAP2K6	protein_coding	1	0.739	rs11077393:67166424:G:A	0.1281	3.326	1	0.6838	0.04	0	0.2762	rs11077393:67166424:G:A	67166424	G	A	Biallelic_SNP	0.369326	0.0143722	0.26513	0.0337302	0.383698	0.215746	0.166534
rs3803906:45715976	ENSG00000010310.8_4	GIPR	protein_coding	1	-0.017	rs3803906:45715976:A:G	0.0321	1.988	2	0.1527	0.4445	0	0.4028	rs3803906:45715976:A:G	45715976	A	G	Biallelic_SNP	0.369282	0.0173979	0.195965	0.0833333	0.38668	0.296524	0.184105
rs4853528:191775688	ENSG00000128641.18_3	MYO1B	protein_coding	1	0.411	rs4853528:191775688:G:C	0.1901	3.163	4	0.1739	0.0369	0	0.7892	rs4853528:191775688:G:C	191775688	G	C	Biallelic_SNP	0.369147	0.561271	0.932277	0.856151	0.930417	0.883436	0.809105
rs58847072:118330186	ENSG00000065183.15_2	WDR3	protein_coding	1	0.057	rs58847072:118330186:AT:A	0.0309	1.943	4	0.1348	0.1479	0	0.7173	rs58847072:118330186:AT:A	118330186	AT	A	Multiallelic_INDEL	0.368992	0.410741	0.0792507	0.0873016	0.0417495	0.0828221	0.161542
rs11685382:70368491	ENSG00000143977.13_2	SNRPG	protein_coding	1	0.031	rs11685382:70368491:T:G	0.0098	1.534	4	0.2476	0.1038	0	0.6487	rs11685382:70368491:T:G	70368491	T	G	Biallelic_SNP	0.368953	0.442511	0.15562	0.186508	0.0735586	0.200409	0.229832
rs472910:3744964	ENSG00000171873.7_2	ADRA1D	protein_coding	1	0.339	rs472910:3744964:T:A	0.0569	2.707	2	0.1175	0.5003	0	0.3822	rs472910:3744964:T:A	3744964	T	A	Biallelic_SNP	0.368948	0.907716	0.680115	0.787698	0.538767	0.645194	0.726637
rs6468320:35424080	ENSG00000233863.1	AC012215.1	protein_coding	1	0.627	rs6468320:35424080:C:G	0.0431	2.495	1	0.8517	0.0185	0	0.1297	rs6468320:35424080:C:G	35424080	C	G	Biallelic_SNP	0.368855	0.521936	0.315562	0.209325	0.153082	0.224949	0.298323
rs11863944:90080543	ENSG00000167526.13_3	RPL13	protein_coding	1	-0.125	rs11863944:90080543:A:T	0.0632	2.283	4	0.238	0.2774	0	0.4846	rs11863944:90080543:A:T	90080543	A	T	Biallelic_SNP	0.368855	0.478064	0.87464	0.979167	0.846918	0.932515	0.796725
rs9379528:10591081	ENSG00000111845.4_2	PAK1IP1	protein_coding	1	-0.033	rs9379528:10591081:G:A	0.0149	1.695	4	0.2892	0.2092	0	0.5016	rs9379528:10591081:G:A	10591081	G	A	Biallelic_SNP	0.368754	0.0885023	0.600865	0.619048	0.457256	0.552147	0.430911
rs56045467:144709792	ENSG00000178685.13_5	PARP10	protein_coding	1	0.005	rs56045467:144709792:G:A	0.0116	1.455	4	0.1406	0.17	0	0.6894	rs56045467:144709792:G:A	144709792	G	A	Biallelic_SNP	0.368569	0.484871	0.105187	0.193452	0.116302	0.206544	0.245208
rs9298381:82926496	ENSG00000253598.1_2	SLC10A5	protein_coding	1	-0.142	rs9298381:82926496:T:A	0.0135	1.451	4	0.188	0.1692	0	0.6429	rs9298381:82926496:T:A	82926496	T	A	Biallelic_SNP	0.368477	0.0559758	0.319885	0.373016	0.424453	0.248466	0.267971
rs1998101:58598706	ENSG00000032219.18_3	ARID4A	protein_coding	1	0.009	rs1998101:58598706:T:C	0.0315	1.947	4	0.1519	0.1367	0	0.7114	rs1998101:58598706:T:C	58598706	T	C	Biallelic_SNP	0.368032	0.155825	0.332853	0.303571	0.523857	0.372188	0.326278
rs55663733:62536879	ENSG00000178607.15_2	ERN1	protein_coding	1	-0.157	rs55663733:62536879:A:G	0.0128	1.292	4	0.2619	0.2873	0	0.4508	rs55663733:62536879:A:G	62536879	A	G	Biallelic_SNP	0.367954	0.407716	0.0605187	0.0287698	0.0397614	0.0163599	0.132987
rs56297247:76923031	ENSG00000135205.14_5	CCDC146	protein_coding	1	0.289	rs56297247:76923031:G:A	0.0145	2.027	4	0.1378	0.1101	0	0.7521	rs56297247:76923031:G:A	76923031	G	A	Biallelic_SNP	0.367915	0.439486	0.0706052	0.015873	0.0715706	0.0644172	0.15595
rs10609026:138702417	ENSG00000051620.10_2	HEBP2	protein_coding	1	3.263	rs10609026:138702417:INDEL:A	0.0239	5.144	4	0.0001	0.0003	0	0.9995	rs10609026:138702417:ATATTT:A	138702417	ATATTT	A	Biallelic_INDEL	0.367911	0.40469	0.0994236	0.0853175	0.0367793	0.0173824	0.148562
rs34452258:42741314	ENSG00000105429.12_3	MEGF8	protein_coding	1	0.096	rs34452258:42741314:A:AT	0.0385	1.984	4	0.362	0.0952	0	0.5428	rs34452258:42741314:A:AT	42741314	A	AT	Biallelic_INDEL	0.367847	0.0824508	0.419308	0.485119	0.450298	0.289366	0.324481
rs17024742:101396821	ENSG00000204634.12_4	TBC1D8	protein_coding	1	0.02	rs17024742:101396821:T:G	0.0127	1.727	4	0.1643	0.1079	0	0.7278	rs17024742:101396821:T:G	101396821	T	G	Biallelic_SNP	0.367756	0.376702	0.0331412	0.00992063	0.00894632	0.0388548	0.115415
rs222631:24127591	ENSG00000259431.5_3	THTPA	protein_coding	1	0.072	rs222631:24127591:G:A	0.0401	2.194	4	0.3761	0.1055	0	0.5184	rs222631:24127591:G:A	24127591	G	A	Biallelic_SNP	0.367617	0.357035	0.485591	0.333333	0.724652	0.563395	0.484225
rs10422767:13705942	ENSG00000132024.17_4	CC2D1A	protein_coding	1	0.462	rs10422767:13705942:G:C	0.0819	2.887	4	0.0719	0.0305	0	0.8976	rs10422767:13705942:G:C	13705942	G	C	Biallelic_SNP	0.367539	0.293495	0.589337	0.0892857	0.661034	0.437628	0.395367
rs12926135:23634750	ENSG00000103356.15_3	EARS2	protein_coding	1	-0.101	rs12926135:23634750:C:A	0.0137	1.517	4	0.2182	0.1805	0	0.6013	rs12926135:23634750:C:A	23634750	C	A	Biallelic_SNP	0.36725	0.0204236	0.325648	0.310516	0.387674	0.331288	0.255591
rs11881529:45236742	ENSG00000104856.13_2	RELB	protein_coding	1	0.135	rs11881529:45236742:T:C	0.0223	2.001	4	0.1816	0.1921	0	0.6263	rs11881529:45236742:T:C	45236742	T	C	Biallelic_SNP	0.366868	0.366868	0.0302594	0.0198413	0	0	0.105032
rs11881529:45236742	ENSG00000142273.12_4	CBLC	protein_coding	1	0.574	rs11881529:45236742:T:C	0.1903	3.407	4	0.0636	0.0349	0	0.9016	rs11881529:45236742:T:C	45236742	T	C	Biallelic_SNP	0.366868	0.366868	0.0302594	0.0198413	0	0	0.105032
rs2911949:133753856	ENSG00000104419.14_5	NDRG1	protein_coding	1	0.134	rs2911949:133753856:C:G	0.0143	1.873	4	0.4488	0.0948	0	0.4565	rs2911949:133753856:C:G	133753856	C	G	Biallelic_SNP	0.366837	0.376702	0.727666	0.668651	0.743539	0.786299	0.63778
rs2704515:71513946	ENSG00000180817.11_2	PPA1	protein_coding	1	-0.068	rs2704515:71513946:T:C	0.0299	1.952	4	0.248	0.1138	0	0.6383	rs2704515:71513946:T:C	71513946	T	C	Biallelic_SNP	0.366723	0.091528	0.394813	0.454365	0.45825	0.550102	0.369808
rs7521357:84831134	ENSG00000142875.19_4	PRKACB	protein_coding	1	0.119	rs7521357:84831134:T:A	0.0352	2.166	1	0.5167	0.1208	0	0.3626	rs7521357:84831134:T:A	84831134	T	A	Biallelic_SNP	0.366707	0.459153	0.113833	0.00793651	0.0924453	0.141104	0.184704
rs7218382:41733115	ENSG00000188554.13_2	NBR1	protein_coding	1	0.086	rs7218382:41733115:C:A	0.0426	2.101	4	0.2531	0.0967	0	0.6502	rs7218382:41733115:C:A	41733115	C	A	Biallelic_SNP	0.36662	0.453101	0.0806916	0.000992063	0.0864811	0.0593047	0.159944
rs138328205:160161628	ENSG00000158710.14_2	TAGLN2	protein_coding	1	0.615	rs138328205:160161628:T:INDEL	0.5863	3.851	4	0.0405	0.0487	0	0.9108	rs138328205:160161628:T:TGGCCTGGCATTCAGATA	160161628	T	TGGCCTGGCATTCAGATA	Biallelic_INDEL	0.366595	0.589259	0.217579	0.114087	0.222664	0.348671	0.321486
rs140631945:19015363	ENSG00000170537.12_3	TMC7	protein_coding	1	0.533	rs140631945:19015363:TTA:T	0.2505	3.456	4	0.0591	0.0527	0	0.8882	rs140631945:19015363:TTA:T	19015363	TTA	T	Biallelic_INDEL	0.366583	0.170197	0.488473	0.672619	0.536779	0.452965	0.444289
rs117476122:1289610	ENSG00000168936.10_2	TMEM129	protein_coding	1	0.42	rs117476122:1289610:A:G	0.0308	2.425	4	0.0563	0.3249	0	0.6187	rs117476122:1289610:A:G	1289610	A	G	Biallelic_SNP	0.366398	0.403177	0.325648	0.460317	0.0367793	0.208589	0.292332
rs59334185:102778920	ENSG00000170632.13_3	ARMC10	protein_coding	1	0.354	rs59334185:102778920:C:CT	0.0246	2.147	4	0.0644	0.0652	0	0.8704	rs59334185:102778920:C:CT	102778920	C	CT	Biallelic_INDEL	0.366295	0.552194	0.845821	0.907738	0.918489	0.851738	0.796526
rs34087621:99944401	ENSG00000111647.12_4	UHRF1BP1L	protein_coding	1	-0.024	rs34087621:99944401:C:CA	0.0173	1.627	4	0.3309	0.0934	0	0.5758	rs34087621:99944401:C:CA	99944401	C	CA	Biallelic_INDEL	0.36625	0.599849	0.321326	0.329365	0.233598	0.251534	0.365216
rs9297260:30634796	ENSG00000104695.12_2	PPP2CB	protein_coding	1	0.254	rs9297260:30634796:T:C	0.024	2.103	4	0.1634	0.0781	0	0.7585	rs9297260:30634796:T:C	30634796	T	C	Biallelic_SNP	0.366106	0.486384	0.148415	0.143849	0.120278	0.235174	0.248003
rs9649253:102641569	ENSG00000267368.1_6	UPK3BL1	protein_coding	1	0.021	rs9649253:102641569:T:A	0.0123	1.415	4	0.3653	0.1155	0	0.5192	rs9649253:102641569:T:A	102641569	T	A	Biallelic_SNP	0.365965	0.562784	0.304035	0.21627	0.196819	0.265849	0.325679
rs1266713:63787171	ENSG00000140006.11_3	WDR89	protein_coding	1	-0.182	rs1266713:63787171:C:T	0.0037	0.882	4	0.2943	0.1881	0	0.5176	rs1266713:63787171:C:T	63787171	C	T	Biallelic_SNP	0.365915	0.31997	0.782421	0.603175	0.685885	0.875256	0.623003
rs59617360:19678313	ENSG00000215012.8_6	RTL10	protein_coding	1	0.336	rs59617360:19678313:C:T	0.0491	2.544	4	0.131	0.2566	0	0.6124	rs59617360:19678313:C:T	19678313	C	T	Biallelic_SNP	0.365637	0.367625	0.0662824	0.0456349	0.00198807	0.0817996	0.131789
rs740917:132954602	ENSG00000187239.16_3	FNBP1	protein_coding	1	-0.187	rs740917:132954602:G:A	0.0404	1.984	4	0.2819	0.1502	0	0.5678	rs740917:132954602:G:A	132954602	G	A	Biallelic_SNP	0.365604	0.220877	0.430836	0.869048	0.586481	0.769939	0.561102
rs316022:160667600	ENSG00000146477.5_2	SLC22A3	protein_coding	1	-0.158	rs316022:160667600:G:A	0.009	1.357	4	0.3131	0.2338	0	0.4531	rs316022:160667600:G:A	160667600	G	A	Biallelic_SNP	0.365494	0.400908	0.837176	0.790675	0.766402	0.776074	0.686502
rs11015399:27228439	ENSG00000136758.18_3	YME1L1	protein_coding	1	0.019	rs11015399:27228439:C:T	0.0227	2.027	2	0.2209	0.4084	0	0.3706	rs11015399:27228439:C:T	27228439	C	T	Biallelic_SNP	0.365408	0.0620272	0.227666	0.00694444	0.427435	0.187117	0.171725
rs12202402:143948148	ENSG00000135521.8_3	LTV1	protein_coding	1	0.311	rs12202402:143948148:C:A	0.0823	2.723	4	0.3183	0.1455	0	0.5362	rs12202402:143948148:C:A	143948148	C	A	Biallelic_SNP	0.365396	0.321483	0.479827	0.213294	0.686879	0.537832	0.4373
rs1415641:45342453	ENSG00000151778.10_2	SERP2	protein_coding	1	-0.06	rs1415641:45342453:C:T	0.0165	1.564	4	0.204	0.127	0	0.6691	rs1415641:45342453:C:T	45342453	C	T	Biallelic_SNP	0.365148	0.23525	0.427954	0.546627	0.600398	0.460123	0.441893
rs1753374:17535549	ENSG00000026025.15_5	VIM	protein_coding	1	0.198	rs1753374:17535549:G:A	0.016	2.014	4	0.2451	0.1112	0	0.6437	rs1753374:17535549:G:A	17535549	G	A	Biallelic_SNP	0.364943	0.854009	0.51585	0.506944	0.489066	0.755624	0.644768
rs1673173:138327763	ENSG00000146858.7_2	ZC3HAV1L	protein_coding	1	0.043	rs1673173:138327763:G:A	0.0619	2.35	4	0.2036	0.132	0	0.6644	rs1673173:138327763:G:A	138327763	G	A	Biallelic_SNP	0.364768	0.496974	0.14121	0.194444	0.132207	0.148262	0.245407
rs11829269:39363264	ENSG00000139116.18_4	KIF21A	protein_coding	1	0.356	rs11829269:39363264:G:A	0.0532	2.553	4	0.082	0.1094	0	0.8086	rs11829269:39363264:G:A	39363264	G	A	Biallelic_SNP	0.364647	0.402421	0.15562	0.306548	0.0377734	0.0981595	0.216254
rs2375291:69826846	ENSG00000131620.17_4	ANO1	protein_coding	1	0.456	rs2375291:69826846:C:T	0.1221	3.116	4	0.0776	0.042	0	0.8803	rs2375291:69826846:C:T	69826846	C	T	Biallelic_SNP	0.364534	0.467474	0.837176	0.881944	0.832008	0.91002	0.761781
rs57090982:27730584	ENSG00000090273.13_3	NUDC	protein_coding	1	0.562	rs57090982:27730584:A:G	0.0891	2.748	1	0.6744	0.0619	0	0.2637	rs57090982:27730584:A:G	27730584	A	G	Biallelic_SNP	0.364361	0.365356	0.0216138	0	0.000994036	0	0.0996406
rs7543016:47799639	ENSG00000162368.13_2	CMPK1	protein_coding	1	0.866	rs7543016:47799639:G:C	0.3314	3.869	4	0.0232	0.0263	0	0.9505	rs7543016:47799639:G:C	47799639	G	C	Biallelic_SNP	0.36427	0.824508	0.589337	0.584325	0.460239	0.445808	0.596446
rs2572180:33774195	ENSG00000169857.7_3	AVEN	protein_coding	1	0.444	rs2572180:33774195:G:A	0.0703	2.998	4	0.1491	0.038	0	0.8129	rs2572180:33774195:G:A	33774195	G	A	Biallelic_SNP	0.36425	0.159607	0.521614	0.510913	0.523857	0.476483	0.415535
rs61144925:82679104	ENSG00000152422.15_3	XRCC4	protein_coding	1	0.024	rs61144925:82679104:A:G	0.0626	2.402	4	0.1892	0.131	0	0.6798	rs61144925:82679104:A:G	82679104	A	G	Biallelic_SNP	0.364046	0.429652	0.207493	0.332341	0.0656064	0.202454	0.261781
rs11153672:117859112	ENSG00000164465.18_2	DCBLD1	protein_coding	1	-0.076	rs11153672:117859112:T:C	0.0698	2.26	4	0.2787	0.2625	0	0.4587	rs11153672:117859112:T:C	117859112	T	C	Biallelic_SNP	0.363805	0.259455	0.430836	0.206349	0.62326	0.704499	0.432508
rs7287790:39566187	ENSG00000128268.11_2	MGAT3	protein_coding	1	0.108	rs7287790:39566187:T:C	0.0115	1.618	4	0.2539	0.1552	0	0.5909	rs7287790:39566187:T:C	39566187	T	C	Biallelic_SNP	0.363643	0.487897	0.0936599	0.0615079	0.124254	0.127812	0.204073
rs471338:75127472	ENSG00000162623.15_2	TYW3	protein_coding	1	-0.029	rs471338:75127472:T:C	0.022	1.687	4	0.2778	0.117	0	0.6052	rs471338:75127472:T:C	75127472	T	C	Biallelic_SNP	0.363604	0.519667	0.224784	0.281746	0.156064	0.310838	0.317093
rs6012755:48466166	ENSG00000124226.10_3	RNF114	protein_coding	1	0.072	rs6012755:48466166:G:A	0.0247	1.955	1	0.4499	0.1055	0	0.4446	rs6012755:48466166:G:A	48466166	G	A	Multiallelic_SNP	0.363483	0.425113	0.0778098	0	0.0616302	0.0388548	0.142971
rs34377890:154052158	ENSG00000160714.9_2	UBE2Q1	protein_coding	1	-0.053	rs34377890:154052158:C:CA	0.1089	2.386	4	0.1835	0.1062	0	0.7103	rs34377890:154052158:C:CA	154052158	C	CA	Multiallelic_INDEL	0.363458	0.561271	0.283862	0.499008	0.197813	0.332311	0.392572
rs12891207:103239026	ENSG00000131323.14_4	TRAF3	protein_coding	1	0.346	rs12891207:103239026:G:A	0.1139	2.899	4	0.1802	0.1386	0	0.6812	rs12891207:103239026:G:A	103239026	G	A	Biallelic_SNP	0.363396	0.080938	0.309798	0.532738	0.444334	0.494888	0.357428
rs73020860:150134895	ENSG00000266472.5_2	MRPS21	protein_coding	1	0.216	rs73020860:150134895:G:A	0.0517	2.287	4	0.3678	0.2109	0	0.4214	rs73020860:150134895:G:A	150134895	G	A	Biallelic_SNP	0.363367	0.365356	0.0259366	0	0.00198807	0.00102249	0.100639
rs13421281:97578190	ENSG00000168763.15_2	CNNM3	protein_coding	1	1.437	rs13421281:97578190:G:T	0.5219	4.336	4	0.0079	0.0044	0	0.9876	rs13421281:97578190:G:T	97578190	G	T	Biallelic_SNP	0.363367	0.365356	0.0302594	0.0297619	0.00198807	0.00920245	0.108826
rs111401199:233526458	ENSG00000163286.8_4	ALPG	protein_coding	1	0.33	rs111401199:233526458:CAG:C	0.0323	2.284	4	0.0718	0.0447	0	0.8835	rs111401199:233526458:CAG:C	233526458	CAG	C	Biallelic_INDEL	0.363348	0.118759	0.373199	0.139881	0.482107	0.503067	0.30631
rs475513:5427729	ENSG00000033011.12_5	ALG1	protein_coding	1	-0.183	rs475513:5427729:T:A	0.0113	1.546	4	0.3177	0.1797	0	0.5026	rs475513:5427729:T:A	5427729	T	A	Biallelic_SNP	0.363223	0.751891	0.367435	0.236111	0.388668	0.41002	0.455072
rs2803330:1874837	ENSG00000189409.13_5	MMP23B	protein_coding	1	0.268	rs2803330:1874837:A:G	0.0172	2.06	4	0.1312	0.0668	0	0.802	rs2803330:1874837:A:G	1874837	A	G	Biallelic_SNP	0.363035	0.364599	0.701729	0.650794	0.727634	0.537832	0.575679
rs10639740:29875459	ENSG00000198862.13_4	LTN1	protein_coding	1	0.283	rs10639740:29875459:C:CAT	0.031	2.3	4	0.2386	0.07	0	0.6914	rs10639740:29875459:C:CAT	29875459	C	CAT	Biallelic_INDEL	0.362964	0.423601	0.0576369	0.00892857	0.0606362	0.135992	0.160343
rs4705349:148937041	ENSG00000164296.6_2	TIGD6	protein_coding	1	0.136	rs4705349:148937041:G:A	0.0377	2.174	4	0.1774	0.1053	0	0.7174	rs4705349:148937041:G:A	148937041	G	A	Biallelic_SNP	0.36281	0.895613	0.717579	0.992063	0.532803	0.723926	0.783946
rs67808375:39579958	ENSG00000182400.14_3	TRAPPC6B	protein_coding	1	0.477	rs67808375:39579958:T:C	0.0555	2.738	4	0.0726	0.0664	0	0.861	rs67808375:39579958:T:C	39579958	T	C	Multiallelic_SNP	0.362576	0.431165	0.0850144	0.0188492	0.0685885	0.0674847	0.15635
rs67295711:201908537	ENSG00000155744.9_2	FAM126B	protein_coding	1	0.172	rs67295711:201908537:G:A	0.044	2.212	4	0.2946	0.0541	0	0.6513	rs67295711:201908537:G:A	201908537	G	A	Biallelic_SNP	0.362492	0.614977	0.172911	0.014881	0.252485	0.145194	0.268371
rs67295711:201908537	ENSG00000240344.8_2	PPIL3	protein_coding	1	6.356	rs67295711:201908537:G:A	0.3282	9.209	4	0	0	0	1	rs67295711:201908537:G:A	201908537	G	A	Biallelic_SNP	0.362492	0.614977	0.172911	0.014881	0.252485	0.145194	0.268371
rs6728642:97607071	ENSG00000163126.14_3	ANKRD23	protein_coding	1	-0.192	rs6728642:97607071:A:G	0.0096	0.972	4	0.1881	0.1496	0	0.6624	rs6728642:97607071:A:G	97607071	A	G	Biallelic_SNP	0.362431	0.472769	0.119597	0.140873	0.110338	0.0501022	0.201677
rs4949449:32088534	ENSG00000142910.15_2	TINAGL1	protein_coding	1	0.05	rs4949449:32088534:T:G	0.0182	1.753	4	0.2054	0.1082	0	0.6864	rs4949449:32088534:T:G	32088534	T	G	Biallelic_SNP	0.362355	0.273828	0.512968	0.244048	0.636183	0.617587	0.440895
rs4364046:74256305	ENSG00000114993.16_2	RTKN	protein_coding	1	-0.046	rs4364046:74256305:G:A	0.0108	1.389	4	0.2057	0.1027	0	0.6916	rs4364046:74256305:G:A	74256305	G	A	Biallelic_SNP	0.36222	0.6823	0.292507	0.114087	0.32008	0.162577	0.339657
5:138449010	ENSG00000170469.10_4	SPATA24	protein_coding	1	2.263	5:138449010:A:T	0.3252	4.883	4	0.0042	0.0006	0	0.9952	5:138449010:A:T	138449010	A	T	Biallelic_SNP	0.362169	0.454614	0.10951	0.0416667	0.0924453	0.0245399	0.166933
rs10415986:19036871	ENSG00000006016.10_2	CRLF1	protein_coding	1	-0.082	rs10415986:19036871:G:C	0.0267	1.832	4	0.2527	0.1202	0	0.6271	rs10415986:19036871:G:C	19036871	G	C	Biallelic_SNP	0.362092	0.136914	0.557637	0.179563	0.499006	0.298569	0.308107
rs12417892:57758640	ENSG00000198561.13_4	CTNND1	protein_coding	1	0.092	rs12417892:57758640:C:T	0.0878	2.51	1	0.4188	0.2148	0	0.3663	rs12417892:57758640:C:T	57758640	C	T	Biallelic_SNP	0.361927	0.420575	0.275216	0.123016	0.0586481	0.0337423	0.192292
rs3074341:52433312	ENSG00000253797.2_4	UTP14C	protein_coding	1	-0.024	rs3074341:52433312:T:TA	0.063	1.923	2	0.2745	0.4225	0	0.303	rs3074341:52433312:T:TA	52433312	T	TA	Multiallelic_INDEL	0.361534	0.393343	0.122478	0.0198413	0.0318091	0.114519	0.153554
rs3826461:27911953	ENSG00000176927.15_5	EFCAB5	protein_coding	1	0.191	rs3826461:27911953:G:C	0.0186	1.748	4	0.2213	0.0471	0	0.7316	rs3826461:27911953:G:C	27911953	G	C	Biallelic_SNP	0.361476	0.0590015	0.381844	0.558532	0.420477	0.470348	0.357228
rs4772937:108721983	ENSG00000204442.3_3	FAM155A	protein_coding	1	0.91	rs4772937:108721983:C:T	0.4015	4.275	4	0.019	0.0143	0	0.9667	rs4772937:108721983:C:T	108721983	C	T	Biallelic_SNP	0.361476	0.0590015	0.35879	0.449405	0.420477	0.316973	0.302117
rs66688829:177270518	ENSG00000131187.9_2	F12	protein_coding	1	-0.051	rs66688829:177270518:T:A	0.0198	1.577	4	0.1445	0.1898	0	0.6657	rs66688829:177270518:T:A	177270518	T	A	Biallelic_SNP	0.361415	0.356278	0.567723	0.707341	0.717694	0.696319	0.595248
1:167835988	ENSG00000143155.12_2	TIPRL	protein_coding	1	0.199	1:167835988:T:TA	0.0486	2.388	4	0.1624	0.0582	0	0.7794	1:167835988:T:TA	167835988	T	TA	Biallelic_INDEL	0.360879	0.503026	0.154179	0.16369	0.142147	0.204499	0.255591
rs520192:27479111	ENSG00000120915.13_6	EPHX2	protein_coding	1	-0.09	rs520192:27479111:C:A	0.0262	1.928	4	0.2685	0.2653	0	0.4662	rs520192:27479111:C:A	27479111	C	A	Biallelic_SNP	0.360739	0.424357	0.154179	0.369048	0.0636183	0.203476	0.260184
rs55912634:124885175	ENSG00000163848.19_3	ZNF148	protein_coding	1	-0.062	rs55912634:124885175:CTT:C	0.0122	1.696	4	0.1994	0.1062	0	0.6944	rs55912634:124885175:CTT:C	124885175	CTT	C	Biallelic_INDEL	0.360694	0.423601	0.763689	0.752976	0.784294	0.679959	0.659545
rs76944319:66851276	ENSG00000173992.8_2	CCS	protein_coding	1	-0.272	rs76944319:66851276:C:T	0.0089	0.883	4	0.2633	0.2399	0	0.4968	rs76944319:66851276:C:T	66851276	C	T	Biallelic_SNP	0.360303	0.3941	0.054755	0.0535714	0.0337972	0.0194274	0.132987
rs11942702:156713892	ENSG00000164116.16_4	GUCY1A1	protein_coding	1	0.698	rs11942702:156713892:C:A	0.1335	3.44	4	0.3156	0.02	0	0.6645	rs11942702:156713892:C:A	156713892	C	A	Biallelic_SNP	0.360235	0.372163	0.0360231	0	0.0119284	0.0102249	0.107628
rs57886892:50527047	ENSG00000214706.10_3	IFRD2	protein_coding	1	-0.157	rs57886892:50527047:A:INDEL	0.043	1.717	4	0.3675	0.1616	0	0.4709	rs57886892:50527047:A:ACTGGGG	50527047	A	ACTGGGG	Biallelic_INDEL	0.360041	0.375946	0.244957	0.320437	0.0159046	0.0132924	0.203474
rs11349499:67835997	ENSG00000159792.9_2	PSKH1	protein_coding	1	0.195	rs11349499:67835997:CA:C	0.0984	2.4	1	0.6328	0.0733	0	0.2939	rs11349499:67835997:CA:C	67835997	CA	C	Biallelic_INDEL	0.359645	0.65885	0.34438	0.177579	0.299205	0.324131	0.380791
rs10814646:38031030	ENSG00000107338.9_3	SHB	protein_coding	1	1.057	rs10814646:38031030:A:G	0.255	4.039	1	0.9226	0.0194	0	0.058	rs10814646:38031030:A:G	38031030	A	G	Biallelic_SNP	0.359576	0.208018	0.432277	0.130952	0.567594	0.562372	0.365016
rs7755565:150463376	ENSG00000131019.10_2	ULBP3	protein_coding	1	-0.136	rs7755565:150463376:C:G	0.0243	1.814	4	0.2382	0.1495	0	0.6123	rs7755565:150463376:C:G	150463376	C	G	Biallelic_SNP	0.359485	0.751135	0.42219	0.857143	0.39165	0.42229	0.590455
rs58389171:131997812	ENSG00000237489.4_5	C10orf143	protein_coding	1	0.823	rs58389171:131997812:INDEL:G	0.3407	3.968	4	0.0648	0.0222	0	0.913	rs58389171:131997812:GAAAAAAAAAAAA:G	131997812	GAAAAAAAAAAAA	G	Biallelic_INDEL	0.359426	0.79879	0.370317	0.360119	0.439364	0.473415	0.515375
rs6495664:34653300	ENSG00000182117.5_2	NOP10	protein_coding	1	0.123	rs6495664:34653300:C:T	0.0246	2.135	4	0.194	0.0934	0	0.7126	rs6495664:34653300:C:T	34653300	C	T	Biallelic_SNP	0.359348	0.36233	0.0331412	0	0.00298211	0.00102249	0.101038
rs826431:15325149	ENSG00000169814.13_3	BTD	protein_coding	1	-0.163	rs826431:15325149:C:T	0.0293	1.817	4	0.2471	0.18	0	0.573	rs826431:15325149:C:T	15325149	C	T	Biallelic_SNP	0.359208	0.216339	0.416427	0.0843254	0.575547	0.390593	0.323682
rs7866005:100895720	ENSG00000136932.13_2	TRMO	protein_coding	1	0.163	rs7866005:100895720:C:G	0.0785	2.561	4	0.1995	0.0804	0	0.7201	rs7866005:100895720:C:G	100895720	C	G	Biallelic_SNP	0.359187	0.454614	0.0634006	0.00793651	0.0954274	0.141104	0.177117
rs36079164:33625185	ENSG00000122711.8_2	SPINK4	protein_coding	1	0.404	rs36079164:33625185:C:T	0.0724	2.836	4	0.0911	0.0356	0	0.8732	rs36079164:33625185:C:T	33625185	C	T	Biallelic_SNP	0.358857	0.0854766	0.461095	0.526786	0.444334	0.53272	0.385783
rs371673082:1233112	ENSG00000228594.3_5	FNDC10	protein_coding	1	0.214	rs371673082:1233112:CGT:TGT	0.0165	1.995	4	0.0896	0.2142	0	0.6962	rs371673082:1233112:CGT:TGT	1233112	CGT	TGT	Multiallelic_INDEL	0.358829	0.360817	0.0360231	0	0.00198807	0	0.100639
rs202227582:16005628	ENSG00000154814.13_3	OXNAD1	protein_coding	1	-0.162	rs202227582:16005628:ATT:A	0.0079	1.314	4	0.2933	0.1536	0	0.5531	rs202227582:16005628:ATT:A	16005628	ATT	A	Biallelic_INDEL	0.358746	0.889561	0.713256	0.833333	0.530815	0.535787	0.71266
rs3857503:163828698	ENSG00000112531.16_3	QKI	protein_coding	1	0.319	rs3857503:163828698:C:T	0.0158	2.157	4	0.178	0.0593	0	0.7627	rs3857503:163828698:C:T	163828698	C	T	Biallelic_SNP	0.358683	0.0975794	0.317003	0.723214	0.456262	0.522495	0.408946
rs5996144:42747436	ENSG00000198911.11_3	SREBF2	protein_coding	1	0.015	rs5996144:42747436:G:C	0.0091	1.478	4	0.2994	0.1475	0	0.5531	rs5996144:42747436:G:C	42747436	G	C	Biallelic_SNP	0.358674	0.832829	0.65562	0.589286	0.474155	0.656442	0.652756
rs142846886:39756055	ENSG00000124181.14_3	PLCG1	protein_coding	1	0.138	rs142846886:39756055:T:TAC	0.0176	1.78	4	0.2091	0.1015	0	0.6895	rs142846886:39756055:T:TAC	39756055	T	TAC	Biallelic_INDEL	0.358573	0.72239	0.51585	0.735119	0.363817	0.417178	0.564696
rs7857578:108193053	ENSG00000095209.11_3	TMEM38B	protein_coding	1	0.932	rs7857578:108193053:T:C	0.1322	3.522	2	0.1335	0.826	0	0.0405	rs7857578:108193053:T:C	108193053	T	C	Biallelic_SNP	0.358548	0.358548	0.0244957	0	0	0.00306748	0.0986422
rs60283130:61376848	ENSG00000101191.16_3	DIDO1	protein_coding	1	-0.062	rs60283130:61376848:A:G	0.0508	2.254	4	0.2254	0.1222	0	0.6524	rs60283130:61376848:A:G	61376848	A	G	Biallelic_SNP	0.358494	0.440998	0.178674	0.366071	0.082505	0.115542	0.253994
1:1767826	ENSG00000067606.16_4	PRKCZ	protein_coding	1	0.101	1:1767826:CTT:C	0.0116	1.717	4	0.2795	0.0863	0	0.6342	1:1767826:CTT:C	1767826	CTT	C	Biallelic_INDEL	0.358488	0.438729	0.770893	0.639881	0.797217	0.658487	0.640176
rs9315878:42538333	ENSG00000102763.17_4	VWA8	protein_coding	1	0.012	rs9315878:42538333:G:A	0.024	1.955	4	0.1819	0.1739	0	0.6441	rs9315878:42538333:G:A	42538333	G	A	Multiallelic_SNP	0.358412	0.185325	0.618156	0.551587	0.543738	0.671779	0.486022
rs113954156:10432927	ENSG00000213853.9_3	EMP2	protein_coding	1	0.045	rs113954156:10432927:C:T	0.0156	1.925	4	0.1444	0.1588	0	0.6968	rs113954156:10432927:C:T	10432927	C	T	Biallelic_SNP	0.358378	0.381241	0.037464	0.0813492	0.0228628	0.116564	0.149561
rs6488261:10266090	ENSG00000069493.14_5	CLEC2D	protein_coding	1	-0.15	rs6488261:10266090:G:C	0.0106	1.529	4	0.2089	0.1887	0	0.6023	rs6488261:10266090:G:C	10266090	G	C	Biallelic_SNP	0.358375	0.308623	0.404899	0.34127	0.666998	0.388548	0.416134
rs59160403:148648727	ENSG00000164169.12_2	PRMT9	protein_coding	1	-0.018	rs59160403:148648727:C:T	0.0084	1.345	4	0.2427	0.1291	0	0.6282	rs59160403:148648727:C:T	148648727	C	T	Biallelic_SNP	0.35816	0.366112	0.0850144	0.0238095	0.00795229	0.0674847	0.127995
rs5996675:24618331	ENSG00000100014.19_5	SPECC1L	protein_coding	1	-0.148	rs5996675:24618331:A:G	0.0105	1.409	4	0.3259	0.2295	0	0.4447	rs5996675:24618331:A:G	24618331	A	G	Biallelic_SNP	0.357842	0.585477	0.204611	0.272817	0.227634	0.290389	0.340256
rs28534794:1162445	ENSG00000215182.6	MUC5AC	protein_coding	1	0.123	rs28534794:1162445:T:C	0.0296	2.19	4	0.0855	0.0623	0	0.8522	rs28534794:1162445:T:C	1162445	T	C	Biallelic_SNP	0.357767	0.83888	0.688761	0.994048	0.481113	0.703476	0.750998
rs9460992:24329730	ENSG00000111802.13_3	TDP2	protein_coding	1	0.207	rs9460992:24329730:G:A	0.0133	1.956	4	0.3439	0.1918	0	0.4643	rs9460992:24329730:G:A	24329730	G	A	Biallelic_SNP	0.357755	0.579425	0.243516	0.209325	0.22167	0.220859	0.316494
rs113119521:15178178	ENSG00000156968.8_3	MPV17L	protein_coding	1	0.106	rs113119521:15178178:A:AT	0.0233	1.82	4	0.1228	0.1074	0	0.7698	rs113119521:15178178:A:AT	15178178	A	AT	Biallelic_INDEL	0.357657	0.34115	0.757925	0.487103	0.698807	0.654397	0.561302
rs6731830:68881592	ENSG00000221823.10_3	PPP3R1	protein_coding	1	0.224	rs6731830:68881592:A:C	0.065	2.615	4	0.2825	0.0592	0	0.6583	rs6731830:68881592:A:C	68881592	A	C	Biallelic_SNP	0.357128	0.742814	0.360231	0.390873	0.385686	0.503067	0.500399
rs1228183:100037644	ENSG00000036054.12_3	TBC1D23	protein_coding	1	1.104	rs1228183:100037644:A:G	0.4054	4.072	4	0.2312	0.0116	0	0.7572	rs1228183:100037644:A:G	100037644	A	G	Biallelic_SNP	0.356838	0.670953	0.396254	0.863095	0.314115	0.412065	0.549321
rs4769448:19776887	ENSG00000121390.18_3	PSPC1	protein_coding	1	-0.012	rs4769448:19776887:T:C	0.0054	1.361	1	0.4706	0.1435	0	0.386	rs4769448:19776887:T:C	19776887	T	C	Biallelic_SNP	0.35682	0.46823	0.838617	0.985119	0.82505	0.846626	0.769169
rs12006262:130878942	ENSG00000136877.14_4	FPGS	protein_coding	1	0.028	rs12006262:130878942:G:C	0.0102	1.467	4	0.2836	0.1238	0	0.5926	rs12006262:130878942:G:C	130878942	G	C	Biallelic_SNP	0.356797	0.357791	0.0345821	0	0.000994036	0	0.0994409
rs12275010:125137627	ENSG00000134910.13_3	STT3A	protein_coding	1	-0.02	rs12275010:125137627:T:C	0.0142	1.669	4	0.3213	0.1048	0	0.5739	rs12275010:125137627:T:C	125137627	T	C	Biallelic_SNP	0.356576	0.652799	0.319885	0.694444	0.296223	0.47137	0.507987
rs55647653:82425961	ENSG00000137494.13_4	ANKRD42	protein_coding	1	-0.138	rs55647653:82425961:C:G	0.0092	1.292	4	0.2234	0.186	0	0.5906	rs55647653:82425961:C:G	82425961	C	G	Biallelic_SNP	0.356408	0.520424	0.128242	0.0525794	0.164016	0.143149	0.226637
rs201365510:37753913	ENSG00000251247.10_6	ZNF345	protein_coding	1	-0.102	rs201365510:37753913:A:G	0.0133	1.433	4	0.1294	0.2607	0	0.6099	rs201365510:37753913:A:G	37753913	A	G	Biallelic_SNP	0.356163	0.20348	0.465418	0.512897	0.559642	0.311861	0.394768
rs12708346:34422351	ENSG00000166016.5_3	ABTB2	protein_coding	1	-0.045	rs12708346:34422351:G:T	0.0052	1.295	4	0.2551	0.1136	0	0.6313	rs12708346:34422351:G:T	34422351	G	T	Biallelic_SNP	0.356132	0.397882	0.0590778	0.311508	0.0417495	0.0163599	0.1875
rs130007:3780867	ENSG00000167981.6_3	ZNF597	protein_coding	1	0.073	rs130007:3780867:G:A	0.058	2.29	4	0.1371	0.4284	0	0.4345	rs130007:3780867:G:A	3780867	G	A	Biallelic_SNP	0.35589	0.363843	0.0446686	0.0178571	0.00795229	0.00817996	0.109026
rs10220850:72647441	ENSG00000166233.14_3	ARIH1	protein_coding	1	1.292	rs10220850:72647441:A:G	0.0428	3.231	4	0.0956	0.0141	0	0.8903	rs10220850:72647441:A:G	72647441	A	G	Biallelic_SNP	0.355696	0.367625	0.113833	0.124008	0.0119284	0.0255624	0.145168
rs71159484:73312473	ENSG00000177885.14_4	GRB2	protein_coding	1	0.141	rs71159484:73312473:A:INDEL	0.0402	2.284	1	0.471	0.0924	0	0.4366	rs71159484:73312473:A:AGGTGCAGTAGCGTATGCCTGTAGTCCCAGCTACTTG	73312473	A	AGGTGCAGTAGCGTATGCCTGTAGTCCCAGCTACTTG	Biallelic_INDEL	0.355511	0.0590015	0.354467	0.384921	0.414513	0.397751	0.303115
rs10774886:117196119	ENSG00000111412.5_2	C12orf49	protein_coding	1	0.062	rs10774886:117196119:A:G	0.0333	2.089	4	0.2053	0.0761	0	0.7186	rs10774886:117196119:A:G	117196119	A	G	Biallelic_SNP	0.355409	0.514372	0.883285	0.815476	0.869781	0.643149	0.722644
rs7186817:28279557	ENSG00000196502.11_4	SULT1A1	protein_coding	1	0.324	rs7186817:28279557:G:T	0.1048	2.64	1	0.4891	0.1807	0	0.3302	rs7186817:28279557:G:T	28279557	G	T	Biallelic_SNP	0.355284	0.356278	0.0389049	0.000992063	0.000994036	0.0306748	0.105831
1:76134000	ENSG00000117054.13_4	ACADM	protein_coding	1	0	1:76134000:INDEL:C	0.0072	1.439	4	0.3936	0.1187	0	0.4876	1:76134000:CTTTTTTTTTTTT:C	76134000	CTTTTTTTTTTTT	C	Biallelic_INDEL	0.355143	0.432678	0.231988	0.214286	0.0775348	0.100204	0.224641
rs147190792:85141165	ENSG00000163625.15_3	WDFY3	protein_coding	1	0.1	rs147190792:85141165:A:INDEL	0.0119	1.697	1	0.3814	0.3459	0	0.2727	rs147190792:85141165:A:AAGCTGAG	85141165	A	AAGCTGAG	Biallelic_INDEL	0.355047	0.357035	0.0288184	0	0.00198807	0	0.0986422
rs5845656:44973709	ENSG00000138944.7_3	SHISAL1	protein_coding	1	0.116	rs5845656:44973709:A:AG	0.0202	2.123	4	0.1327	0.067	0	0.8003	rs5845656:44973709:A:AG	44973709	A	AG	Biallelic_INDEL	0.354984	0.130106	0.505764	0.665675	0.485089	0.595092	0.452077
rs200416972:69869074	ENSG00000172014.12_2	ANKRD20A4	protein_coding	1	0.009	rs200416972:69869074:G:A	0.0017	0.211	4	0.1984	0.1254	0	0.6762	rs200416972:69869074:G:A	69869074	G	A	Biallelic_SNP	0.354911	0.186838	0.485591	0.196429	0.54175	0.349693	0.333267
rs28954379:127889593	ENSG00000128594.7_3	LRRC4	protein_coding	1	0.239	rs28954379:127889593:C:T	0.1263	2.694	4	0.1283	0.0475	0	0.8242	rs28954379:127889593:C:T	127889593	C	T	Biallelic_SNP	0.354853	0.360817	0.0389049	0.000992063	0.00596421	0.099182	0.121406
rs2543034:43086730	ENSG00000152223.13_4	EPG5	protein_coding	1	-0.21	rs2543034:43086730:C:G	0.0067	1.14	4	0.259	0.178	0	0.5629	rs2543034:43086730:C:G	43086730	C	G	Biallelic_SNP	0.354033	0.12708	0.433718	0.544643	0.481113	0.54908	0.407149
rs62402015:26916960	ENSG00000196787.3_2	HIST1H2AG	protein_coding	1	0.257	rs62402015:26916960:C:T	0.065	2.468	1	0.5147	0.2109	0	0.2744	rs62402015:26916960:C:T	26916960	C	T	Biallelic_SNP	0.354021	0.386536	0.723343	0.740079	0.740557	0.650307	0.626997
rs143982882:21701183	ENSG00000076864.19_4	RAP1GAP	protein_coding	1	0.115	rs143982882:21701183:A:G	0.0221	2.04	4	0.1843	0.0989	0	0.7168	rs143982882:21701183:A:G	21701183	A	G	Biallelic_SNP	0.353996	0.250378	0.766571	0.797619	0.604374	0.716769	0.594249
rs61999093:24942305	ENSG00000129465.15_3	RIPK3	protein_coding	1	0.475	rs61999093:24942305:G:A	0.0088	1.95	4	0.0598	0.0353	0	0.9049	rs61999093:24942305:G:A	24942305	G	A	Biallelic_SNP	0.353886	0.430408	0.729107	0.347222	0.784294	0.592025	0.557708
rs7314438:56060923	ENSG00000170473.16_3	PYM1	protein_coding	1	0.229	rs7314438:56060923:C:A	0.191	2.905	1	0.5936	0.068	0	0.3385	rs7314438:56060923:C:A	56060923	C	A	Biallelic_SNP	0.353741	0.0438729	0.332853	0.106151	0.397614	0.249489	0.207668
rs5028241:39832763	ENSG00000120685.19_4	PROSER1	protein_coding	1	0.096	rs5028241:39832763:T:C	0.0322	2.147	4	0.1424	0.1229	0	0.7346	rs5028241:39832763:T:C	39832763	T	C	Biallelic_SNP	0.353659	0.515129	0.825648	0.65873	0.868787	0.766871	0.707268
rs11652981:46697863	ENSG00000159182.4_2	PRAC1	protein_coding	1	-0.195	rs11652981:46697863:T:C	0.0069	1.092	4	0.2943	0.1548	0	0.5509	rs11652981:46697863:T:C	46697863	T	C	Biallelic_SNP	0.353553	0.160363	0.475504	0.438492	0.513917	0.498978	0.397165
rs11258746:13991319	ENSG00000165626.17_4	BEND7	protein_coding	1	0.203	rs11258746:13991319:G:A	0.0386	2.437	4	0.1293	0.0722	0	0.7985	rs11258746:13991319:G:A	13991319	G	A	Biallelic_SNP	0.353549	0.804841	0.589337	0.855159	0.451292	0.625767	0.679113
rs6549402:71718078	ENSG00000114861.20_5	FOXP1	protein_coding	1	0.066	rs6549402:71718078:T:C	0.0665	2.526	4	0.359	0.2251	0	0.4159	rs6549402:71718078:T:C	71718078	T	C	Biallelic_SNP	0.353427	0.365356	0.0317003	0.0803571	0.0119284	0.0276074	0.1248
rs57459215:47209491	ENSG00000117481.10_3	NSUN4	protein_coding	1	0.153	rs57459215:47209491:G:A	0.0138	1.693	4	0.1291	0.0881	0	0.7829	rs57459215:47209491:G:A	47209491	G	A	Biallelic_SNP	0.353189	0.366112	0.0893372	0.406746	0.0129225	0.158487	0.224441
rs3102061:9166731	ENSG00000173281.4_2	PPP1R3B	protein_coding	1	0.403	rs3102061:9166731:G:A	0.036	2.638	1	0.613	0.1338	0	0.2532	rs3102061:9166731:G:A	9166731	G	A	Biallelic_SNP	0.353086	0.565809	0.25072	0.582341	0.212724	0.311861	0.404952
rs67987940:186806884	ENSG00000116711.9_2	PLA2G4A	protein_coding	1	-0.179	rs67987940:186806884:AG:A	0.007	1.192	4	0.2474	0.1815	0	0.5711	rs67987940:186806884:AG:A	186806884	AG	A	Biallelic_INDEL	0.352914	0.74357	0.436599	0.627976	0.390656	0.381391	0.536142
rs34709759:62137208	ENSG00000136463.7_2	TACO1	protein_coding	1	0.045	rs34709759:62137208:INDEL:A	0.2463	2.723	4	0.346	0.2705	0	0.3835	rs34709759:62137208:ATTTT:A	62137208	ATTTT	A	Biallelic_INDEL	0.352908	0.636157	0.935159	0.96627	0.989066	1	0.885982
rs425435:114794449	ENSG00000175984.14_3	DENND2C	protein_coding	1	0.042	rs425435:114794449:T:G	0.074	2.369	4	0.2035	0.1143	0	0.6822	rs425435:114794449:T:G	114794449	T	G	Biallelic_SNP	0.352678	0.589259	0.299712	0.468254	0.236581	0.53272	0.442891
rs10758789:6431091	ENSG00000137033.11_2	IL33	protein_coding	1	0.773	rs10758789:6431091:T:G	0.0296	2.79	4	0.0384	0.019	0	0.9426	rs10758789:6431091:T:G	6431091	T	G	Biallelic_SNP	0.35265	0.464448	0.773775	0.744048	0.817097	0.837423	0.707268
rs7172817:41450827	ENSG00000137880.5_2	GCHFR	protein_coding	1	0.3	rs7172817:41450827:C:T	0.0538	2.491	4	0.0755	0.2403	0	0.6842	rs7172817:41450827:C:T	41450827	C	T	Biallelic_SNP	0.352612	0.412254	0.12536	0.19246	0.0596421	0.0633947	0.189297
rs12882111:75460741	ENSG00000140044.12_3	JDP2	protein_coding	1	0.078	rs12882111:75460741:G:T	0.0077	1.353	4	0.1657	0.1202	0	0.714	rs12882111:75460741:G:T	75460741	G	T	Biallelic_SNP	0.352492	0.1823	0.636888	0.839286	0.534791	0.523517	0.514976
rs1160535:116730093	ENSG00000163399.15_3	ATP1A1	protein_coding	1	0.089	rs1160535:116730093:C:T	0.031	2.042	4	0.2474	0.0811	0	0.6715	rs1160535:116730093:C:T	116730093	C	T	Biallelic_SNP	0.352472	0.833585	0.378963	0.406746	0.481113	0.563395	0.561102
rs2234458:65639374	ENSG00000172500.12_3	FIBP	protein_coding	1	0.118	rs2234458:65639374:C:T	0.1431	2.648	4	0.1096	0.061	0	0.8293	rs2234458:65639374:C:T	65639374	C	T	Biallelic_SNP	0.352347	0.295764	0.685879	0.480159	0.648111	0.846626	0.565296
rs59301362:7956416	ENSG00000179593.15_2	ALOX15B	protein_coding	1	0.483	rs59301362:7956416:G:INDEL	0.0492	2.592	4	0.1826	0.0287	0	0.7887	rs59301362:7956416:G:GTAGA	7956416	G	GTAGA	Biallelic_INDEL	0.352331	0.409985	0.074928	0.178571	0.0576541	0.259714	0.216853
rs58782044:99535862	ENSG00000136943.10_2	CTSV	protein_coding	1	-0.069	rs58782044:99535862:G:C	0.0127	1.449	4	0.122	0.116	0	0.762	rs58782044:99535862:G:C	99535862	G	C	Biallelic_SNP	0.351914	0.363843	0.0317003	0.00892857	0.0119284	0.0449898	0.113419
rs8081265:55637771	ENSG00000121057.12_3	AKAP1	protein_coding	1	-0.001	rs8081265:55637771:C:A	0.0195	1.75	4	0.3866	0.1712	0	0.4422	rs8081265:55637771:C:A	55637771	C	A	Biallelic_SNP	0.351822	0.822995	0.511527	0.246032	0.471173	0.367076	0.503994
rs28736774:42269584	ENSG00000103994.17_5	ZNF106	protein_coding	1	0.253	rs28736774:42269584:T:C	0.0468	2.38	1	0.6317	0.1033	0	0.265	rs28736774:42269584:T:C	42269584	T	C	Biallelic_SNP	0.351714	0.0121029	0.229107	0.149802	0.363817	0.0787321	0.153554
rs34878427:111176141	ENSG00000177301.14_2	KCNA2	protein_coding	1	0.499	rs34878427:111176141:TG:T	0.0411	2.615	4	0.279	0.0315	0	0.6895	rs34878427:111176141:TG:T	111176141	TG	T	Biallelic_INDEL	0.351607	0.497731	0.322767	0.231151	0.146123	0.248466	0.300519
rs73536072:4109926	ENSG00000186111.9_3	PIP5K1C	protein_coding	1	0.508	rs73536072:4109926:T:C	0.1655	3.346	4	0.076	0.0359	0	0.8881	rs73536072:4109926:T:C	4109926	T	C	Biallelic_SNP	0.351502	0.352496	0.0172911	0	0.000994036	0	0.095647
rs71654145:43246794	ENSG00000124120.10_2	TTPAL	protein_coding	1	-0.064	rs71654145:43246794:INDEL:G	0.0101	1.359	4	0.39	0.1758	0	0.4342	rs71654145:43246794:GTCCAGC:G	43246794	GTCCAGC	G	Biallelic_INDEL	0.351487	0.403177	0.0634006	0.0416667	0.0516899	0.0889571	0.151358
rs35158834:27651839	ENSG00000147894.15_3	C9orf72	protein_coding	1	1.07	rs35158834:27651839:C:CT	0.7183	4.538	1	0.8701	0.008	0	0.1219	rs35158834:27651839:C:CT	27651839	C	CT	Biallelic_INDEL	0.351483	0.131619	0.370317	0.626984	0.483101	0.395706	0.386581
rs350246:12200929	ENSG00000103342.12_4	GSPT1	protein_coding	1	-0.075	rs350246:12200929:C:T	0.0419	2.191	4	0.231	0.1158	0	0.6532	rs350246:12200929:C:T	12200929	C	T	Biallelic_SNP	0.351401	0.742057	0.397695	0.677579	0.390656	0.429448	0.54972
rs169324:32584022	ENSG00000176148.15_3	TCP11L1	protein_coding	1	-0.04	rs169324:32584022:T:C	0.0237	1.765	4	0.1547	0.1097	0	0.7356	rs169324:32584022:T:C	32584022	T	C	Biallelic_SNP	0.351373	0.688351	0.306916	0.640873	0.336978	0.407975	0.500599
rs57177245:24629902	ENSG00000277586.2_3	NEFL	protein_coding	1	0.692	rs57177245:24629902:A:G	0.4479	3.853	1	0.863	0.0526	0	0.0844	rs57177245:24629902:A:G	24629902	A	G	Biallelic_SNP	0.351176	0.502269	0.136888	0.249008	0.151093	0.286299	0.287939
rs2965167:45206532	ENSG00000104866.10_3	PPP1R37	protein_coding	1	-0.043	rs2965167:45206532:G:A	0.0137	1.606	4	0.172	0.2016	0	0.6265	rs2965167:45206532:G:A	45206532	G	A	Biallelic_SNP	0.351162	0.897882	0.672911	0.62996	0.54672	0.559305	0.676118
rs10243384:92317887	ENSG00000157259.7_4	GATAD1	protein_coding	1	0.117	rs10243384:92317887:C:T	0.0259	1.712	4	0.2709	0.0865	0	0.6427	rs10243384:92317887:C:T	92317887	C	T	Biallelic_SNP	0.350609	0.462935	0.136888	0.467262	0.112326	0.331288	0.322484
rs73334375:68043984	ENSG00000111530.12_4	CAND1	protein_coding	1	-0.048	rs73334375:68043984:A:G	0.0234	1.826	4	0.3906	0.1622	0	0.4472	rs73334375:68043984:A:G	68043984	A	G	Biallelic_SNP	0.350508	0.352496	0.0389049	0	0.00198807	0	0.0988419
rs13062576:48536615	ENSG00000114268.11_3	PFKFB4	protein_coding	1	0.176	rs13062576:48536615:A:T	0.0185	1.61	1	0.4994	0.2262	0	0.2744	rs13062576:48536615:A:T	48536615	A	T	Biallelic_SNP	0.350101	0.375946	0.0634006	0.14881	0.0258449	0.0429448	0.151558
rs34224335:150766085	ENSG00000143443.9_2	C1orf56	protein_coding	1	-0.098	rs34224335:150766085:AT:A	0.0235	1.556	4	0.2954	0.1626	0	0.542	rs34224335:150766085:AT:A	150766085	AT	A	Biallelic_INDEL	0.350086	0.573374	0.923631	0.809524	0.923459	0.840491	0.791933
rs34224335:150766085	ENSG00000143418.19_2	CERS2	protein_coding	1	-0.235	rs34224335:150766085:AT:A	0.0173	1.31	4	0.1948	0.1263	0	0.6789	rs34224335:150766085:AT:A	150766085	AT	A	Biallelic_INDEL	0.350086	0.573374	0.923631	0.809524	0.923459	0.840491	0.791933
rs12749429:110245335	ENSG00000213366.12_3	GSTM2	protein_coding	1	0.323	rs12749429:110245335:G:A	0.1207	2.832	2	0.0878	0.5144	0	0.3978	rs12749429:110245335:G:A	110245335	G	A	Biallelic_SNP	0.350066	0.0574887	0.523055	0.688492	0.407555	0.41002	0.388179
rs7908350:99456858	ENSG00000119986.6_2	AVPI1	protein_coding	1	0.08	rs7908350:99456858:T:C	0.03	1.98	4	0.1701	0.1853	0	0.6446	rs7908350:99456858:T:C	99456858	T	C	Biallelic_SNP	0.349925	0.518911	0.204611	0.199405	0.168986	0.303681	0.298722
rs9905653:74553754	ENSG00000129654.7_2	FOXJ1	protein_coding	1	-0.01	rs9905653:74553754:T:C	0.0323	1.992	4	0.161	0.0779	0	0.7611	rs9905653:74553754:T:C	74553754	T	C	Biallelic_SNP	0.349752	0.64826	0.975504	1	0.998012	1	0.903355
rs1038000:103361697	ENSG00000109320.11_5	NFKB1	protein_coding	1	0.131	rs1038000:103361697:A:T	0.0094	1.602	4	0.2721	0.0805	0	0.6474	rs1038000:103361697:A:T	103361697	A	T	Biallelic_SNP	0.349622	0.687595	0.278098	0.224206	0.337972	0.143149	0.361022
rs35986825:41110366	ENSG00000166140.17_2	ZFYVE19	protein_coding	1	2.221	rs35986825:41110366:T:TA	0.3005	5.157	4	0.0012	0.0064	0	0.9925	rs35986825:41110366:T:TA	41110366	T	TA	Biallelic_INDEL	0.349588	0.75416	0.37464	0.331349	0.404573	0.50818	0.498203
rs71401561:27363063	ENSG00000138073.13_3	PREB	protein_coding	1	0.081	rs71401561:27363063:C:CT	0.009	1.392	4	0.1505	0.0712	0	0.7783	rs71401561:27363063:C:CT	27363063	C	CT	Biallelic_INDEL	0.349368	0.1059	0.341499	0.610119	0.455268	0.51227	0.389577
rs132381:29612481	ENSG00000100209.9_2	HSCB	protein_coding	1	0.141	rs132381:29612481:G:A	0.0153	1.617	4	0.2787	0.2075	0	0.5138	rs132381:29612481:G:A	29612481	G	A	Biallelic_SNP	0.349326	0.263994	0.723343	0.576389	0.61332	0.468303	0.500599
rs213552:234745789	ENSG00000243135.6_3	UGT1A3	protein_coding	1	0.612	rs213552:234745789:A:G	0.0545	2.874	4	0.0738	0.1674	0	0.7588	rs213552:234745789:A:G	234745789	A	G	Biallelic_SNP	0.34932	0.856278	0.472622	0.516865	0.506958	0.650307	0.624401
rs72907198:74314081	ENSG00000115289.13_3	PCGF1	protein_coding	1	0.214	rs72907198:74314081:A:G	0.0302	2.09	4	0.2317	0.0717	0	0.6966	rs72907198:74314081:A:G	74314081	A	G	Biallelic_SNP	0.349233	0.350227	0.0172911	0	0.000994036	0	0.0950479
rs13394216:62509652	ENSG00000170264.12_2	FAM161A	protein_coding	1	-0.139	rs13394216:62509652:C:A	0.0089	1.21	4	0.164	0.1827	0	0.6533	rs13394216:62509652:C:A	62509652	C	A	Multiallelic_SNP	0.349207	0.486384	0.135447	0.377976	0.137177	0.310838	0.311502
1:150625776	ENSG00000143379.12_3	SETDB1	protein_coding	1	0.573	1:150625776:T:A	0.0632	2.704	4	0.0346	0.0799	0	0.8856	1:150625776:T:A	150625776	T	A	Biallelic_SNP	0.348815	0.540847	0.909222	0.816468	0.889662	0.896728	0.786941
rs58989408:26903453	ENSG00000176092.15_4	CRYBG2	protein_coding	1	-0.11	rs58989408:26903453:A:INDEL	0.0265	1.725	4	0.3188	0.2031	0	0.4781	rs58989408:26903453:A:AAAAT	26903453	A	AAAAT	Biallelic_INDEL	0.348758	0.35174	0.0446686	0	0.00298211	0.00408998	0.100439
rs371725256:52487917	ENSG00000185479.5_2	KRT6B	protein_coding	1	0.461	rs371725256:52487917:G:GAA	0.0163	2.287	4	0.1592	0.0311	0	0.8097	rs371725256:52487917:G:GAA	52487917	G	GAA	Biallelic_INDEL	0.34852	0.647504	0.949568	0.994048	0.996024	0.989775	0.895966
rs11119923:212544243	ENSG00000203705.10_4	TATDN3	protein_coding	1	0.054	rs11119923:212544243:A:G	0.0383	2.078	2	0.1178	0.4444	0	0.4378	rs11119923:212544243:A:G	212544243	A	G	Biallelic_SNP	0.347908	0.0347958	0.389049	0.494048	0.382704	0.364008	0.310503
rs72903325:74124404	ENSG00000187605.15_2	TET3	protein_coding	1	0.064	rs72903325:74124404:A:G	0.0206	1.778	4	0.4176	0.0544	0	0.5279	rs72903325:74124404:A:G	74124404	A	G	Biallelic_SNP	0.347764	0.35174	0.0244957	0	0.00397614	0.0204499	0.101038
rs1671033:73554523	ENSG00000170190.15_5	SLC16A5	protein_coding	1	-0.087	rs1671033:73554523:C:G	0.0141	1.588	4	0.214	0.1786	0	0.6074	rs1671033:73554523:C:G	73554523	C	G	Biallelic_SNP	0.347618	0.893343	0.458213	0.270833	0.545726	0.384458	0.538538
rs35760493:153596603	ENSG00000188643.10_2	S100A16	protein_coding	1	0.384	rs35760493:153596603:G:A	0.0343	2.307	4	0.1787	0.0625	0	0.7587	rs35760493:153596603:G:A	153596603	G	A	Biallelic_SNP	0.347579	0.0748865	0.590778	0.672619	0.422465	0.456033	0.410942
rs9919142:54579153	ENSG00000116205.13_4	TCEANC2	protein_coding	1	0.723	rs9919142:54579153:A:G	0.0728	3.076	4	0.0641	0.0265	0	0.9093	rs9919142:54579153:A:G	54579153	A	G	Biallelic_SNP	0.347356	0.375189	0.0634006	0.252976	0.027833	0.0828221	0.180511
rs7197954:21539925	ENSG00000158486.13_2	DNAH3	protein_coding	1	0.843	rs7197954:21539925:T:G	0.1507	3.421	4	0.0242	0.0508	0	0.925	rs7197954:21539925:T:G	21539925	T	G	Biallelic_SNP	0.347302	0.0423601	0.317003	0.0644841	0.389662	0.244376	0.194089
rs71094242:93715935	ENSG00000117500.12_2	TMED5	protein_coding	1	0.002	rs71094242:93715935:CA:C	0.0198	1.644	4	0.1213	0.1362	0	0.7425	rs71094242:93715935:CA:C	93715935	CA	C	Biallelic_INDEL	0.347287	0.508321	0.288184	0.327381	0.161034	0.252556	0.321685
rs139881781:12290145	ENSG00000028137.18_3	TNFRSF1B	protein_coding	1	-0.154	rs139881781:12290145:C:G	0.0099	1.325	4	0.2402	0.2781	0	0.4818	rs139881781:12290145:C:G	12290145	C	G	Biallelic_SNP	0.347036	0.40469	0.132565	0.161706	0.0576541	0.0777096	0.184505
rs57680981:225563452	ENSG00000196187.11_4	TMEM63A	protein_coding	1	0.747	rs57680981:225563452:C:CT	0.3453	3.671	4	0.0306	0.1007	0	0.8687	rs57680981:225563452:C:CT	225563452	C	CT	Biallelic_INDEL	0.34684	0.56354	0.161383	0.164683	0.2167	0.391616	0.324281
rs7184263:30933064	ENSG00000197162.9_2	ZNF785	protein_coding	1	1.067	rs7184263:30933064:C:T	0.0841	3.126	4	0.1026	0.0077	0	0.8896	rs7184263:30933064:C:T	30933064	C	T	Biallelic_SNP	0.346813	0.354766	0.0302594	0	0.00795229	0.00408998	0.10024
rs6602253:7583451	ENSG00000151657.11_2	KIN	protein_coding	1	0.147	rs6602253:7583451:A:G	0.0723	2.621	4	0.2547	0.066	0	0.6794	rs6602253:7583451:A:G	7583451	A	G	Biallelic_SNP	0.346706	0.635401	0.90634	0.889881	0.982107	0.807771	0.827476
rs36120636:53054931	ENSG00000166971.16_3	AKTIP	protein_coding	1	0.008	rs36120636:53054931:C:INDEL	0.0161	1.648	1	0.4511	0.2465	0	0.3024	rs36120636:53054931:C:CAAAT	53054931	C	CAAAT	Biallelic_INDEL	0.34663	0.226929	0.481268	0.644841	0.573559	0.57362	0.483626
rs5801535:124651796	ENSG00000178882.14_5	RFLNA	protein_coding	1	0.238	rs5801535:124651796:G:GT	0.0664	2.722	4	0.1644	0.1565	0	0.6791	rs5801535:124651796:G:GT	124651796	G	GT	Biallelic_INDEL	0.346561	0.0937973	0.298271	0.258929	0.440358	0.277096	0.260783
rs7797346:143195572	ENSG00000271079.1_3	CTAGE15	protein_coding	1	0.28	rs7797346:143195572:T:C	0.0619	2.264	4	0.0586	0.041	0	0.9004	rs7797346:143195572:T:C	143195572	T	C	Biallelic_SNP	0.346436	0.776853	0.597983	0.517857	0.430417	0.56544	0.589058
rs9800194:149797134	ENSG00000269636.1	AC010441.1	protein_coding	1	0.211	rs9800194:149797134:A:G	0.0421	2.319	1	0.4288	0.1514	0	0.4198	rs9800194:149797134:A:G	149797134	A	G	Biallelic_SNP	0.346329	0.213313	0.540346	0.457341	0.559642	0.391616	0.412141
1:36410814	ENSG00000092847.11_3	AGO1	protein_coding	1	1.263	1:36410814:C:CT	0.2699	3.946	2	0.0342	0.9444	0	0.0214	1:36410814:C:CT	36410814	C	CT	Biallelic_INDEL	0.346294	0.353253	0.0331412	0.00595238	0.00695825	0.0235174	0.105032
rs7593243:71978683	ENSG00000003137.8_3	CYP26B1	protein_coding	1	0.412	rs7593243:71978683:T:A	0.0798	2.68	4	0.1456	0.0503	0	0.804	rs7593243:71978683:T:A	71978683	T	A	Biallelic_SNP	0.346207	0.347201	0.0288184	0.00396825	0.000994036	0.00715746	0.0980431
rs28742937:177031954	ENSG00000146094.14_4	DOK3	protein_coding	1	0.546	rs28742937:177031954:A:G	0.391	3.533	4	0.1122	0.0555	0	0.8323	rs28742937:177031954:A:G	177031954	A	G	Biallelic_SNP	0.346161	0.345688	0.770893	0.679563	0.691849	0.734151	0.617212
rs7204096:15076478	ENSG00000085721.12_3	RRN3	protein_coding	1	1.184	rs7204096:15076478:A:C	0.0961	3.282	4	0.0173	0.0164	0	0.9663	rs7204096:15076478:A:C	15076478	A	C	Biallelic_SNP	0.346115	0.193646	0.652738	0.487103	0.539761	0.564417	0.458267
rs79328512:72461942	ENSG00000172794.19_4	RAB37	protein_coding	1	1.583	rs79328512:72461942:A:T	0.1153	4.193	4	0.0045	0.0028	0	0.9927	rs79328512:72461942:A:T	72461942	A	T	Biallelic_SNP	0.346073	0.64826	0.488473	0.560516	0.302187	0.359918	0.482628
rs56951085:4904511	ENSG00000118900.14_4	UBN1	protein_coding	1	0.329	rs56951085:4904511:AT:A	0.1023	2.932	4	0.1498	0.4221	0	0.4281	rs56951085:4904511:AT:A	4904511	AT	A	Biallelic_INDEL	0.346058	0.698941	0.492795	0.332341	0.352883	0.275051	0.444289
rs10467349:114939441	ENSG00000185989.10_3	RASA3	protein_coding	1	1.804	rs10467349:114939441:T:C	0.0947	4.183	1	0.9851	0.0079	0	0.007	rs10467349:114939441:T:C	114939441	T	C	Biallelic_SNP	0.346022	0.920575	0.595101	0.75	0.574553	0.643149	0.717452
rs7358740:4554548	ENSG00000078237.6_3	TIGAR	protein_coding	1	-0.085	rs7358740:4554548:G:C	0.0207	1.757	4	0.3299	0.143	0	0.5271	rs7358740:4554548:G:C	4554548	G	C	Biallelic_SNP	0.34597	0.652042	0.966859	1	0.998012	1	0.903155
rs5838173:210444717	ENSG00000078018.19_5	MAP2	protein_coding	1	0.168	rs5838173:210444717:C:CAT	0.0241	2.127	4	0.187	0.1014	0	0.7116	rs5838173:210444717:C:CAT	210444717	C	CAT	Biallelic_INDEL	0.345354	0.229198	0.574928	0.569444	0.574553	0.44274	0.456669
rs7589663:85662636	ENSG00000168890.13_3	TMEM150A	protein_coding	1	0.054	rs7589663:85662636:C:T	0.0189	1.832	4	0.1474	0.1039	0	0.7486	rs7589663:85662636:C:T	85662636	C	T	Biallelic_SNP	0.345033	0.455371	0.136888	0.284722	0.110338	0.143149	0.246605
rs10609568:18315127	ENSG00000109805.9_2	NCAPG	protein_coding	1	-0.118	rs10609568:18315127:GCA:G	0.0153	1.577	4	0.2889	0.1445	0	0.5666	rs10609568:18315127:GCA:G	18315127	GCA	G	Multiallelic_INDEL	0.344947	0.794251	0.440922	0.631944	0.449304	0.640082	0.613219
rs58606314:22156062	ENSG00000092203.13_6	TOX4	protein_coding	1	0.016	rs58606314:22156062:CT:C	0.0143	1.782	4	0.1789	0.1785	0	0.6426	rs58606314:22156062:CT:C	22156062	CT	C	Multiallelic_INDEL	0.34493	0.5	0.180115	0.232143	0.15507	0.149284	0.263978
rs34479671:88732267	ENSG00000135052.16_4	GOLM1	protein_coding	1	0.357	rs34479671:88732267:TA:T	0.0499	2.512	4	0.1171	0.1452	0	0.7377	rs34479671:88732267:TA:T	88732267	TA	T	Biallelic_INDEL	0.344744	0.271558	0.396254	0.0734127	0.616302	0.267894	0.317492
rs9832440:122613656	ENSG00000173193.14_4	PARP14	protein_coding	1	-0.016	rs9832440:122613656:G:A	0.0128	1.629	4	0.255	0.1445	0	0.6005	rs9832440:122613656:G:A	122613656	G	A	Biallelic_SNP	0.344676	0.293495	0.377522	0.293651	0.638171	0.606339	0.435503
rs34328138:100764154	ENSG00000146830.10_3	GIGYF1	protein_coding	1	-0.141	rs34328138:100764154:GA:G	0.0701	2.076	4	0.1594	0.1114	0	0.7291	rs34328138:100764154:GA:G	100764154	GA	G	Biallelic_INDEL	0.344598	0.770045	0.638329	0.553571	0.425447	0.505112	0.58726
rs12129071:162541152	ENSG00000117143.13_5	UAP1	protein_coding	1	0.553	rs12129071:162541152:T:G	0.0873	3.006	1	0.6192	0.0276	0	0.3532	rs12129071:162541152:T:G	162541152	T	G	Biallelic_SNP	0.344389	0.175492	0.520173	0.511905	0.519881	0.465235	0.416733
rs61226951:33959543	ENSG00000137288.9_4	UQCC2	protein_coding	1	0.055	rs61226951:33959543:C:CA	0.0196	1.961	4	0.3624	0.2492	0	0.3885	rs61226951:33959543:C:CA	33959543	C	CA	Biallelic_INDEL	0.34418	0.378971	0.29683	0.174603	0.0347913	0.093047	0.201478
rs12621136:27872135	ENSG00000176714.9_3	CCDC121	protein_coding	1	0.17	rs12621136:27872135:C:A	0.0203	1.718	4	0.4319	0.0703	0	0.4978	rs12621136:27872135:C:A	27872135	C	A	Biallelic_SNP	0.343962	0.636157	0.951009	0.989087	0.980119	0.99591	0.890176
rs7919792:93250690	ENSG00000174721.9_2	FGFBP3	protein_coding	1	0.014	rs7919792:93250690:C:T	0.0143	1.557	4	0.2071	0.1193	0	0.6736	rs7919792:93250690:C:T	93250690	C	T	Biallelic_SNP	0.343942	0.379728	0.0345821	0	0.0357853	0.0112474	0.114417
10:103886793	ENSG00000120055.7_3	C10orf95	protein_coding	1	-0.093	10:103886793:T:A	0.0212	1.507	4	0.2351	0.1382	0	0.6268	10:103886793:T:A	103886793	T	A	Biallelic_SNP	0.343845	0.0408472	0.410663	0.140873	0.384692	0.435583	0.258387
rs2096894:102343792	ENSG00000023445.13_2	BIRC3	protein_coding	1	0.512	rs2096894:102343792:C:T	0.1564	3.133	4	0.1672	0.0458	0	0.787	rs2096894:102343792:C:T	102343792	C	T	Biallelic_SNP	0.343821	0.559758	0.907781	1	0.903579	0.96728	0.845248
rs7939331:34607151	ENSG00000149089.12_2	APIP	protein_coding	1	0.097	rs7939331:34607151:A:T	0.012	1.812	4	0.1488	0.0954	0	0.7558	rs7939331:34607151:A:T	34607151	A	T	Biallelic_SNP	0.343718	0.0151286	0.236311	0.0813492	0.358847	0.335378	0.190695
rs112564650:158942596	ENSG00000164674.15_3	SYTL3	protein_coding	1	0.121	rs112564650:158942596:INDEL:A	0.0321	2.266	4	0.1319	0.1099	0	0.7583	rs112564650:158942596:AAGGGG:A	158942596	AAGGGG	A	Biallelic_INDEL	0.343714	0.950076	0.511527	0.457341	0.606362	0.650307	0.66254
15:68522110	ENSG00000128973.12_3	CLN6	protein_coding	1	0.197	15:68522110:A:G	0.1524	2.884	4	0.1798	0.0641	0	0.7561	15:68522110:A:G	68522110	A	G	Biallelic_SNP	0.3437	0.345688	0.0230548	0.0168651	0.00198807	0.00204499	0.0986422
rs2670312:3637773	ENSG00000088826.17_3	SMOX	protein_coding	1	-0.091	rs2670312:3637773:G:A	0.0128	1.64	4	0.2264	0.1448	0	0.6289	rs2670312:3637773:G:A	3637773	G	A	Biallelic_SNP	0.343658	0.312405	0.68732	0.570437	0.656064	0.729039	0.566693
rs10810637:16809765	ENSG00000044459.14_3	CNTLN	protein_coding	1	-0.063	rs10810637:16809765:A:G	0.1262	2.811	4	0.2055	0.087	0	0.7075	rs10810637:16809765:A:G	16809765	A	G	Biallelic_SNP	0.343389	0.444781	0.23487	0.742063	0.101392	0.412065	0.40016
rs776842:70886119	ENSG00000109193.11_4	SULT1E1	protein_coding	1	0.236	rs776842:70886119:A:C	0.0289	2.36	4	0.1002	0.0598	0	0.84	rs776842:70886119:A:C	70886119	A	C	Biallelic_SNP	0.343243	0.486384	0.216138	0.239087	0.143141	0.194274	0.273163
rs8016791:50208725	ENSG00000165527.6_3	ARF6	protein_coding	1	0.315	rs8016791:50208725:T:G	0.0321	2.268	4	0.1343	0.0436	0	0.8221	rs8016791:50208725:T:G	50208725	T	G	Biallelic_SNP	0.343181	0.655825	0.974063	1	0.999006	1	0.905351
rs5788683:126594360	ENSG00000189319.13_3	FAM53B	protein_coding	1	0.383	rs5788683:126594360:CT:C	0.0623	2.767	4	0.1198	0.073	0	0.8072	rs5788683:126594360:CT:C	126594360	CT	C	Biallelic_INDEL	0.343169	0.58472	0.393372	0.199405	0.241551	0.187117	0.334065
rs11773562:18040829	ENSG00000071189.21_2	SNX13	protein_coding	1	0.773	rs11773562:18040829:G:A	0.0694	3.176	4	0.0754	0.0223	0	0.9023	rs11773562:18040829:G:A	18040829	G	A	Multiallelic_SNP	0.343109	0.212557	0.548991	0.279762	0.555666	0.312883	0.361222
rs199736736:102330592	ENSG00000270249.1_6	AC093668.1	protein_coding	1	-0.061	rs199736736:102330592:T:C	0.0197	1.575	4	0.244	0.0905	0	0.6655	rs199736736:102330592:T:C	102330592	T	C	Biallelic_SNP	0.343064	0.560514	0.864553	0.868056	0.903579	0.904908	0.800719
7:98971260	ENSG00000106245.10_2	BUD31	protein_coding	1	-0.096	7:98971260:A:G	0.0116	1.257	4	0.3388	0.1235	0	0.5377	7:98971260:A:G	98971260	A	G	Biallelic_SNP	0.342386	0.375189	0.0446686	0.000992063	0.0328032	0.0419223	0.120208
rs63069862:220226796	ENSG00000163521.15_3	GLB1L	protein_coding	1	-0.142	rs63069862:220226796:INDEL:A	0.0113	1.304	4	0.1912	0.1684	0	0.6405	rs63069862:220226796:AAGAG:A	220226796	AAGAG	A	Biallelic_INDEL	0.341839	0.18003	0.512968	0.548611	0.521869	0.485685	0.428714
rs140004141:57103966	ENSG00000142409.5_2	ZNF787	protein_coding	1	0.059	rs140004141:57103966:C:CA	0.0312	2.197	1	0.508	0.0806	0	0.4114	rs140004141:57103966:C:CAA	57103966	C	CAA	Multiallelic_INDEL	0.341369	0.70121	0.335735	0.290675	0.359841	0.382413	0.437101
rs60677490:1149893	ENSG00000108953.16_2	YWHAE	protein_coding	1	0.295	rs60677490:1149893:T:C	0.0475	2.659	4	0.0988	0.0556	0	0.8456	rs60677490:1149893:T:C	1149893	T	C	Biallelic_SNP	0.341362	0.476551	0.136888	0.126984	0.135189	0.304703	0.256989
rs9513780:101319181	ENSG00000125247.15_3	TMTC4	protein_coding	1	1.819	rs9513780:101319181:C:T	0.0378	3.897	4	0.0037	0.0021	0	0.9942	rs9513780:101319181:C:T	101319181	C	T	Biallelic_SNP	0.341305	0.130862	0.435159	0.331349	0.472167	0.433538	0.341054
rs6956075:46379993	ENSG00000146674.14_5	IGFBP3	protein_coding	1	0.135	rs6956075:46379993:A:G	0.014	1.81	4	0.1004	0.057	0	0.8426	rs6956075:46379993:A:G	46379993	A	G	Biallelic_SNP	0.341288	0.425113	0.62536	0.594246	0.766402	0.538855	0.577676
rs2089852:122883355	ENSG00000065534.18_3	MYLK	protein_coding	1	0.693	rs2089852:122883355:G:A	0.0332	2.758	1	0.7458	0.1139	0	0.1403	rs2089852:122883355:G:A	122883355	G	A	Biallelic_SNP	0.341193	0.344175	0.0273775	0	0.00298211	0	0.0952476
rs12151205:1808569	ENSG00000130270.16_2	ATP8B3	protein_coding	1	-0.019	rs12151205:1808569:T:A	0.0114	1.558	4	0.301	0.1572	0	0.5418	rs12151205:1808569:T:A	1808569	T	A	Biallelic_SNP	0.341169	0.174735	0.357349	0.327381	0.515905	0.40593	0.344449
rs6098868:54450254	ENSG00000124098.9_2	FAM210B	protein_coding	1	-0.092	rs6098868:54450254:A:G	0.0085	1.369	4	0.2542	0.1361	0	0.6097	rs6098868:54450254:A:G	54450254	A	G	Biallelic_SNP	0.341121	0.212557	0.657061	0.400794	0.553678	0.429448	0.422923
rs200808411:116053554	ENSG00000198898.13_4	CAPZA2	protein_coding	1	0.549	rs200808411:116053554:C:T	0.0281	2.355	1	0.6293	0.0739	0	0.2968	rs200808411:116053554:C:T	116053554	C	T	Biallelic_SNP	0.340996	0.658094	0.295389	0.212302	0.317097	0.297546	0.379193
15:43718637	ENSG00000242866.10_4	STRC	protein_coding	1	-0.006	15:43718637:CA:C	0.0115	1.259	4	0.1184	0.1054	0	0.7762	15:43718637:CA:C	43718637	CA	C	Biallelic_INDEL	0.340989	0.433434	0.177233	0.190476	0.0924453	0.195297	0.234026
rs6766687:122349901	ENSG00000163840.9_2	DTX3L	protein_coding	1	-0.006	rs6766687:122349901:C:A	0.0274	1.932	4	0.3758	0.2116	0	0.4126	rs6766687:122349901:C:A	122349901	C	A	Biallelic_SNP	0.340956	0.344932	0.0259366	0.00396825	0.00397614	0.126789	0.121006
rs583495:218294873	ENSG00000067533.5_2	RRP15	protein_coding	1	0.015	rs583495:218294873:A:G	0.088	2.52	4	0.3026	0.1903	0	0.5071	rs583495:218294873:A:G	218294873	A	G	Biallelic_SNP	0.340869	0.83888	0.570605	0.776786	0.498012	0.595092	0.673123
rs7086203:99481861	ENSG00000155254.12_2	MARVELD1	protein_coding	1	5.943	rs7086203:99481861:C:T	0.5443	9.097	4	0	0	0	1	rs7086203:99481861:C:T	99481861	C	T	Biallelic_SNP	0.340464	0.552194	0.376081	0.520833	0.21173	0.480573	0.439097
rs201641788:39053331	ENSG00000121897.14_2	LIAS	protein_coding	1	-0.162	rs201641788:39053331:INDEL:A	0.017	1.576	4	0.2046	0.2104	0	0.5851	rs201641788:39053331:AAACAAAC:AAAAC	39053331	AAACAAAC	AAAAC	Multiallelic_INDEL	0.340461	0.13767	0.559078	0.500992	0.478131	0.376278	0.384185
rs7852480:94927621	ENSG00000188312.13_2	CENPP	protein_coding	1	0.071	rs7852480:94927621:T:G	0.0356	2.147	4	0.2028	0.1229	0	0.6743	rs7852480:94927621:T:G	94927621	T	G	Biallelic_SNP	0.340426	0.428896	0.181556	0.177579	0.0884692	0.183027	0.227636
rs62353560:165703072	ENSG00000170088.13_3	TMEM192	protein_coding	1	-0.064	rs62353560:165703072:T:A	0.0113	1.68	4	0.2109	0.1175	0	0.6716	rs62353560:165703072:T:A	165703072	T	A	Biallelic_SNP	0.34018	0.360061	0.0461095	0	0.0198807	0.0357873	0.11242
rs8066756:73067499	ENSG00000167863.11_3	ATP5PD	protein_coding	1	-0.107	rs8066756:73067499:C:T	0.0131	1.518	4	0.2748	0.1294	0	0.5959	rs8066756:73067499:C:T	73067499	C	T	Biallelic_SNP	0.340156	0.34115	0.018732	0	0.000994036	0	0.0928514
rs60824071:99344532	ENSG00000120868.13_4	APAF1	protein_coding	1	0.404	rs60824071:99344532:C:T	0.0151	2.028	4	0.1781	0.054	0	0.7679	rs60824071:99344532:C:T	99344532	C	T	Biallelic_SNP	0.340019	0.452345	0.103746	0.165675	0.112326	0.146217	0.218251
rs200889744:187033025	ENSG00000109794.13_4	FAM149A	protein_coding	1	1.371	rs200889744:187033025:C:T	0.4502	4.7	4	0.0177	0.005	0	0.9773	rs200889744:187033025:C:T	187033025	C	T	Biallelic_SNP	0.339987	0.291225	0.621037	0.677579	0.631213	0.623722	0.547923
rs9389333:136136420	ENSG00000135541.20_4	AHI1	protein_coding	1	0.276	rs9389333:136136420:G:A	0.0187	2.018	4	0.0681	0.3574	0	0.5744	rs9389333:136136420:G:A	136136420	G	A	Biallelic_SNP	0.339796	0.402421	0.135447	0.142857	0.0626243	0.123722	0.190495
rs35764689:43649008	ENSG00000140264.19_5	SERF2	protein_coding	1	-0.257	rs35764689:43649008:CA:C	0.0136	1.099	4	0.1936	0.1876	0	0.6188	rs35764689:43649008:CA:C	43649008	CA	C	Biallelic_INDEL	0.339694	0.44705	0.162824	0.299603	0.107356	0.202454	0.261981
rs72040842:120516183	ENSG00000165669.13_2	FAM204A	protein_coding	1	0.626	rs72040842:120516183:INDEL:C	0.0635	2.868	4	0.0421	0.0332	0	0.9247	rs72040842:120516183:CCTCT:C	120516183	CCTCT	C	Biallelic_INDEL	0.339611	0.0242057	0.257925	0.077381	0.363817	0.347648	0.198682
rs60316098:75967949	ENSG00000087157.18_3	PGS1	protein_coding	1	0.269	rs60316098:75967949:TA:T	0.2029	3.188	4	0.0735	0.0979	0	0.8286	rs60316098:75967949:TA:T	75967949	TA	T	Biallelic_INDEL	0.339517	0.745083	0.414986	0.43254	0.405567	0.477505	0.515974
rs1808523:75692160	ENSG00000181104.6_2	F2R	protein_coding	1	0.049	rs1808523:75692160:A:G	0.0365	2.151	4	0.1417	0.1963	0	0.662	rs1808523:75692160:A:G	75692160	A	G	Biallelic_SNP	0.339287	0.970499	0.795389	0.994048	0.631213	0.820041	0.853435
rs78431799:48872085	ENSG00000177202.2_2	SPACA4	protein_coding	1	0.02	rs78431799:48872085:T:C	0.0391	2.204	4	0.157	0.1134	0	0.7296	rs78431799:48872085:T:C	48872085	T	C	Biallelic_SNP	0.339205	0.344175	0.0317003	0	0.00497018	0	0.096246
rs6544956:47324449	ENSG00000095002.14_4	MSH2	protein_coding	1	0.258	rs6544956:47324449:C:T	0.0923	2.83	4	0.1075	0.06	0	0.8325	rs6544956:47324449:C:T	47324449	C	T	Biallelic_SNP	0.339147	0.391831	0.144092	0.00892857	0.0526839	0.190184	0.172923
rs10935759:149182883	ENSG00000018408.14_3	WWTR1	protein_coding	1	-0.112	rs10935759:149182883:G:A	0.0154	1.641	4	0.167	0.1334	0	0.6996	rs10935759:149182883:G:A	149182883	G	A	Biallelic_SNP	0.339044	0.0635401	0.361671	0.0218254	0.402584	0.206544	0.192492
rs61465369:73293475	ENSG00000161526.14_4	SAP30BP	protein_coding	1	0.749	rs61465369:73293475:A:G	0.0578	3.021	2	0.3428	0.558	0	0.0992	rs61465369:73293475:A:G	73293475	A	G	Biallelic_SNP	0.339038	0.556732	0.177233	0.0605159	0.217694	0.243354	0.27496
rs11265489:160777548	ENSG00000143222.11_2	UFC1	protein_coding	1	-0.216	rs11265489:160777548:G:C	0.0127	1.394	4	0.2942	0.1367	0	0.5691	rs11265489:160777548:G:C	160777548	G	C	Biallelic_SNP	0.339011	0.152042	0.26513	0.320437	0.491054	0.226994	0.284345
rs35450577:71089840	ENSG00000113048.16_3	MRPS27	protein_coding	1	-0.017	rs35450577:71089840:G:A	0.0109	1.504	4	0.1638	0.1388	0	0.6974	rs35450577:71089840:G:A	71089840	G	A	Biallelic_SNP	0.338924	0.158094	0.319885	0.181548	0.497018	0.208589	0.263179
rs7075878:27402883	ENSG00000107897.18_3	ACBD5	protein_coding	1	0.586	rs7075878:27402883:A:G	0.0219	2.567	1	0.6989	0.0234	0	0.2777	rs7075878:27402883:A:G	27402883	A	G	Biallelic_SNP	0.33888	0.33888	0.0244957	0	0	0	0.0928514
rs73112171:242065453	ENSG00000146205.13_3	ANO7	protein_coding	1	-0.15	rs73112171:242065453:T:A	0.0146	1.585	4	0.2032	0.1523	0	0.6445	rs73112171:242065453:T:A	242065453	T	A	Biallelic_SNP	0.33888	0.33888	0.0244957	0	0	0	0.0928514
rs13335129:74953021	ENSG00000166816.14_5	LDHD	protein_coding	1	0.859	rs13335129:74953021:G:A	0.1209	3.51	4	0.024	0.0168	0	0.9591	rs13335129:74953021:G:A	74953021	G	A	Biallelic_SNP	0.338861	0.354766	0.0288184	0.0763889	0.0159046	0.148262	0.145168
rs112605190:74299348	ENSG00000175931.12_5	UBE2O	protein_coding	1	0.514	rs112605190:74299348:T:C	0.0582	2.875	4	0.2599	0.0441	0	0.6961	rs112605190:74299348:T:C	74299348	T	C	Biallelic_SNP	0.338841	0.370651	0.0446686	0.0625	0.0318091	0.0654397	0.135783
rs60514964:65310447	ENSG00000213445.9_3	SIPA1	protein_coding	1	-0.102	rs60514964:65310447:A:G	0.0084	1.18	4	0.2214	0.1537	0	0.625	rs60514964:65310447:A:G	65310447	A	G	Biallelic_SNP	0.338802	0.402421	0.0893372	0.0972222	0.0636183	0.116564	0.173722
rs60514964:65310447	ENSG00000142186.16_4	SCYL1	protein_coding	1	0.172	rs60514964:65310447:A:G	0.0312	2.02	4	0.2177	0.1046	0	0.6777	rs60514964:65310447:A:G	65310447	A	G	Biallelic_SNP	0.338802	0.402421	0.0893372	0.0972222	0.0636183	0.116564	0.173722
rs73338385:56463621	ENSG00000257727.5_3	CNPY2	protein_coding	1	0.542	rs73338385:56463621:T:G	0.0413	2.468	4	0.0363	0.0219	0	0.9418	rs73338385:56463621:T:G	56463621	T	G	Biallelic_SNP	0.338643	0.339637	0.0259366	0.0119048	0.000994036	0	0.0958466
rs202159278:131141701	ENSG00000072135.12_3	PTPN18	protein_coding	1	-0.201	rs202159278:131141701:A:AT	0.0164	1.368	4	0.1992	0.1534	0	0.6474	rs202159278:131141701:A:AT	131141701	A	AT	Biallelic_INDEL	0.338598	0.491679	0.214697	0.340278	0.153082	0.298569	0.317093
rs11574551:29673995	ENSG00000174938.14_4	SEZ6L2	protein_coding	1	0.182	rs11574551:29673995:C:T	0.037	1.87	4	0.1782	0.0564	0	0.7654	rs11574551:29673995:C:T	29673995	C	T	Biallelic_SNP	0.338589	0.422088	0.206052	0.340278	0.083499	0.347648	0.293131
rs2540068:201532100	ENSG00000115942.8_2	ORC2	protein_coding	1	0.225	rs2540068:201532100:G:A	0.2813	3.033	4	0.0964	0.07	0	0.8336	rs2540068:201532100:G:A	201532100	G	A	Biallelic_SNP	0.338489	0.656581	0.445245	0.369048	0.318091	0.291411	0.430112
rs4766266:4749595	ENSG00000111254.7_5	AKAP3	protein_coding	1	6.328	rs4766266:4749595:G:C	0.3356	9.376	4	0	0	0	1	rs4766266:4749595:G:C	4749595	G	C	Biallelic_SNP	0.33825	0.187595	0.592219	0.368056	0.525845	0.40184	0.389776
rs4837359:132093120	ENSG00000175287.18_3	PHYHD1	protein_coding	1	0.24	rs4837359:132093120:C:T	0.1314	2.77	4	0.1458	0.0572	0	0.797	rs4837359:132093120:C:T	132093120	C	T	Biallelic_SNP	0.338138	0.942511	0.639769	0.803571	0.604374	0.773006	0.771565
rs6863805:52085979	ENSG00000213949.8_4	ITGA1	protein_coding	1	-0.06	rs6863805:52085979:A:T	0.0097	1.547	4	0.2543	0.1174	0	0.6283	rs6863805:52085979:A:T	52085979	A	T	Biallelic_SNP	0.338112	0.421331	0.723343	0.698413	0.759443	0.730061	0.647165
rs74564827:27214070	ENSG00000132581.9_3	SDF2	protein_coding	1	0.275	rs74564827:27214070:A:G	0.1757	2.698	4	0.1474	0.1229	0	0.7296	rs74564827:27214070:A:G	27214070	A	G	Biallelic_SNP	0.337886	0.33888	0.0230548	0	0.000994036	0	0.0928514
rs62333382:164264166	ENSG00000145414.8_2	NAF1	protein_coding	1	-0.033	rs62333382:164264166:A:G	0.0319	1.917	4	0.2493	0.2114	0	0.5393	rs62333382:164264166:A:G	164264166	A	G	Biallelic_SNP	0.337819	0.183056	0.410663	0.412698	0.520875	0.309816	0.353435
rs7147998:51429338	ENSG00000198513.11_3	ATL1	protein_coding	1	-0.093	rs7147998:51429338:A:G	0.0088	1.377	4	0.2247	0.2161	0	0.5593	rs7147998:51429338:A:G	51429338	A	G	Biallelic_SNP	0.337735	0.499244	0.799712	0.707341	0.836978	0.768916	0.703275
rs6089288:60438051	ENSG00000130699.18_3	TAF4	protein_coding	1	0.037	rs6089288:60438051:C:T	0.0165	1.884	4	0.3467	0.1005	0	0.5528	rs6089288:60438051:C:T	60438051	C	T	Biallelic_SNP	0.337692	0.657337	0.974063	1	0.99503	1	0.904952
rs199545212:36792551	ENSG00000178567.7_2	EPM2AIP1	protein_coding	1	0.588	rs199545212:36792551:ATC:A	0.0684	2.813	4	0.0633	0.0599	0	0.8769	rs199545212:36792551:ATC:A	36792551	ATC	A	Biallelic_INDEL	0.337429	0.0204236	0.335735	0.0496032	0.357853	0.288344	0.190096
rs62041682:16960601	ENSG00000214967.5_3	NPIPA7	protein_coding	1	0.248	rs62041682:16960601:G:C	0.0958	2.624	4	0.119	0.1188	0	0.7622	rs62041682:16960601:G:C	16960601	G	C	Biallelic_SNP	0.337289	0.599092	0.914986	0.915675	0.936382	0.96728	0.846246
rs200079221:230301	ENSG00000172785.18_3	CBWD1	protein_coding	1	1.496	rs200079221:230301:C:INDEL	0.2179	4.4	4	0.0048	0.0036	0	0.9916	rs200079221:230301:C:CGTT	230301	C	CGTT	Biallelic_INDEL	0.33725	0.432678	0.213256	0.267857	0.0954274	0.165644	0.249201
rs6566953:55916881	ENSG00000049759.17_5	NEDD4L	protein_coding	1	-0.028	rs6566953:55916881:G:A	0.0311	2.155	4	0.2214	0.1613	0	0.6173	rs6566953:55916881:G:A	55916881	G	A	Biallelic_SNP	0.337207	0.429652	0.17147	0.323413	0.0924453	0.190184	0.257987
rs190276407:132008355	ENSG00000170606.14_3	HSPA4	protein_coding	1	0.41	rs190276407:132008355:A:G	0.0735	2.734	4	0.1019	0.0486	0	0.8495	rs190276407:132008355:A:G	132008355	A	G	Biallelic_SNP	0.33698	0.344932	0.0216138	0	0.00795229	0	0.095647
rs11775728:87387951	ENSG00000176623.11_5	RMDN1	protein_coding	1	2.197	rs11775728:87387951:A:G	0.0846	4.667	4	0.0028	0.0008	0	0.9963	rs11775728:87387951:A:G	87387951	A	G	Biallelic_SNP	0.336912	0.177005	0.327089	0.416667	0.513917	0.432515	0.363618
rs149761287:44725588	ENSG00000196517.11_5	SLC6A9	protein_coding	1	0.748	rs149761287:44725588:T:C	0.0272	2.578	1	0.7898	0.1457	0	0.0645	rs149761287:44725588:T:C	44725588	T	C	Biallelic_SNP	0.336873	0.354766	0.0576369	0.0376984	0.0178926	0.0593047	0.124401
rs549401:27560320	ENSG00000120885.21_4	CLU	protein_coding	1	1.255	rs549401:27560320:A:G	0.1987	4.103	4	0.0191	0.0076	0	0.9734	rs549401:27560320:A:G	27560320	A	G	Biallelic_SNP	0.336611	0.663389	0.98415	1	1	1	0.908946
rs367991120:22536003	ENSG00000111731.12_4	C2CD5	protein_coding	1	0.023	rs367991120:22536003:INDEL:C	0.0412	2.114	4	0.3334	0.1872	0	0.4795	rs367991120:22536003:CAAAAAAAAA:C	22536003	CAAAAAAAAA	C	Biallelic_INDEL	0.336599	0.577156	0.158501	0.0634921	0.240557	0.246421	0.283546
6:26453810	ENSG00000146109.4_2	ABT1	protein_coding	1	0.166	6:26453810:AT:A	0.042	2.268	4	0.1464	0.4223	0	0.4313	6:26453810:AT:ATT	26453810	AT	ATT	Multiallelic_INDEL	0.336592	0.352496	0.073487	0.0456349	0.0159046	0.0419223	0.123802
rs66818868:6960244	ENSG00000161939.19_4	RNASEK-C17orf49	protein_coding	1	0	rs66818868:6960244:CG:C	0.0217	1.867	4	0.2184	0.1392	0	0.6424	rs66818868:6960244:CG:C	6960244	CG	C	Biallelic_INDEL	0.336571	0.523449	0.185879	0.322421	0.186879	0.277096	0.320487
rs13189673:34606925	ENSG00000113494.16_3	PRLR	protein_coding	1	0.067	rs13189673:34606925:T:C	0.0909	2.615	4	0.1303	0.3778	0	0.4919	rs13189673:34606925:T:C	34606925	T	C	Biallelic_SNP	0.336525	0.675492	0.329971	0.138889	0.338966	0.226994	0.364417
rs10447483:7427225	ENSG00000096696.13_3	DSP	protein_coding	1	0.556	rs10447483:7427225:C:T	0.0337	2.687	1	0.7934	0.0573	0	0.1493	rs10447483:7427225:C:T	7427225	C	T	Biallelic_SNP	0.336515	0.239032	0.491354	0.454365	0.575547	0.626789	0.460663
rs75414152:11463115	ENSG00000105518.13_3	TMEM205	protein_coding	1	0.547	rs75414152:11463115:A:G	0.2511	3.455	2	0.2769	0.6307	0	0.0924	rs75414152:11463115:A:G	11463115	A	G	Biallelic_SNP	0.336485	0.36233	0.0403458	0	0.0258449	0.00920245	0.108227
9:35790127	ENSG00000198467.14_4	TPM2	protein_coding	1	0.028	9:35790127:INDEL:CT	0.0246	1.81	4	0.1899	0.113	0	0.6971	9:35790127:CTTTT:CT	35790127	CTTTT	CT	Multiallelic_INDEL	0.336226	0.534039	0.233429	0.381944	0.197813	0.166667	0.322484
rs35634913:127862016	ENSG00000179348.11_4	GATA2	protein_coding	1	0.085	rs35634913:127862016:AT:A	0.0262	1.944	4	0.1209	0.3744	0	0.5047	rs35634913:127862016:AT:A	127862016	AT	A	Biallelic_INDEL	0.336055	0.7118	0.383285	0.439484	0.375746	0.465235	0.495807
rs150222180:156668469	ENSG00000163472.18_3	TMEM79	protein_coding	1	0.057	rs150222180:156668469:C:CA	0.0384	2.013	4	0.3964	0.1356	0	0.468	rs150222180:156668469:C:CA	156668469	C	CA	Biallelic_INDEL	0.336028	0.496974	0.739193	0.71627	0.833002	0.726994	0.687101
rs7545705:153668670	ENSG00000189334.8_2	S100A14	protein_coding	1	2.263	rs7545705:153668670:G:A	0.1106	4.689	4	0.0028	0.0012	0	0.996	rs7545705:153668670:G:A	153668670	G	A	Biallelic_SNP	0.335971	0.104387	0.603746	0.690476	0.440358	0.486708	0.433706
rs1998766:87896612	ENSG00000111850.10_3	SMIM8	protein_coding	1	2.08	rs1998766:87896612:G:A	0.0676	4.443	4	0.0026	0.001	0	0.9964	rs1998766:87896612:G:A	87896612	G	A	Biallelic_SNP	0.335916	0.478064	0.108069	0.133929	0.142147	0.140082	0.224042
rs11824942:130502919	ENSG00000149418.10_2	ST14	protein_coding	1	-0.097	rs11824942:130502919:C:T	0.0102	1.482	4	0.2208	0.2015	0	0.5777	rs11824942:130502919:C:T	130502919	C	T	Biallelic_SNP	0.335888	0.424357	0.159942	0.111111	0.0884692	0.117587	0.197284
rs7144748:23958312	ENSG00000100813.14_5	ACIN1	protein_coding	1	-0.206	rs7144748:23958312:C:T	0.0104	1.341	4	0.2302	0.1777	0	0.5921	rs7144748:23958312:C:T	23958312	C	T	Biallelic_SNP	0.335321	0.614977	0.909222	0.760913	0.950298	0.871166	0.802516
rs113991739:58533917	ENSG00000213762.11_3	ZNF134	protein_coding	1	0.148	rs113991739:58533917:G:T	0.0728	2.563	1	0.4694	0.1202	0	0.4103	rs113991739:58533917:G:T	58533917	G	T	Biallelic_SNP	0.335291	0.486384	0.18732	0.0664683	0.151093	0.0674847	0.211262
rs75719300:18790003	ENSG00000110756.17_3	HPS5	protein_coding	1	0.848	rs75719300:18790003:T:C	0.1183	3.448	4	0.0301	0.0703	0	0.8996	rs75719300:18790003:T:C	18790003	T	C	Biallelic_SNP	0.335186	0.34115	0.0360231	0	0.00596421	0.00204499	0.0966454
rs34189659:20283037	ENSG00000158747.14_4	NBL1	protein_coding	1	0.053	rs34189659:20283037:A:AT	0.0296	2.063	4	0.203	0.1046	0	0.6924	rs34189659:20283037:A:AT	20283037	A	AT	Biallelic_INDEL	0.335155	0.442511	0.214697	0.0972222	0.107356	0.099182	0.207069
rs12652605:49943944	ENSG00000151883.17_3	PARP8	protein_coding	1	-0.042	rs12652605:49943944:G:A	0.0131	1.628	4	0.1401	0.1703	0	0.6896	rs12652605:49943944:G:A	49943944	G	A	Biallelic_SNP	0.335101	0.475038	0.788184	0.956349	0.810139	0.804703	0.747005
rs10898200:71199949	ENSG00000172890.12_4	NADSYN1	protein_coding	1	0.137	rs10898200:71199949:G:A	0.059	2.58	1	0.4269	0.1923	0	0.3808	rs10898200:71199949:G:A	71199949	G	A	Biallelic_SNP	0.33451	0.533283	0.688761	0.683532	0.867793	0.5	0.645767
rs7516400:94056386	ENSG00000122483.17_4	CCDC18	protein_coding	1	-0.139	rs7516400:94056386:T:C	0.0502	1.964	4	0.1704	0.1059	0	0.7238	rs7516400:94056386:T:C	94056386	T	C	Biallelic_SNP	0.334286	0.571861	0.24928	0.137897	0.237575	0.099182	0.280351
rs150248705:143227326	ENSG00000170379.20_3	TCAF2	protein_coding	1	-0.161	rs150248705:143227326:T:C	0.0186	1.379	4	0.1917	0.1418	0	0.6665	rs150248705:143227326:T:C	143227326	T	C	Biallelic_SNP	0.33419	0.496218	0.151297	0.0625	0.162028	0.171779	0.230631
rs61555713:24973543	ENSG00000079691.17_5	CARMIL1	protein_coding	1	0.229	rs61555713:24973543:C:T	0.0122	2.029	4	0.1588	0.3758	0	0.4655	rs61555713:24973543:C:T	24973543	C	T	Biallelic_SNP	0.334109	0.369894	0.0778098	0.00198413	0.0357853	0.0153374	0.11901
rs62006102:74261967	ENSG00000119725.18_3	ZNF410	protein_coding	1	0.125	rs62006102:74261967:C:T	0.01	1.709	4	0.0971	0.1295	0	0.7733	rs62006102:74261967:C:T	74261967	C	T	Biallelic_SNP	0.334079	0.0287443	0.252161	0.014881	0.362823	0.217791	0.160942
rs6449209:15982166	ENSG00000118564.14_4	FBXL5	protein_coding	1	0.12	rs6449209:15982166:A:G	0.0709	2.493	4	0.1302	0.0876	0	0.7822	rs6449209:15982166:A:G	15982166	A	G	Biallelic_SNP	0.333655	0.299546	0.557637	0.438492	0.633201	0.384458	0.446885
rs311395:55078876	ENSG00000047249.17_5	ATP6V1H	protein_coding	1	-0.205	rs311395:55078876:G:A	0.0058	1.108	4	0.2361	0.1973	0	0.5667	rs311395:55078876:G:A	55078876	G	A	Biallelic_SNP	0.333643	0.0590015	0.26513	0.160714	0.392644	0.242331	0.210863
12:4622144	ENSG00000118971.7_4	CCND2	protein_coding	1	0.336	12:4622144:A:G	0.0818	2.762	4	0.0719	0.0564	0	0.8717	12:4622144:A:G	4622144	A	G	Biallelic_SNP	0.333585	0.333585	0.037464	0	0	0	0.0932508
rs1566983:6916840	ENSG00000151692.14_2	RNF144A	protein_coding	1	0.063	rs1566983:6916840:G:T	0.0365	2.227	4	0.4089	0.0792	0	0.5119	rs1566983:6916840:G:T	6916840	G	T	Biallelic_SNP	0.333528	0.726172	0.536023	0.837302	0.392644	0.640082	0.638379
rs12628545:30205937	ENSG00000100296.13_3	THOC5	protein_coding	1	0.171	rs12628545:30205937:G:A	0.0249	2.047	4	0.1177	0.0566	0	0.8257	rs12628545:30205937:G:A	30205937	G	A	Biallelic_SNP	0.333246	0.378971	0.092219	0.0853175	0.0457256	0.093047	0.157348
rs145480305:206299220	ENSG00000196188.10_2	CTSE	protein_coding	1	0.795	rs145480305:206299220:T:TTA	0.1077	3.039	4	0.07	0.0183	0	0.9117	rs145480305:206299220:T:TTA	206299220	T	TTA	Biallelic_INDEL	0.333241	0.344175	0.0432277	0	0.0109344	0	0.0990415
rs2185834:93834153	ENSG00000198060.9_2	2022-03-05	protein_coding	1	1.665	rs2185834:93834153:C:G	0.0109	3.104	4	0.0119	0.0186	0	0.9695	rs2185834:93834153:C:G	93834153	C	G	Biallelic_SNP	0.332847	0.0279879	0.350144	0.286706	0.360835	0.115542	0.208666
rs147799576:68556016	ENSG00000103066.12_5	PLA2G15	protein_coding	1	-0.064	rs147799576:68556016:INDEL:A	0.0221	1.61	4	0.232	0.2369	0	0.5311	rs147799576:68556016:AAAAT:A	68556016	AAAAT	A	Multiallelic_INDEL	0.332557	0.400151	0.100865	0.0545635	0.0675944	0.097137	0.163139
1:151123832	ENSG00000143434.15_4	SEMA6C	protein_coding	1	-0.261	1:151123832:AT:A	0.0085	0.973	4	0.2015	0.1735	0	0.625	1:151123832:AT:A	151123832	AT	A	Biallelic_INDEL	0.332536	0.571104	0.217579	0.0972222	0.238569	0.162577	0.280152
rs2339327:171129560	ENSG00000072803.17_3	FBXW11	protein_coding	1	-0.083	rs2339327:171129560:C:T	0.0602	2.265	4	0.22	0.1286	0	0.6514	rs2339327:171129560:C:T	171129560	C	T	Biallelic_SNP	0.332453	0.599849	0.342939	0.363095	0.267396	0.114519	0.355032
rs28568603:57025858	ENSG00000070269.13_3	TMEM260	protein_coding	1	1.148	rs28568603:57025858:C:A	0.1791	4.007	4	0.4089	0.0079	0	0.5832	rs28568603:57025858:C:A	57025858	C	A	Biallelic_SNP	0.332397	0.837368	0.727666	0.570437	0.50497	0.339468	0.604433
rs28556936:96560788	ENSG00000059758.7_3	CDK17	protein_coding	1	-0.069	rs28556936:96560788:A:T	0.0562	2.222	4	0.3081	0.1082	0	0.5837	rs28556936:96560788:A:T	96560788	A	T	Biallelic_SNP	0.332363	0.0960666	0.257925	0.270833	0.428429	0.578732	0.314696
rs4402411:27546771	ENSG00000122033.14_2	MTIF3	protein_coding	1	0.36	rs4402411:27546771:C:T	0.0546	2.67	4	0.0594	0.1334	0	0.8071	rs4402411:27546771:C:T	27546771	C	T	Biallelic_SNP	0.332116	0.664902	0.972622	1	0.997018	1	0.907149
4:123648699	ENSG00000181004.9_2	BBS12	protein_coding	1	-0.132	4:123648699:A:INDEL	0.0344	1.854	4	0.2007	0.1381	0	0.6612	4:123648699:A:ATTT	123648699	A	ATTT	Biallelic_INDEL	0.332046	0.623298	0.469741	0.649802	0.291252	0.451943	0.507188
rs112837614:111939563	ENSG00000119950.20_5	MXI1	protein_coding	1	0.368	rs112837614:111939563:T:TG	0.0454	2.501	1	0.587	0.0673	0	0.3457	rs112837614:111939563:T:TG	111939563	T	TG	Biallelic_INDEL	0.332034	0.363843	0.0432277	0.00198413	0.0318091	0.140082	0.136182
rs1126250:32872987	ENSG00000139618.14_3	BRCA2	protein_coding	1	0.17	rs1126250:32872987:C:G	0.0754	2.456	4	0.4365	0.1007	0	0.4628	rs1126250:32872987:C:G	32872987	C	G	Biallelic_SNP	0.331892	0.0597579	0.255043	0.265873	0.39165	0.377301	0.256989
rs12290749:71839257	ENSG00000110200.8_5	ANAPC15	protein_coding	1	0.424	rs12290749:71839257:T:G	0.0252	2.367	4	0.1775	0.0538	0	0.7686	rs12290749:71839257:T:G	71839257	T	G	Biallelic_SNP	0.331796	0.364599	0.177233	0.15377	0.0328032	0.146217	0.186901
rs4974078:49009386	ENSG00000068745.14_2	IP6K2	protein_coding	1	-0.031	rs4974078:49009386:C:T	0.0145	1.279	4	0.1259	0.2784	0	0.5957	rs4974078:49009386:C:T	49009386	C	T	Biallelic_SNP	0.331748	0.173222	0.628242	0.93254	0.50497	0.760736	0.570487
rs7639896:23195529	ENSG00000182247.9_3	UBE2E2	protein_coding	1	0.575	rs7639896:23195529:C:T	0.0624	3.007	4	0.1291	0.0353	0	0.8356	rs7639896:23195529:C:T	23195529	C	T	Biallelic_SNP	0.331704	0.823752	0.697406	0.667659	0.492048	0.618609	0.668131
rs9384220:150500190	ENSG00000009765.14_2	IYD	protein_coding	1	0.33	rs9384220:150500190:A:G	0.1287	3.058	4	0.1036	0.0691	0	0.8274	rs9384220:150500190:A:G	150500190	A	G	Biallelic_SNP	0.331498	0.568079	0.396254	0.344246	0.236581	0.461145	0.411741
rs5014327:48038951	ENSG00000121073.14_3	SLC35B1	protein_coding	1	1.193	rs5014327:48038951:A:G	0.1817	3.835	1	0.8945	0.0066	0	0.0988	rs5014327:48038951:A:G	48038951	A	G	Biallelic_SNP	0.331447	0.659607	0.93804	0.997024	0.991054	0.989775	0.897165
rs35621146:18361361	ENSG00000285188.1_2	AC008397.2	protein_coding	1	1.549	rs35621146:18361361:TA:T	0.2742	4.53	4	0.0042	0.0035	0	0.9923	rs35621146:18361361:TA:T	18361361	TA	T	Biallelic_INDEL	0.331139	0.629349	0.240634	0.375	0.298211	0.441718	0.421126
rs57144253:62263048	ENSG00000168000.14_5	BSCL2	protein_coding	1	-0.027	rs57144253:62263048:C:INDEL	0.0124	1.527	4	0.2839	0.2452	0	0.4708	rs57144253:62263048:C:CAAA	62263048	C	CAAA	Biallelic_INDEL	0.331083	0.366868	0.0648415	0.0238095	0.0357853	0.0265849	0.123003
rs73491284:831173	ENSG00000103266.10_2	STUB1	protein_coding	1	-0.198	rs73491284:831173:G:A	0.0081	1.325	4	0.2374	0.1671	0	0.5955	rs73491284:831173:G:A	831173	G	A	Biallelic_SNP	0.33102	0.379728	0.106628	0.127976	0.0487078	0.376278	0.224042
rs7260011:642955	ENSG00000129946.10_3	SHC2	protein_coding	1	1.163	rs7260011:642955:G:C	0.3346	4.29	4	0.0113	0.0593	0	0.9293	rs7260011:642955:G:C	642955	G	C	Biallelic_SNP	0.330931	0.471256	0.841499	0.972222	0.802187	0.726994	0.739816
rs10470501:101630497	ENSG00000174173.6_3	TRMT10C	protein_coding	1	-0.087	rs10470501:101630497:C:T	0.0231	1.758	4	0.3413	0.1283	0	0.5304	rs10470501:101630497:C:T	101630497	C	T	Biallelic_SNP	0.330796	0.0151286	0.18732	0.133929	0.345924	0.190184	0.163538
rs10470501:101630497	ENSG00000182504.10_3	CEP97	protein_coding	1	-0.261	rs10470501:101630497:C:T	0.0119	1.266	4	0.2168	0.1318	0	0.6514	rs10470501:101630497:C:T	101630497	C	T	Biallelic_SNP	0.330796	0.0151286	0.18732	0.133929	0.345924	0.190184	0.163538
rs758192:1979855	ENSG00000162032.15_3	SPSB3	protein_coding	1	0.17	rs758192:1979855:C:G	0.0241	2.121	4	0.3087	0.0928	0	0.5985	rs758192:1979855:C:G	1979855	C	G	Biallelic_SNP	0.330615	0.593041	0.230548	0.489087	0.262425	0.547035	0.446486
rs7168447:58508096	ENSG00000166035.10_3	LIPC	protein_coding	1	0.051	rs7168447:58508096:C:T	0.0267	2.022	4	0.3285	0.2829	0	0.3887	rs7168447:58508096:C:T	58508096	C	T	Biallelic_SNP	0.330453	0.340393	0.0172911	0	0.00994036	0.0153374	0.0972444
rs1477165:107281206	ENSG00000013503.9_2	POLR3B	protein_coding	1	0.103	rs1477165:107281206:C:G	0.0381	2.173	4	0.1355	0.1575	0	0.707	rs1477165:107281206:C:G	107281206	C	G	Biallelic_SNP	0.330349	0.540091	0.190202	0.0138889	0.209742	0.233129	0.259385
rs71403380:174272911	ENSG00000091436.16_2	MAP3K20	protein_coding	1	-0.07	rs71403380:174272911:A:INDEL	0.0181	1.72	4	0.2765	0.259	0	0.4645	rs71403380:174272911:A:ATTATT	174272911	A	ATTATT	Biallelic_INDEL	0.330208	0.61649	0.371758	0.543651	0.286282	0.271984	0.434305
rs3908344:62011245	ENSG00000234857.2_3	HNRNPUL2-BSCL2	protein_coding	1	0.072	rs3908344:62011245:G:A	0.0207	1.858	4	0.4077	0.1737	0	0.4186	rs3908344:62011245:G:A	62011245	G	A	Biallelic_SNP	0.330157	0.111195	0.45245	0.709325	0.441352	0.632924	0.447085
rs113757497:77614682	ENSG00000101546.12_3	RBFA	protein_coding	1	0.049	rs113757497:77614682:C:G	0.0344	2.041	4	0.1797	0.0823	0	0.7381	rs113757497:77614682:C:G	77614682	C	G	Biallelic_SNP	0.330015	0.0347958	0.377522	0.406746	0.364811	0.558282	0.325679
rs12498327:77133079	ENSG00000169245.5_2	CXCL10	protein_coding	1	0.371	rs12498327:77133079:A:C	0.0274	2.368	4	0.0752	0.0467	0	0.8781	rs12498327:77133079:A:C	77133079	A	C	Biallelic_SNP	0.329761	0.67171	0.504323	0.679563	0.341948	0.507157	0.551717
rs663395:87839801	ENSG00000123892.11_3	RAB38	protein_coding	1	0.424	rs663395:87839801:G:A	0.043	2.644	4	0.1865	0.0966	0	0.7169	rs663395:87839801:G:A	87839801	G	A	Biallelic_SNP	0.329429	0.441755	0.224784	0.391865	0.112326	0.273006	0.302516
rs11378799:120751153	ENSG00000135097.6_2	MSI1	protein_coding	1	0.557	rs11378799:120751153:A:AT	0.1419	3.108	4	0.0576	0.0739	0	0.8685	rs11378799:120751153:A:AT	120751153	A	AT	Biallelic_INDEL	0.329415	0.162632	0.533141	0.377976	0.492048	0.554192	0.39996
rs12047995:234110769	ENSG00000168275.14_2	COA6	protein_coding	1	0.257	rs12047995:234110769:G:C	0.0436	2.467	1	0.4721	0.076	0	0.4519	rs12047995:234110769:G:C	234110769	G	C	Biallelic_SNP	0.329408	0.612708	0.397695	0.798611	0.2833	0.460123	0.524361
rs73051607:183925184	ENSG00000161202.18_3	DVL3	protein_coding	1	0.281	rs73051607:183925184:G:C	0.0222	2.147	4	0.1233	0.0604	0	0.8163	rs73051607:183925184:G:C	183925184	G	C	Biallelic_SNP	0.329328	0.331316	0.0230548	0	0.00198807	0	0.0910543
rs73503801:140353958	ENSG00000133597.10_5	ADCK2	protein_coding	1	0.357	rs73503801:140353958:G:A	0.0343	2.342	4	0.0947	0.0449	0	0.8604	rs73503801:140353958:G:A	140353958	G	A	Biallelic_SNP	0.329328	0.331316	0.0302594	0.000992063	0.00198807	0.00204499	0.0926518
rs141633610:40803608	ENSG00000275395.5_4	FCGBP	protein_coding	1	0.023	rs141633610:40803608:INDEL:G	0.0358	2.105	4	0.1883	0.0866	0	0.7252	rs141633610:40803608:GAAAAAAAAAAAAAA:G	40803608	GAAAAAAAAAAAAAA	G	Biallelic_INDEL	0.329307	0.497731	0.864553	0.859127	0.827038	0.868098	0.759784
rs10438588:4522270	ENSG00000103199.13_3	ZNF500	protein_coding	1	0.033	rs10438588:4522270:C:G	0.0136	1.726	4	0.1298	0.3954	0	0.4748	rs10438588:4522270:C:G	4522270	C	G	Biallelic_SNP	0.329182	0.37292	0.113833	0.00297619	0.0437376	0.00920245	0.125399
9:33242874	ENSG00000086062.12_2	B4GALT1	protein_coding	1	0.199	9:33242874:C:CT	0.0267	2.186	4	0.1423	0.1139	0	0.7437	9:33242874:C:CT	33242874	C	CT	Biallelic_INDEL	0.3291	0.401664	0.0979827	0.105159	0.0725646	0.0715746	0.169329
rs7700543:179613792	ENSG00000161013.16_3	MGAT4B	protein_coding	1	-0.2	rs7700543:179613792:C:T	0.0242	1.734	4	0.2564	0.1535	0	0.5901	rs7700543:179613792:C:T	179613792	C	T	Biallelic_SNP	0.329056	0.101362	0.439481	0.401786	0.430417	0.482618	0.349241
rs10264303:99019820	ENSG00000106246.17_4	PTCD1	protein_coding	1	0.32	rs10264303:99019820:A:G	0.0499	2.325	4	0.16	0.0518	0	0.7881	rs10264303:99019820:A:G	99019820	A	G	Biallelic_SNP	0.32894	0.33888	0.0417867	0	0.00994036	0	0.0972444
rs296922:138381977	ENSG00000105948.13_2	TTC26	protein_coding	1	0.24	rs296922:138381977:C:A	0.0664	2.589	1	0.6303	0.0935	0	0.2762	rs296922:138381977:C:A	138381977	C	A	Biallelic_SNP	0.328889	0.611195	0.319885	0.143849	0.282306	0.229039	0.336062
rs10133655:67974928	ENSG00000139988.9_3	RDH12	protein_coding	1	-0.069	rs10133655:67974928:T:C	0.0041	0.984	4	0.1564	0.1368	0	0.7069	rs10133655:67974928:T:C	67974928	T	C	Biallelic_SNP	0.328788	0.499244	0.769452	0.598214	0.828032	0.724949	0.666733
rs58109998:63714492	ENSG00000103657.13_3	HERC1	protein_coding	1	0.113	rs58109998:63714492:T:C	0.2238	2.974	1	0.5851	0.1208	0	0.2941	rs58109998:63714492:T:C	63714492	T	C	Biallelic_SNP	0.32862	0.368381	0.0533141	0.00892857	0.0397614	0.0224949	0.11881
rs4434872:153774276	ENSG00000143624.13_3	INTS3	protein_coding	1	0.862	rs4434872:153774276:T:C	0.3379	3.75	1	0.8459	0.0796	0	0.0745	rs4434872:153774276:T:C	153774276	T	C	Biallelic_SNP	0.328531	0.482602	0.85879	0.445437	0.811133	0.666667	0.629193
rs28454139:78306769	ENSG00000118816.9_4	CCNI	protein_coding	1	0.02	rs28454139:78306769:A:G	0.006	1.371	4	0.169	0.0875	0	0.7435	rs28454139:78306769:A:G	78306769	A	G	Biallelic_SNP	0.328527	0.482602	0.181556	0.234127	0.154076	0.190184	0.267772
3:46851007	ENSG00000160799.11_4	CCDC12	protein_coding	1	-0.189	3:46851007:T:C	0.0112	1.244	4	0.2568	0.1344	0	0.6088	3:46851007:T:C	46851007	T	C	Biallelic_SNP	0.328509	0.343419	0.037464	0.00396825	0.0149105	0.00511247	0.100639
rs144201108:5157413	ENSG00000129197.14_2	RPAIN	protein_coding	1	-0.12	rs144201108:5157413:A:AT	0.0092	1.451	4	0.2007	0.1476	0	0.6518	rs144201108:5157413:A:AT	5157413	A	AT	Biallelic_INDEL	0.328415	0.54236	0.805476	0.776786	0.870775	0.864008	0.754792
rs3838268:123944022	ENSG00000119403.14_4	PHF19	protein_coding	1	0.243	rs3838268:123944022:INDEL:C	0.0132	1.679	4	0.1904	0.0607	0	0.7489	rs3838268:123944022:CTTTTTTTTTTTTTT:C	123944022	CTTTTTTTTTTTTTT	C	Biallelic_INDEL	0.328402	0.353253	0.0504323	0.316468	0.0248509	0.0521472	0.179113
rs11332485:41718104	ENSG00000112559.13_2	MDFI	protein_coding	1	0.071	rs11332485:41718104:AC:A	0.0238	1.966	4	0.3064	0.1841	0	0.5095	rs11332485:41718104:AC:A	41718104	AC	A	Biallelic_INDEL	0.328105	0.401664	0.0835735	0.0644841	0.0735586	0.0613497	0.157348
rs35301762:10564488	ENSG00000134265.12_2	NAPG	protein_coding	1	0.348	rs35301762:10564488:C:CTT	0.3591	3.54	4	0.1099	0.0406	0	0.8495	rs35301762:10564488:C:CTT	10564488	C	CTT	Biallelic_INDEL	0.328081	0.382753	0.164265	0.272817	0.054672	0.100204	0.209265
rs284864:104609267	ENSG00000107872.12_4	FBXL15	protein_coding	1	-0.161	rs284864:104609267:C:T	0.0149	1.276	4	0.3448	0.1194	0	0.5358	rs284864:104609267:C:T	104609267	C	T	Biallelic_SNP	0.328053	0.670953	0.971182	1	0.999006	1	0.908946
rs284864:104609267	ENSG00000138107.12_3	ACTR1A	protein_coding	1	-0.144	rs284864:104609267:C:T	0.0138	1.292	4	0.2095	0.1213	0	0.6692	rs284864:104609267:C:T	104609267	C	T	Biallelic_SNP	0.328053	0.670953	0.971182	1	0.999006	1	0.908946
2:102673197	ENSG00000115594.11_4	IL1R1	protein_coding	1	-0.124	2:102673197:A:T	0.0106	1.461	4	0.2361	0.1925	0	0.5714	2:102673197:A:T	102673197	A	T	Biallelic_SNP	0.327859	0.332829	0.0345821	0.000992063	0.00497018	0.00511247	0.0948482
rs6945089:92512378	ENSG00000205413.7_3	SAMD9	protein_coding	1	0.032	rs6945089:92512378:A:T	0.0197	1.655	4	0.1338	0.1	0	0.7662	rs6945089:92512378:A:T	92512378	A	T	Biallelic_SNP	0.327578	0.33056	0.0216138	0	0.00298211	0.00306748	0.0914537
rs6940365:42235135	ENSG00000048544.5_2	MRPS10	protein_coding	1	0.576	rs6940365:42235135:A:G	0.0345	2.56	4	0.4234	0.0377	0	0.5389	rs6940365:42235135:A:G	42235135	A	G	Biallelic_SNP	0.327495	0.359304	0.0504323	0.0664683	0.0318091	0.0245399	0.126398
rs2592372:158064619	ENSG00000136542.8_2	GALNT5	protein_coding	1	0.381	rs2592372:158064619:A:G	0.0853	2.586	1	0.515	0.3532	0	0.1318	rs2592372:158064619:A:G	158064619	A	G	Biallelic_SNP	0.327382	0.48941	0.15562	0.093254	0.162028	0.157464	0.232827
rs35957892:8672793	ENSG00000167785.8_2	ZNF558	protein_coding	1	0.274	rs35957892:8672793:T:INDEL	0.0513	2.564	4	0.1027	0.0639	0	0.8334	rs35957892:8672793:T:TCAAG	8672793	T	TCAAG	Biallelic_INDEL	0.327277	0.344175	0.0417867	0.180556	0.0168986	0.118609	0.159545
rs12573:64620518	ENSG00000168067.11_5	MAP4K2	protein_coding	1	-0.281	rs12573:64620518:G:A	0.0067	0.898	4	0.2089	0.1625	0	0.6286	rs12573:64620518:G:A	64620518	G	A	Biallelic_SNP	0.327256	0.484871	0.779539	0.553571	0.812127	0.782209	0.663339
rs5994573:32860185	ENSG00000100225.17_4	FBXO7	protein_coding	1	0.382	rs5994573:32860185:C:T	0.1081	3.005	4	0.1364	0.1761	0	0.6875	rs5994573:32860185:C:T	32860185	C	T	Biallelic_SNP	0.327199	0.407716	0.154179	0.394841	0.0805169	0.292434	0.281749
rs607569:64632904	ENSG00000213465.7_3	ARL2	protein_coding	1	0.407	rs607569:64632904:A:C	0.4426	3.381	4	0.0536	0.0388	0	0.9076	rs607569:64632904:A:C	64632904	A	C	Biallelic_SNP	0.327155	0.59531	0.863112	0.561508	0.922465	0.865031	0.74401
rs1920224:123605000	ENSG00000160145.15_4	KALRN	protein_coding	1	0.161	rs1920224:123605000:C:T	0.0127	1.993	4	0.4194	0.1195	0	0.461	rs1920224:123605000:C:T	123605000	C	T	Biallelic_SNP	0.32714	0.455371	0.165706	0.393849	0.128231	0.256646	0.298323
rs1920224:123605000	ENSG00000173175.14_4	ADCY5	protein_coding	1	0.416	rs1920224:123605000:C:T	0.031	2.429	4	0.1276	0.0516	0	0.8208	rs1920224:123605000:C:T	123605000	C	T	Biallelic_SNP	0.32714	0.455371	0.165706	0.393849	0.128231	0.256646	0.298323
rs322959:3461157	ENSG00000167723.14_3	TRPV3	protein_coding	1	1.912	rs322959:3461157:C:T	0.1141	4.62	4	0.0061	0.0015	0	0.9924	rs322959:3461157:C:T	3461157	C	T	Biallelic_SNP	0.327096	0.0476551	0.340058	0.241071	0.374751	0.432515	0.267971
rs57762430:40167247	ENSG00000131238.17_4	PPT1	protein_coding	1	0.022	rs57762430:40167247:G:A	0.0241	1.898	4	0.238	0.1582	0	0.6037	rs57762430:40167247:G:A	40167247	G	A	Biallelic_SNP	0.326859	0.453101	0.122478	0.342262	0.126243	0.348671	0.298922
rs28401250:23832473	ENSG00000197885.10_2	NKIRAS1	protein_coding	1	0.669	rs28401250:23832473:A:G	0.0468	2.856	4	0.0659	0.0256	0	0.9085	rs28401250:23832473:A:G	23832473	A	G	Biallelic_SNP	0.326806	0.380484	0.220461	0.0416667	0.0536779	0.308793	0.210463
rs10494172:4410619	ENSG00000144455.13_3	SUMF1	protein_coding	1	1.118	rs10494172:4410619:G:C	0.1527	4.182	4	0.0199	0.0225	0	0.9576	rs10494172:4410619:G:C	4410619	G	C	Biallelic_SNP	0.326603	0.185325	0.507205	0.58631	0.511928	0.42229	0.422524
rs11731070:6369168	ENSG00000178988.10_2	MRFAP1L1	protein_coding	1	-0.045	rs11731070:6369168:C:T	0.0641	2.37	4	0.2835	0.1384	0	0.5781	rs11731070:6369168:C:T	6369168	C	T	Biallelic_SNP	0.326316	0.567322	0.887608	1	0.893638	0.940695	0.83726
rs34540624:209980698	ENSG00000117595.11_5	IRF6	protein_coding	1	0.352	rs34540624:209980698:T:C	0.038	2.355	4	0.3399	0.044	0	0.616	rs34540624:209980698:T:C	209980698	T	C	Biallelic_SNP	0.326302	0.32829	0.0389049	0	0.00198807	0	0.0924521
rs6002767:42892273	ENSG00000177096.8_4	PHETA2	protein_coding	1	0.792	rs6002767:42892273:A:T	0.1158	3.385	4	0.0579	0.0235	0	0.9185	rs6002767:42892273:A:T	42892273	A	T	Biallelic_SNP	0.326302	0.32829	0.018732	0	0.00198807	0	0.0896565
rs74264562:123834703	ENSG00000107672.14_2	NSMCE4A	protein_coding	1	0.331	rs74264562:123834703:INDEL:C	0.2081	3.212	4	0.1053	0.074	0	0.8207	rs74264562:123834703:CAAA:C	123834703	CAAA	C	Biallelic_INDEL	0.326137	0.614221	0.891931	0.96131	0.940358	0.883436	0.840655
rs7950922:64118849	ENSG00000126432.13_2	PRDX5	protein_coding	1	-0.083	rs7950922:64118849:G:C	0.027	1.722	4	0.2583	0.1579	0	0.5837	rs7950922:64118849:G:C	64118849	G	C	Biallelic_SNP	0.326108	0.332073	0.0317003	0.0664683	0.00596421	0.0644172	0.119209
rs1972562:74666977	ENSG00000205659.10_3	LIN52	protein_coding	1	1.681	rs1972562:74666977:A:G	0.2935	4.722	4	0.0046	0.0079	0	0.9874	rs1972562:74666977:A:G	74666977	A	G	Biallelic_SNP	0.326086	0.341906	0.68732	0.196429	0.667992	0.374233	0.432308
rs11883823:152994110	ENSG00000162980.16_3	ARL5A	protein_coding	1	-0.219	rs11883823:152994110:T:C	0.0059	0.954	4	0.2342	0.1725	0	0.5933	rs11883823:152994110:T:C	152994110	T	C	Biallelic_SNP	0.326054	0.414523	0.0979827	0.583333	0.0884692	0.355828	0.327676
rs12942181:26735333	ENSG00000076351.12_4	SLC46A1	protein_coding	1	-0.004	rs12942181:26735333:C:T	0.0301	1.617	4	0.3511	0.1314	0	0.5175	rs12942181:26735333:C:T	26735333	C	T	Biallelic_SNP	0.326033	0.585477	0.397695	0.25	0.259443	0.283231	0.367412
rs10849965:112096173	ENSG00000204842.15_6	ATXN2	protein_coding	1	0.012	rs10849965:112096173:C:T	0.0161	1.522	4	0.285	0.0814	0	0.6336	rs10849965:112096173:C:T	112096173	C	T	Biallelic_SNP	0.326021	0.326021	0.0389049	0	0	0.00306748	0.0920527
rs34051502:7426263	ENSG00000170175.10_3	CHRNB1	protein_coding	1	2.666	rs34051502:7426263:G:GA	0.1635	5.347	4	0.0028	0.001	0	0.9962	rs34051502:7426263:G:GA	7426263	G	GA	Biallelic_INDEL	0.325877	0.287443	0.592219	0.604167	0.61332	0.402863	0.48143
rs10761448:52488000	ENSG00000188611.14_2	ASAH2	protein_coding	1	1.658	rs10761448:52488000:A:C	0.3184	4.572	4	0.0041	0.0075	0	0.9884	rs10761448:52488000:A:C	52488000	A	C	Biallelic_SNP	0.325752	0.416793	0.838617	0.84623	0.742545	0.650307	0.672724
rs200455895:43853162	ENSG00000166946.13_3	CCNDBP1	protein_coding	1	0.647	rs200455895:43853162:C:CT	0.0379	2.451	4	0.0847	0.0153	0	0.9	rs200455895:43853162:C:CT	43853162	C	CT	Biallelic_INDEL	0.325749	0.393343	0.129683	0.277778	0.0675944	0.164622	0.223442
rs7535190:74536732	ENSG00000254685.6_3	FPGT	protein_coding	1	3.657	rs7535190:74536732:T:C	0.0243	5.415	4	0.0082	0	0	0.9918	rs7535190:74536732:T:C	74536732	T	C	Biallelic_SNP	0.325609	0.185325	0.463977	0.844246	0.510934	0.668712	0.516374
12:111971316	ENSG00000089248.6_3	ERP29	protein_coding	1	-0.036	12:111971316:A:AT	0.016	1.292	4	0.2423	0.0889	0	0.6688	12:111971316:A:AT	111971316	A	AT	Biallelic_INDEL	0.32559	0.33056	0.054755	0.00396825	0.00497018	0.0132924	0.0992412
rs7406062:1800217	ENSG00000174231.16_3	PRPF8	protein_coding	1	0.161	rs7406062:1800217:G:C	0.1093	2.827	1	0.513	0.0617	0	0.4253	rs7406062:1800217:G:C	1800217	G	C	Biallelic_SNP	0.325544	0.517398	0.744957	0.798611	0.842942	0.643149	0.695487
rs28623694:149534370	ENSG00000181220.16_3	ZNF746	protein_coding	1	-0.036	rs28623694:149534370:T:G	0.0435	2.175	4	0.2217	0.1162	0	0.6621	rs28623694:149534370:T:G	149534370	T	G	Biallelic_SNP	0.325353	0.676248	0.448127	0.422619	0.350895	0.355828	0.465655
rs2098470:46624008	ENSG00000177051.5_3	FBXO46	protein_coding	1	-0.041	rs2098470:46624008:A:G	0.0122	1.536	4	0.1984	0.1691	0	0.6325	rs2098470:46624008:A:G	46624008	A	G	Biallelic_SNP	0.325155	0.354766	0.449568	0.522817	0.67992	0.575665	0.510184
rs34128124:3876893	ENSG00000083454.21_3	P2RX5	protein_coding	1	0.48	rs34128124:3876893:C:CA	0.1514	3.31	4	0.073	0.0553	0	0.8717	rs34128124:3876893:C:CA	3876893	C	CA	Biallelic_INDEL	0.325092	0.658094	0.387608	0.047619	0.333002	0.255624	0.353834
rs6702599:67825399	ENSG00000116717.12_3	GADD45A	protein_coding	1	0.622	rs6702599:67825399:A:C	0.0944	3.083	1	0.7138	0.057	0	0.2293	rs6702599:67825399:A:C	67825399	A	C	Biallelic_SNP	0.32505	0.5	0.824207	0.945437	0.82505	0.879346	0.773962
rs13239002:124157838	ENSG00000234224.2_2	TMEM229A	protein_coding	1	-0.11	rs13239002:124157838:C:A	0.0173	1.59	4	0.3071	0.1949	0	0.498	rs13239002:124157838:C:A	124157838	C	A	Biallelic_SNP	0.325035	0.550681	0.207493	0.047619	0.225646	0.223926	0.272764
rs73324304:56632974	ENSG00000139540.11_3	SLC39A5	protein_coding	1	0.278	rs73324304:56632974:G:A	0.0125	1.656	4	0.173	0.1133	0	0.7137	rs73324304:56632974:G:A	56632974	G	A	Biallelic_SNP	0.325027	0.326021	0.0317003	0	0.000994036	0.00102249	0.0908546
rs34446113:98889240	ENSG00000196652.11_2	ZKSCAN5	protein_coding	1	-0.059	rs34446113:98889240:A:AC	0.0413	1.86	4	0.1421	0.1864	0	0.6715	rs34446113:98889240:A:AC	98889240	A	AC	Biallelic_INDEL	0.325024	0.363843	0.631124	0.539683	0.688867	0.566462	0.541134
rs2585570:78706693	ENSG00000152193.7_2	RNF219	protein_coding	1	0.173	rs2585570:78706693:A:C	0.0671	2.48	4	0.2674	0.1149	0	0.6178	rs2585570:78706693:A:C	78706693	A	C	Biallelic_SNP	0.324862	0.38351	0.0691643	0.0654762	0.0586481	0.210634	0.176917
rs2585570:78706693	ENSG00000139737.21_5	SLAIN1	protein_coding	1	0.577	rs2585570:78706693:A:C	0.0305	2.541	4	0.0501	0.0547	0	0.8952	rs2585570:78706693:A:C	78706693	A	C	Biallelic_SNP	0.324862	0.38351	0.0691643	0.0654762	0.0586481	0.210634	0.176917
rs113070533:21001669	ENSG00000090432.6_2	MUL1	protein_coding	1	0.002	rs113070533:21001669:G:A	0.0179	1.714	4	0.1402	0.1019	0	0.7579	rs113070533:21001669:G:A	21001669	G	A	Biallelic_SNP	0.324755	0.106657	0.35879	0.280754	0.431412	0.332311	0.285942
rs2848680:29093317	ENSG00000046604.12_2	DSG2	protein_coding	1	0.243	rs2848680:29093317:A:G	0.0528	2.51	1	0.5824	0.0605	0	0.3571	rs2848680:29093317:A:G	29093317	A	G	Biallelic_SNP	0.324702	0.820726	0.39049	0.37996	0.496024	0.411043	0.527157
rs2848680:29093317	ENSG00000153339.13_3	TRAPPC8	protein_coding	1	0.063	rs2848680:29093317:A:G	0.0306	2.062	4	0.4026	0.1888	0	0.4086	rs2848680:29093317:A:G	29093317	A	G	Biallelic_SNP	0.324702	0.820726	0.39049	0.37996	0.496024	0.411043	0.527157
[truncated: 10,951 more rows]
