# Supplementary material for: Genomic profiling of active vitamin D colonic responses in African- and European-Americans identifies an ancestry-related regulatory variant of POLB
Source: PLoS Genet. 2026 Jan 8;22(1):e1011983. doi: 10.1371/journal.pgen.1011983 (PMC12810902; doi:10.1371/journal.pgen.1011983)
Supplement: S8 Table — (XLSX) [file pgen.1011983.s016.xlsx]

## Sheet: BRIdGE_DA_100kb_qnorm
Peak	Prob	meanBF	Polymorphism	Weight	BF	Best_model	Mod1	Mod2	Mod3	Mod4	DA_LFC	NearestGene	DE_LFC	Mod1	Mod2	Mod3	Mod4
8:42193543-42193943	1	8.074	rs2272733	0.1094	9.712	4	0	0	0	1	2.45888	POLB	1.88394	27	42	0	290
7:25965690-25966090	1	7.228	rs7805035:25965890:T:A	0.9787	9.958	4	0	0	0	1	0.47205	MIR148A	#N/A
21:40166919-40167319	1	4.399	rs1209940:40167062:T:G	0.2831	6.675	4	0.0001	0	0	0.9999	1.03104	ETS2	0.815199
11:129214467-129214867	1	4.286	rs7120371:129197809:G:C	0.1783	6.331	4	0.0016	0	0	0.9984	2.04379	BARX2	1.10083
14:74196658-74197058	1	3.84	rs8019058:74196792:T:C	0.5484	6.392	4	0.0001	0.0003	0	0.9996	-0.495734	PNMA1	-1.16234
1:154400012-154400412	1	3.805	rs4553185:154410955:C:T	0.4642	6.266	4	0.0001	0.0001	0	0.9998	-0.457958	IL6R-AS1	0.0366398
6:121721687-121722087	1	3.799	rs4376375:121707573:C:A	0.0448	5.281	4	0.001	0.0002	0	0.9988	0.554071	GJA1	#N/A
3:126242878-126243278	1	3.668	rs11715375:126275410:G:A	0.102	5.467	4	0.0001	0.0001	0	0.9998	-0.428313	CHST13	-0.367542
2:191371373-191371773	1	2.953	rs13412663:191325052:T:C	0.0207	3.93	4	0.0003	0.0205	0	0.9791	1.61664	NEMP2	0.175696
8:42192652-42193052	1	2.87	rs35172933:42201147:AAGG:A	0.086	4.4	4	0.0026	0.0002	0	0.9971	1.41341	POLB	1.88394
4:83786735-83787135	1	2.751	rs11099550:83700550:C:T	0.1277	4.541	2	0.0004	0.9937	0	0.0059	0.532115	SEC31A	0.000693564
13:33261377-33261777	1	2.604	rs140283160:33290446:T:C	0.0264	3.585	4	0.0133	0.001	0	0.9857	-0.551159	PDS5B	-0.0800642
12:111884049-111884449	1	2.464	rs57429061:111860367:G:T	0.0504	3.757	4	0.0015	0.001	0	0.9975	-0.525724	SH2B3	-0.846651
20:48228731-48229131	1	2.425	rs235014:48230045:T:G	0.1409	4.176	4	0.0044	0.085	0	0.9106	-0.537874	PTGIS	#N/A
8:54521977-54522377	1	2.409	rs7465505:54512625:C:A	0.0359	3.821	4	0.0122	0.0012	0	0.9866	1.56789	LOC100507516	#N/A
12:70843144-70843544	1	2.342	rs10506593:70843290:T:C	0.6714	5.023	4	0.0013	0.002	0	0.9967	0.510662	KCNMB4	1.24054
12:59249402-59249802	1	2.288	rs11172770:59253166:T:C	0.0707	3.752	4	0.0062	0.0017	0	0.9921	0.959861	LRIG3	-0.611546
10:73408697-73409097	1	2.283	rs1665627:73425183:G:A	0.1864	4.343	4	0.1224	0.002	0	0.8756	0.546034	C10orf105	-0.141839
4:149639137-149639537	1	2.184	rs10857236:149661024:A:T	0.0569	3.76	4	0.0243	0.0028	0	0.9728	-0.615405	LOC105377480	#N/A
9:111343583-111343983	1	2.183	rs4978692:111281282:A:G	0.9495	4.962	2	0.0041	0.9923	0	0.0036	-0.587827	ACTL7B	-0.12282
2:191364883-191365283	1	2.167	rs4438514:191347184:G:A	0.889	4.775	4	0.0028	0.0113	0	0.9859	0.971966	NEMP2	0.175696
5:172286135-172286535	1	2.125	rs11355370:172287156:AG:A	0.4302	4.555	4	0.0019	0.0063	0	0.9918	-0.463937	ERGIC1	-0.112276
9:93919112-93919512	1	2.123	rs55934624:93917285:T:G	0.1119	3.858	4	0.0029	0.0034	0	0.9937	-0.556082	LINC00484	-0.252344
10:71224618-71225018	1	1.996	rs12360104:71220432:T:C	0.0503	3.66	4	0.2729	0.0031	0	0.724	-0.401458	TSPAN15	-0.409942
18:48952356-48952756	1	1.966	rs10164064:48976767:C:T	0.0439	3.285	4	0.0018	0.0084	0	0.9898	0.663614	LINC01630	2.52016
6:5542225-5542625	1	1.96	rs11243018:5542493:A:G	0.3731	4.368	4	0.0028	0.004	0	0.9932	0.466701	LOC101927972	-0.241658
5:126444471-126444871	1	1.922	rs61549345:126430913:A:AT	0.0761	3.475	4	0.217	0.0018	0	0.7812	1.26029	C5orf63	0.123948
5:56407880-56408280	1	1.909	rs1096617:56443518:G:A	0.1555	3.794	2	0.0032	0.8225	0	0.1743	-0.505463	GPBP1	0.0926988
18:48956922-48957322	1	1.897	rs10164064:48976767:C:T	0.1124	3.624	4	0.0073	0.0046	0	0.9881	0.940468	LINC01630	2.52016
7:126297659-126298059	1	1.891	rs4728050:126352598:G:A	0.0609	3.509	4	0.0178	0.0043	0	0.9779	0.76755	MIR592	#N/A
1:24708357-24708757	1	1.869	rs6702097:24673247:G:A	0.2075	3.971	4	0.0597	0.1965	0	0.7437	-0.429955	NIPAL3	-0.453273
15:42413860-42414260	1	1.868	rs776713:42414056:G:A	0.3206	4.229	4	0.0024	0.0164	0	0.9812	-0.739665	PLA2G4D	0.266354
1:20251757-20252157	1	1.855	rs818963	0.9027	4.583	2	0.2076	0.7857	0	0.0067	0.403956	PLA2G2E	-0.0732085
12:121332204-121332604	1	1.853	rs67329171:121274791:AT:A	0.0277	3.104	4	0.0338	0.0179	0	0.9483	-0.555635	SPPL3	-0.217461
4:25758088-25758488	1	1.829	rs2001566:25705039:C:T	0.0898	3.592	4	0.0033	0.2489	0	0.7478	0.733967	SLC34A2	3.32522
13:21912995-21913395	1	1.809	rs9509655:21917391:A:C	0.2424	4.079	4	0.0568	0.0086	0	0.9346	1.23753	LINC00539	#N/A
9:113151656-113152056	1	1.804	rs115944356:113084013:A:G	0.4694	4.407	4	0.0048	0.0067	0	0.9885	0.534129	TXNDC8	#N/A
8:142353558-142353958	1	1.746	rs4072669:142353770:G:C	0.9418	4.61	4	0.0046	0.0043	0	0.9911	-0.468375	LINC01300	0.344993
13:27869690-27870090	1	1.723	13:27861814:T:TAC	0.1103	3.508	4	0.0382	0.006	0	0.9558	0.620593	RASL11A	0.539342
12:133047652-133048052	1	1.706	rs11147230:133072460:G:C	0.1559	3.848	4	0.0107	0.0084	0	0.9809	0.430843	FBRSL1	0.106756
13:104082742-104083142	1	1.689	rs9586204:104154464:T:A	0.1113	3.611	4	0.0041	0.0055	0	0.9904	0.399572	LINC01309	#N/A
16:53128728-53129128	1	1.681	rs11648664:53122486:G:A	0.0623	3.156	4	0.0044	0.0101	0	0.9855	0.756068	CHD9	0.170186
1:146894716-146895116	1	1.641	rs11240037:146894491:C:G	0.1334	3.556	4	0.0692	0.0107	0	0.9202	1.45263	LINC00624	-0.977396
15:39712570-39712970	1	1.64	rs6492885:39712918:T:C	0.0668	3.245	4	0.0109	0.0054	0	0.9837	0.855158	THBS1	-0.410423
11:47684786-47685186	1	1.622	rs7935521:47722798:G:A	0.0763	3.027	4	0.0121	0.0086	0	0.9793	0.926893	MTCH2	0.0409088
3:178849972-178850372	1	1.614	rs5854818:178795899:CT:CTT	0.1871	3.539	2	0.1097	0.6753	0	0.2151	0.781024	LOC101928739	#N/A
18:48953408-48953808	1	1.58	rs149377942:48964712:C:CT	0.1058	3.281	4	0.0057	0.0198	0	0.9745	0.520653	LINC01630	2.52016
22:19114874-19115274	1	1.576	rs55944437:19070732:T:C	0.0215	2.8	4	0.0216	0.013	0	0.9653	-0.435671	TSSK2	-0.381341
20:49057223-49057623	1	1.554	rs71914427:49061024:CGTGT:C	0.0733	3.225	4	0.0101	0.0071	0	0.9828	0.500545	PTPN1	0.412781
15:51421902-51422302	1	1.523	rs1065779:51504811:A:C	0.0442	2.877	4	0.0224	0.006	0	0.9716	0.994167	TNFAIP8L3	2.44658
2:162884191-162884591	1	1.523	rs4664446	0.0567	2.745	4	0.0058	0.3533	0	0.6409	0.652042	DPP4	-0.0540643
14:70054131-70054531	1	1.512	rs61169181:69969358:TG:T	0.1068	2.991	4	0.0919	0.0104	0	0.8977	-0.364763	CCDC177	#N/A
7:97400272-97400672	1	1.496	rs113851964:97432580:AT:A	0.0429	3.165	4	0.0379	0.0071	0	0.955	0.533516	TAC1	0.459034
8:95989420-95989820	1	1.496	rs11781757:95987891:A:T	0.027	2.662	4	0.027	0.0238	0	0.9492	-0.633659	NDUFAF6	-0.421351
2:112732642-112733042	1	1.478	rs34974772:112810011:T:C	0.0447	2.916	2	0.013	0.9571	0	0.03	0.467208	MERTK	2.49161
15:79032576-79032976	1	1.469	rs2306469:79050573:C:T	0.077	3.264	1	0.7382	0.0055	0	0.2564	0.572864	LOC646938	#N/A
9:89654982-89655382	1	1.461	rs34538121:89655449:T:TAC	0.0822	3.15	2	0.0084	0.5852	0	0.4064	0.912778	LOC440173	0.637469
6:56252446-56252846	1	1.445	rs643246:56264727:T:C	0.2557	3.695	4	0.0396	0.0381	0	0.9222	-0.43056	COL21A1	-0.310182
16:87232013-87232413	1	1.443	rs146235123:87221841:ATG:A	0.4863	4.09	4	0.0059	0.0184	0	0.9758	-0.555497	LOC101928708	#N/A
2:242436391-242436791	1	1.44	rs33920609:242437293:T:C	0.0592	3.026	4	0.0235	0.0076	0	0.9688	-0.459134	STK25	-0.146389
15:89592740-89593140	1	1.387	rs8041112	0.3689	3.882	4	0.0099	0.0098	0	0.9803	1.39886	ABHD2	0.181058
6:131711491-131711891	1	1.373	rs2078265	0.6289	4.029	4	0.007	0.0166	0	0.9764	0.493482	AKAP7	-0.254975
10:18897509-18897909	1	1.368	rs10764582:18823279:T:A	0.0215	2.538	4	0.3097	0.0115	0	0.6788	0.500155	NSUN6	1.56769
15:51371422-51371822	1	1.362	rs11853182	0.5057	3.735	4	0.0963	0.0193	0	0.8844	0.569172	TNFAIP8L3	2.44658
2:37086017-37086417	1	1.356	rs2245109:37086197:G:C	0.0682	2.978	4	0.0448	0.0144	0	0.9408	0.46922	STRN	-0.103929
11:46331369-46331769	1	1.346	rs56943047:46250265:GTAGA:G	0.8385	3.743	4	0.0094	0.0239	0	0.9667	0.555537	DGKZ	-0.174532
10:128570632-128571032	1	1.345	rs10901733:128553320:A:T	0.1204	3.218	2	0.0076	0.6084	0	0.384	1.68158	DOCK1	0.124657
14:100021286-100021686	1	1.333	rs7147513:100036387:G:A	0.1696	3.363	4	0.0096	0.0112	0	0.9792	-0.503863	CCDC85C	-0.363776
4:156233380-156233780	1	1.33	rs17032910:156291215:T:C	0.103	3.207	4	0.009	0.0133	0	0.9776	-0.759422	LOC102724776	-0.138175
13:34083847-34084247	1	1.319	rs559490:34048157:T:A	0.0246	2.437	4	0.4069	0.0199	0	0.5731	0.572308	STARD13	-0.226049
7:143728744-143729144	1	1.316	rs2887157:143736324:T:A	0.0136	2.286	4	0.0841	0.0094	0	0.9065	0.633881	OR2A5	#N/A
9:135978826-135979226	1	1.316	rs687753:135955596:C:T	0.0745	3.02	4	0.0152	0.1391	0	0.8457	-0.441432	RALGDS	-0.376393
2:216001754-216002154	1	1.308	rs1880133:215947694:T:C	0.0991	3.088	2	0.1311	0.8381	0	0.0307	-0.512122	ABCA12	-0.25366
1:32002559-32002959	1	1.296	rs74063786:32007700:G:A	0.0244	2.514	4	0.0127	0.0105	0	0.9768	0.489553	LINC01226	#N/A
22:43151594-43151994	1	1.284	rs7287569	0.2364	3.608	4	0.0238	0.0115	0	0.9647	0.495759	A4GALT	0.0430379
20:52120037-52120437	1	1.279	rs4474938:52174507:C:T	0.0863	3.038	2	0.0185	0.5451	0	0.4364	1.13925	LOC101927770	#N/A
15:82452238-82452638	1	1.274	rs113767734:82495155:A:AT	0.0843	2.937	4	0.0081	0.0796	0	0.9123	0.895615	LINC01583	#N/A
5:57689455-57689855	1	1.252	rs35395230:57775407:C:CT	0.1167	3.196	4	0.0247	0.0264	0	0.9489	0.573978	PLK2	1.05389
2:227590639-227591039	1	1.247	rs10205923:227614557:G:A	0.1171	2.94	4	0.0441	0.0523	0	0.9036	-0.477408	MIR5702	#N/A
12:111750473-111750873	1	1.216	rs7300860	0.0912	2.774	4	0.0249	0.0279	0	0.9473	-0.463781	MIR6760	#N/A
11:6164446-6164846	1	1.21	rs5789442:6157354:C:CT	0.0408	2.658	4	0.2516	0.0381	0	0.7103	1.16617	OR52B2	-0.0237767
22:35079112-35079512	1	1.198	rs4821269:34997109:G:A	0.0416	2.704	4	0.0279	0.0405	0	0.9316	1.2568	ISX-AS1	#N/A
13:111289164-111289564	1	1.177	rs7999799:111249968:G:A	0.5967	3.913	4	0.0125	0.0965	0	0.891	-0.514727	NAXD	-0.0934687
17:58964482-58964882	1	1.174	rs1988078:59030299:C:T	0.0212	2.129	4	0.0159	0.0503	0	0.9338	1.34404	BCAS3	0.00949488
21:46840835-46841235	1	1.167	rs9979599:46899672:G:A	0.1185	3.192	2	0.0169	0.7488	0	0.2343	-0.482159	COL18A1-AS1	-0.0476433
16:818538-818938	1	1.16	rs3765327:819719:T:C	0.2859	3.561	4	0.0133	0.0501	0	0.9366	-0.482691	MIR662	#N/A
4:111053099-111053499	1	1.16	rs7670707:111133457:A:G	0.0939	2.937	2	0.0913	0.8493	0	0.0594	-0.585147	ELOVL6	0.0702209
11:12530797-12531197	1	1.155	rs147722838:12584529:CTTA:C	0.0579	2.786	1	0.7298	0.143	0	0.1272	0.652992	PARVA	0.0440626
11:126272919-126273319	1	1.153	rs12806545:126316004:C:T	0.3659	3.508	2	0.0206	0.9382	0	0.0412	-0.390067	ST3GAL4	-1.6744
5:107193520-107193920	1	1.15	rs13179594:107129101:G:A	0.0617	2.692	4	0.2479	0.0227	0	0.7293	1.165	EFNA5	-0.738115
6:8376124-8376524	1	1.15	rs35361104:8459164:G:GT	0.7278	3.97	1	0.9368	0.0252	0	0.0381	0.660837	SLC35B3	0.17236
9:112060106-112060506	1	1.133	rs999485:112047495:C:A	0.0933	2.698	2	0.0095	0.9344	0	0.0562	0.615621	EPB41L4B	-0.0493829
1:8808047-8808447	1	1.126	rs4908508:8800780:T:C	0.0284	2.052	4	0.1226	0.0442	0	0.8333	-0.534837	RERE	-0.0759038
1:76275757-76276157	1	1.12	rs7548695:76198033:A:G	0.0622	2.796	4	0.0346	0.1801	0	0.7853	0.778178	MSH4	0.814457
18:3198284-3198684	1	1.117	rs12607988:3175098:C:T	0.0948	2.987	1	0.7529	0.1011	0	0.1461	1.08886	MYOM1	1.05961
17:74593346-74593746	1	1.117	rs7226278:74600139:T:A	0.2977	3.551	4	0.0312	0.053	0	0.9157	-0.383436	ST6GALNAC2	-0.801314
4:108715275-108715675	1	1.114	rs2172453:108724856:G:A	0.0379	2.314	4	0.0196	0.0574	0	0.9231	0.769554	SGMS2	0.644136
5:6731804-6732204	1	1.107	rs274662:6704860:G:A	0.1344	3.012	4	0.0257	0.0493	0	0.925	-0.655504	TENT4A	-0.187688
18:55483790-55484190	1	1.1	rs111566512:55492337:C:T	0.2245	3.359	4	0.0241	0.0315	0	0.9444	-0.729229	ATP8B1	-0.00283901
20:57740435-57740835	1	1.096	rs11906149:57744869:G:C	0.0306	2.205	1	0.5315	0.0209	0	0.4475	0.492943	ZNF831	0.303162
3:63121142-63121542	1	1.095	rs28421262:63129953:C:G	0.2839	3.341	2	0.0129	0.9565	0	0.0306	0.627802	LINC00698	-0.108378
1:186132344-186132744	1	1.088	rs2208692	0.1121	2.891	4	0.0216	0.0166	0	0.9618	0.84247	PRG4	0.630755
1:180851039-180851439	1	1.073	rs10914107:180754819:G:A	0.0601	2.582	1	0.92	0.0479	0	0.0321	0.632195	KIAA1614	-0.829775
12:71137990-71138390	1	1.07	rs10585997:71044232:AAT:A	0.2041	3.105	4	0.0178	0.0326	0	0.9496	1.07623	PTPRR	0.165148
7:45963948-45964348	1	1.057	rs1496499	0.0686	2.606	1	0.6502	0.0939	0	0.2559	0.600185	IGFBP3	0.185386
4:25540839-25541239	1	1.053	rs9993352:25465249:C:T	0.3792	3.55	2	0.0553	0.553	0	0.3916	1.63901	LOC101929161	#N/A
21:35796455-35796855	1	1.052	rs9979810:35774246:C:T	0.6851	3.535	4	0.0365	0.0227	0	0.9408	-0.606164	SMIM34A	#N/A
8:124932862-124933262	1	1.037	rs4242349	0.4841	3.436	4	0.0191	0.0249	0	0.9561	0.903598	FER1L6	0.794777
2:15003635-15004035	1	1.028	rs11455331:15030978:C:CA	0.0848	2.776	4	0.0709	0.0206	0	0.9085	1.43665	LRATD1	-0.0417929
11:75782184-75782584	1	1.028	rs7127326:75694278:G:A	0.0373	2.145	1	0.8489	0.0358	0	0.1154	0.55371	WNT11	0.326134
9:131067242-131067642	1	1.02	rs145033206:131064169:C:T	0.2254	2.92	2	0.0549	0.9094	0	0.0357	-0.520382	TRUB2	-0.15276
3:11187574-11187974	1	1.012	rs58846425:11202963:T:C	0.1376	2.93	4	0.0494	0.0425	0	0.9081	0.72348	HRH1	0.838072
10:62711069-62711469	1	1.007	rs77779337:62616542:C:T	0.0155	1.884	1	0.8068	0.1382	0	0.055	-0.419364	RHOBTB1	-0.784636
11:72313230-72313630	1	1.002	rs429075:72302191:C:G	0.1062	2.809	2	0.0354	0.9084	0	0.0562	-0.5083	MIR139	#N/A
17:36018032-36018432	1	0.995	rs59650365:35946814:T:A	0.1665	2.863	4	0.0766	0.06	0	0.8634	2.01616	DDX52	0.666073
18:22657009-22657409	1	0.986	rs138083181:22631255:CATCT:TATCT	0.3336	3.184	4	0.0501	0.0266	0	0.9233	-0.400132	LINC01894	#N/A
6:17900222-17900622	1	0.98	rs10949464:17841651:C:T	0.0504	2.438	1	0.7221	0.0464	0	0.2315	1.25007	KIF13A	-0.396549
10:53992518-53992918	1	0.974	rs11000903:53896169:A:G	0.5064	3.462	1	0.9375	0.0199	0	0.0426	1.04201	PRKG1-AS1	#N/A
6:167814936-167815336	1	0.972	rs7739897:167728791:G:A	0.2796	3.452	2	0.0366	0.9176	0	0.0458	0.583379	TCP10	0.974455
10:124053514-124053914	1	0.97	rs10887102:123962416:C:A	0.0958	2.777	4	0.4472	0.0281	0	0.5247	-0.655786	BTBD16	0.0773889
2:53539989-53540389	1	0.969	rs12466639:53538890:T:C	0.0301	2.371	4	0.0223	0.1325	0	0.8452	0.571683	CHAC2	0.128262
3:128950235-128950635	1	0.957	rs10934876:128987899:T:A	0.0647	2.494	2	0.1118	0.839	0	0.0491	0.619297	COPG1	0.0519147
4:169113740-169114140	1	0.954	rs565824	0.0755	2.461	1	0.4866	0.4573	0	0.0561	0.821056	ANXA10	0.135945
6:127734308-127734708	1	0.953	rs4523101	0.0248	2.004	4	0.0403	0.0223	0	0.9374	-0.569452	KIAA0408	-0.402225
10:45869876-45870276	1	0.949	rs1836470	0.0319	2.319	2	0.0195	0.7245	0	0.2559	0.383671	ALOX5	0.664294
11:80234124-80234524	1	0.948	rs10897629:80229546:T:C	0.0321	2.234	4	0.0367	0.0322	0	0.9311	0.956127	LINC02720	#N/A
9:72100383-72100783	1	0.944	rs10481751	0.0562	2.514	1	0.7197	0.0295	0	0.2508	0.494688	FAM189A2	-0.434655
12:56540467-56540867	1	0.942	rs1702872:56455958:A:G	0.0247	1.877	2	0.056	0.9041	0	0.04	-0.425905	MYL6B	0.0220934
3:89796716-89797116	1	0.909	rs7634203:89876981:A:T	0.0285	2.161	1	0.5628	0.0304	0	0.4068	1.87507	EPHA3	0.158204
22:43019365-43019765	1	0.909	rs35441416:42922221:GAC:G	0.0748	2.666	4	0.0372	0.0451	0	0.9177	-0.582379	RNU12	#N/A
6:14930599-14930999	1	0.902	rs389422:14946210:T:C	0.0441	2.285	4	0.0262	0.1096	0	0.8642	-0.510075	JARID2	-0.106156
16:84855336-84855736	1	0.901	rs35526418:84937961:AG:A	0.254	3.289	4	0.0361	0.0879	0	0.876	-0.49226	CRISPLD2	0.843485
2:184862966-184863366	1	0.897	rs72070553:184763241:C:CA	0.0446	2.235	2	0.0283	0.9054	0	0.0663	-0.538449	MIR548AE1	#N/A
3:195528716-195529116	1	0.895	rs2688492	0.0735	2.778	4	0.0272	0.0743	0	0.8985	-0.739813	MUC4	-0.368464
13:98065927-98066327	1	0.888	rs9584552:97983746:C:T	0.0419	1.998	4	0.0593	0.2522	0	0.6885	1.25345	RAP2A	0.530562
1:197591174-197591574	1	0.883	rs76012304:197604105:CA:C	0.0708	2.169	4	0.0563	0.0402	0	0.9035	0.77506	DENND1B	0.904902
12:120667555-120667955	1	0.879	rs60150098:120581392:G:A	0.0555	2.115	4	0.0569	0.0464	0	0.8967	-0.548738	PXN	-0.282323
4:24604292-24604692	1	0.878	rs7695254	0.1487	2.774	4	0.027	0.1246	0	0.8484	0.655734	DHX15	0.234996
2:9472967-9473367	1	0.872	rs62118851:9566878:C:T	0.0755	2.512	2	0.0388	0.9156	0	0.0456	0.997278	ITGB1BP1	-0.055279
1:31974816-31975216	1	0.868	rs12123571:32012461:A:G	0.0247	2.106	4	0.035	0.0271	0	0.9379	0.476747	LDC1P	#N/A
7:44675787-44676187	1	0.868	rs60584276:44645187:TA:T	0.0838	2.423	2	0.2679	0.6946	0	0.0375	-0.39059	OGDH	-0.256311
1:200683747-200684147	1	0.867	rs4539164:200680765:G:A	0.0545	2.4	4	0.3942	0.0341	0	0.5716	-0.473709	CAMSAP2	-0.413396
14:65280363-65280763	1	0.858	rs10647443:65355442:G:GCA	0.0239	2.065	1	0.8523	0.0905	0	0.0573	0.981519	SPTB	-0.188312
13:45866344-45866744	1	0.854	rs59429518:45897600:A:C	0.0388	2.144	2	0.1715	0.7821	0	0.0464	0.443052	SNORA31B	#N/A
21:46933317-46933717	1	0.853	rs2007620:46995820:T:A	0.1405	2.849	2	0.2759	0.6801	0	0.044	-0.383371	SLC19A1	-1.09506
1:20070248-20070648	1	0.847	rs1047571:20069862:G:C	0.1505	2.813	4	0.0873	0.0814	0	0.8313	-0.783357	TMCO4	0.0572943
1:25832819-25833219	1	0.845	rs34779756:25849942:C:T	0.0229	1.928	4	0.0289	0.1034	0	0.8678	0.75279	LDLRAP1	1.19073
2:26415104-26415504	1	0.839	rs6716858:26423414:G:A	0.0905	2.373	4	0.1646	0.0222	0	0.8131	-0.581848	GAREM2	-0.827876
2:1497149-1497549	1	0.839	rs13399844:1449653:G:A	0.1364	2.933	4	0.1037	0.2029	0	0.6934	-0.597222	TPO	0.0388678
10:105591552-105591952	1	0.837	rs11191818:105591779:T:G	0.1665	2.799	4	0.0266	0.4225	0	0.5509	0.665091	SH3PXD2A	0.165377
1:10317979-10318379	1	0.829	rs35257796:10267390:T:A	0.0309	2.015	1	0.7377	0.1164	0	0.1459	0.671987	KIF1B	-0.115777
17:10678616-10679016	1	0.828	rs202311:10633358:C:T	0.0271	2.014	4	0.0503	0.0324	0	0.9173	-0.567839	TMEM238L	-0.674957
22:51002745-51003145	1	0.825	rs73172252:50973779:G:A	0.0968	2.696	4	0.0407	0.2323	0	0.727	-0.743437	SYCE3	0.053498
17:61109506-61109906	1	0.823	17:61141035:T:TTG	0.1412	2.38	4	0.0957	0.024	0	0.8803	-0.4319	TANC2	-0.626395
1:171226249-171226649	1	0.821	rs10798294	0.0891	2.64	4	0.0314	0.3036	0	0.665	0.745026	FMO1	1.15603
1:20521437-20521837	1	0.809	rs111607718:20585197:CT:C	0.2386	2.934	2	0.1513	0.7918	0	0.057	-0.409295	UBXN10-AS1	-0.928496
4:56144469-56144869	1	0.796	rs66764663:56071800:A:G	0.0184	1.875	4	0.065	0.0367	0	0.8982	1.04401	SRD5A3	-0.177835
10:113241198-113241598	1	0.793	rs4347309:113181967:C:T	0.0142	1.882	4	0.0739	0.161	0	0.7651	1.26521	HEAT2	#N/A
1:44480003-44480403	1	0.79	rs1362153	0.0295	1.971	4	0.055	0.0706	0	0.8744	-0.703817	SLC6A9	0.191523
12:116978402-116978802	1	0.783	rs10774866:116964280:A:C	0.2869	3.09	4	0.0439	0.09	0	0.8662	1.05497	LINC00173	1.22724
17:10740400-10740800	1	0.782	rs11078866:10725883:G:T	0.1314	2.679	4	0.1237	0.396	0	0.4803	-0.63611	PIRT	-0.591555
4:48043557-48043957	1	0.781	rs6819804:48129224:T:G	0.0337	2.108	4	0.1044	0.0329	0	0.8627	-0.590281	NIPAL1	-0.803991
9:21863718-21864118	1	0.775	rs7849930:21916121:G:A	0.0499	2.189	2	0.0392	0.7205	0	0.2403	0.989764	MTAP	0.0460461
8:18812285-18812685	1	0.774	rs6586786	0.1071	2.796	4	0.0313	0.4756	0	0.4931	1.25101	PSD3	-0.221392
14:102564013-102564413	1	0.767	rs8006725:102526282:A:G	0.1094	2.427	4	0.0474	0.3429	0	0.6097	-0.482643	HSP90AA1	-0.0448621
7:150009954-150010354	1	0.766	rs143409818:150044317:T:C	0.0992	2.627	4	0.0294	0.2258	0	0.7448	1.171	LRRC61	0.178488
5:139989786-139990186	1	0.764	rs2530232:140082878:A:G	0.0443	1.935	2	0.0264	0.6484	0	0.3252	0.82628	CD14	6.06068
17:40554062-40554462	1	0.756	rs8079445:40559050:G:A	0.032	1.908	4	0.0301	0.1354	0	0.8345	0.517557	STAT3	0.335278
21:47250544-47250944	1	0.756	rs4819153:47252135:A:G	0.0809	2.454	1	0.8165	0.0585	0	0.125	-0.450996	LOC100129027	-0.110931
5:72926588-72926988	1	0.754	rs11386247:72999847:T:TA	0.3367	3.073	4	0.0509	0.2019	0	0.7472	0.520817	ARHGEF28	1.61681
11:62225988-62226388	1	0.751	rs7951486:62244475:C:T	0.0404	2.113	2	0.0727	0.7932	0	0.1341	-0.475089	SCGB1A1	-0.0815194
14:34894589-34894989	1	0.746	rs2383629:34881172:T:A	0.0402	2.264	4	0.4291	0.0488	0	0.5221	0.47859	SPTSSA	0.290856
3:50209062-50209462	1	0.745	rs9839427:50301584:A:G	0.4478	2.754	1	0.546	0.0297	0	0.4243	-0.445792	SEMA3F	0.378824
2:54270008-54270408	1	0.744	rs10208690:54293920:G:C	0.1363	2.642	4	0.032	0.0576	0	0.9104	-0.639031	ACYP2	0.0602523
10:104999974-105000374	1	0.743	rs1106393:105053558:C:A	0.2633	2.71	4	0.0425	0.079	0	0.8784	-0.413212	RPEL1	-0.269206
10:128801281-128801681	1	0.742	rs9418677	0.3841	3.039	4	0.152	0.1915	0	0.6565	3.56937	INSYN2A	5.16732
9:135606581-135606981	1	0.733	rs7039713:135650594:C:A	0.2409	2.843	4	0.0352	0.0936	0	0.8712	-0.446629	GTF3C4	-0.0774213
3:160818750-160819150	1	0.726	rs62282275:160750574:G:A	0.1049	2.425	4	0.0428	0.0618	0	0.8955	0.459231	B3GALNT1	1.97509
5:141093473-141093873	1	0.722	rs702379:141022848:T:C	0.1566	2.574	1	0.5814	0.0533	0	0.3653	-0.471061	ARAP3	-0.275606
4:120105230-120105630	1	0.719	rs76132436:120112696:A:C	0.0397	2.134	2	0.2009	0.5442	0	0.255	0.729326	USP53	0.131811
1:158119407-158119807	1	0.717	rs1324656	0.1418	2.843	1	0.5074	0.1019	0	0.3906	0.440253	LINC01704	#N/A
2:235887978-235888378	1	0.716	rs72983451:235834738:C:T	0.0848	2.489	1	0.6136	0.1621	0	0.2243	-0.478246	0	#N/A
3:46933920-46934320	1	0.715	rs61468347:46882698:G:GA	0.0561	2.108	1	0.817	0.0342	0	0.1488	-0.414175	PTH1R	-0.310463
3:169476374-169476774	1	0.713	rs11718804:169458572:C:T	0.0507	2.004	2	0.3726	0.5563	0	0.0712	0.608067	TERC	#N/A
7:142578617-142579017	1	0.711	rs114192942:142588503:T:A	0.046	2.239	2	0.0687	0.4745	0	0.4568	0.548849	TRPV6	7.03175
10:35020819-35021219	1	0.707	rs56210783:35018458:C:CA	0.1105	2.533	4	0.2058	0.0375	0	0.7567	0.735686	PARD3	-0.152051
2:25923129-25923529	1	0.706	rs1377782:25829510:T:C	0.0436	1.987	2	0.3242	0.4282	0	0.2477	0.446704	DTNB	1.67613
2:102369160-102369560	1	0.705	rs35562520:102336647:GT:G	0.063	2.16	4	0.1179	0.0535	0	0.8287	-0.461665	MAP4K4	-0.0703848
22:50434594-50434994	1	0.705	rs137879	0.1873	2.776	1	0.649	0.2655	0	0.0855	-0.640336	IL17REL	-0.960287
2:29336654-29337054	1	0.699	rs13409097:29240005:T:C	0.1072	2.529	1	0.4819	0.3214	0	0.1967	-0.458837	CLIP4	-0.295011
16:31033879-31034279	1	0.695	rs17708472	0.028	1.668	4	0.0505	0.0811	0	0.8684	0.927823	STX4	0.0489536
2:97381442-97381842	1	0.695	rs7608325	0.0665	1.912	4	0.0896	0.1239	0	0.7866	0.702832	LMAN2L	-0.141286
15:39901426-39901826	1	0.693	rs374709481:39998198:CAA:C	0.225	2.909	1	0.4784	0.0894	0	0.4322	-0.65193	THBS1	-0.410423
11:61368999-61369399	1	0.688	rs7125196:61272565:T:C	0.5933	3.038	2	0.0444	0.67	0	0.2856	-0.520502	LOC101927495	0.261521
1:78010587-78010987	1	0.687	rs147784897:77969584:C:CA	0.1705	2.495	4	0.0412	0.1294	0	0.8294	1.23173	ZZZ3	-0.0535581
2:238770714-238771114	1	0.687	rs13405506	0.1427	2.68	4	0.0608	0.0745	0	0.8647	0.488838	RAMP1	0.268451
17:10701689-10702089	1	0.686	rs148490206:10659308:C:CTCTT	0.0263	1.891	1	0.6999	0.2266	0	0.0735	-0.385674	TMEM238L	-0.674957
10:18896894-18897294	1	0.683	rs7101133:18900130:T:A	0.0383	2.102	4	0.0775	0.0565	0	0.866	0.431575	NSUN6	1.56769
4:95997580-95997980	1	0.682	rs11385949:96063964:C:CT	0.1644	2.527	4	0.0292	0.2245	0	0.7463	1.25822	BMPR1B	2.82659
1:18790982-18791382	1	0.681	rs1932583:18803622:T:G	0.3491	3.039	4	0.0818	0.0747	0	0.8435	-0.38163	KLHDC7A	-1.79841
12:56480971-56481371	1	0.68	rs7960225	0.029	1.672	4	0.0285	0.4839	0	0.4876	-0.42773	ERBB3	-0.432157
10:5067662-5068062	1	0.68	rs1937838:5104203:A:G	0.0788	2.658	1	0.6989	0.218	0	0.0831	-0.595631	AKR1C2	-0.247367
2:184871729-184872129	1	0.672	rs12463971	0.0908	2.321	4	0.3533	0.0501	0	0.5966	-0.504241	MIR548AE1	#N/A
7:51211847-51212247	1	0.665	rs9986729:51238231:T:A	0.0415	1.839	2	0.0617	0.8454	0	0.093	0.875113	COBL	0.0946523
17:49931196-49931596	1	0.656	17:49972830:T:AA	0.3855	2.975	4	0.0767	0.0481	0	0.8752	0.544114	CA10	#N/A
14:69285950-69286350	1	0.655	rs194729:69311424:C:T	0.2242	2.893	1	0.7137	0.0617	0	0.2245	-0.356122	ZFP36L1	-0.117309
1:19280140-19280540	1	0.655	rs4243996:19335752:T:C	0.035	2.087	2	0.1149	0.7461	0	0.1391	-0.555238	IFFO2	-0.494208
16:28217312-28217712	1	0.654	rs11074901:28248400:G:A	0.0507	2.034	4	0.0998	0.0491	0	0.851	0.505614	XPO6	0.344716
20:62580327-62580727	1	0.653	rs817310:62580642:C:G	0.7264	3.154	4	0.066	0.0404	0	0.8936	0.479517	UCKL1	1.32563
11:58766780-58767180	1	0.652	rs544687:58684945:T:C	0.0691	2.21	2	0.0779	0.4838	0	0.4383	-0.529882	GLYATL1	-0.63666
7:121870823-121871223	1	0.651	rs34010445:121877793:C:CA	0.1438	2.448	4	0.0406	0.0978	0	0.8616	1.44215	FEZF1-AS1	1.17041
20:33890445-33890845	1	0.651	rs2425059:33912371:T:C	0.0226	1.569	1	0.7941	0.0904	0	0.1155	0.422563	FAM83C	2.21614
9:94047756-94048156	1	0.648	rs298728	0.0779	2.022	4	0.0579	0.4076	0	0.5345	1.44094	AUH	-0.234616
13:32610599-32610999	1	0.648	rs35583827:32526334:TA:T	0.0693	2.192	2	0.131	0.4626	0	0.4064	-0.519576	FRY	1.11905
10:20820241-20820641	1	0.643	rs7915493:20773809:T:A	0.099	2.611	4	0.1247	0.2259	0	0.6494	0.552133	MIR4675	#N/A
9:21871253-21871653	1	0.638	rs3057314:21964882:CAAAA:C	0.0557	2.092	4	0.0477	0.3048	0	0.6475	0.670325	MTAP	0.0460461
19:46931920-46932320	1	0.636	rs8107747:46975520:C:T	0.0476	2.133	2	0.1074	0.7213	0	0.1713	0.895486	CCDC8	0.00654629
5:34751896-34752296	1	0.635	rs5867248:34793620:C:CA	0.3813	3.079	4	0.0382	0.2671	0	0.6947	1.75675	RAI14	-0.2458
6:139338315-139338715	1	0.635	rs9484233:139370567:T:C	0.0226	1.858	1	0.5604	0.0626	0	0.377	0.655574	ABRACL	-0.0117574
18:47361304-47361704	1	0.634	rs553040:47378334:T:C	0.0676	2.332	4	0.0721	0.0561	0	0.8719	0.566808	SNHG22	-0.0706259
4:111054188-111054588	1	0.633	rs12499383:111132358:T:C	0.0394	2.033	4	0.0749	0.0939	0	0.8312	-0.387375	ELOVL6	0.0702209
22:43403470-43403870	1	0.633	rs11090133:43386034:A:G	0.0458	2.153	4	0.0461	0.3175	0	0.6364	-0.494939	PACSIN2	-0.517018
16:68961011-68961411	1	0.631	rs67855533:69003592:CA:C	0.2058	2.449	4	0.1085	0.0567	0	0.8348	0.827658	TANGO6	1.39173
2:101401149-101401549	1	0.627	rs12615536:101329121:A:G	0.0511	2.156	4	0.1768	0.0793	0	0.7439	0.393962	NPAS2	0.0460271
3:42296004-42296404	1	0.626	rs11293523:42225045:TA:T	0.0865	2.477	2	0.0483	0.4795	0	0.4722	-0.475317	CCK	0.226533
21:42619570-42619970	1	0.625	rs9981553:42620680:G:T	0.1125	2.445	4	0.0738	0.3637	0	0.5626	-0.395858	PLAC4	-0.992777
10:74209834-74210234	1	0.624	rs9415068:74113333:T:C	0.0564	1.995	2	0.0732	0.6261	0	0.3007	-0.392698	MICU1	-0.0292812
1:88341253-88341653	1	0.621	rs151030750:88408116:C:CT	0.1021	2.26	1	0.5491	0.2342	0	0.2167	2.02261	LINC01364	0.0534932
14:31659426-31659826	1	0.621	rs200437817:31608247:G:GAT	0.0525	1.936	4	0.076	0.0538	0	0.8701	0.497208	HECTD1	0.0423028
19:4158774-4159174	1	0.621	rs200227551:4167355:G:A	0.1579	2.704	4	0.0422	0.1966	0	0.7612	-0.618844	CREB3L3	-0.983209
7:97713213-97713613	1	0.621	rs200729471:97641847:CTT:C	0.0492	2.075	4	0.1077	0.2842	0	0.6082	-0.702532	LMTK2	0.273228
1:155015852-155016252	1	0.619	rs10908454:155066416:G:A	0.0607	1.848	1	0.7096	0.052	0	0.2384	-0.475581	DCST1-AS1	#N/A
14:71102935-71103335	1	0.618	rs10148931:71080216:T:C	0.047	2.06	1	0.6988	0.1402	0	0.161	0.439152	LOC101928075	1.44265
12:30980617-30981017	1	0.611	rs1485343	0.1885	2.743	1	0.8062	0.0697	0	0.1241	-0.533447	LINC00941	#N/A
1:24431780-24432180	1	0.609	rs3934861	0.6922	3.236	4	0.0463	0.0567	0	0.897	-0.568471	MYOM3	-0.108297
14:101755558-101755958	1	0.608	rs7147114:101794076:G:A	0.065	2.248	4	0.3146	0.0869	0	0.5985	-0.513263	LINC00524	#N/A
20:456091-456491	1	0.607	rs8183978:356234:C:T	0.4604	3.026	4	0.0671	0.1323	0	0.8006	-0.601449	TBC1D20	-0.146348
1:220032346-220032746	1	0.605	rs4565719	0.0834	2.378	4	0.0458	0.0763	0	0.8779	1.42759	SLC30A10	2.16893
11:68303311-68303711	1	0.601	rs7936582	0.0541	1.923	4	0.0812	0.0417	0	0.8772	0.731848	PPP6R3	0.0812893
12:104736714-104737114	1	0.6	rs1882499:104827302:G:C	0.0625	2.161	4	0.0743	0.0724	0	0.8532	0.823711	EID3	1.04499
16:23269855-23270255	1	0.6	rs239348:23352212:C:T	0.3264	2.899	2	0.0403	0.6968	0	0.2629	-0.609598	SCNN1B	-0.895471
4:88338113-88338513	1	0.598	rs6851836:88396140:T:C	0.0641	2.323	4	0.0787	0.3057	0	0.6157	1.11679	NUDT9	0.549196
3:14178524-14178924	1	0.597	3:14145075:A:C	0.0196	1.713	4	0.0469	0.0955	0	0.8577	-0.488717	TMEM43	-0.370338
13:74154658-74155058	1	0.595	13:74200830:CA:C	0.1414	2.425	2	0.4324	0.4327	0	0.1349	2.25103	LINC00392	#N/A
1:98729323-98729723	1	0.594	rs74930117:98784461:C:T	0.0291	1.716	1	0.6091	0.0472	0	0.3437	1.86472	LINC01776	#N/A
11:124940608-124941008	1	0.594	rs10790722:124959908:C:T	0.3793	2.968	4	0.0696	0.0668	0	0.8636	0.73345	SLC37A2	2.65955
21:18922109-18922509	1	0.594	rs1691326:18944894:A:G	0.1528	2.538	1	0.6993	0.1484	0	0.1523	0.596061	CXADR	-0.418095
22:30648466-30648866	1	0.594	rs1557833:30636331:A:C	0.3876	2.769	4	0.1024	0.0799	0	0.8177	-0.487727	LIF	-0.562541
19:43954837-43955237	1	0.594	rs2682592	0.1243	2.523	4	0.0657	0.4438	0	0.4904	-0.505797	LYPD3	-0.224436
6:4314426-4314826	1	0.592	rs7749448:4281805:G:T	0.0859	2.393	4	0.1418	0.0572	0	0.801	1.8946	LOC102724096	#N/A
20:36797503-36797903	1	0.592	rs6127552:36879360:G:A	0.0799	2.159	4	0.1433	0.0678	0	0.7888	0.460274	TGM2	1.53827
10:95828462-95828862	1	0.59	rs1925248:95833119:T:C	0.0354	1.706	4	0.3898	0.0504	0	0.5598	0.592402	PLCE1	-0.847381
6:7644657-7645057	1	0.589	rs2299033:7548899:G:C	0.0437	2.037	2	0.132	0.5196	0	0.3484	0.408257	SNRNP48	-0.0689158
17:17349366-17349766	1	0.588	rs6502584:17278394:A:G	0.0873	2.264	4	0.0518	0.0804	0	0.8678	-0.389751	MED9	-0.0382249
4:119969631-119970031	1	0.582	rs1459054:119938165:A:G	0.1086	2.534	2	0.173	0.5755	0	0.2515	0.645603	MYOZ2	-0.297243
7:34802422-34802822	1	0.582	rs142148088:34858739:T:C	0.023	1.748	4	0.163	0.2834	0	0.5535	-0.529902	NPSR1-AS1	-0.122323
19:17559349-17559749	1	0.58	rs8100862:17635484:A:G	0.3341	2.969	4	0.0735	0.0661	0	0.8604	0.512284	TMEM221	2.84076
5:59970029-59970429	1	0.579	rs56137970:59873462:C:T	0.0317	1.727	1	0.6381	0.0573	0	0.3047	0.513711	DEPDC1B	2.32133
6:35778896-35779296	1	0.579	rs56205418:35762473:T:C	0.2542	2.733	4	0.044	0.0476	0	0.9084	0.454389	LHFPL5	0.968291
19:51472569-51472969	1	0.577	rs62113143:51421837:T:C	0.0619	2.35	1	0.4749	0.2538	0	0.2713	0.557021	KLK6	3.29279
2:174414793-174415193	1	0.577	rs79212585:174508851:A:G	0.061	2.095	4	0.06	0.1004	0	0.8396	0.501601	CDCA7	-0.392087
22:50752816-50753216	1	0.576	rs28442189:50720181:C:G	0.5078	3.069	4	0.07	0.0853	0	0.8447	0.446718	PLXNB2	-0.265034
2:47300817-47301217	1	0.575	rs17480779:47206716:C:G	0.1335	2.652	4	0.2534	0.0759	0	0.6708	-0.424015	STPG4	-0.242969
7:102110910-102111310	1	0.575	rs200440756:102117357:T:C	0.0655	1.876	4	0.2164	0.0971	0	0.6866	-0.439204	MIR4467	#N/A
12:14080302-14080702	1	0.575	rs73059608:14067572:T:G	0.0371	1.881	4	0.1065	0.1623	0	0.7312	-0.690216	GRIN2B	0.111078
8:17638258-17638658	1	0.573	rs368655203:17642298:C:CT	0.0148	1.757	4	0.0541	0.1379	0	0.808	0.841236	MTUS1	0.296929
5:172236093-172236493	1	0.573	rs792987:172283425:T:G	0.1364	2.503	4	0.069	0.348	0	0.583	0.676173	ERGIC1	-0.112276
11:10373224-10373624	1	0.57	rs368423677:10383249:A:C	0.3212	2.921	2	0.2703	0.5621	0	0.1676	-0.428187	CAND1.11	#N/A
5:88343378-88343778	1	0.569	rs35608168:88312946:A:AT	0.073	1.739	4	0.0841	0.0866	0	0.8293	-0.56849	MEF2C	0.886179
9:140583162-140583562	1	0.568	rs13291780:140486439:C:A	0.0561	2.035	2	0.0782	0.767	0	0.1548	0.935547	EHMT1	-0.056778
2:172101774-172102174	1	0.568	rs11684294:172138272:T:C	0.4632	2.941	4	0.08	0.0794	0	0.8405	-0.91115	TLK1	-0.360105
2:202486126-202486526	1	0.567	rs36112825:202459914:CT:C	0.0317	1.851	2	0.0852	0.8206	0	0.0943	1.54626	C2CD6	0.381117
1:183621375-183621775	1	0.567	rs1174676:183641356:T:C	0.1608	2.684	4	0.2871	0.0729	0	0.6399	1.22071	APOBEC4	2.12632
5:123614105-123614505	1	0.567	rs202194641:123552778:T:G	0.0115	1.431	2	0.0655	0.7209	0	0.2136	-0.552964	LINC01170	#N/A
8:101901675-101902075	1	0.567	rs58492189:101816025:T:C	0.161	2.536	4	0.1144	0.0668	0	0.8188	-0.712343	YWHAZ	-0.093593
2:228267683-228268083	1	0.566	rs6720962	0.028	1.893	2	0.0459	0.6969	0	0.2571	0.711502	TM4SF20	0.162532
20:22452172-22452572	1	0.565	rs75069523:22546871:T:G	0.0751	2.156	4	0.1867	0.1073	0	0.706	-0.456577	LOC284788	#N/A
21:34319029-34319429	1	0.564	rs2834032	0.3836	2.899	4	0.0551	0.0492	0	0.8958	1.08301	LINC01690	#N/A
19:39853290-39853690	1	0.564	rs11347777:39935195:AT:A	0.2933	2.695	4	0.0455	0.1789	0	0.7756	0.54723	SAMD4B	0.160115
7:140212412-140212812	1	0.563	rs35477728:140117203:TA:T	0.0819	2.351	4	0.0472	0.0963	0	0.8565	0.366607	MKRN1	0.651368
7:2533437-2533837	1	0.563	rs34559707:2624682:A:AT	0.0405	2.019	2	0.3178	0.5043	0	0.1779	-0.69012	GRIFIN	#N/A
3:141064817-141065217	1	0.558	rs9869102:141138833:A:G	0.0559	1.969	2	0.198	0.6902	0	0.1117	-0.453732	ZBTB38	-0.384572
1:76172910-76173310	1	0.557	rs6593584	0.2613	2.913	4	0.0487	0.3701	0	0.5812	1.06482	ACADM	0.455987
1:6959686-6960086	1	0.557	rs659459	0.1536	2.233	4	0.0343	0.1651	0	0.8006	0.46202	CAMTA1	0.00778139
2:70216558-70216958	1	0.557	rs897119:70160658:T:C	0.034	1.767	1	0.7766	0.1183	0	0.1052	0.352987	ASPRV1	0.12969
6:40682452-40682852	1	0.556	rs932964:40762509:C:G	0.0919	2.372	2	0.2674	0.4635	0	0.2691	-0.428131	LRFN2	#N/A
19:823539-823939	1	0.556	rs60349238:793044:G:A	0.0482	2.216	2	0.0711	0.6917	0	0.2373	-0.682964	PLPPR3	-0.310077
10:117759703-117760103	1	0.553	rs60071891:117800428:G:A	0.0447	1.86	1	0.5877	0.2589	0	0.1534	-0.532597	SNORD158	#N/A
20:37088846-37089246	1	0.551	rs8121508:37067120:G:A	0.0973	2.16	1	0.555	0.0745	0	0.3705	0.49917	SNORA60	#N/A
17:79060947-79061347	1	0.546	rs56253136:79135596:G:A	0.254	2.881	1	0.4807	0.3854	0	0.1339	-0.44821	MIR657	#N/A
10:45857587-45857987	1	0.543	rs7068039:45932264:T:C	0.0476	2.11	4	0.1371	0.0591	0	0.8038	2.42238	ALOX5	0.664294
1:169356224-169356624	1	0.543	rs11325398:169435764:AT:A	0.0167	1.448	1	0.7097	0.1856	0	0.1047	0.589578	BLZF1	0.441868
9:35477217-35477617	1	0.543	rs34536631:35477058:CT:C	0.0783	1.896	1	0.5936	0.0664	0	0.34	0.54031	RUSC2	0.381805
14:54337668-54338068	1	0.543	rs17127027:54355125:T:C	0.0679	2.099	1	0.6631	0.1482	0	0.1887	-0.607198	MIR5580	#N/A
2:97168639-97169039	1	0.542	rs112847284:97104962:A:G	0.0784	1.823	4	0.1652	0.1124	0	0.7223	0.556751	NEURL3	4.27712
9:33184982-33185382	1	0.54	rs13302195:33085462:T:G	0.0648	2.055	2	0.2414	0.6806	0	0.078	0.610987	B4GALT1-AS1	-0.237185
10:77032606-77033006	1	0.54	rs34498428:77040647:G:C	0.207	2.487	4	0.0424	0.079	0	0.8786	-0.590802	ZNF503-AS1	0.189698
10:82756419-82756819	1	0.54	rs11524348:82840557:A:G	0.0221	1.74	2	0.1655	0.6793	0	0.1551	-0.717164	LINC02655	#N/A
4:1762897-1763297	1	0.538	rs5855719:1812084:CCT:C	0.033	1.848	4	0.3131	0.2169	0	0.47	0.631691	FGFR3	0.364939
19:47449345-47449745	1	0.537	rs11373507:47404025:G:GA	0.0261	1.383	4	0.1092	0.0549	0	0.8358	-0.45464	NPAS1	0.556708
21:43881047-43881447	1	0.536	rs55909826:43918253:C:A	0.4448	3.045	4	0.0553	0.0642	0	0.8805	-0.523058	RSPH1	-0.314057
7:111533237-111533637	1	0.535	rs28657710:111546345:C:T	0.0681	2.045	4	0.3603	0.1274	0	0.5123	0.602252	DOCK4-AS1	-0.0280781
10:34165418-34165818	1	0.533	rs761882:34149026:A:C	0.1395	2.507	2	0.3445	0.4208	0	0.2347	-0.479622	LINC00838	#N/A
1:169735074-169735474	1	0.533	rs377073788:169795503:A:AT	0.048	2.117	4	0.081	0.13	0	0.789	-0.525528	METTL18	0.326094
16:2769257-2769657	1	0.528	rs74800549:2779105:G:A	0.0883	2.176	2	0.0855	0.7583	0	0.1563	-0.395887	PRSS27	-1.0788
2:204578831-204579231	1	0.527	rs3115965:204588867:C:T	0.076	2.001	2	0.1264	0.5732	0	0.3004	1.85711	CD28	#N/A
14:104551625-104552025	1	0.527	rs941950:104556209:G:C	0.0454	1.932	4	0.1158	0.1233	0	0.7609	0.43814	ASPG	1.95671
6:38689811-38690211	1	0.526	rs1618834:38778285:T:C	0.0281	1.9	4	0.0808	0.0771	0	0.8421	0.777366	DNAH8	1.85314
15:45406228-45406628	1	0.526	rs2576095:45372368:C:T	0.0891	2.104	4	0.0861	0.144	0	0.7699	-0.448449	DUOX2	-0.639689
4:71925335-71925735	1	0.524	rs4549348:71927243:A:T	0.0673	2.011	4	0.0521	0.0932	0	0.8546	0.844679	DCK	0.0862699
1:88201852-88202252	1	0.524	rs305459:88193016:C:A	0.2533	2.614	1	0.7525	0.0659	0	0.1816	0.587115	LINC01364	0.0534932
9:136336610-136337010	1	0.523	9:136429278:CAG:C	0.0209	1.652	2	0.0712	0.7917	0	0.1371	-0.916832	SLC2A6	-0.536122
12:125626578-125626978	1	0.522	rs4765028	0.2203	2.545	4	0.0533	0.1239	0	0.8228	0.589833	TMEM132B	-0.498305
6:36710828-36711228	1	0.522	rs113304493:36678435:A:G	0.0798	2.287	4	0.3503	0.111	0	0.5387	-0.402361	CPNE5	-1.23749
1:9445671-9446071	1	0.522	rs9435208:9367739:G:T	0.0345	1.95	1	0.5719	0.0833	0	0.3448	-0.512208	LINC02606	0.258059
15:41154244-41154644	1	0.522	rs3215043:41186906:CG:C	0.0455	1.914	2	0.1523	0.7205	0	0.1272	-0.597337	RHOV	-0.852036
22:27638871-27639271	1	0.521	rs79136	0.1245	2.452	1	0.6338	0.086	0	0.2802	-0.46146	LINC01638	#N/A
8:123248465-123248865	1	0.519	rs4642655	0.0786	2.148	2	0.1822	0.5373	0	0.2805	0.594202	SMILR	#N/A
11:124938844-124939244	1	0.519	rs11219875:124911868:A:G	0.0163	1.525	4	0.0668	0.3264	0	0.6068	0.569088	SLC37A2	2.65955
9:92301015-92301415	1	0.516	rs11265857:92273691:T:C	0.1346	2.336	1	0.7127	0.1391	0	0.1481	0.552931	UNQ6494	0.327267
14:77517568-77517968	1	0.512	rs4899635	0.1563	2.445	4	0.0593	0.2664	0	0.6743	-0.508939	LINC02288	-0.0783532
1:220105104-220105504	1	0.511	rs34386881:220093118:CA:C	0.2272	2.759	4	0.1735	0.1943	0	0.6321	0.987113	SLC30A10	2.16893
1:17454798-17455198	1	0.511	rs372649030:17381172:AT:ATT	0.0198	1.713	4	0.0665	0.1823	0	0.7512	0.508564	PADI2	0.185881
4:156644175-156644575	1	0.51	rs2705472:156576372:G:A	0.0514	2.035	4	0.1606	0.2073	0	0.6321	0.456798	GUCY1B1	-0.86444
3:195529648-195530048	1	0.509	rs2246980:195489067:C:G	0.0823	2.438	4	0.0704	0.0784	0	0.8512	-0.545424	MUC4	-0.368464
2:131851719-131852119	1	0.507	rs4322881:131754347:G:T	0.0624	1.746	1	0.5318	0.3028	0	0.1654	-0.4754	FAM168B	-0.0904577
1:26097723-26098123	1	0.506	rs2744766:26052776:C:T	0.0374	1.746	4	0.1377	0.0745	0	0.7877	1.17255	SELENON	0.377121
11:68777867-68778267	1	0.506	rs7946937:68746218:G:A	0.1172	2.43	2	0.1193	0.7213	0	0.1594	-0.514734	MRGPRF-AS1	#N/A
17:28639233-28639633	1	0.505	rs8082169	0.0503	1.718	4	0.0547	0.0982	0	0.8471	0.538939	BLMH	0.602469
1:201566898-201567298	1	0.504	rs11587472:201497969:G:A	0.042	1.942	4	0.065	0.1009	0	0.8341	0.518564	NAV1	0.791645
9:16954018-16954418	1	0.502	rs2020320:16987693:G:C	0.1767	2.784	2	0.1006	0.5792	0	0.3203	1.37637	BNC2	#N/A
2:86855173-86855573	1	0.501	rs187312410:86952771:T:C	0.2514	2.475	4	0.2254	0.3837	0	0.391	1.52291	RNF103	1.5307
5:1709365-1709765	1	0.5	rs12514619	0.2344	2.847	2	0.1555	0.6886	0	0.1558	0.609009	MIR4277	#N/A
16:84917848-84918248	1	0.5	rs4782678:84913679:C:A	0.0424	2.134	4	0.0655	0.0893	0	0.8452	0.549289	CRISPLD2	0.843485
4:148975452-148975852	1	0.496	rs2575581	0.1038	2.164	4	0.2664	0.0732	0	0.6604	1.0841	MIR4799	#N/A
8:67027709-67028109	1	0.496	8:66938186:G:T	0.0568	1.947	1	0.4653	0.1102	0	0.4245	0.491707	TRIM55	-0.0370376
5:37738176-37738576	1	0.495	rs12651803:37714165:G:A	0.051	1.92	4	0.206	0.2282	0	0.5658	0.44295	GDNF	#N/A
11:3744139-3744539	1	0.492	rs11029116:3719405:G:A	0.0713	2.19	2	0.1023	0.6414	0	0.2563	1.00708	CHRNA10	0.377665
6:127914118-127914518	1	0.492	rs7762911:127851961:T:C	0.0231	1.63	4	0.1374	0.128	0	0.7346	0.908567	C6orf58	0.0282797
15:57493791-57494191	1	0.492	rs2703596:57492360:C:T	0.0482	1.796	4	0.0856	0.206	0	0.7084	-0.608192	TCF12	-0.101362
6:139228400-139228800	1	0.49	rs143010912:139172619:CT:C	0.3635	2.888	2	0.1561	0.7252	0	0.1187	0.549121	REPS1	0.168252
2:238449485-238449885	1	0.49	rs6742960	0.054	2.243	2	0.0573	0.6979	0	0.2448	0.462801	PRLH	#N/A
4:76006785-76007185	1	0.489	rs56823709:76106563:C:A	0.0188	1.568	2	0.1312	0.4727	0	0.396	0.809065	LINC02562	#N/A
3:125363119-125363519	1	0.489	rs6438930:125449317:T:A	0.0306	1.955	4	0.2809	0.0604	0	0.6587	-0.553359	OSBPL11	-0.118143
20:35095821-35096221	1	0.486	rs6031703:35030488:G:A	0.0379	1.415	4	0.1508	0.0606	0	0.7886	-0.424532	DLGAP4	-0.245767
20:25276116-25276516	1	0.485	rs6076339:25348712:T:C	0.099	2.267	4	0.0546	0.1102	0	0.8352	-0.531377	PYGB	-0.573257
5:522293-522693	1	0.485	rs3815928:464814:C:G	0.0171	1.65	2	0.3241	0.5584	0	0.1175	-0.687962	SLC9A3	-0.398928
14:99532680-99533080	1	0.479	rs1257590:99466133:T:C	0.0334	1.911	4	0.3243	0.2882	0	0.3874	1.00543	BCL11B	-0.0799851
14:93478049-93478449	1	0.479	rs76318013:93551896:C:T	0.0299	1.642	1	0.5634	0.0714	0	0.3653	0.685217	ITPK1	-0.195353
2:235603125-235603525	1	0.477	rs1358069	0.0274	1.961	1	0.4772	0.0625	0	0.4603	1.47459	LINC01173	#N/A
2:228241386-228241786	1	0.477	rs143937055:228143966:TTTG:T	0.0659	2.166	4	0.1612	0.3072	0	0.5315	0.444034	TM4SF20	0.162532
5:115867334-115867734	1	0.474	rs13190653:115958050:T:C	0.3636	2.818	4	0.0558	0.4554	0	0.4888	0.494885	SEMA6A-AS2	#N/A
17:2114915-2115315	1	0.474	17:2129893:C:A	0.1881	2.455	1	0.8394	0.0449	0	0.1156	-0.586962	LOC101927839	0.0135034
5:90042988-90043388	1	0.471	rs57985920:90029161:T:C	0.0192	1.509	4	0.3628	0.0581	0	0.5791	0.945149	ADGRV1	0.050941
10:12726785-12727185	1	0.47	rs78375658:12690334:C:T	0.1073	2.309	4	0.0623	0.3852	0	0.5525	1.59396	MIR4481	#N/A
1:12230271-12230671	1	0.47	rs370906864:12210940:TAGTA:T	0.043	1.796	4	0.2908	0.1065	0	0.6027	-0.519514	TNFRSF1B	-1.10383
4:149613340-149613740	1	0.468	rs72735937:149604377:A:G	0.0306	1.781	2	0.1568	0.6472	0	0.196	1.18402	NR3C2	-0.556783
7:11173240-11173640	1	0.468	rs6953496:11196448:A:C	0.0498	1.89	4	0.1013	0.1164	0	0.7824	0.598054	PHF14	0.324378
7:14224093-14224493	1	0.468	rs17167991:14272262:C:T	0.1738	2.538	2	0.1195	0.6666	0	0.2139	-0.683723	ETV1	-0.281765
12:112903704-112904104	1	0.467	rs12298059:112969119:A:G	0.0356	1.422	4	0.076	0.1524	0	0.7716	-0.718682	PTPN11	-0.030977
12:123605002-123605402	1	0.467	rs12423255:123595064:G:A	0.0509	1.628	1	0.6117	0.3148	0	0.0735	-0.895996	PITPNM2	-0.0432076
1:237951381-237951781	1	0.466	rs12057995:237980400:T:C	0.0682	2.11	4	0.3635	0.0747	0	0.5618	-0.588118	LOC100130331	#N/A
3:18372413-18372813	1	0.465	rs78864163:18411408:G:T	0.1148	2.097	4	0.1444	0.0945	0	0.7612	0.607111	SATB1	0.304931
21:35952736-35953136	1	0.465	rs2834551:36013684:A:G	0.0351	1.802	4	0.1296	0.1994	0	0.671	-0.379282	RCAN1	-0.675656
13:31670724-31671124	1	0.465	rs9591414:31632927:T:C	0.0223	1.643	4	0.0896	0.3571	0	0.5533	-0.524424	HSPH1	0.211551
15:62640772-62641172	1	0.464	rs5813139:62635103:CA:C	0.0481	1.935	4	0.1649	0.4126	0	0.4225	-0.721002	MIR6085	#N/A
1:204235613-204236013	1	0.462	rs12071901:204260619:C:T	0.0151	1.437	2	0.0831	0.6904	0	0.2265	0.731494	GOLT1A	0.250633
8:13007832-13008232	1	0.461	rs556531:12944950:A:C	0.1577	2.599	4	0.0624	0.1264	0	0.8112	0.486802	DLC1	-0.283595
19:33903766-33904166	1	0.46	rs7254869:33814693:T:C	0.037	1.807	4	0.1724	0.1732	0	0.6544	-0.466146	CEBPG	-0.226692
5:118358453-118358853	1	0.458	rs143644393:118309932:C:T	0.0479	1.617	2	0.0502	0.6147	0	0.3351	0.736415	LOC105379143	-0.0197598
1:218879217-218879617	1	0.458	rs34405456:218916557:GA:G	0.0345	1.813	4	0.2663	0.1215	0	0.6122	0.684469	C1orf143	#N/A
18:56121918-56122318	1	0.458	rs13381932:56036378:T:C	0.0911	2.309	4	0.2801	0.1245	0	0.5954	-0.564193	MIR3591	#N/A
1:25827588-25827988	1	0.457	rs71815906:25767258:CAA:C	0.0387	1.76	4	0.0718	0.3417	0	0.5865	0.460709	LDLRAP1	1.19073
10:29090789-29091189	1	0.457	rs10763671:29104041:G:C	0.0603	2.206	4	0.0885	0.101	0	0.8105	-0.684452	LINC00837	#N/A
2:214356094-214356494	1	0.455	rs35798649:214384810:A:AAG	0.017	1.245	2	0.0501	0.8039	0	0.1461	1.15065	SPAG16	-0.0712273
8:74097252-74097652	1	0.455	rs151273433:74096325:CT:C	0.0295	1.737	4	0.0841	0.089	0	0.8269	-0.358479	C8orf89	#N/A
17:15851197-15851597	1	0.455	rs2779196:15847692:G:A	0.0599	2.001	4	0.0499	0.0717	0	0.8784	-0.459863	ADORA2B	-0.970968
8:62673794-62674194	1	0.454	rs1495008	0.4811	2.876	1	0.6876	0.1564	0	0.156	0.614521	MIR4470	#N/A
10:112304755-112305155	1	0.453	rs11195174:112298033:A:G	0.0263	1.601	2	0.0552	0.7377	0	0.2071	0.673656	SMC3	-0.12679
16:12169782-12170182	1	0.452	rs62037739:12143163:C:T	0.0211	1.618	1	0.6868	0.142	0	0.1712	0.958341	SNX29	-0.0998008
19:17172517-17172917	1	0.452	rs4808069:17138985:T:C	0.1401	2.479	2	0.2874	0.6012	0	0.1114	-0.662629	HAUS8	-0.252757
2:26187701-26188101	1	0.45	rs5829995:26286299:A:AT	0.0542	1.896	4	0.0611	0.2497	0	0.6892	-0.574282	KIF3C	-0.186864
1:118113572-118113972	1	0.449	1:118154969:C:CT	0.0238	1.584	4	0.1747	0.0855	0	0.7398	0.728703	LOC100996263	0.0160819
3:61775546-61775946	1	0.449	rs591988	0.0686	2.019	4	0.1972	0.1346	0	0.6682	0.591564	PTPRG	-0.318216
1:22586296-22586696	1	0.448	rs12066045:22517508:G:A	0.0387	1.895	2	0.2073	0.6824	0	0.1104	-0.415241	MIR4418	#N/A
8:143701616-143702016	1	0.448	rs2920286:143754728:G:A	0.0309	1.782	1	0.6718	0.2138	0	0.1144	-0.491055	ARC	-0.395967
10:24830203-24830603	1	0.447	rs10711541:24802715:TA:T	0.02	1.443	1	0.6598	0.1233	0	0.2169	1.1243	KIAA1217	-0.203638
20:52749904-52750304	1	0.443	rs2023300:52802171:C:T	0.1159	2.443	2	0.1099	0.6174	0	0.2727	0.698573	CYP24A1	15.0677
1:68699769-68700169	1	0.442	rs6588312:68766959:T:A	0.0816	2.101	4	0.1055	0.2102	0	0.6843	1.35496	WLS	0.653068
15:74818360-74818760	1	0.442	rs4887146:74732066:T:G	0.0334	1.484	2	0.1667	0.6604	0	0.1729	0.672872	ARID3B	0.102502
10:88832215-88832615	1	0.441	rs7920837:88880481:G:C	0.0261	1.555	4	0.0662	0.0818	0	0.852	1.09161	GLUD1	0.358601
3:187129693-187130093	1	0.44	rs1518872	0.0306	1.804	4	0.193	0.1396	0	0.6674	1.22465	LINC02041	#N/A
19:38457394-38457794	1	0.437	rs73034935:38458414:T:A	0.0463	1.83	4	0.1256	0.2052	0	0.6693	-0.451397	SIPA1L3	-0.367034
12:82708260-82708660	1	0.437	rs11115228:82651722:C:T	0.0158	1.098	2	0.0831	0.5925	0	0.3244	-0.459628	CCDC59	0.145749
11:34805594-34805994	1	0.434	rs7120959:34819021:G:A	0.0386	1.904	1	0.544	0.2688	0	0.1872	0.704805	PDHX	0.133526
22:40451512-40451912	1	0.433	rs34726410:40384712:T:TG	0.0363	1.677	4	0.0842	0.3026	0	0.6132	0.428877	TNRC6B	0.0471516
3:112132516-112132916	1	0.433	rs2683892:112144681:A:G	0.0698	1.997	4	0.0952	0.1919	0	0.7129	-0.500185	CD200	-0.303967
3:124505325-124505725	1	0.43	rs9824614:124590376:G:A	0.0965	2.219	4	0.1961	0.1454	0	0.6584	-0.413362	MIR544B	#N/A
12:89770599-89770999	1	0.428	rs34906845:89701334:C:G	0.0517	1.787	4	0.1421	0.1147	0	0.7432	0.500714	DUSP6	0.158948
17:37368166-37368566	1	0.428	rs3785744:37273765:C:T	0.1162	2.22	2	0.2987	0.5791	0	0.1222	-0.613802	RPL19	0.0530758
6:4334376-4334776	1	0.425	rs111653673:4245669:T:C	0.0258	1.766	1	0.7866	0.0774	0	0.136	0.853703	LOC102724096	#N/A
11:76264856-76265256	1	0.424	rs7940390:76204381:G:A	0.0273	1.551	4	0.0884	0.1548	0	0.7568	0.441977	EMSY	0.245723
19:1912072-1912472	1	0.423	rs113598561:1819234:ACT:A	0.0345	1.754	4	0.0574	0.114	0	0.8285	-0.406173	SCAMP4	-0.265514
5:71039849-71040249	1	0.422	rs5868605:71011365:CT:C	0.0344	1.809	2	0.0812	0.5249	0	0.394	1.31734	CARTPT	#N/A
9:109559533-109559933	1	0.422	rs112777470:109467308:CAT:C	0.0152	1.326	2	0.0941	0.6852	0	0.2207	0.780792	ZNF462	0.341533
8:56845999-56846399	1	0.422	rs2668014:56930539:G:A	0.0171	1.48	4	0.0541	0.4631	0	0.4828	0.444631	SNORA1B	#N/A
6:36684248-36684648	1	0.422	rs10807172:36667883:G:C	0.0454	1.914	1	0.5033	0.3638	0	0.1329	-0.443019	RAB44	-0.515195
9:89656745-89657145	1	0.421	rs11141676:89698985:C:T	0.0719	2.054	4	0.1341	0.1879	0	0.678	0.978657	LOC440173	0.637469
16:1149965-1150365	1	0.421	rs606198	0.0555	2.028	2	0.1078	0.714	0	0.1782	-0.444053	C1QTNF8	-0.0917993
5:149511614-149512014	1	0.421	rs2342277:149569050:T:C	0.0415	1.807	1	0.6372	0.1179	0	0.2448	-0.635008	CSF1R	-0.0511935
16:57950952-57951352	1	0.42	rs112663201:57903578:CA:C	0.0893	2.163	4	0.1282	0.0801	0	0.7917	1.36732	CNGB1	1.1492
5:119127941-119128341	1	0.419	rs6890105	0.0822	2.046	4	0.1651	0.1101	0	0.7248	0.936173	FAM170A	0.11755
2:1708890-1709290	1	0.419	rs718001:1773488:C:A	0.1329	2.445	4	0.1346	0.2051	0	0.6603	0.668819	PXDN	1.38856
1:68828857-68829257	1	0.418	rs3118415:68894296:T:C	0.0393	1.824	4	0.2412	0.1759	0	0.5829	0.873263	RPE65	0.309975
1:115973374-115973774	1	0.418	rs498804:115971023:G:A	0.1851	2.486	1	0.6633	0.13	0	0.2067	0.609719	NGF	0.606491
6:53329641-53330041	1	0.418	rs34456638:53292931:T:TA	0.0812	2.134	4	0.0881	0.1361	0	0.7758	-0.594422	GCLC	0.338617
1:43755962-43756362	1	0.418	rs200240184:43752639:T:TC	0.4894	2.685	4	0.2925	0.0913	0	0.6162	-0.668821	C1orf210	0.00707298
5:979463-979863	1	0.417	rs16903665	0.0198	1.533	4	0.0974	0.1254	0	0.7772	0.461159	LOC100506688	0.058141
6:65412388-65412788	1	0.414	rs6912039	0.0491	1.906	4	0.0858	0.0725	0	0.8417	0.644092	LOC441155	#N/A
10:120904369-120904769	1	0.413	rs71016540:120860749:C:CA	0.0461	1.787	1	0.6174	0.22	0	0.1627	0.529506	SFXN4	0.358676
16:80292295-80292695	1	0.412	rs16952816	0.0421	1.988	4	0.3713	0.1107	0	0.5181	0.791614	DYNLRB2	0.238118
18:77714312-77714712	1	0.412	rs72972217:77781174:G:A	0.0168	1.495	4	0.209	0.2085	0	0.5825	0.378919	SLC66A2	0.545018
20:23317078-23317478	1	0.41	rs6048778:23373770:A:G	0.0116	1.318	1	0.6678	0.0754	0	0.2568	0.784413	NXT1	0.680012
17:67466798-67467198	1	0.41	rs551252:67376565:T:C	0.0174	1.343	1	0.4671	0.3917	0	0.1411	-0.580059	LOC105371880	#N/A
12:63179680-63180080	1	0.409	rs342179	0.1017	2.21	2	0.1158	0.6923	0	0.1919	0.414718	PPM1H	-0.703904
10:85886543-85886943	1	0.409	rs34433085:85932908:T:C	0.6391	3.024	4	0.0804	0.0993	0	0.8203	-0.809327	GHITM	-0.0288162
8:62624638-62625038	1	0.408	rs6989668:62649284:C:T	0.0277	1.516	2	0.0906	0.5498	0	0.3596	0.627999	ASPH	0.523049
17:54962119-54962519	1	0.408	rs62072713:54956609:C:T	0.2459	2.48	2	0.2531	0.5475	0	0.1994	-0.66815	MTVR2	#N/A
6:152416283-152416683	1	0.407	rs3822990:152405965:C:T	0.0087	1.225	4	0.0712	0.0729	0	0.856	0.35757	MIR3163	#N/A
22:35985344-35985744	1	0.406	rs5995105:35892251:C:A	0.0354	1.793	4	0.1522	0.2727	0	0.5751	0.727863	MB	0.380203
15:60662713-60663113	1	0.405	rs2063325:60614390:A:G	0.0268	1.69	2	0.3568	0.4452	0	0.1981	1.54422	ANXA2	0.0801406
8:58476766-58477166	1	0.405	rs144597047:58400110:A:C	0.0371	1.715	4	0.0628	0.0785	0	0.8588	0.692417	LOC286178	#N/A
17:2907511-2907911	1	0.404	rs4790402	0.1732	2.506	4	0.2946	0.1117	0	0.5937	0.354094	LOC101927911	-0.198213
18:75905102-75905502	1	0.404	rs35322659:75913505:C:T	0.0148	1.564	4	0.088	0.0991	0	0.8129	-0.628826	LINC01029	#N/A
6:81207666-81208066	1	0.403	rs6454171:81205719:T:G	0.0114	1.411	4	0.2011	0.0773	0	0.7216	1.52513	BCKDHB	-0.0897562
7:80008403-80008803	1	0.401	rs2906199	0.2535	2.525	4	0.1597	0.1309	0	0.7094	0.720658	LOC101927269	#N/A
3:65901105-65901505	1	0.401	rs1108717:65804401:C:T	0.0757	2.124	4	0.0711	0.2884	0	0.6405	0.66282	MAGI1-AS1	0.316614
20:52817512-52817912	1	0.4	rs2263788:52819934:C:T	0.3621	2.837	4	0.1337	0.2	0	0.6663	0.639578	PFDN4	0.779332
15:89708068-89708468	1	0.4	rs7167192:89715515:C:T	0.1723	2.425	4	0.0681	0.1767	0	0.7551	0.618781	RLBP1	0.398256
10:97480520-97480920	1	0.399	rs1935816:97551496:A:G	0.0294	1.557	4	0.0691	0.3856	0	0.5453	0.841036	ENTPD1	0.146445
2:175275544-175275944	1	0.399	rs12614823:175310881:A:G	0.1603	2.302	4	0.1348	0.1684	0	0.6968	0.726725	SCRN3	0.520642
1:95561535-95561935	1	0.399	rs12022525	0.0572	1.863	2	0.2017	0.6802	0	0.1181	-0.421134	TLCD4	0.0877422
7:29085156-29085556	1	0.398	rs67145691:29072822:TAAG:T	0.0372	1.828	4	0.128	0.1085	0	0.7635	0.83506	LOC100506497	0.488988
19:42433243-42433643	1	0.398	rs35445622:42532421:TG:T	0.6438	2.67	4	0.0735	0.0591	0	0.8674	-0.516306	LOC100505585	-0.148033
3:120225560-120225960	1	0.397	rs1123897:120157034:A:T	0.0528	1.839	2	0.116	0.4852	0	0.3988	0.967995	FSTL1	1.42054
10:73419083-73419483	1	0.397	rs10823835:73489005:G:A	0.2403	2.566	4	0.0837	0.1108	0	0.8055	0.788206	C10orf105	-0.141839
1:201415146-201415546	1	0.397	rs2719179:201378600:G:A	0.0258	1.659	4	0.1397	0.2347	0	0.6256	0.599907	PHLDA3	-0.432005
15:51869141-51869541	1	0.395	rs77130904:51841743:T:C	0.043	1.631	2	0.0584	0.8066	0	0.1351	0.803863	DMXL2	-0.034266
12:100898492-100898892	1	0.394	rs35692:100981523:A:C	0.1316	2.038	1	0.5248	0.257	0	0.2183	-0.576661	NR1H4	-0.503675
2:120165772-120166172	1	0.393	rs10864984:120131583:C:T	0.0432	1.911	2	0.1246	0.5173	0	0.3581	0.610563	TMEM37	1.27991
1:234985542-234985942	1	0.393	rs2802950	0.1509	2.311	1	0.4769	0.3339	0	0.1893	0.478749	PP2672	#N/A
1:232462012-232462412	1	0.393	rs9728678:232467467:A:G	0.0816	2.094	4	0.1612	0.0945	0	0.7443	-0.567257	SIPA1L2	-1.30994
3:114621712-114622112	1	0.391	rs1587972:114630641:A:C	0.0782	1.805	4	0.3457	0.2592	0	0.395	1.09668	ZBTB20	-0.0970699
1:230731658-230732058	1	0.39	rs12063832:230699392:A:G	0.0481	1.88	1	0.6058	0.2674	0	0.1268	0.6433	LINC01737	#N/A
3:24551436-24551836	1	0.389	rs34242505:24509386:G:GA	0.1326	2.211	4	0.1971	0.0907	0	0.7122	0.866324	THRB	-0.0934351
5:130228687-130229087	1	0.389	5:130323190:CA:C	0.0146	1.023	2	0.3232	0.5447	0	0.1321	0.653376	HINT1	0.118367
19:3483103-3483503	1	0.389	rs8105053:3417119:G:C	0.0671	2.055	4	0.0733	0.3939	0	0.5327	-0.412352	SMIM24	-0.350093
13:25165858-25166258	1	0.389	rs7139660:25240465:A:G	0.0317	1.799	4	0.1357	0.1193	0	0.745	-0.735389	TPTE2P6	#N/A
8:38889802-38890202	1	0.388	rs13253009:38903091:A:G	0.1039	2.107	2	0.0743	0.4762	0	0.4495	-0.409658	SNORD38D	#N/A
4:146361741-146362141	1	0.387	rs146106764:146343902:A:AT	0.0599	1.844	4	0.0954	0.388	0	0.5166	0.461641	SMAD1	0.0384176
16:1210042-1210442	1	0.387	rs182531071:1279270:T:C	0.1485	2.442	4	0.0837	0.1335	0	0.7828	-0.459728	CACNA1H	-0.358898
2:227517133-227517533	1	0.384	rs16822358:227466332:T:C	0.1741	2.203	4	0.1668	0.1415	0	0.6916	0.707761	MIR5702	#N/A
4:81940123-81940523	1	0.383	rs62302258:81889284:C:T	0.0332	1.654	4	0.1076	0.3251	0	0.5674	0.530122	BMP3	-0.19852
12:25586428-25586828	1	0.382	rs58760211:25506688:G:A	0.0231	1.675	1	0.4512	0.0992	0	0.4496	1.89691	LMNTD1	#N/A
3:142092963-142093363	1	0.382	rs77740930:141994294:T:G	0.0204	1.235	4	0.0556	0.2452	0	0.6991	0.981502	XRN1	-0.0627339
22:24990127-24990527	1	0.382	rs1015011:24893021:C:G	0.0593	1.955	4	0.4131	0.102	0	0.4849	0.434723	LRRC75B	1.10992
1:12062112-12062512	1	0.38	rs730123	0.072	1.995	4	0.1011	0.073	0	0.8259	-0.423825	MIIP	-0.195643
10:88105650-88106050	1	0.38	rs2353279:88171885:C:T	0.0376	1.686	2	0.0671	0.5104	0	0.4225	-0.444008	GRID1	-0.0699072
11:72884867-72885267	1	0.379	rs10898905:72911495:C:G	0.0721	1.771	1	0.7168	0.1045	0	0.1787	-0.545911	FCHSD2	-0.217999
4:57024638-57025038	1	0.375	rs146083571:57014438:GTT:G	0.0703	2.008	4	0.0985	0.4028	0	0.4987	0.915954	KIAA1211	1.31637
8:143867827-143868227	1	0.375	rs1075542:143845982:T:C	0.0521	2.006	4	0.1258	0.1493	0	0.7249	-0.485754	LY6D	-0.755967
4:124630417-124630817	1	0.375	rs4833940	0.042	1.778	4	0.0774	0.0742	0	0.8484	-0.614306	LINC01091	-0.786985
16:16041726-16042126	1	0.374	rs4781698:16030411:C:T	0.5077	2.91	4	0.1895	0.08	0	0.7305	0.706158	ABCC1	0.887818
1:29255134-29255534	1	0.373	rs114401803:29196431:T:C	0.0287	1.516	2	0.0729	0.5527	0	0.3745	0.63266	EPB41	0.394097
5:138350455-138350855	1	0.373	rs368355169:138316902:CA:C	0.0783	1.758	4	0.2014	0.093	0	0.7056	0.565296	CTNNA1	-0.0681291
8:141847448-141847848	1	0.372	rs7827949:141820716:G:C	0.0407	1.475	4	0.0664	0.2254	0	0.7083	-0.426753	MIR151A	#N/A
14:51146385-51146785	1	0.371	rs2984272:51193213:A:T	0.0464	1.757	4	0.2809	0.0651	0	0.654	-0.481604	SAV1	-0.697369
12:559640-560040	1	0.369	rs4980932:633558:T:C	0.2723	2.676	4	0.1025	0.0992	0	0.7983	0.620759	B4GALNT3	0.441971
4:42350228-42350628	1	0.365	rs2632702:42368846:C:T	0.0349	1.744	2	0.3396	0.4683	0	0.1921	0.463791	LOC105374428	#N/A
1:201435672-201436072	1	0.365	rs12116834:201385118:G:A	0.062	1.998	2	0.104	0.535	0	0.361	-0.723532	PHLDA3	-0.432005
18:43773019-43773419	1	0.364	rs11875115:43734854:A:G	0.0701	1.874	2	0.1595	0.701	0	0.1395	0.988035	C18orf25	0.838538
21:33965282-33965682	1	0.362	rs2833864:33888393:A:C	0.037	1.58	4	0.2659	0.1383	0	0.5958	1.89444	TCP10L	0.0343613
5:65128479-65128879	1	0.362	rs13179342:65154435:T:C	0.0897	2.104	2	0.2726	0.5627	0	0.1647	1.11161	ERBIN	-0.102712
16:57289585-57289985	1	0.361	rs7195986:57317099:G:A	0.0857	1.934	4	0.0702	0.1865	0	0.7434	1.60228	ARL2BP	0.823201
12:117485879-117486279	1	0.361	rs3782194:117500269:T:C	0.0389	1.673	4	0.19	0.1269	0	0.6831	-0.42499	TESC	-0.0772104
1:1157594-1157994	1	0.361	rs7545694:1122468:T:C	0.0191	1.51	4	0.0801	0.2633	0	0.6566	-0.56449	TNFRSF4	-0.0360651
1:182091204-182091604	1	0.358	rs11587035:182085334:T:C	0.0744	1.917	1	0.5209	0.1058	0	0.3734	1.00112	ZNF648	0.187766
2:197199944-197200344	1	0.358	rs6729640:197171104:G:A	0.0403	1.779	4	0.2	0.096	0	0.704	0.756001	HECW2	3.33415
6:168453155-168453555	1	0.358	rs13206920:168458956:C:T	0.0318	1.831	1	0.5687	0.1856	0	0.2457	-0.396233	FRMD1	-1.51452
2:204576132-204576532	1	0.357	rs3181100:204572006:G:C	0.168	2.18	4	0.2124	0.2673	0	0.5203	0.794182	CD28	#N/A
1:68174269-68174669	1	0.355	rs1938437:68272750:G:A	0.0367	1.61	4	0.0861	0.4077	0	0.5063	0.385952	GADD45A	1.0888
3:187121461-187121861	1	0.354	rs71167043:187120136:G:GTATA	0.0235	1.595	1	0.4322	0.1741	0	0.3937	0.686953	RTP4	1.34072
9:117456397-117456797	1	0.354	rs6478098:117427906:G:A	0.0418	1.718	2	0.1274	0.7371	0	0.1355	0.469808	TEX48	0.60306
8:107058047-107058447	1	0.352	rs1429674:107098776:C:T	0.0267	1.536	2	0.3649	0.3851	0	0.25	0.733851	ZFPM2-AS1	#N/A
11:72460056-72460456	1	0.351	rs140130268:72470915:GGTTT:G	0.0416	1.6	1	0.5881	0.0776	0	0.3343	-0.497354	ARAP1	-0.0780476
7:123162168-123162568	1	0.35	rs6973794:123200949:C:T	0.0389	1.545	4	0.0646	0.1833	0	0.7521	0.799612	IQUB	3.54093
19:843443-843843	1	0.349	rs148505286:777743:A:G	0.0301	1.814	4	0.0946	0.294	0	0.6114	-0.520744	PRTN3	#N/A
20:52816165-52816565	1	0.348	rs210069	0.1576	2.425	4	0.3389	0.1539	0	0.5072	0.563815	PFDN4	0.779332
17:64151157-64151557	1	0.348	rs9904627	0.0249	1.393	2	0.1049	0.7262	0	0.1688	-0.638534	CEP112	-0.193804
3:15228090-15228490	1	0.347	rs13069830:15183566:C:T	0.0198	1.435	2	0.1466	0.6329	0	0.2205	1.75288	COL6A4P1	3.11837
6:42278814-42279214	1	0.347	rs60099415:42209277:G:A	0.2399	2.423	1	0.7335	0.1241	0	0.1424	1.04094	MRPS10	0.491423
17:54838814-54839214	1	0.347	rs71139937:54877345:G:GAAA	0.0992	2.056	1	0.6278	0.2213	0	0.1509	0.68748	C17orf67	-0.86063
5:149879917-149880317	1	0.346	rs12654012:149958586:C:G	0.1328	2.114	1	0.55	0.0823	0	0.3677	-0.638444	NDST1	-0.0361028
2:12147397-12147797	1	0.345	rs2716660:12099664:C:T	0.0673	2.015	4	0.375	0.1056	0	0.5194	2.16584	MIR3681HG	#N/A
21:42666482-42666882	1	0.344	rs433654:42707166:A:G	0.0316	1.614	4	0.3418	0.0811	0	0.5772	-0.502181	FAM3B	0.249189
1:145451439-145451839	1	0.344	rs16826985	0.0201	1.137	1	0.5791	0.2722	0	0.1487	-0.611749	TXNIP	-0.321028
19:10120961-10121361	1	0.343	rs370114238:10080718:TG:T	0.1222	2.363	4	0.3124	0.2122	0	0.4754	-0.535784	COL5A3	-0.344149
7:94876236-94876636	1	0.342	rs5885907:94951617:GT:G	0.1309	2.048	1	0.4862	0.0899	0	0.4239	0.74507	PON1	0.00883547
3:176566262-176566662	1	0.342	rs7649659:176609249:G:A	0.0168	1.499	4	0.1778	0.128	0	0.6942	0.66896	LINC01209	#N/A
21:35915307-35915707	1	0.342	rs7281842:35999649:T:G	0.0625	1.951	4	0.3168	0.3263	0	0.3568	-0.485913	RCAN1	-0.675656
6:82407255-82407655	1	0.341	rs12524158:82476465:G:T	0.0865	1.908	4	0.1912	0.1766	0	0.6322	1.67516	TENT5A	0.281284
15:60663553-60663953	1	0.341	15:60692790:TC:CC	0.0264	1.616	2	0.128	0.4563	0	0.4157	0.398204	ANXA2	0.0801406
7:80570698-80571098	1	0.34	rs9691492:80667432:G:A	0.1006	2.034	2	0.1459	0.4555	0	0.3986	0.417216	SEMA3C	0.308063
1:111152628-111153028	1	0.34	rs882274:111090920:C:T	0.0355	1.609	4	0.1621	0.125	0	0.7129	-0.401638	KCNA2	-2.33975
14:44369509-44369909	1	0.339	rs2039078:44346052:T:A	0.0269	1.516	4	0.2724	0.343	0	0.3846	1.52272	FSCB	#N/A
17:72754871-72755271	1	0.338	rs17557299	0.0583	1.687	4	0.203	0.2166	0	0.5804	-0.541322	SLC9A3R1	-0.226206
1:27459102-27459502	1	0.337	rs55970751:27469537:TA:T	0.2525	2.307	4	0.2641	0.1281	0	0.6078	-0.535753	SLC9A1	0.931812
1:159853766-159854166	1	0.336	rs11265290:159843606:T:C	0.0303	1.535	4	0.0984	0.1317	0	0.7699	-0.491917	MIR4259	#N/A
6:106163963-106164363	1	0.335	rs952064:106174971:T:A	0.0134	1.13	4	0.0817	0.1322	0	0.786	1.98156	PREP	-0.323492
1:41920030-41920430	1	0.335	rs2364543:41833089:T:G	0.0499	1.794	4	0.1565	0.4053	0	0.4382	1.27222	EDN2	1.48934
4:78485404-78485804	1	0.335	rs2083702:78400063:A:T	0.0434	1.546	4	0.0888	0.3947	0	0.5165	1.25328	CXCL13	0.111695
1:115974720-115975120	1	0.335	rs572659:116035531:T:C	0.0523	1.856	4	0.2028	0.1223	0	0.6748	0.956557	NGF	0.606491
3:187580164-187580564	1	0.334	rs6790192:187608332:C:T	0.0255	1.518	2	0.1019	0.6848	0	0.2132	1.61067	LINC01991	#N/A
9:20658697-20659097	1	0.334	rs59285839:20573187:GT:G	0.0585	1.774	4	0.0986	0.1232	0	0.7782	1.25067	FOCAD	1.30963
5:7193614-7194014	1	0.334	5:7196256:A:T	0.0244	1.705	4	0.2802	0.0843	0	0.6355	0.970901	MIR4454	#N/A
11:33710700-33711100	1	0.334	rs11032341:33707442:A:C	0.0492	1.728	1	0.5461	0.1313	0	0.3226	-0.395115	C11orf91	0.469758
1:225879106-225879506	1	0.333	rs6672161:225941031:A:G	0.0276	1.451	4	0.0818	0.2646	0	0.6537	0.448404	ENAH	1.17151
3:88558683-88559083	1	0.332	rs35115383:88631779:CT:C	0.0133	1.391	4	0.2097	0.3471	0	0.4432	0.953726	CSNKA2IP	#N/A
3:59566651-59567051	1	0.332	rs13081531:59639872:C:T	0.0847	2.104	4	0.157	0.0883	0	0.7547	-0.408803	LOC339902	#N/A
6:111851444-111851844	1	0.331	rs1476044	0.1801	2.256	1	0.4539	0.1012	0	0.4449	1.07664	TRAF3IP2	-0.375247
8:142483260-142483660	1	0.331	rs2246587:142505056:T:C	0.1422	2.482	1	0.682	0.1005	0	0.2175	-0.568792	MROH5	#N/A
5:64907357-64907757	1	0.329	rs261252:64859592:T:A	0.0222	1.454	4	0.1154	0.332	0	0.5527	0.41897	TRIM23	0.142767
16:87339376-87339776	1	0.329	rs11646004	0.0237	1.524	4	0.3068	0.1644	0	0.5288	-0.49862	C16orf95	-0.206443
1:164616542-164616942	1	0.328	rs10442643:164563386:G:A	0.0726	1.884	4	0.0913	0.2336	0	0.6751	0.743375	PBX1	0.386022
11:120164739-120165139	1	0.328	rs17123767:120146127:C:A	0.1719	2.172	1	0.6336	0.146	0	0.2204	0.59135	LOC649133	#N/A
17:55642557-55642957	1	0.327	rs200061003:55652511:CT:C	0.3736	2.605	1	0.6107	0.1703	0	0.219	1.1427	LOC101927557	#N/A
6:110120920-110121320	1	0.326	rs56098004:110216600:C:A	0.0653	1.833	4	0.3143	0.1254	0	0.5604	-0.474768	FIG4	-0.0845693
6:161645933-161646333	1	0.326	rs7757881:161711361:A:G	0.1224	2.243	2	0.1251	0.4967	0	0.3782	-0.734576	AGPAT4	-1.03243
1:236464812-236465212	1	0.325	rs1838611:236543023:T:G	0.0195	1.571	4	0.0737	0.2958	0	0.6305	0.715824	ERO1B	0.388628
16:17321055-17321455	1	0.325	rs4782031:17234040:C:T	0.1465	2.247	4	0.1548	0.2422	0	0.603	0.525573	LOC102723692	0.204572
3:61711591-61711991	1	0.325	rs56096401:61807361:G:C	0.0826	1.993	1	0.6968	0.1415	0	0.1617	0.448742	PTPRG	-0.318216
1:173444659-173445059	1	0.324	rs12140760	0.0316	1.583	2	0.1689	0.6141	0	0.217	0.563714	LOC100506023	#N/A
7:107497472-107497872	1	0.321	rs4727687:107470393:T:C	0.0326	1.638	4	0.2097	0.1707	0	0.6196	0.563573	DLD	0.0868449
5:160130719-160131119	1	0.319	rs72215331:160179180:CT:C	0.5351	2.807	4	0.19	0.0863	0	0.7237	0.610248	ATP10B	0.249468
15:90395729-90396129	1	0.319	rs7169019:90400364:T:G	0.0508	1.811	4	0.083	0.2104	0	0.7065	-0.439805	MIR5094	#N/A
22:39673291-39673691	1	0.319	rs4820371:39659088:T:C	0.1483	2.416	4	0.0953	0.0961	0	0.8086	-0.599362	PDGFB	-0.121757
13:73486147-73486547	1	0.318	rs11382594:73410236:C:CA	0.0299	1.353	4	0.1606	0.0908	0	0.7486	0.868529	PIBF1	0.0223001
1:39025110-39025510	1	0.318	rs2248569:38926520:T:A	0.0457	1.626	4	0.2217	0.3603	0	0.418	0.645578	LINC01685	#N/A
2:241815826-241816226	1	0.318	rs6755741:241767141:C:T	0.0226	1.612	2	0.2192	0.6221	0	0.1587	-0.487619	AGXT	-0.854307
4:62076274-62076674	1	0.318	rs67050759:62135455:G:A	0.2335	2.5	2	0.3929	0.4607	0	0.1463	-0.57671	0	#N/A
3:159646508-159646908	1	0.317	rs6441276:159552022:T:C	0.0115	1.177	1	0.5149	0.3192	0	0.1659	0.691977	IL12A	0.535235
10:88739820-88740220	1	0.317	rs34192637:88688422:C:CT	0.0676	1.862	2	0.1033	0.4682	0	0.4285	-0.443184	AGAP11	#N/A
3:66880719-66881119	1	0.316	rs72913024:66835841:C:A	0.0505	1.919	2	0.0915	0.5462	0	0.3623	0.449174	LOC105377143	#N/A
10:17197816-17198216	1	0.315	rs1801222	0.3133	2.673	4	0.0769	0.1055	0	0.8176	0.438056	CUBN	-0.553363
9:72046720-72047120	1	0.314	rs2777873:72021345:C:T	0.0104	1.177	2	0.1008	0.6312	0	0.268	0.573504	FAM189A2	-0.434655
1:150894973-150895373	1	0.314	rs72704698:150918936:T:G	0.0934	1.896	4	0.2661	0.2574	0	0.4764	0.397798	SETDB1	0.0341213
3:124679071-124679471	1	0.314	rs73189220:124765607:A:G	0.1222	2.193	1	0.4566	0.2152	0	0.3282	-0.397268	MUC13	-0.699879
6:33719826-33720226	1	0.314	rs6931760:33813971:G:C	0.056	2.005	1	0.398	0.2814	0	0.3206	-0.570686	IP6K3	#N/A
10:114866730-114867130	1	0.312	rs7912600:114900499:A:G	0.0364	1.455	4	0.2095	0.1937	0	0.5968	1.93278	TCF7L2	-0.114717
3:121670054-121670454	1	0.312	rs34936401:121678346:T:TA	0.0128	1.169	1	0.4233	0.2931	0	0.2835	1.31298	SLC15A2	1.37008
6:167009500-167009900	1	0.312	rs10946173:166912762:C:G	0.0657	1.961	4	0.2301	0.278	0	0.4919	0.677471	RPS6KA2	0.580144
9:113775615-113776015	1	0.312	rs10817122:113722944:T:C	0.0301	1.593	4	0.1444	0.1242	0	0.7314	0.496178	LPAR1	0.0946913
14:68993489-68993889	1	0.312	rs17829311:69064566:G:A	0.0497	1.79	4	0.0999	0.1467	0	0.7533	-0.486306	LOC100996664	#N/A
17:48225169-48225569	1	0.311	rs2256835:48276971:G:C	0.1262	2.092	4	0.1598	0.3339	0	0.5063	-0.450154	PPP1R9B	-0.195129
6:3872580-3872980	1	0.31	rs4636073:3949100:G:C	0.0279	1.623	4	0.176	0.1919	0	0.6321	0.636124	FAM50B	0.588374
17:26841502-26841902	1	0.31	rs35990216:26819326:T:TG	0.0732	1.757	4	0.1768	0.0978	0	0.7254	-0.535659	FOXN1	-2.48567
20:52730055-52730455	1	0.309	rs2104134:52794450:C:A	0.0277	1.699	2	0.3647	0.4289	0	0.2063	0.657255	BCAS1	0.858426
11:33262792-33263192	1	0.308	rs61598767:33304226:CA:C	0.0492	1.551	2	0.0707	0.7111	0	0.2182	1.21754	HIPK3	0.0637268
14:95639837-95640237	1	0.306	rs1187629	0.0746	1.838	4	0.1983	0.1418	0	0.6599	-0.458179	DICER1	-0.273976
5:54550659-54551059	1	0.304	rs115217211:54490886:A:G	0.0561	1.688	4	0.1448	0.2733	0	0.582	0.597131	CCNO	0.0285075
10:134798486-134798886	1	0.304	rs56181903:134779739:G:A	0.0916	2.152	1	0.5659	0.0951	0	0.339	-0.508047	LINC01168	-0.267509
22:18352427-18352827	1	0.303	rs113300866:18322098:C:T	0.0816	2.038	1	0.6224	0.1548	0	0.2229	0.540146	MICAL3	0.814304
13:107079235-107079635	1	0.302	rs9520038	0.0656	1.842	4	0.2082	0.2156	0	0.5762	0.570432	LINC00460	#N/A
18:2592678-2593078	1	0.302	rs10745007	0.0228	1.608	2	0.2904	0.4529	0	0.2567	0.428802	NDC80	0.324364
2:108905065-108905465	1	0.3	rs2305485	0.1231	2.12	2	0.2769	0.435	0	0.2882	1.44236	SULT1C2	3.2966
12:110397178-110397578	1	0.3	rs369131328:110378722:GA:G	0.0347	1.354	4	0.1035	0.1455	0	0.751	1.04013	GIT2	0.238759
16:82093554-82093954	1	0.299	rs73598746:82002951:G:C	0.0469	1.92	2	0.1024	0.6508	0	0.2468	0.41827	HSD17B2	0.56681
22:40405331-40405731	1	0.298	rs56376879:40404691:C:T	0.0308	1.397	2	0.1054	0.5326	0	0.3621	-0.483259	FAM83F	-0.361892
17:6882114-6882514	1	0.298	rs2920421	0.0688	1.877	1	0.4683	0.1206	0	0.4111	-0.490297	ALOX12	0.0873163
3:71971478-71971878	1	0.297	rs6762410:71919811:C:A	0.0658	1.966	4	0.1238	0.1511	0	0.7251	1.2018	PROK2	#N/A
2:46157566-46157966	1	0.297	rs1078039:46110620:G:A	0.1306	2.199	2	0.0902	0.5343	0	0.3755	0.534768	PRKCE	0.660324
9:116065174-116065574	1	0.296	rs7848365:116120186:A:C	0.2855	2.579	4	0.0892	0.1615	0	0.7493	0.697615	0	#N/A
19:2579213-2579613	1	0.296	rs4806871	0.1219	2.411	1	0.5894	0.1537	0	0.2569	-0.405768	MIR7850	#N/A
12:13368080-13368480	1	0.296	rs11055268:13330247:T:C	0.0991	2.023	4	0.092	0.1627	0	0.7454	-1.11936	EMP1	-0.678248
1:197695068-197695468	1	0.294	rs12127378	0.0284	1.314	4	0.1084	0.1225	0	0.7691	0.598617	DENND1B	0.904902
2:173867823-173868223	1	0.294	rs68139801:173868432:TTC:T	0.0219	1.296	4	0.1628	0.274	0	0.5632	0.576891	MAP3K20	-0.455644
5:60600531-60600931	1	0.294	rs6885308:60561940:G:T	0.0499	1.626	1	0.5396	0.1382	0	0.3223	0.430696	ZSWIM6	0.407571
9:136155982-136156382	1	0.294	rs7860958:136110230:C:T	0.0288	1.701	1	0.5532	0.2185	0	0.2283	-0.443937	ABO	-0.665217
2:38124585-38124985	1	0.293	rs7589255:38053385:T:C	0.0176	1.487	2	0.3337	0.4938	0	0.1726	0.421365	LINC00211	#N/A
1:117026671-117027071	1	0.293	rs11295584:116998822:CA:C	0.0305	1.348	4	0.2051	0.1097	0	0.6852	-0.487978	LINC01762	-0.430256
17:11528292-11528692	1	0.292	rs727882:11494693:G:A	0.0494	1.652	4	0.0883	0.224	0	0.6877	0.548454	DNAH9	-0.129747
16:22229336-22229736	1	0.292	rs10627624:22250412:T:TAAA	0.1332	2	4	0.1338	0.3922	0	0.474	-0.483732	EEF2K	-1.62173
11:119981242-119981642	1	0.292	rs73004754:120053576:G:A	0.0483	1.777	4	0.1333	0.2115	0	0.6552	-0.72476	TRIM29	-0.675157
11:92970317-92970717	1	0.291	rs1867932:93003039:T:C	0.0213	1.308	4	0.1219	0.247	0	0.6311	-0.618491	SLC36A4	-0.167476
3:12735708-12736108	1	0.29	rs7622892:12804341:G:A	0.0183	1.363	4	0.3281	0.2034	0	0.4685	-0.674787	RAF1	0.0371266
6:52783099-52783499	1	0.289	rs592566:52785786:T:C	0.032	1.578	4	0.1368	0.105	0	0.7581	0.440252	GSTA3	#N/A
11:134385229-134385629	1	0.289	rs373915478:134310382:G:A	0.0803	2.111	4	0.1365	0.1585	0	0.705	-0.476217	LOC283177	#N/A
6:56764444-56764844	1	0.289	rs55782325:56782931:CT:C	0.0307	1.413	1	0.6222	0.1596	0	0.2182	-0.628088	DST	-0.508624
14:35850024-35850424	1	0.288	rs11849461:35799534:T:C	0.231	2.526	4	0.1808	0.1825	0	0.6367	0.431646	NFKBIA	0.992887
8:126661106-126661506	1	0.284	rs73705024:126742361:T:C	0.0545	1.785	4	0.1278	0.1887	0	0.6835	1.2062	TRIB1	0.995205
10:1153621-1154021	1	0.284	rs75509474:1209479:G:T	0.0396	1.784	4	0.2776	0.3039	0	0.4185	-0.42573	IDI1	-0.0953717
16:2234799-2235199	1	0.283	rs150926:2330169:C:G	0.1219	1.915	4	0.0903	0.1438	0	0.7659	-0.452417	CASKIN1	-0.0544612
17:49871834-49872234	1	0.28	rs1989800:49839309:T:A	0.042	1.607	1	0.4029	0.3878	0	0.2093	0.610594	LINC02073	#N/A
5:76596289-76596689	1	0.28	rs9687206	0.2342	2.356	4	0.1603	0.2019	0	0.6378	-0.649765	PDE8B	-1.25034
2:122582861-122583261	1	0.277	rs13418599:122675605:C:G	0.0203	1.335	4	0.1461	0.2191	0	0.6348	-0.456571	TSN	-0.0487596
6:47058685-47059085	1	0.277	rs36055916:46967293:C:G	0.0541	1.753	4	0.2764	0.258	0	0.4656	-0.902424	ADGRF1	-0.399564
1:47425982-47426382	1	0.276	rs74810780:47346996:G:A	0.0373	1.546	4	0.2602	0.2102	0	0.5296	0.508946	CYP4X1	-0.0115855
4:154080166-154080566	1	0.276	rs908519:153987088:A:G	0.0409	1.719	4	0.0948	0.3818	0	0.5234	0.4985	TRIM2	-0.187681
8:11751769-11752169	1	0.275	rs7014308:11753232:T:G	0.0755	2.26	4	0.1735	0.1103	0	0.7162	0.701151	CTSB	0.157089
3:64785296-64785696	1	0.274	rs76359118:64779806:G:A	0.0454	1.66	2	0.1122	0.5292	0	0.3587	0.685841	ADAMTS9	0.840145
18:33036341-33036741	1	0.274	rs60058029:33093559:T:C	0.1612	2.129	4	0.2465	0.2938	0	0.4597	0.364028	INO80C	-0.081707
9:34581296-34581696	1	0.274	rs4879811:34639474:C:T	0.0962	1.833	2	0.0952	0.6126	0	0.2922	-0.498782	CNTFR	-2.38288
22:29058722-29059122	1	0.273	rs5762760:29123846:T:A	0.0541	1.469	4	0.2378	0.1008	0	0.6614	0.911662	TTC28	-0.34658
19:4174158-4174558	1	0.273	rs34921675:4211645:A:G	0.1617	2.372	4	0.1282	0.1213	0	0.7506	-0.395878	SIRT6	-0.414716
4:42630769-42631169	1	0.273	rs13142493:42566785:A:G	0.064	1.952	4	0.129	0.1116	0	0.7594	-0.543967	ATP8A1	-0.530422
10:123793673-123794073	1	0.272	rs2421005	0.0444	1.881	1	0.4707	0.1913	0	0.338	0.759731	TACC2	0.5405
4:148703198-148703598	1	0.272	rs138230866:148728337:AC:A	0.0669	1.725	2	0.2537	0.6182	0	0.1281	0.535877	MIR4799	#N/A
16:29275435-29275835	1	0.271	rs252306:29222442:T:C	0.1769	2.435	4	0.1682	0.1365	0	0.6953	1.83661	SNX29P2	#N/A
1:247038423-247038823	1	0.271	rs4926445:246952322:A:T	0.171	2.309	4	0.1921	0.1429	0	0.665	-0.399253	AHCTF1	-0.110803
6:36702934-36703334	1	0.271	rs9462216:36720475:C:G	0.0498	1.829	4	0.1337	0.3604	0	0.506	-0.436127	CPNE5	-1.23749
5:160216442-160216842	1	0.27	rs34391562:160229386:T:G	0.0242	1.445	4	0.0934	0.2254	0	0.6811	0.802965	ATP10B	0.249468
10:77493053-77493453	1	0.27	rs2204754:77540026:A:T	0.0553	1.508	2	0.3483	0.4138	0	0.2378	0.76723	LOC105378367	#N/A
1:230890565-230890965	1	0.27	rs6660955:230870651:A:G	0.0894	2.112	2	0.1843	0.4442	0	0.3715	0.594157	CAPN9	0.781418
16:87746031-87746431	1	0.27	rs7198750:87842637:A:G	0.0361	1.796	2	0.2105	0.4216	0	0.3679	-0.753922	KLHDC4	-0.145537
17:40553027-40553427	1	0.269	rs71359569:40581630:A:AT	0.0277	1.358	4	0.1825	0.1456	0	0.6719	0.558884	STAT3	0.335278
6:28949208-28949608	1	0.269	rs11376899:28965947:A:AT	0.0205	1.348	2	0.1259	0.696	0	0.1781	0.557336	HCG15	#N/A
1:41918520-41918920	1	0.268	rs873338:41932960:T:C	0.1513	2.212	2	0.1698	0.5421	0	0.2881	0.503059	EDN2	1.48934
11:69317354-69317754	1	0.267	rs12788700:69283007:T:C	0.0751	1.997	2	0.1502	0.6303	0	0.2195	1.09392	LINC01488	#N/A
8:126510403-126510803	1	0.267	rs7003006	0.061	1.779	4	0.088	0.2636	0	0.6484	0.417374	TRIB1	0.995205
6:170343769-170344169	1	0.267	rs6917451:170442242:G:C	0.117	2.114	4	0.3638	0.164	0	0.4721	-0.439479	LOC102724511	#N/A
1:6391564-6391964	1	0.267	rs7534046:6459162:A:G	0.028	1.521	4	0.3469	0.1593	0	0.4937	-0.525323	ACOT7	0.208009
20:30832267-30832667	1	0.266	rs113844904:30836608:C:T	0.0475	1.541	2	0.2388	0.609	0	0.1522	0.529966	MIR1825	#N/A
2:16277240-16277640	1	0.266	rs934059	0.1073	2.062	4	0.1731	0.1951	0	0.6318	-0.852787	GACAT3	#N/A
1:54334288-54334688	1	0.265	rs11206220:54310536:G:A	0.0977	1.873	2	0.1407	0.5432	0	0.3162	0.474918	YIPF1	0.115774
3:11181986-11182386	1	0.264	rs57509680:11230915:G:A	0.0363	1.596	4	0.0968	0.1336	0	0.7696	0.697605	HRH1	0.838072
3:111809368-111809768	1	0.262	rs7630245:111767194:T:C	0.0473	1.792	2	0.0954	0.6795	0	0.2252	0.817824	C3orf52	1.29564
3:194840258-194840658	1	0.262	rs74377922:194817469:A:G	0.0962	2.258	1	0.5396	0.1573	0	0.303	0.672257	MIR3137	#N/A
19:2290872-2291272	1	0.262	rs10413979:2383861:A:C	0.0384	1.674	2	0.1222	0.4999	0	0.3779	-0.681055	PEAK3	1.53237
7:104574072-104574472	1	0.261	rs10252576:104497123:G:A	0.0214	1.177	2	0.0983	0.6702	0	0.2314	-0.70094	LHFPL3-AS2	-1.01569
10:128877629-128878029	1	0.26	rs6482989	0.0151	1.265	4	0.0765	0.2987	0	0.6247	0.50796	INSYN2A	5.16732
6:43663345-43663745	1	0.26	rs11314414:43614705:GA:G	0.0286	1.349	2	0.3942	0.4144	0	0.1914	-0.375783	MRPS18A	0.118924
3:57986361-57986761	1	0.26	rs373178065:57983200:TAAA:T	0.0342	1.522	4	0.0798	0.1815	0	0.7387	-0.670116	FLNB	-0.172867
2:197195850-197196250	1	0.259	rs13394947:197185946:T:C	0.0203	1.385	4	0.1769	0.1135	0	0.7095	0.464659	HECW2	3.33415
4:82074779-82075179	1	0.258	rs80081343:81981906:TG:T	0.0144	1.21	4	0.202	0.1578	0	0.6402	0.935796	PRKG2	1.4271
10:128961982-128962382	1	0.257	rs12266167:128883433:C:T	0.016	1.188	4	0.1047	0.1663	0	0.7289	1.74739	INSYN2A	5.16732
4:152665681-152666081	1	0.257	rs35206686:152762934:TC:T	0.0774	1.815	4	0.344	0.1271	0	0.529	0.422834	GATB	0.140755
1:39958316-39958716	1	0.257	1:39883226:G:GT	0.0248	1.264	4	0.0843	0.1967	0	0.7189	-0.582208	BMP8A	-0.911517
12:59333231-59333631	1	0.257	rs67446558:59360449:GT:G	0.0217	1.203	2	0.241	0.5693	0	0.1897	-0.59223	LRIG3	-0.611546
17:39159059-39159459	1	0.256	rs57235716:39060554:C:T	0.0163	1.52	2	0.0985	0.506	0	0.3956	0.583426	KRTAP3-2	-0.113896
2:207800671-207801071	1	0.255	rs4675643	0.041	1.702	1	0.3663	0.3166	0	0.317	1.19564	CPO	0.57689
17:70423569-70423969	1	0.255	rs1919000:70446364:C:T	0.0425	1.688	4	0.1146	0.3091	0	0.5763	0.529672	LINC02003	-0.440204
12:213883-214283	1	0.254	rs868249	0.4508	2.693	2	0.1481	0.6243	0	0.2276	0.855946	IQSEC3	3.17744
2:98915945-98916345	1	0.253	rs13419199:98983375:G:T	0.0329	1.399	2	0.2139	0.6344	0	0.1517	-0.447461	CNGA3	#N/A
1:224401258-224401658	1	0.253	rs71168396:224413359:A:AT	0.0324	1.482	4	0.1127	0.1115	0	0.7759	-0.49592	LOC101927143	-0.443552
1:6562082-6562482	1	0.253	rs58759461:6620058:CA:C	0.2348	2.412	1	0.5863	0.1344	0	0.2793	-0.53756	PLEKHG5	-0.217946
15:81001868-81002268	1	0.252	rs28454276:81048386:G:T	0.1511	2.16	1	0.6111	0.1038	0	0.2851	-0.374645	ABHD17C	-0.447353
7:34945916-34946316	1	0.251	rs33911118	0.0721	1.91	2	0.298	0.4122	0	0.2898	1.88554	MIR548N	#N/A
5:145355096-145355496	1	0.251	rs368396295:145407726:AACAC:A	0.0314	1.556	4	0.3892	0.2183	0	0.3925	0.837099	SH3RF2	-0.298393
6:11258896-11259296	1	0.251	rs12661807:11357873:T:C	0.0693	1.919	2	0.3448	0.3468	0	0.3084	-0.404421	NEDD9	-0.495447
6:150839661-150840061	1	0.251	rs6906072:150772163:T:C	0.0464	1.799	2	0.1572	0.627	0	0.2158	-0.609128	PLEKHG1	-0.0918962
15:51330492-51330892	1	0.25	rs8032122:51363010:A:G	0.069	1.739	4	0.321	0.1168	0	0.5623	0.627451	MIR4713HG	1.93127
12:106517259-106517659	1	0.25	rs12424937	0.0797	1.906	1	0.4067	0.3294	0	0.2639	-0.491379	NUAK1	-0.0132766
8:8542949-8543349	1	0.249	rs11302384:8589300:TA:T	0.0749	2.117	4	0.4306	0.1329	0	0.4365	0.782765	CLDN23	0.617157
22:46138797-46139197	1	0.249	rs71190677:46100005:C:CT	0.018	1.13	2	0.3689	0.4007	0	0.2304	0.762078	MIR4762	#N/A
20:40152340-40152740	1	0.249	rs6072391:40132000:T:A	0.0267	1.206	4	0.267	0.0874	0	0.6456	0.687012	CHD6	-0.116615
16:74812569-74812969	1	0.249	rs8054687:74806368:C:G	0.1025	2.126	4	0.1309	0.1687	0	0.7004	-0.487851	FA2H	-0.806174
5:31626703-31627103	1	0.249	rs7737527:31571666:G:A	0.1579	2.34	2	0.1231	0.594	0	0.283	-0.584046	PDZD2	0.0117871
16:48466139-48466539	1	0.248	rs12596135:48467493:T:C	0.1546	2.017	4	0.2155	0.1035	0	0.681	0.517555	SIAH1	0.14024
6:100270614-100271014	1	0.248	rs4321830:100188491:A:G	0.1524	2.216	4	0.1319	0.3044	0	0.5637	0.491494	MCHR2-AS1	#N/A
12:96131811-96132211	1	0.248	rs9919756:96180145:T:G	0.0448	1.789	4	0.096	0.2031	0	0.7009	-0.373559	NTN4	-0.761151
7:48149754-48150154	1	0.247	rs138741945:48230429:G:A	0.0718	1.884	4	0.0779	0.3218	0	0.6003	1.07343	UPP1	0.40333
7:43818505-43818905	1	0.247	rs368451107:43844881:CT:C	0.1362	2.08	2	0.1234	0.4518	0	0.4247	0.846835	BLVRA	1.03913
12:20171382-20171782	1	0.246	rs2728554	0.08	2.009	4	0.137	0.3075	0	0.5554	0.434464	LINC02398	#N/A
19:45311449-45311849	1	0.246	rs5828221:45248646:C:CG	0.0729	1.911	4	0.4064	0.155	0	0.4386	-0.398139	BCAM	-0.113558
16:46952821-46953221	1	0.245	rs58924963:47014532:G:GT	0.041	1.101	4	0.0835	0.2845	0	0.632	1.0947	SNORD148	#N/A
17:30245706-30246106	1	0.245	rs76451259:30155820:A:C	0.0652	1.718	1	0.4635	0.2712	0	0.2654	-0.507432	UTP6	0.108591
1:111065710-111066110	1	0.245	rs2799765:111088151:T:C	0.0467	1.684	4	0.1546	0.1219	0	0.7235	-0.529574	KCNA10	-1.636
13:100967840-100968240	1	0.243	rs4772282:100975638:C:T	0.0332	1.29	2	0.093	0.4738	0	0.4332	0.871973	PCCA-AS1	#N/A
5:73116143-73116543	1	0.243	rs35588745:73176396:A:G	0.2652	2.526	4	0.1667	0.1947	0	0.6386	-0.375288	ARHGEF28	1.61681
1:30934475-30934875	1	0.243	rs10799101:30857952:G:T	0.0238	1.535	4	0.1128	0.1314	0	0.7557	-0.661419	MATN1-AS1	-0.313918
2:30101751-30102151	1	0.242	rs4992691:30111128:A:T	0.029	1.506	4	0.1946	0.2382	0	0.5673	1.15288	ALK	#N/A
4:129527329-129527729	1	0.242	rs6839112:129586372:T:C	0.03	1.511	2	0.2782	0.4016	0	0.3202	1.01381	LINC02615	-0.209696
21:43910838-43911238	1	0.242	rs8129819:43919977:C:G	0.056	1.88	4	0.1694	0.1092	0	0.7215	-0.591052	RSPH1	-0.314057
11:15130103-15130503	1	0.241	rs11023445:15147964:T:C	0.0317	1.439	4	0.1837	0.148	0	0.6684	0.488487	INSC	1.25096
16:1943151-1943551	1	0.241	rs391546:1915581:T:G	0.0113	1.438	1	0.3654	0.3181	0	0.3165	-0.455921	LINC02124	#N/A
9:108014698-108015098	1	0.24	rs327953:107965241:C:T	0.0338	1.541	4	0.0813	0.2031	0	0.7156	-0.400731	SLC44A1	0.170189
13:27980221-27980621	1	0.24	rs7336434	0.0321	1.584	1	0.5097	0.2551	0	0.2352	-0.433532	GTF3A	0.0579389
20:39297251-39297651	1	0.24	rs76764707:39255693:G:C	0.0687	1.861	2	0.2871	0.4995	0	0.2134	-0.489052	MAFB	0.421254
3:58657109-58657509	1	0.24	rs4681895:58661478:C:T	0.0351	1.535	4	0.1712	0.2253	0	0.6035	-0.536955	FAM3D	-0.141455
9:78664275-78664675	1	0.239	rs7850569:78661569:T:C	0.0284	1.48	4	0.1311	0.1471	0	0.7219	0.373565	PCSK5	-0.152802
10:102788495-102788895	1	0.239	rs701837	0.5135	2.55	2	0.1823	0.6048	0	0.2128	-0.429159	PDZD7	-0.496755
13:72191515-72191915	1	0.236	rs7993403	0.0589	1.345	1	0.5586	0.123	0	0.3184	0.580911	DACH1	-0.798156
11:130645242-130645642	1	0.236	rs73576040:130557459:A:G	0.0285	1.506	4	0.1138	0.2996	0	0.5866	-0.484102	LINC02551	#N/A
13:70933788-70934188	1	0.235	rs1935109:70893960:A:G	0.1057	2.213	4	0.4033	0.1203	0	0.4765	2.55937	KLHL1	-0.201738
3:58706283-58706683	1	0.235	rs1444191:58675526:T:C	0.0484	1.593	4	0.1927	0.1517	0	0.6556	0.618255	FAM3D	-0.141455
11:14086677-14087077	1	0.235	rs2697817:14072255:C:A	0.1063	1.985	4	0.2719	0.1425	0	0.5857	0.389581	SPON1	0.0807186
5:8462672-8463072	1	0.235	rs446249:8376813:C:T	0.0186	1.336	4	0.1064	0.2618	0	0.6318	-0.831281	MIR4458	#N/A
6:161485795-161486195	1	0.234	rs11357552:161414767:TA:T	0.1474	2.1	1	0.4357	0.279	0	0.2853	0.751164	MAP3K4	-0.100298
2:85640079-85640479	1	0.234	rs56241570:85556074:G:A	0.1015	1.948	1	0.5989	0.1159	0	0.2852	0.464867	CAPG	0.360482
14:31720637-31721037	1	0.234	rs2378848:31729245:C:G	0.0219	1.193	2	0.1464	0.5348	0	0.3188	-0.473716	HECTD1	0.0423028
10:12671105-12671505	1	0.233	rs60025203:12609540:C:T	0.0537	1.808	4	0.3615	0.2251	0	0.4134	-0.495629	MIR4481	#N/A
5:6636402-6636802	1	0.233	rs30434	0.0765	2.028	4	0.1442	0.1745	0	0.6813	-0.586134	SRD5A1	-0.125092
7:151105987-151106387	1	0.233	rs3815333:151092685:C:A	0.0612	1.82	2	0.1817	0.4711	0	0.3472	-0.594263	WDR86-AS1	0.0139158
19:42288286-42288686	1	0.232	rs8104892:42272586:T:C	0.0152	1.124	2	0.1703	0.5273	0	0.3024	0.708458	CEACAM3	-0.12556
19:15674143-15674543	1	0.232	rs111682342:15581170:C:T	0.0298	1.725	2	0.1148	0.5411	0	0.3441	-0.420918	CYP4F8	-0.237002
10:119173464-119173864	1	0.231	rs181505:119166372:C:T	0.156	2.164	4	0.1661	0.3433	0	0.4906	1.11891	PDZD8	0.179145
5:157339731-157340131	1	0.231	rs254668:157272463:G:A	0.0275	1.598	1	0.5076	0.2685	0	0.2239	0.52334	CLINT1	-0.0656933
8:21916363-21916763	1	0.231	rs7005304:21914665:C:A	0.1605	2.102	4	0.1207	0.1802	0	0.699	-0.565466	DMTN	-0.391134
12:47218459-47218859	1	0.231	rs10506269	0.0147	1.171	2	0.1484	0.4583	0	0.3933	-0.599059	SLC38A4	-2.47406
19:13164617-13165017	1	0.23	rs12984830:13070749:G:T	0.2139	1.993	1	0.6371	0.1351	0	0.2278	-0.468582	NFIX	-0.727627
6:158136005-158136405	1	0.23	rs35075222:158050003:T:G	0.0185	1.415	4	0.2014	0.2444	0	0.5542	-0.491906	SNX9	-0.17816
18:52931271-52931671	1	0.23	rs1261089:52888350:C:T	0.0275	1.172	4	0.1298	0.4204	0	0.4498	-0.605881	TCF4	0.0442119
1:55331267-55331667	1	0.229	rs3753402:55260951:G:T	0.019	1.365	2	0.173	0.4389	0	0.3881	0.944407	DHCR24	-0.245077
12:53877413-53877813	1	0.229	rs1683152:53849996:G:A	0.0133	0.896	2	0.1349	0.6	0	0.2651	0.737969	MAP3K12	4.46531
16:68436127-68436527	1	0.229	rs1862754:68516070:T:C	0.0485	1.504	4	0.1234	0.181	0	0.6956	0.697416	SMPD3	-0.993112
5:172273263-172273663	1	0.229	rs34209199:172227214:G:A	0.0636	1.82	2	0.1971	0.462	0	0.341	0.479955	ERGIC1	-0.112276
16:66866320-66866720	1	0.229	rs34949570:66818651:AT:A	0.0222	1.172	1	0.6107	0.2359	0	0.1534	-0.480221	NAE1	-0.286115
2:72319299-72319699	1	0.228	rs6721986:72360795:G:A	0.2346	2.292	4	0.1253	0.2827	0	0.592	0.745797	CYP26B1	3.16514
12:4257612-4258012	1	0.228	rs11063001:4226288:G:A	0.0419	1.662	4	0.1456	0.3077	0	0.5467	-0.496225	CCND2	-0.613893
10:32455284-32455684	1	0.228	rs211412	0.0775	2.122	4	0.1164	0.1082	0	0.7754	-0.55848	KIF5B	0.105748
3:121635063-121635463	1	0.227	rs9816720:121714684:G:A	0.0889	1.94	4	0.1149	0.3129	0	0.5722	0.747974	SLC15A2	1.37008
18:22385116-22385516	1	0.227	rs7244025:22354025:C:T	0.049	1.751	4	0.0924	0.4337	0	0.474	0.533477	LOC105372028	#N/A
12:68829586-68829986	1	0.227	rs7313354	0.1742	2.175	2	0.2292	0.4552	0	0.3156	-0.64032	LINC02384	0.128469
19:44015477-44015877	1	0.227	rs139718133:43928112:TTTTA:T	0.103	1.972	1	0.5335	0.2037	0	0.2629	-0.801262	PHLDB3	-0.809795
1:151027729-151028129	1	0.227	rs111895997:151013287:A:G	0.0695	1.713	4	0.3963	0.0991	0	0.5046	-1.09233	CDC42SE1	-0.384147
22:31975798-31976198	1	0.226	22:32048125:T:TTG	0.019	1.202	1	0.4357	0.3796	0	0.1847	1.11864	MIR7109	#N/A
17:7707353-7707753	1	0.226	rs57727356:7644501:C:A	0.1206	1.882	2	0.2376	0.5713	0	0.1911	-0.566859	KDM6B	0.176562
20:20822682-20823082	1	0.225	rs79061807:20905907:A:G	0.0137	1.03	4	0.1718	0.0972	0	0.731	-0.563337	RALGAPA2	0.0332371
17:69316431-69316831	1	0.224	rs76805753:69270909:C:T	0.013	1.173	2	0.0934	0.5283	0	0.3782	0.71786	CASC17	#N/A
22:39302013-39302413	1	0.224	rs4821833:39205717:T:C	0.0564	1.794	4	0.2383	0.2028	0	0.559	0.511135	CBX6	0.876586
15:51633660-51634060	1	0.224	rs73395907:51651596:G:A	0.0598	1.764	4	0.1971	0.1337	0	0.6692	-0.558907	GLDN	-0.921036
22:25776083-25776483	1	0.224	rs34249982:25835267:C:A	0.044	1.795	4	0.158	0.1311	0	0.7109	-0.592252	LRP5L	-0.490607
15:45383467-45383867	1	0.224	rs80095330:45396612:T:C	0.0445	1.469	4	0.1202	0.306	0	0.5738	-0.700721	DUOX2	-0.639689
18:3192208-3192608	1	0.223	rs12326123:3197679:A:G	0.0336	1.649	4	0.2704	0.1601	0	0.5694	2.09269	MYOM1	1.05961
21:33150191-33150591	1	0.223	rs367618143:33057312:TG:T	0.5479	2.682	1	0.7043	0.1133	0	0.1824	-0.672121	SCAF4	-0.000120586
4:74401286-74401686	1	0.222	rs35692425:74493341:A:AT	0.0113	0.986	2	0.094	0.6115	0	0.2945	1.02188	LINC02499	#N/A
13:97927064-97927464	1	0.222	rs2389822:97931240:A:T	0.1597	2.048	1	0.4325	0.2216	0	0.346	0.564106	MBNL2	0.231785
1:33254955-33255355	1	0.222	rs6425802	0.0418	1.31	2	0.13	0.6263	0	0.2437	0.446811	KIAA1522	-0.134033
5:75333721-75334121	1	0.221	rs12055083	0.1222	2.18	4	0.1209	0.3536	0	0.5255	1.84958	SV2C	-0.510635
10:79661824-79662224	1	0.221	rs754465:79680514:C:A	0.0454	1.596	4	0.3611	0.1332	0	0.5057	0.665161	DLG5	0.315633
18:68035812-68036212	1	0.22	rs200126982:68058618:TC:T	0.1322	2.234	4	0.1392	0.2913	0	0.5695	0.42991	LINC01910	-0.449958
11:46739750-46740150	1	0.22	rs4752926	0.0927	1.656	4	0.3666	0.1774	0	0.456	-0.483192	F2	0.117161
15:73666148-73666548	1	0.22	rs2623997	0.0769	1.671	2	0.2191	0.5324	0	0.2485	-0.569025	HCN4	-0.205689
12:132660357-132660757	1	0.219	rs7485527:132669401:C:A	0.0517	1.675	4	0.3247	0.1705	0	0.5048	-0.534392	LINC02361	-0.240061
14:73478818-73479218	1	0.218	rs2333017:73460185:T:C	0.032	1.485	1	0.6347	0.1258	0	0.2396	1.71014	ZFYVE1	0.432119
11:46662304-46662704	1	0.218	rs55634094:46681936:G:GT	0.1341	1.759	4	0.1029	0.3192	0	0.5779	1.48302	ATG13	0.258415
1:41269622-41270022	1	0.218	rs2025898:41243562:T:C	0.3611	2.501	4	0.1271	0.1755	0	0.6974	0.762937	KCNQ4	1.23558
1:218878709-218879109	1	0.218	rs138269682:218941524:TAA:T	0.0153	1.221	4	0.2822	0.1429	0	0.5749	0.66101	C1orf143	#N/A
4:115208377-115208777	1	0.218	rs6533774:115254244:C:T	0.0563	1.835	4	0.1157	0.2906	0	0.5937	-0.40706	ARSJ	0.351574
1:95077623-95078023	1	0.217	rs841353:95134516:G:A	0.024	1.479	4	0.0882	0.4484	0	0.4634	0.529067	MIR12133	#N/A
5:163087486-163087886	1	0.216	rs4869096	0.042	1.577	4	0.1104	0.3162	0	0.5734	0.843021	MAT2B	0.109785
2:114413621-114414021	1	0.216	rs72944659:114459221:G:A	0.0329	1.495	4	0.313	0.1287	0	0.5583	0.604613	RABL2A	-0.0786327
2:191086162-191086562	1	0.216	rs785210:191039658:C:T	0.0284	1.464	4	0.107	0.1601	0	0.733	-0.620504	C2orf88	0.674969
1:36952509-36952909	1	0.215	rs67959445:36894986:C:CA	0.0187	1.297	1	0.4671	0.3011	0	0.2318	0.585408	CSF3R	#N/A
15:63372134-63372534	1	0.215	rs2652812:63406170:C:T	0.0314	1.58	4	0.1048	0.2083	0	0.6869	-0.397379	TPM1-AS	#N/A
6:154913171-154913571	1	0.215	rs17085528	0.0165	1.177	1	0.4764	0.3428	0	0.1808	-0.512534	CNKSR3	-0.383059
15:31373841-31374241	1	0.215	rs34491369:31362494:A:G	0.0717	1.874	4	0.3637	0.2594	0	0.3769	-0.54714	MIR211	#N/A
1:92025398-92025798	1	0.215	rs5776105:92047271:G:GA	0.1	2.058	4	0.1205	0.1454	0	0.7341	-0.549606	CDC7	-0.0629508
20:47304160-47304560	1	0.214	rs55757420:47351772:C:T	0.0239	1.304	4	0.3028	0.0959	0	0.6013	1.10245	PREX1	2.16761
15:70820560-70820960	1	0.214	rs35589150:70866921:G:C	0.0381	1.564	1	0.5767	0.122	0	0.3012	0.518745	LINC02205	#N/A
5:1181552-1181952	1	0.214	rs4975602:1182222:C:T	0.0523	1.8	4	0.1947	0.1238	0	0.6815	-0.523032	CTD-3080P12.3	-1.23502
20:52796508-52796908	1	0.213	rs290405	0.1114	2.141	4	0.1141	0.2647	0	0.6212	0.857758	CYP24A1	15.0677
4:37972305-37972705	1	0.212	rs13142228	0.1004	2	4	0.2834	0.1634	0	0.5532	0.706321	PTTG2	0.038188
22:41814001-41814401	1	0.212	rs6002340:41730412:C:G	0.0176	1.129	4	0.2362	0.1885	0	0.5753	-0.450957	TOB2	-0.397908
5:174041551-174041951	1	0.212	rs7718690:174000936:C:A	0.0749	1.95	1	0.4772	0.2686	0	0.2542	-0.773244	MSX2	0.00218453
6:13407991-13408391	1	0.211	rs5874413:13314436:CA:C	0.0146	1.251	4	0.1335	0.1616	0	0.7049	-0.468705	GFOD1	-0.840795
1:159918952-159919352	1	0.211	rs2501338:159822670:A:T	0.0182	1.193	4	0.1681	0.2662	0	0.5657	-0.580103	IGSF9	-2.55826
3:4692235-4692635	1	0.21	rs4684441:4786428:T:A	0.1476	2.232	4	0.3883	0.204	0	0.4077	1.13499	EGOT	-0.39486
17:75120591-75120991	1	0.21	rs60184229:75039756:CA:C	0.3626	2.554	4	0.1386	0.1694	0	0.692	1.03981	SEC14L1	1.62824
10:18914869-18915269	1	0.21	rs112969081:18993897:C:T	0.0191	1.362	4	0.1636	0.1293	0	0.7071	1.02541	NSUN6	1.56769
11:18022218-18022618	1	0.21	rs10832880:18079295:T:C	0.0149	1.021	4	0.2728	0.1088	0	0.6184	0.944756	SERGEF	0.399301
17:5419387-5419787	1	0.21	17:5394771:GAAAA:G	0.0167	1.276	2	0.1558	0.4323	0	0.4119	0.65797	LOC728392	#N/A
11:86282599-86282999	1	0.21	rs56672587:86308076:C:T	0.0538	1.84	2	0.154	0.5996	0	0.2464	-0.491927	ME3	-0.197749
20:12109957-12110357	1	0.209	rs6041083:12069077:T:G	0.0523	1.724	4	0.3852	0.2126	0	0.4022	2.02251	BTBD3	0.645317
10:116164051-116164451	1	0.209	rs74158013:116263521:T:G	0.0554	1.71	1	0.4477	0.1394	0	0.4128	0.348154	AFAP1L2	1.65395
19:1231729-1232129	1	0.209	rs56317381:1192081:G:A	0.0284	1.378	4	0.2045	0.1436	0	0.6519	-0.559186	CBARP	-0.76356
13:74051493-74051893	1	0.209	rs4885096:73967507:T:C	0.019	1.255	4	0.1583	0.146	0	0.6956	-0.58481	LINC00392	#N/A
2:153374542-153374942	1	0.208	rs9967814:153374713:A:T	0.0551	1.668	4	0.162	0.2637	0	0.5743	0.834657	FMNL2	0.725675
2:223383322-223383722	1	0.208	rs17563113	0.1118	1.903	4	0.091	0.3795	0	0.5295	0.712912	SGPP2	0.0935487
2:64385737-64386137	1	0.208	rs6710681	0.0566	1.579	4	0.121	0.1192	0	0.7598	-0.448284	PELI1	0.0574623
17:74526388-74526788	1	0.208	rs3760138:74463109:G:T	0.0278	1.594	4	0.2539	0.2918	0	0.4543	-0.489091	PRCD	0.05005
1:31122350-31122750	1	0.207	rs474814	0.1391	2.259	1	0.5033	0.3171	0	0.1796	-0.391025	MATN1-AS1	-0.313918
20:23367184-23367584	1	0.206	rs6048827:23458080:T:C	0.0377	1.667	4	0.1273	0.2683	0	0.6044	0.549527	GZF1	0.212489
4:10047122-10047522	1	0.206	rs12506562:10106954:G:T	0.0291	1.689	4	0.1721	0.1613	0	0.6666	0.483193	SLC2A9	0.200929
8:128608437-128608837	1	0.206	rs7831558:128608451:T:C	0.0492	1.782	4	0.4014	0.1313	0	0.4673	0.480873	CASC8	-0.199278
3:124373452-124373852	1	0.206	rs7616856:124415254:C:T	0.017	1.456	4	0.174	0.3309	0	0.4951	-0.687338	KALRN	-0.451581
10:103698158-103698558	1	0.205	rs10883701	0.0595	1.227	2	0.1001	0.4684	0	0.4315	0.988274	KCNIP2	-0.25239
17:80304200-80304600	1	0.205	rs73999892:80288787:C:T	0.0173	1.215	4	0.111	0.1766	0	0.7124	0.969136	TEX19	0.319988
11:48125552-48125952	1	0.205	rs34972471:48050391:G:A	0.0118	0.918	2	0.2654	0.4045	0	0.3302	0.812357	MIR3161	#N/A
19:39224246-39224646	1	0.205	rs147764814:39255011:C:CA	0.0354	1.574	1	0.509	0.14	0	0.351	0.629588	CAPN12	1.5741
21:43795604-43796004	1	0.205	rs6586308:43727683:G:C	0.0473	1.771	4	0.1367	0.1511	0	0.7122	-0.39003	TFF1	-0.111476
2:226925047-226925447	1	0.204	rs113602014:226921691:A:ATCT	0.0412	1.667	4	0.1101	0.4398	0	0.4501	0.981403	LOC646736	#N/A
1:32202185-32202585	1	0.204	rs72887326:32146065:A:G	0.028	1.118	2	0.2375	0.4415	0	0.321	-0.384243	MIR4254	#N/A
7:143597405-143597805	1	0.203	rs80164383:143582244:A:G	0.0659	1.521	2	0.3302	0.4439	0	0.2259	0.592022	TCAF1	0.433739
9:7150200-7150600	1	0.203	rs10976029:7078081:A:G	0.0441	1.824	2	0.2715	0.3762	0	0.3522	-0.58103	KDM4C	-0.226899
1:53143082-53143482	1	0.202	rs111967467:53055997:C:T	0.1072	2.003	4	0.2311	0.1679	0	0.601	0.793642	COA7	-0.209067
7:140143718-140144118	1	0.202	rs28553284:140120786:G:T	0.0261	1.518	4	0.1612	0.1591	0	0.6797	0.633808	MKRN1	0.651368
1:225881845-225882245	1	0.201	rs2246539:225893315:G:C	0.0185	1.155	4	0.1114	0.1589	0	0.7296	0.485719	ENAH	1.17151
21:43771156-43771556	1	0.201	rs11203195:43731485:G:C	0.1079	2.112	4	0.1732	0.2995	0	0.5273	-0.727731	TFF2	-0.375105
14:56310718-56311118	1	0.2	rs7161076:56409953:T:C	0.0957	2.017	1	0.5603	0.1083	0	0.3315	1.43399	LINC00520	-0.0429291
10:49423462-49423862	1	0.2	10:49361035:ACG:A	0.0372	1.355	4	0.2144	0.2549	0	0.5306	1.14182	FRMPD2	0.638192
3:194662832-194663232	1	0.2	rs6793654:194720734:C:A	0.017	1.436	2	0.3716	0.4206	0	0.2078	1.02268	XXYLT1-AS1	#N/A
3:119298395-119298795	1	0.2	rs4688014	0.1868	2.353	4	0.3017	0.1238	0	0.5745	0.644337	ADPRH	2.38432
17:7068389-7068789	1	0.2	rs444207	0.0281	1.407	4	0.1425	0.2103	0	0.6472	-0.477198	ASGR1	-0.327766
11:19788405-19788805	1	0.199	rs11025231:19761090:A:C	0.0229	1.317	4	0.3598	0.2775	0	0.3628	0.862116	MIR4694	#N/A
1:9036981-9037381	1	0.199	rs813983:9080734:C:T	0.0543	1.829	2	0.3393	0.4053	0	0.2554	-0.405089	CA6	-0.119796
17:46947133-46947533	1	0.199	17:46989416:ATTT:A	0.0401	1.577	2	0.1792	0.5976	0	0.2233	-0.572466	ATP5MC1	0.148161
16:50008872-50009272	1	0.199	rs7187491:50049315:T:C	0.0336	1.458	2	0.18	0.4811	0	0.339	-0.584716	CNEP1R1	-0.223665
2:163338867-163339267	1	0.197	rs5835906:163334327:T:TATCC	0.0182	1.002	4	0.0969	0.3003	0	0.6028	1.14256	GCA	0.662343
3:49286270-49286670	1	0.197	rs9863142:49366741:G:C	0.0444	1.254	4	0.1073	0.2415	0	0.6512	0.525169	MIR4271	#N/A
1:8307851-8308251	1	0.197	rs299694:8352798:C:G	0.1376	2.207	4	0.1367	0.381	0	0.4823	0.400585	LINC01714	-0.109039
9:110813226-110813626	1	0.197	rs659713:110893949:T:G	0.02	1.33	4	0.1326	0.1947	0	0.6727	-0.460698	KLF4	-1.10452
15:69606506-69606906	1	0.197	rs2415041:69648733:A:C	0.0098	0.963	4	0.1633	0.1358	0	0.7009	-0.52147	PAQR5	-1.10125
2:98914741-98915141	1	0.197	rs4850872:98952272:A:G	0.0606	1.608	4	0.3946	0.1432	0	0.4622	-0.709931	CNGA3	#N/A
15:75092488-75092888	1	0.196	rs11857376:75052927:A:G	0.0183	1.042	4	0.1539	0.3285	0	0.5176	0.498816	MIR4513	#N/A
2:169206841-169207241	1	0.196	rs11684563:169213415:C:T	0.0378	1.556	2	0.2223	0.4365	0	0.3413	0.423431	STK39	0.993364
10:33580885-33581285	1	0.195	10:33641029:CT:C	0.0222	1.324	1	0.4399	0.2615	0	0.2986	0.560222	NRP1	-0.476681
17:75096043-75096443	1	0.195	rs3848394:75010750:C:T	0.0644	1.849	2	0.1567	0.4765	0	0.3668	0.555148	MIR6516	#N/A
2:238456396-238456796	1	0.194	rs10168932:238431127:T:A	0.0157	1.417	1	0.434	0.2867	0	0.2793	1.23955	PRLH	#N/A
11:27313849-27314249	1	0.194	rs66743106:27272519:TAAA:T	0.0446	1.633	4	0.0951	0.2637	0	0.6412	0.556082	CCDC34	0.270492
16:84552573-84552973	1	0.194	rs2925060:84627544:T:C	0.2025	2.642	1	0.3819	0.3406	0	0.2775	-0.461037	MEAK7	-0.143551
2:11013924-11014324	1	0.194	rs4669650:11073630:T:G	0.0595	1.98	1	0.4631	0.2497	0	0.2871	-0.510052	LINC01954	-0.905599
5:173222580-173222980	1	0.194	rs1506726	0.0519	1.825	1	0.4033	0.2272	0	0.3694	-0.774116	LINC01485	#N/A
3:53118440-53118840	1	0.193	rs2564926	0.0564	1.672	2	0.1396	0.5	0	0.3604	0.547861	SFMBT1	-0.0623155
17:75388577-75388977	1	0.193	rs7215816:75365824:T:C	0.0387	1.622	1	0.4649	0.1658	0	0.3692	-0.362028	MIR4316	#N/A
1:174859166-174859566	1	0.192	1:174855149:A:AT	0.0836	1.67	4	0.0924	0.4475	0	0.4601	0.746596	RABGAP1L	0.760586
14:59583742-59584142	1	0.192	rs8003222:59518920:T:A	0.0343	1.498	4	0.3864	0.1876	0	0.426	0.443422	DAAM1	-0.088694
3:195556186-195556586	1	0.192	rs6806773	0.1491	2.35	2	0.3397	0.4272	0	0.2331	-0.410996	MUC4	-0.368464
13:27590995-27591395	1	0.191	rs58778253:27536851:T:G	0.0418	1.643	4	0.2571	0.1942	0	0.5487	0.907641	USP12-AS1	#N/A
17:73075733-73076133	1	0.191	rs12938889	0.0437	1.542	4	0.3754	0.1594	0	0.4652	0.646101	SLC16A5	0.642957
1:30481652-30482052	1	0.191	rs400723:30483329:G:A	0.0333	1.527	4	0.2188	0.1739	0	0.6074	0.495777	LINC01648	3.53964
12:4396991-4397391	1	0.191	rs1046161	0.0534	1.689	4	0.3915	0.1766	0	0.4319	0.448057	CCND2-AS1	0.190819
6:166954502-166954902	1	0.191	rs6913835:166868645:G:A	0.052	1.788	4	0.3018	0.1987	0	0.4995	-0.53654	RPS6KA2	0.580144
19:38771186-38771586	1	0.191	rs8112211:38824581:C:T	0.0131	0.945	4	0.093	0.3384	0	0.5686	-0.616248	SPINT2	0.073758
19:42971556-42971956	1	0.191	19:43034753:CAA:C	0.0103	0.737	2	0.1047	0.5201	0	0.3752	-0.749313	CXCL17	0.181037
12:52439638-52440038	1	0.19	rs10160920:52538701:T:C	0.0827	1.751	4	0.1314	0.1663	0	0.7023	-0.466642	NR4A1	-0.538418
14:90969992-90970392	1	0.189	rs34467615:91027653:G:A	0.0272	1.385	1	0.4241	0.2301	0	0.3459	2.14347	LOC105370619	#N/A
4:115322636-115323036	1	0.189	rs58496579:115302357:A:T	0.0094	1.05	4	0.1248	0.181	0	0.6942	0.891673	UGT8	0.0339647
16:23373848-23374248	1	0.189	rs34219265:23408236:CT:C	0.1252	1.972	4	0.1526	0.2414	0	0.6061	-0.368433	SCNN1B	-0.895471
11:60266015-60266415	1	0.189	rs4146870:60231986:G:A	0.026	1.439	4	0.3864	0.132	0	0.4816	-0.448283	MS4A12	-0.429198
1:154980807-154981207	1	0.189	rs113275210:154892339:CT:C	0.0238	1.002	2	0.2115	0.5818	0	0.2067	-0.455521	ZBTB7B	-0.725596
3:184015092-184015492	1	0.189	rs13084357:184094501:T:C	0.0461	1.449	4	0.2036	0.3474	0	0.449	-0.486084	PSMD2	0.000402287
22:31163628-31164028	1	0.189	rs136380:31116753:C:T	0.0623	1.737	4	0.4133	0.1073	0	0.4793	-0.689428	OSBP2	-0.159218
1:117024542-117024942	1	0.189	rs113242878:116989586:C:T	0.06	1.539	4	0.1529	0.3194	0	0.5277	-0.7571	LINC01762	-0.430256
15:56613055-56613455	1	0.188	rs140234721:56637254:T:C	0.016	1.13	4	0.1028	0.1503	0	0.7469	0.367117	TEX9	0.686669
15:74528371-74528771	1	0.188	rs435293	0.0233	1.159	4	0.2829	0.1552	0	0.562	-0.426797	CCDC33	-0.0339976
15:99973538-99973938	1	0.188	rs71456921:99888952:G:GT	0.0223	1.417	4	0.183	0.3062	0	0.5108	-0.445845	MEF2A	-0.19031
10:28700648-28701048	1	0.188	rs17753104:28700861:G:A	0.1605	2.29	4	0.1193	0.1603	0	0.7203	-0.765725	LINC02652	#N/A
8:101486049-101486449	1	0.187	rs139802112:101580769:T:TTATA	0.0514	1.602	2	0.3471	0.403	0	0.2499	0.650863	ANKRD46	-0.0367585
4:25542320-25542720	1	0.187	rs6448360:25456950:C:A	0.0724	1.97	4	0.3687	0.2534	0	0.3778	0.628338	LOC101929161	#N/A
4:2944508-2944908	1	0.187	rs16843629:2946481:A:G	0.053	1.532	2	0.0867	0.5618	0	0.3514	-0.396385	NOP14-AS1	-0.0546137
5:132614001-132614401	1	0.187	rs72801500:132530652:G:T	0.0591	1.673	4	0.1494	0.2848	0	0.5658	-0.526893	MIR1289-2	#N/A
1:32219508-32219908	1	0.187	rs517037:32305672:T:C	0.0567	1.43	2	0.2158	0.5171	0	0.2672	-0.6457	MIR4254	#N/A
7:27913603-27914003	1	0.186	rs10951180:27843713:A:C	0.1087	1.944	1	0.4931	0.3272	0	0.1797	0.406776	TAX1BP1	0.0908559
8:8236588-8236988	1	0.186	rs7820459:8150980:A:G	0.0472	1.711	4	0.278	0.2553	0	0.4667	-0.397098	PRAG1	0.59273
11:86385310-86385710	1	0.186	rs7116278	0.1276	2.18	2	0.1503	0.5443	0	0.3055	-0.403797	ME3	-0.197749
12:5759923-5760323	1	0.185	rs10849302:5723443:A:G	0.0266	1.484	2	0.1496	0.4455	0	0.4049	1.07913	NTF3	3.00843
16:82116331-82116731	1	0.185	rs6420437:82187181:T:C	0.0222	1.537	4	0.1785	0.2351	0	0.5865	0.92341	HSD17B2	0.56681
22:36699903-36700303	1	0.185	rs2006259	0.0389	1.606	2	0.2466	0.5452	0	0.2082	-0.458536	MIR6819	#N/A
3:31989298-31989698	1	0.185	rs59059225:31925034:G:GTT	0.1165	2.075	1	0.4379	0.1339	0	0.4282	-0.570034	ZNF860	-0.54029
17:26585497-26585897	1	0.184	rs28642958:26633500:C:T	0.0754	1.3	2	0.1182	0.5271	0	0.3547	1.05555	PPY2P	#N/A
11:101741204-101741604	1	0.184	rs1441931:101751241:A:G	0.0191	1.193	4	0.1043	0.3065	0	0.5892	0.733684	CEP126	0.0425449
2:26919185-26919585	1	0.184	rs935168:26914787:G:A	0.0328	1.464	2	0.229	0.5529	0	0.2181	0.523968	KCNK3	2.95054
9:4174763-4175163	1	0.184	rs7026695:4107030:T:C	0.0417	1.797	4	0.3267	0.1279	0	0.5454	-0.439716	GLIS3	-0.960559
2:62912573-62912973	1	0.184	rs60830778:62851687:GT:G	0.0187	1.003	2	0.3055	0.5293	0	0.1652	-0.56279	EHBP1	-0.538564
16:53128162-53128562	1	0.183	rs199516824:53183488:AT:ATT	0.0252	1.267	4	0.1972	0.1266	0	0.6762	0.90103	CHD9	0.170186
15:99289892-99290292	1	0.183	rs61168554:99286980:A:G	0.0799	1.772	4	0.1686	0.2137	0	0.6177	0.706157	MIR4714	#N/A
12:116933050-116933450	1	0.183	rs7309567:116951343:C:A	0.032	1.511	4	0.1571	0.1207	0	0.7223	0.451611	LINC00173	1.22724
19:36013709-36014109	1	0.183	19:35915874:A:AT	0.4335	2.572	4	0.1269	0.1569	0	0.7161	-0.506268	SBSN	-0.287359
5:124621983-124622383	1	0.182	rs767177	0.0885	2.007	4	0.1721	0.2263	0	0.6016	2.59405	LINC02240	#N/A
6:47214832-47215232	1	0.182	rs9395235	0.114	1.942	4	0.1463	0.2771	0	0.5766	-0.749208	TNFRSF21	-1.36073
2:198557950-198558350	1	0.181	rs73054817:198623751:A:G	0.0134	0.845	4	0.2519	0.1656	0	0.5825	1.15272	MARS2	0.027441
5:68566592-68566992	1	0.181	rs11451510:68594938:CT:C	0.017	1.137	2	0.2667	0.4287	0	0.3046	0.891625	CDK7	0.221469
7:151424726-151425126	1	0.181	rs3934596:151466418:C:A	0.0569	1.804	4	0.3248	0.1619	0	0.5133	0.752539	PRKAG2	0.479656
5:67942002-67942402	1	0.181	rs76721270:67929236:T:C	0.0151	1.067	4	0.2323	0.2837	0	0.484	0.741739	PIK3R1	0.259952
1:113179600-113180000	1	0.181	rs12057849:113271219:T:C	0.0637	1.551	2	0.1744	0.5872	0	0.2384	0.704879	CAPZA1	0.141194
1:226537637-226538037	1	0.181	rs10915977:226524580:C:T	0.1259	1.997	4	0.343	0.2052	0	0.4518	0.455558	LIN9	0.0385133
20:46197566-46197966	1	0.18	rs1930125:46173586:A:G	0.018	1.123	1	0.4224	0.3975	0	0.1802	1.26911	NCOA3	0.472314
17:80244913-80245313	1	0.18	rs8072599:80242123:A:G	0.0096	0.974	2	0.2389	0.4972	0	0.2638	-0.387289	LINC01970	0.433024
1:24710727-24711127	1	0.18	rs6671571:24635170:A:G	0.1225	2.053	4	0.2293	0.1928	0	0.5778	-0.502501	NIPAL3	-0.453273
14:70133580-70133980	1	0.179	rs3784142:70079138:A:C	0.046	1.356	1	0.4745	0.3473	0	0.1781	1.04005	SUSD6	0.38535
12:323295-323695	1	0.179	rs478857:380145:C:T	0.029	1.472	1	0.4433	0.2705	0	0.2862	0.55022	SLC6A12	3.58081
2:106268432-106268832	1	0.179	rs11884955	0.0384	1.664	2	0.2364	0.5391	0	0.2245	-0.449588	LOC285000	#N/A
4:108713891-108714291	1	0.178	rs149540676:108726852:TA:T	0.0137	0.945	1	0.4493	0.2027	0	0.348	0.680316	SGMS2	0.644136
2:45687941-45688341	1	0.178	rs71422157:45660533:A:C	0.1073	1.913	4	0.3004	0.1258	0	0.5738	-0.50473	SRBD1	0.03435
11:119610538-119610938	1	0.178	rs11607839:119680383:C:A	0.0445	1.58	2	0.2952	0.4193	0	0.2854	-0.528836	LOC102724301	0.0645757
10:12482494-12482894	1	0.177	rs12262362:12569502:C:T	0.0157	1.271	4	0.1638	0.2024	0	0.6338	0.414948	CAMK1D	-0.271295
2:65623463-65623863	1	0.177	rs840941:65713102:A:G	0.0744	1.839	4	0.1539	0.1905	0	0.6557	-0.420538	SPRED2	0.0756812
4:7439386-7439786	1	0.177	rs79278455:7446015:A:G	0.0305	1.79	4	0.2018	0.2999	0	0.4983	-0.660768	PSAPL1	-1.10472
16:81516609-81517009	1	0.177	rs12930800	0.0594	1.863	2	0.176	0.4529	0	0.3711	-0.706796	CMIP	0.120581
2:9201732-9202132	1	0.176	rs56407898:9240442:A:G	0.0466	1.575	1	0.4669	0.2403	0	0.2928	0.777264	MBOAT2	-0.439986
4:90318609-90319009	1	0.176	rs772493:90372784:C:G	0.0348	1.414	4	0.1334	0.2289	0	0.6376	0.669094	GPRIN3	-1.19402
8:102275880-102276280	1	0.176	rs28532762:102267568:G:A	0.0491	1.525	4	0.1485	0.2653	0	0.5863	0.405585	ZNF706	-0.15832
11:126254292-126254692	1	0.176	rs201438432:126157213:AT:A	0.056	1.707	1	0.4956	0.2778	0	0.2266	-0.579721	ST3GAL4	-1.6744
9:115312878-115313278	1	0.175	rs34442540:115217614:G:A	0.0418	0.977	2	0.3406	0.3728	0	0.2866	1.52017	C9orf147	#N/A
2:43437696-43438096	1	0.175	rs6708163:43365239:C:T	0.0448	1.631	4	0.0927	0.2309	0	0.6764	-0.48546	ZFP36L2	-0.52869
4:154074361-154074761	1	0.174	rs11099867:154015160:G:C	0.2844	2.454	4	0.3172	0.288	0	0.3948	0.453146	TRIM2	-0.187681
1:110733060-110733460	1	0.173	rs55665952:110668284:C:T	0.017	1.133	4	0.1365	0.246	0	0.6175	0.603963	LINC02586	#N/A
13:74153788-74154188	1	0.172	rs2325541:74200777:G:T	0.0389	1.443	4	0.213	0.258	0	0.529	0.715704	LINC00392	#N/A
12:12735810-12736210	1	0.172	rs11370728:12810070:T:TA	0.2105	2.145	4	0.0907	0.3503	0	0.559	-0.38923	DUSP16	0.239565
11:12141060-12141460	1	0.172	rs2131491:12147924:C:T	0.0361	1.639	4	0.2226	0.2325	0	0.5449	-0.45986	MICAL2	-0.667407
16:81565081-81565481	1	0.171	rs12924701:81607756:A:G	0.0755	1.902	2	0.1701	0.5074	0	0.3225	1.892	MIR7854	#N/A
8:123463125-123463525	1	0.171	rs2140329:123551896:A:G	0.1263	2.057	1	0.534	0.1546	0	0.3115	1.07219	SMILR	#N/A
13:33782404-33782804	1	0.171	rs9537086:33875765:C:T	0.059	1.725	4	0.2889	0.2937	0	0.4175	0.792251	STARD13	-0.226049
11:111156274-111156674	1	0.171	rs1607232:111068461:G:T	0.028	1.414	4	0.1523	0.2569	0	0.5908	0.454631	COLCA2	0.215466
10:114455228-114455628	1	0.171	rs11196033:114410998:C:A	0.0782	1.779	1	0.3759	0.3142	0	0.3099	-0.441457	MIR4295	#N/A
14:65099232-65099632	1	0.171	rs7149152:65015655:A:G	0.0404	1.449	2	0.1395	0.6183	0	0.2423	-0.446636	PLEKHG3	-0.182154
1:55418665-55419065	1	0.171	rs2149037	0.0859	1.995	4	0.1502	0.2688	0	0.581	-0.512225	TMEM61	0.169641
9:87267396-87267796	1	0.17	rs10868201:87185249:T:C	0.017	1.189	4	0.274	0.2523	0	0.4737	0.816053	NTRK2	-0.130929
8:107927994-107928394	1	0.17	rs16875176	0.0264	1.372	1	0.4392	0.1937	0	0.3671	0.531901	ABRA	-0.533621
9:126241190-126241590	1	0.17	rs376162634:126308830:CA:C	0.0309	1.288	1	0.6063	0.147	0	0.2467	0.492342	MIR7150	#N/A
1:27174272-27174672	1	0.17	rs113051297:27163109:G:A	0.0182	0.842	4	0.1149	0.3532	0	0.5319	-0.483043	SFN	-1.01626
10:79234143-79234543	1	0.17	rs113710201:79205153:C:T	0.0236	1.272	1	0.4846	0.1702	0	0.3452	-0.500285	KCNMA1-AS3	#N/A
2:62396740-62397140	1	0.17	rs73936037:62344692:T:A	0.0122	0.887	1	0.524	0.2288	0	0.2473	-0.526813	B3GNT2	-0.297813
9:136407165-136407565	1	0.17	rs111311097:136489214:T:A	0.0538	1.723	2	0.2643	0.3937	0	0.342	-0.571193	ADAMTSL2	-1.39856
16:80918242-80918642	1	0.169	rs7187651:80937545:T:C	0.0471	1.825	4	0.1271	0.2649	0	0.608	0.838397	ARLNC1	1.64601
17:76958455-76958855	1	0.169	rs72852332:76941377:A:G	0.0148	1.15	4	0.1859	0.3163	0	0.4978	0.449508	LGALS3BP	-0.0318
4:77562439-77562839	1	0.169	rs13120833	0.0644	1.715	4	0.0935	0.1199	0	0.7865	-0.490649	MIR548AH	#N/A
1:90708891-90709291	1	0.168	rs4565695	0.0844	1.769	4	0.2998	0.1444	0	0.5558	1.00662	ZNF326	0.0802622
20:5461870-5462270	1	0.168	rs3747910	0.0245	1.47	4	0.2254	0.3815	0	0.3931	0.88602	LOC643406	#N/A
15:75149350-75149750	1	0.168	rs138156127:75129919:G:A	0.0482	1.447	4	0.1484	0.3371	0	0.5145	0.530456	ULK3	0.556643
2:240856244-240856644	1	0.168	rs7598799:240941786:G:A	0.0188	1.329	1	0.5185	0.1677	0	0.3138	-0.442221	MIR4786	#N/A
5:150006439-150006839	1	0.168	rs75918814:149955286:T:C	0.0224	1.145	2	0.2741	0.4953	0	0.2306	-0.489621	SYNPO	-1.14687
14:51548388-51548788	1	0.168	rs61985026:51501769:C:G	0.0336	1.551	4	0.3833	0.1561	0	0.4606	-0.553411	TRIM9	-1.76851
21:46953159-46953559	1	0.168	rs28547269:46925585:C:A	0.0554	1.746	1	0.4005	0.356	0	0.2435	-0.703771	SLC19A1	-1.09506
11:34148601-34149001	1	0.167	rs139830067:34073790:T:TCG	0.0249	1.281	4	0.2226	0.1572	0	0.6202	1.71034	NAT10	0.304721
4:152323315-152323715	1	0.167	rs6854855:152247161:A:G	0.0232	1.22	4	0.1276	0.3943	0	0.4781	-0.46349	FAM160A1	-0.701664
14:71095914-71096314	1	0.166	rs10130684:71085787:G:A	0.0352	1.492	4	0.2633	0.3381	0	0.3986	1.63677	LOC101928075	1.44265
3:23782603-23783003	1	0.166	rs71620794:23835647:G:GA	0.103	2.001	4	0.1318	0.1749	0	0.6933	0.690196	UBE2E1	0.539192
8:143885417-143885817	1	0.166	rs73364746:143882453:C:T	0.0206	1.408	4	0.2778	0.272	0	0.4502	-0.474073	LY6D	-0.755967
11:3026536-3026936	1	0.166	rs16928966:2998176:C:T	0.0704	1.875	4	0.1174	0.1482	0	0.7344	-0.649062	NAP1L4	-0.0465214
20:52719913-52720313	1	0.165	rs765059:52804511:C:G	0.0488	1.794	2	0.2606	0.4722	0	0.2672	1.501	BCAS1	0.858426
3:187529606-187530006	1	0.165	rs6444260:187593594:A:G	0.0182	1.205	4	0.1618	0.4005	0	0.4376	0.488528	BCL6	-0.0121918
5:77967377-77967777	1	0.165	rs28597877:78004317:A:G	0.0765	1.749	1	0.4514	0.1789	0	0.3697	0.39391	LHFPL2	0.75422
1:22881602-22882002	1	0.165	rs209741	0.0353	1.425	4	0.1363	0.1931	0	0.6706	-0.427594	EPHA8	-0.23134
2:234452673-234453073	1	0.164	rs2305538:234376177:T:C	0.1243	1.829	2	0.136	0.6436	0	0.2204	0.837791	USP40	0.0678968
1:12538162-12538562	1	0.164	rs3831905:12570579:C:CTG	0.0361	1.241	4	0.2506	0.1954	0	0.5541	0.596747	SNORA59B	0.32375
16:11523624-11524024	1	0.164	rs12932043:11519206:C:T	0.0186	1.527	4	0.3332	0.2266	0	0.4402	0.486012	LOC101927131	#N/A
5:134464945-134465345	1	0.164	rs6881151:134412817:T:C	0.0557	1.567	4	0.1373	0.1755	0	0.6872	0.480172	C5orf66-AS1	0.222594
1:203734572-203734972	1	0.164	rs12066685	0.0881	1.903	2	0.1848	0.4947	0	0.3205	-0.456428	LAX1	-0.232394
10:72591150-72591550	1	0.164	rs7917828	0.036	1.497	2	0.2209	0.399	0	0.3802	-0.605814	SGPL1	0.127438
7:141958374-141958774	1	0.164	rs12531379:142044366:C:T	0.0552	1.729	4	0.1853	0.1544	0	0.6602	-0.618791	PRSS58	-0.0305439
3:119355035-119355435	1	0.163	3:119259896:C:CA	0.0388	1.617	4	0.2148	0.2041	0	0.5811	0.693942	POPDC2	-0.213413
10:123201861-123202261	1	0.163	rs4752554:123178026:C:T	0.0268	1.274	2	0.1412	0.5539	0	0.305	0.590874	FGFR2	-0.0995336
20:52713265-52713665	1	0.163	rs81484	0.2176	2.44	4	0.1731	0.1307	0	0.6962	0.581142	BCAS1	0.858426
11:75864565-75864965	1	0.163	rs582132	0.0299	1.339	4	0.3286	0.1867	0	0.4847	-0.408915	WNT11	0.326134
17:4037987-4038387	1	0.163	rs67005107:3991943:A:G	0.0285	1.442	4	0.2962	0.2202	0	0.4836	-0.439194	ZZEF1	-0.01941
21:45812765-45813165	1	0.163	rs80060465:45756437:T:C	0.018	1.194	1	0.3858	0.31	0	0.3042	-0.451796	TRPM2	0.35237
3:46670494-46670894	1	0.163	rs877680:46702471:A:G	0.0305	1.429	1	0.385	0.3162	0	0.2987	-0.558043	FAM240A	#N/A
5:82262292-82262692	1	0.162	rs4703932:82232966:C:T	0.028	1.383	4	0.1548	0.2342	0	0.611	0.999417	SCARNA18	-0.068573
4:124940080-124940480	1	0.162	rs2390607:124842500:G:T	0.0395	1.49	2	0.1109	0.5362	0	0.3529	0.940988	LINC01091	-0.786985
13:102275858-102276258	1	0.162	rs9585733:102245600:A:T	0.2461	2.339	2	0.2112	0.5007	0	0.2881	0.530054	ITGBL1	-0.177063
13:22375158-22375558	1	0.162	rs5802136:22368004:G:GTA	0.0659	1.823	4	0.18	0.3161	0	0.504	0.495098	LINC00424	#N/A
11:126236067-126236467	1	0.162	rs240541:126209383:A:G	0.0501	1.629	4	0.1288	0.3867	0	0.4845	-0.521148	ST3GAL4	-1.6744
15:44728388-44728788	1	0.161	rs35999965:44742186:C:CA	0.2005	1.875	4	0.1059	0.1819	0	0.7122	0.49822	CTDSPL2	0.0403697
19:54367674-54368074	1	0.161	rs60536476:54408035:A:AT	0.012	1.182	2	0.3109	0.3885	0	0.3006	0.448065	MYADM	0.739499
1:203661708-203662108	1	0.161	rs12066685	0.0656	1.725	4	0.193	0.2187	0	0.5883	-0.40314	SNORA77	#N/A
1:159886043-159886443	1	0.161	rs78758935:159806731:T:A	0.042	1.515	4	0.1197	0.1459	0	0.7344	-0.463679	TAGLN2	-0.240541
10:34101656-34102056	1	0.161	rs11009575:34184439:C:T	0.0534	1.693	4	0.184	0.1919	0	0.6241	-0.607701	LINC00838	#N/A
2:163436439-163436839	1	0.16	rs73020634:163339644:C:T	0.0413	1.441	4	0.3211	0.1734	0	0.5056	1.49573	LOC101929570	#N/A
7:151413164-151413564	1	0.16	rs2374270	0.0404	1.625	4	0.189	0.4018	0	0.4092	0.60807	PRKAG2	0.479656
3:87042807-87043207	1	0.16	rs36055227:87086006:A:G	0.0198	1.176	4	0.125	0.2065	0	0.6685	0.454386	VGLL3	0.136759
10:27601765-27602165	1	0.16	rs114177614:27639895:C:A	0.0048	0.899	4	0.19	0.289	0	0.521	-0.671688	ARMC4P1	#N/A
2:43722827-43723227	1	0.159	rs6709101:43636710:C:G	0.0302	1.394	4	0.1632	0.1854	0	0.6514	0.82516	THADA	0.0214772
1:179899967-179900367	1	0.159	rs1281409:179813564:C:A	0.0284	1.284	4	0.304	0.2488	0	0.4471	0.746511	CEP350	0.739403
5:145337927-145338327	1	0.159	rs2636305:145258091:C:T	0.0366	1.529	2	0.1923	0.5701	0	0.2377	0.614977	SH3RF2	-0.298393
9:84136847-84137247	1	0.159	rs495519	0.0482	1.587	2	0.1965	0.4177	0	0.3859	0.473314	TLE1	-0.897026
15:90970425-90970825	1	0.158	15:91008903:ATGT:A	0.0146	1.233	2	0.1029	0.5695	0	0.3276	0.792011	IQGAP1	0.217947
5:173798632-173799032	1	0.158	rs10062479:173710622:T:A	0.0308	1.567	2	0.1919	0.5231	0	0.285	0.598413	LINC01411	0.498822
3:46688115-46688515	1	0.158	rs34526807:46642454:GA:GAA	0.0282	1.413	2	0.1062	0.5633	0	0.3305	-0.497266	FAM240A	#N/A
1:55515980-55516380	1	0.158	rs17111483:55485098:T:C	0.032	1.479	4	0.2068	0.1317	0	0.6614	-0.502967	PCSK9	-0.742175
19:843999-844399	1	0.158	rs654517:834723:C:G	0.0539	1.876	4	0.1679	0.1896	0	0.6425	-0.503696	PRTN3	#N/A
17:79309557-79309957	1	0.158	rs34651911:79335578:T:C	0.0301	1.417	2	0.3303	0.4242	0	0.2456	-0.779898	LINC00482	#N/A
4:111332693-111333093	1	0.157	rs2348209:111326957:G:T	0.042	1.641	4	0.2185	0.1591	0	0.6224	0.686349	ENPEP	2.80198
2:170822969-170823369	1	0.157	rs35441817:170795944:A:AT	0.011	1.007	4	0.2499	0.1625	0	0.5876	0.633639	UBR3	-0.0347387
13:61158445-61158845	1	0.156	rs35465462:61175568:CT:C	0.0161	1.2	4	0.3223	0.1749	0	0.5028	1.25987	LINC00378	#N/A
3:171801702-171802102	1	0.156	rs77399297:171759869:T:TA	0.1326	2.017	4	0.2155	0.3167	0	0.4678	0.660105	FNDC3B	0.244514
16:85395373-85395773	1	0.156	rs2966858	0.0992	2.107	2	0.2406	0.4972	0	0.2622	-0.477639	MIR5093	#N/A
2:73155270-73155670	1	0.156	rs11126388:73223636:G:T	0.123	1.784	1	0.4439	0.2899	0	0.2661	-0.561818	EMX1	-0.839089
10:77403973-77404373	1	0.155	rs11001440:77378288:T:C	0.0179	0.975	4	0.1144	0.2611	0	0.6245	0.524076	LRMDA	0.148939
8:80605072-80605472	1	0.155	rs2467779	0.0309	1.395	4	0.1765	0.3612	0	0.4623	0.423027	HEY1	-0.554007
22:39631321-39631721	1	0.155	rs137575:39663576:G:A	0.0141	1.203	4	0.2671	0.1911	0	0.5418	-0.383061	PDGFB	-0.121757
16:87583961-87584361	1	0.155	rs5818640:87656344:A:AC	0.0755	1.903	4	0.1255	0.2913	0	0.5832	-0.557998	JPH3	0.0173453
13:40979497-40979897	1	0.155	rs5803052:41073273:A:AT	0.0217	1.261	4	0.2858	0.2869	0	0.4273	-0.713487	LINC00598	-0.0667238
12:95716557-95716957	1	0.154	12:95810268:TAA:TA	0.0392	1.62	1	0.4257	0.1495	0	0.4248	1.13401	MIR3685	#N/A
19:2289996-2290396	1	0.154	rs71176537:2298535:ATT:A	0.0745	1.851	4	0.1171	0.2779	0	0.605	-0.523947	PEAK3	1.53237
6:3511591-3511991	1	0.153	rs78836486:3584947:A:G	0.0256	1.34	4	0.2003	0.1833	0	0.6164	-0.433814	SLC22A23	-0.27149
2:171513193-171513593	1	0.153	rs6433222	0.0233	1.367	4	0.2632	0.231	0	0.5057	-0.455893	LINC01124	-0.700194
8:134227332-134227732	1	0.153	rs34171048:134130564:CT:C	0.1116	2.004	4	0.1387	0.1723	0	0.6891	-0.595836	CCN4	-0.0123062
3:49536057-49536457	1	0.152	rs6446267:49445610:A:T	0.0748	1.511	4	0.2037	0.1545	0	0.6418	2.45388	DAG1	0.486755
2:168188854-168189254	1	0.152	rs11884206:168204948:G:A	0.0244	1.087	4	0.2935	0.1401	0	0.5665	0.568009	XIRP2	#N/A
14:61943545-61943945	1	0.152	rs1957907	0.0438	1.585	4	0.1995	0.2241	0	0.5765	0.531983	LINC01303	0.298204
17:6008267-6008667	1	0.152	rs55716073:5990154:G:A	0.2068	2.287	4	0.1802	0.3432	0	0.4766	-0.465884	WSCD1	-1.13318
13:30646639-30647039	1	0.152	rs846841:30583376:C:T	0.0466	1.721	4	0.2223	0.1571	0	0.6206	-0.515035	LINC00365	-0.946688
12:102126979-102127379	1	0.151	rs7973756	0.2068	2.248	4	0.1304	0.2587	0	0.6109	1.473	SYCP3	0.23438
6:80359370-80359770	1	0.151	rs2134856	0.0839	1.842	1	0.4364	0.2302	0	0.3334	1.34901	SH3BGRL2	0.424441
16:51866018-51866418	1	0.151	rs35868879:51901979:A:AG	0.0246	1.31	2	0.2958	0.4052	0	0.2991	0.884861	LINC01571	#N/A
4:177159957-177160357	1	0.151	rs72706394:177152923:G:A	0.108	2.074	2	0.1145	0.4927	0	0.3928	0.729065	ASB5	#N/A
3:27981417-27981817	1	0.15	rs612129:27987232:A:C	0.0269	1.429	4	0.2686	0.213	0	0.5184	1.00754	LINC01981	#N/A
18:48951898-48952298	1	0.15	rs321894:48927055:A:G	0.0848	1.754	1	0.5418	0.1454	0	0.3127	0.655651	LINC01630	2.52016
14:91619715-91620115	1	0.15	rs8020943:91683629:C:T	0.0813	1.708	1	0.4041	0.3489	0	0.247	-0.517411	SNORA11B	#N/A
10:90003529-90003929	1	0.15	rs521533:89929015:T:A	0.0199	0.987	4	0.1222	0.2413	0	0.6365	-0.527328	RNLS	-0.0649954
18:31911304-31911704	1	0.149	rs112542425:31973022:G:A	0.0212	0.973	4	0.2699	0.345	0	0.3851	0.811222	NOL4	-0.133439
10:123950079-123950479	1	0.149	rs57581057:124033285:T:G	0.0446	1.67	4	0.1968	0.1936	0	0.6097	0.73967	TACC2	0.5405
1:166871471-166871871	1	0.149	rs4656518:166968972:G:A	0.0776	1.589	1	0.4323	0.3748	0	0.1929	0.580098	TADA1	0.500663
1:232736432-232736832	1	0.149	rs6676645:232799933:A:T	0.1989	2.238	1	0.4931	0.1808	0	0.3262	-0.479349	SIPA1L2	-1.30994
12:13324861-13325261	1	0.149	rs12099936:13396227:C:T	0.0667	1.638	1	0.3883	0.3463	0	0.2654	-0.57337	EMP1	-0.678248
8:8934987-8935387	1	0.149	rs10081437:8948979:T:C	0.0234	1.406	4	0.1569	0.193	0	0.6501	-0.664987	SNORD3I	#N/A
1:115690207-115690607	1	0.148	rs12040776:115710214:T:C	0.0512	1.631	2	0.3603	0.3717	0	0.268	1.49231	TSPAN2	-0.868524
7:73890966-73891366	1	0.148	rs200461890:73841224:G:GT	0.0199	1.19	4	0.3464	0.2179	0	0.4357	-0.382802	GTF2IRD1	-1.05537
2:235794545-235794945	1	0.147	rs7600074:235853666:T:C	0.0205	1.277	2	0.2408	0.405	0	0.3542	2.12917	SH3BP4	0.82467
11:82886885-82887285	1	0.147	rs12225692:82929577:C:T	0.2963	2.262	4	0.1257	0.2449	0	0.6294	1.75819	PCF11-AS1	#N/A
7:30682342-30682742	1	0.147	rs255154:30763042:T:C	0.0471	1.461	4	0.331	0.1729	0	0.496	0.962193	CRHR2	0.668638
21:42348185-42348585	1	0.147	rs2837860	0.1366	2.152	4	0.1334	0.1383	0	0.7284	-0.543796	DSCAM	#N/A
4:48758807-48759207	1	0.146	4:48752152:TA:T	0.0622	1.286	4	0.26	0.1498	0	0.5902	1.13178	FRYL	-0.0318723
1:59942960-59943360	1	0.146	rs141953820:59948242:A:ATGTG	0.0268	1.256	2	0.3474	0.3746	0	0.278	0.812088	FGGY	-0.0763219
9:37994575-37994975	1	0.146	rs7036836:37972400:A:G	0.0168	1.04	1	0.5742	0.157	0	0.2687	0.722727	SHB	0.863341
16:86008391-86008791	1	0.146	rs66951905:86055051:CT:C	0.0867	2.089	2	0.225	0.4407	0	0.3343	0.666197	MIR6774	#N/A
3:172376800-172377200	1	0.146	rs234020:172342303:T:C	0.0353	1.568	4	0.144	0.269	0	0.587	0.525951	NCEH1	0.0869457
14:35868545-35868945	1	0.146	rs4981292:35918195:C:A	0.0126	1.106	2	0.1982	0.4791	0	0.3227	0.455159	NFKBIA	0.992887
9:138624658-138625058	1	0.146	rs487861:138603694:G:C	0.0472	1.609	4	0.1059	0.2668	0	0.6273	-0.484131	KCNT1	0.0530634
11:113931430-113931830	1	0.146	rs61102503:113978637:C:CT	0.0326	1.364	4	0.3073	0.2675	0	0.4251	-0.496876	ZBTB16	-0.578715
11:76556072-76556472	1	0.146	rs139804261:76513405:A:G	0.0598	1.754	4	0.3789	0.1224	0	0.4988	-0.580597	ACER3	-0.266951
1:90685104-90685504	1	0.145	rs59873364:90646336:C:G	0.0471	1.485	4	0.3377	0.1731	0	0.4892	2.40091	ZNF326	0.0802622
13:44379219-44379619	1	0.145	rs9595021:44387580:G:C	0.0172	1.128	1	0.3789	0.2774	0	0.3437	0.748852	ENOX1	0.314194
8:126710994-126711394	1	0.145	rs371295631:126647803:C:A	0.023	1.322	1	0.3851	0.2906	0	0.3242	0.602231	LINC00861	0.0717523
5:57315393-57315793	1	0.145	rs75346842:57265805:G:A	0.0094	0.925	4	0.18	0.2772	0	0.5428	0.467656	LINC02101	#N/A
15:59862565-59862965	1	0.145	rs9920434:59899728:G:A	0.0233	1.292	4	0.2076	0.1495	0	0.6429	0.455988	GCNT3	0.466531
22:35512711-35513111	1	0.145	rs62241736:35513728:T:C	0.0097	1.096	4	0.1691	0.2546	0	0.5763	0.441346	ISX	0.218286
9:130665743-130666143	1	0.145	rs1330684:130579599:C:T	0.0227	1.129	4	0.2196	0.2884	0	0.492	-0.525979	ST6GALNAC6	-0.440443
7:25641871-25642271	1	0.144	rs2952518:25588378:T:C	0.084	1.812	1	0.4404	0.3076	0	0.2521	1.09095	LOC646588	0.205278
12:16485759-16486159	1	0.144	rs4149187	0.0872	1.883	1	0.5712	0.2088	0	0.22	0.816552	MGST1	0.0342458
8:107220970-107221370	1	0.144	rs5893781:107264847:C:CA	0.09	1.839	1	0.4878	0.204	0	0.3082	0.736458	OXR1	-0.450538
19:41429800-41430200	1	0.144	rs6508960:41437717:G:A	0.0188	1.331	1	0.3736	0.2959	0	0.3305	0.731921	CYP2B7P	4.61806
11:129304558-129304958	1	0.144	rs7931704:129364130:T:C	0.0299	1.387	4	0.2571	0.3224	0	0.4204	0.731372	BARX2	1.10083
7:12114494-12114894	1	0.144	rs10251495:12097457:T:C	0.0255	1.677	1	0.3783	0.2637	0	0.3579	0.547167	TMEM106B	0.751905
1:160187168-160187568	1	0.144	rs11265329:160095446:C:T	0.0453	1.44	2	0.1251	0.5181	0	0.3568	-0.404945	LOC729867	-0.401513
17:73638856-73639256	1	0.144	rs820180:73734042:T:C	0.0468	1.627	1	0.5225	0.2323	0	0.2451	-0.418616	SMIM6	-0.348377
1:43404648-43405048	1	0.144	rs12039898:43430435:G:A	0.0147	1.025	4	0.3065	0.167	0	0.5265	-0.440584	SLC2A1	-0.513482
6:149498348-149498748	1	0.144	rs55771509:149409768:C:A	0.0313	1.464	4	0.2307	0.2018	0	0.5675	-0.531453	TAB2	-0.161119
3:171398510-171398910	1	0.143	rs6780561	0.0809	1.829	2	0.1023	0.4991	0	0.3986	0.840059	PLD1	0.55161
1:25803960-25804360	1	0.143	rs3924234	0.039	1.425	4	0.1084	0.3749	0	0.5167	0.664999	MACO1	0.514347
8:101732986-101733386	1	0.143	rs7821477	0.0794	1.896	4	0.1944	0.1508	0	0.6548	0.39	PABPC1	0.304964
10:74712586-74712986	1	0.143	rs61132217:74720482:T:C	0.1207	1.852	2	0.2034	0.4832	0	0.3134	-0.475862	PLA2G12B	-0.84275
6:150838293-150838693	1	0.143	rs10457082:150897187:G:A	0.0358	1.576	2	0.1422	0.4321	0	0.4257	-0.704743	PLEKHG1	-0.0918962
7:121646718-121647118	1	0.142	rs60159595:121713531:G:T	0.0447	1.336	4	0.3662	0.2656	0	0.3682	1.44893	PTPRZ1	0.258493
17:65578770-65579170	1	0.142	rs1368581:65490123:G:T	0.0346	1.366	1	0.4572	0.2407	0	0.3021	1.12695	MIR548D2	#N/A
2:60643357-60643757	1	0.142	rs71986239:60636955:TCTAA:T	0.0179	1.075	4	0.1161	0.3677	0	0.5162	0.840455	MIR4432HG	#N/A
2:10905513-10905913	1	0.142	rs35958546:11005171:TGAA:T	0.0234	1.514	2	0.285	0.3872	0	0.3278	-0.430335	ATP6V1C2	-0.102687
16:79436275-79436675	1	0.142	rs1553720:79369897:G:C	0.0962	2.013	2	0.2228	0.3973	0	0.3799	-0.471544	MAF	-0.226232
13:46951717-46952117	1	0.142	rs1620210:46861487:A:T	0.0161	1.067	4	0.1186	0.1884	0	0.693	-0.472949	RUBCNL	-0.234915
9:139062817-139063217	1	0.142	rs112030565:139093951:C:G	0.0375	1.581	2	0.1578	0.5345	0	0.3077	-0.489478	LHX3	#N/A
16:89138140-89138540	1	0.141	rs9939105:89132772:C:G	0.0285	1.477	4	0.1519	0.329	0	0.5192	1.09839	ACSF3	-0.00536342
17:64598609-64599009	1	0.141	rs8082274:64624888:C:G	0.0319	1.44	4	0.285	0.1439	0	0.5711	0.73732	MIR634	#N/A
10:101156229-101156629	1	0.141	rs2494662:101244819:G:A	0.0207	1.167	4	0.1494	0.2872	0	0.5634	-0.628951	GOT1	0.0306485
7:123437152-123437552	1	0.14	rs34866399:123473457:C:CT	0.0588	1.46	4	0.1841	0.1492	0	0.6667	0.761083	RNU6-8	#N/A
18:54717844-54718244	1	0.14	rs3833199:54694561:A:ACGGC	0.0436	1.619	4	0.2135	0.2413	0	0.5452	0.549976	LINC-ROR	#N/A
12:90629456-90629856	1	0.139	rs7135166:90543932:C:T	0.0802	1.693	4	0.2177	0.1267	0	0.6555	0.659941	LINC02392	#N/A
20:55683406-55683806	1	0.139	rs35159683:55672006:TACA:T	0.0647	1.802	4	0.1574	0.1659	0	0.6766	-0.566341	BMP7-AS1	#N/A
12:53878435-53878835	1	0.138	rs784563	0.0879	1.625	1	0.3953	0.2273	0	0.3774	0.64875	MAP3K12	4.46531
2:169855095-169855495	1	0.138	rs853782:169806298:C:T	0.1436	2.06	4	0.1436	0.3735	0	0.4829	0.632338	ABCB11	-0.491147
3:132413851-132414635	1	0.138	rs3849410	0.3238	2.306	4	0.1609	0.1744	0	0.6647	0.586237	NPHP3-AS1	0.127147
17:36727482-36727882	1	0.138	rs55823563:36790941:A:C	0.024	1.235	4	0.2278	0.2857	0	0.4865	-0.598566	SRCIN1	-0.811736
11:108499971-108500371	1	0.138	rs12791136:108463986:C:A	0.0151	1.066	4	0.2659	0.1408	0	0.5933	-0.920744	DDX10	0.0663854
14:68465582-68465982	1	0.137	rs10136868:68514238:A:G	0.0069	0.584	1	0.4924	0.1547	0	0.3529	1.47965	RAD51B	0.0498194
22:17633881-17634281	1	0.137	rs2399211:17535448:A:G	0.0336	1.574	2	0.1218	0.4701	0	0.4081	1.17336	HDHD5	1.68545
18:8063114-8063514	1	0.137	rs11315965:8125207:CA:C	0.0116	0.846	4	0.2262	0.1645	0	0.6093	0.898617	LOC100192426	#N/A
16:46761605-46762005	1	0.137	rs8049722:46778070:G:A	0.0208	0.57	4	0.0974	0.3197	0	0.5829	0.785714	MYLK3	3.82929
12:217094-217494	1	0.137	rs59947182:169296:AT:A	0.3273	2.439	4	0.1361	0.2031	0	0.6607	0.604928	IQSEC3	3.17744
11:61323183-61323583	1	0.137	rs11605791:61263116:C:G	0.0178	0.966	4	0.1747	0.4112	0	0.4141	-0.545157	SYT7	-0.566904
3:42842562-42842962	1	0.136	rs6808227:42758701:A:T	0.0392	1.348	1	0.4423	0.1435	0	0.4142	0.832365	HIGD1A	-0.241778
3:46014165-46014565	1	0.136	rs56090968:46110432:C:T	0.0238	1.293	2	0.153	0.4466	0	0.4003	0.503767	FYCO1	-0.243078
11:1455217-1455617	1	0.136	rs7125627	0.0214	1.341	4	0.3041	0.2129	0	0.483	-0.459868	BRSK2	-0.600915
2:8549724-8550124	1	0.136	rs647917:8552328:T:C	0.0981	1.949	4	0.1414	0.283	0	0.5757	-0.509404	LINC00299	-0.285791
3:47644832-47645232	1	0.136	rs4858802:47641011:T:C	0.0322	1.025	1	0.5002	0.1206	0	0.3792	-0.623347	CSPG5	-0.500541
14:101798086-101798486	1	0.136	rs12587451:101719796:C:T	0.0467	1.565	4	0.3198	0.1619	0	0.5183	-0.710166	LINC00524	#N/A
4:23735609-23736009	1	0.135	4:23646527:G:A	0.0242	1.318	2	0.303	0.4414	0	0.2556	1.14959	PPARGC1A	0.246523
14:95780968-95781368	1	0.135	rs12890364:95872554:G:A	0.0797	1.874	4	0.1502	0.2393	0	0.6105	0.883768	CLMN	0.742457
2:77805580-77805980	1	0.135	rs5832289:77744821:C:CA	0.0278	1.436	4	0.2226	0.1418	0	0.6356	0.69925	LRRTM4	0.833787
18:71901582-71901982	1	0.135	rs1627315:71893511:A:T	0.0304	1.602	4	0.2356	0.2189	0	0.5456	0.565213	CYB5A	0.694986
3:148932511-148932911	1	0.134	3:148950131:C:CACTA	0.0156	1.144	4	0.2721	0.2391	0	0.4888	1.23926	CP	4.59595
8:121790147-121790547	1	0.134	rs10955992:121872464:A:C	0.067	1.706	2	0.1296	0.5882	0	0.2822	0.909365	LOC101927543	-0.0863868
7:150176127-150176527	1	0.134	rs2373694:150083228:C:T	0.0346	1.623	1	0.5821	0.1705	0	0.2474	0.771695	GIMAP8	0.0827206
21:33669667-33670067	1	0.134	rs368290135:33675290:C:CTT	0.0371	1.358	4	0.1373	0.2123	0	0.6503	0.693197	MRAP	0.0801952
21:31600014-31600414	1	0.134	rs113368937:31504100:TC:T	0.0143	1.195	1	0.4074	0.2782	0	0.3144	0.475623	CLDN8	-0.578186
1:27488089-27488489	1	0.134	rs12074228:27523734:A:G	0.0143	0.791	4	0.1792	0.1366	0	0.6842	0.469045	SLC9A1	0.931812
1:41240053-41240453	1	0.134	rs927961:41246301:G:T	0.0317	1.343	2	0.1248	0.5038	0	0.3715	0.395365	KCNQ4	1.23558
4:8184991-8185391	1	0.134	rs57786617:8236964:C:A	0.0283	1.459	2	0.2864	0.3867	0	0.3268	0.372615	SH3TC1	2.22703
15:68194248-68194648	1	0.134	rs434545:68249752:A:G	0.0185	1.17	4	0.1912	0.339	0	0.4697	-0.630204	RNU6-9	#N/A
8:128462054-128462454	1	0.134	rs6998061:128428638:G:A	0.0372	1.575	4	0.3126	0.1599	0	0.5275	-0.635946	CASC8	-0.199278
6:9516467-9516867	1	0.133	rs143592098:9514743:A:AT	0.0202	1.193	4	0.3117	0.1979	0	0.4904	-0.396816	HULC	#N/A
2:74155640-74156040	1	0.133	rs58819058:74106314:C:A	0.038	1.488	2	0.2323	0.4376	0	0.3302	-0.416214	DGUOK	0.0585933
17:42452125-42452525	1	0.133	rs7213378:42546345:C:T	0.0235	0.959	4	0.2736	0.3055	0	0.4209	-0.560751	FAM171A2	-0.792997
15:89870424-89870824	1	0.133	rs7162632:89846116:T:A	0.031	1.36	4	0.11	0.4187	0	0.4713	-0.686974	MIR6766	#N/A
3:150095762-150096162	1	0.132	rs9875752:150113738:G:T	0.0169	1.092	4	0.2167	0.1798	0	0.6035	-0.704619	TSC22D2	-0.326348
12:105627016-105627416	1	0.131	rs4964129:105662297:A:G	0.0533	1.697	4	0.3534	0.166	0	0.4806	1.29624	APPL2	0.636213
12:684341-684741	1	0.131	rs740895	0.106	2.111	4	0.2599	0.1842	0	0.5559	1.02945	LOC105369595	#N/A
18:55349627-55350027	1	0.131	rs75740874:55423468:C:T	0.0303	1.47	4	0.317	0.2018	0	0.4812	0.611163	LOC100505549	#N/A
3:155364362-155364762	1	0.131	rs12053896	0.2811	2.349	4	0.1023	0.2318	0	0.6659	-0.531922	PLCH1	-0.172232
2:219162648-219163048	1	0.131	2:219158650:TA:T	0.0175	1.075	1	0.3907	0.3542	0	0.2551	-0.551528	TMBIM1	-0.386751
12:92003147-92003547	1	0.131	rs17019436:91959265:C:T	0.0124	0.928	2	0.3089	0.3706	0	0.3206	-0.598754	DCN	0.0981943
11:12324426-12324826	1	0.131	rs147792110:12422164:TC:T	0.0151	1.232	2	0.1668	0.5523	0	0.281	-0.613771	MICALCL	-0.667407
16:16176792-16177192	1	0.13	rs71134495:16084673:AT:A	0.0403	1.58	4	0.2337	0.1928	0	0.5735	1.16117	ABCC1	0.887818
9:117923603-117924003	1	0.13	rs72758649:117831193:T:C	0.0298	1.483	2	0.2378	0.3958	0	0.3664	0.661605	45627	1.18054
3:124623903-124624303	1	0.13	rs72978592:124703597:C:G	0.0327	1.417	2	0.3017	0.4116	0	0.2867	-0.450964	ITGB5	-0.141236
8:128651373-128651773	1	0.129	rs368162161:128684168:G:A	0.0154	1.142	2	0.1375	0.4758	0	0.3867	0.524524	CASC11	0.00279627
12:12987553-12987953	1	0.129	rs10709447:12983563:CT:C	0.35	2.518	2	0.1394	0.5499	0	0.3106	-0.430169	DDX47	-0.0939968
8:126649190-126649590	1	0.128	rs17330350:126608471:C:T	0.0734	1.743	2	0.1547	0.5066	0	0.3387	1.59748	TRIB1	0.995205
8:124934286-124934686	1	0.128	rs2163533:124884158:T:C	0.0214	1.169	4	0.3873	0.2159	0	0.3968	0.5556	FER1L6	0.794777
1:226469833-226470233	1	0.128	rs12143101:226545785:G:C	0.0348	1.263	4	0.1552	0.2107	0	0.6341	0.554855	LIN9	0.0385133
7:101261725-101262125	1	0.128	rs4727498:101233713:C:A	0.018	1.218	4	0.2041	0.3135	0	0.4823	-0.449946	MYL10	#N/A
2:20615239-20615639	1	0.128	rs342067:20687058:C:G	0.1285	2.015	1	0.4449	0.3166	0	0.2384	-0.758994	RHOB	-0.0925531
7:99390512-99390912	1	0.127	rs73410654:99326663:A:G	0.019	1.02	2	0.2996	0.4155	0	0.2848	1.01858	CYP3A4	6.10776
1:44249324-44249724	1	0.127	rs803963:44231457:C:T	0.0278	1.236	1	0.4223	0.3357	0	0.242	0.618201	MIR6079	#N/A
17:65571396-65571796	1	0.127	rs12948236:65633567:C:T	0.134	1.939	4	0.1591	0.2312	0	0.6097	0.609675	MIR548D2	#N/A
12:90150502-90150902	1	0.127	rs3990176:90207653:C:CT	0.2262	1.992	1	0.498	0.1252	0	0.3768	0.480251	ATP2B1	1.20295
1:201497964-201498364	1	0.127	rs6659628:201398644:A:G	0.018	1.249	4	0.1499	0.2808	0	0.5693	0.421081	RPS10P7	#N/A
21:16662839-16663239	1	0.127	rs2823211:16666558:T:A	0.0918	1.744	4	0.113	0.1307	0	0.7563	-0.371092	NRIP1	0.0820693
11:118185900-118186300	1	0.127	rs1624780	0.0453	1.551	4	0.1375	0.1619	0	0.7006	-0.460111	CD3E	0.0483772
1:16934721-16935121	1	0.126	rs945909:16934250:T:C	0.0542	1.647	4	0.2809	0.3388	0	0.3803	1.04121	NBPF1	0.13365
14:106069734-106070134	1	0.126	rs28495737:106092671:G:A	0.0134	1.243	1	0.4583	0.3485	0	0.1931	0.942396	MIR8071-1	#N/A
10:123054965-123055365	1	0.126	rs11199933:123130356:G:C	0.0258	1.363	1	0.4808	0.148	0	0.3712	0.518452	FGFR2	-0.0995336
5:1073449-1073849	1	0.126	rs4594899	0.0664	1.865	2	0.3136	0.4198	0	0.2667	0.483632	MIR4635	#N/A
17:74538551-74538951	1	0.126	rs72860894:74479180:G:A	0.0192	1.363	4	0.2177	0.2024	0	0.58	-0.484363	PRCD	0.05005
1:95669636-95670036	1	0.125	rs10591035:95713585:AT:A	0.0452	1.505	4	0.2653	0.3253	0	0.4094	0.827654	LOC101928118	-0.424774
7:33282919-33283319	1	0.125	rs1833177:33283574:A:G	0.0082	0.818	1	0.4782	0.1561	0	0.3658	0.650355	BBS9	-0.159583
10:79166677-79167077	1	0.125	rs583264:79068847:C:T	0.0195	1.151	4	0.1089	0.2839	0	0.6072	0.610002	KCNMA1-AS3	#N/A
4:182459573-182459973	1	0.125	rs13128084:182455618:T:C	0.0219	1.438	2	0.2941	0.357	0	0.3489	0.604426	LINC02500	#N/A
19:54408116-54408516	1	0.125	rs307935:54378627:T:A	0.1104	2.049	4	0.3227	0.2038	0	0.4735	0.536461	CACNG7	#N/A
1:94490895-94491295	1	0.125	rs2151848:94537560:G:C	0.0948	1.906	4	0.2428	0.3748	0	0.3824	0.467514	ABCA4	2.31934
19:738538-738938	1	0.125	rs7249518	0.0256	1.544	2	0.3338	0.34	0	0.3262	-0.48575	MISP	-0.139897
1:223936508-223936908	1	0.125	rs1573242:223874424:C:A	0.0625	1.716	4	0.3882	0.1467	0	0.4651	-0.511175	CAPN2	-0.279862
1:231371873-231372273	1	0.124	rs6689582	0.1785	1.894	4	0.1787	0.1534	0	0.6678	1.05589	C1orf131	1.01099
4:57133740-57134140	1	0.124	rs510411	0.0282	1.398	4	0.1293	0.2764	0	0.5943	0.959141	KIAA1211	1.31637
12:16677302-16677702	1	0.124	rs7958626	0.0402	1.205	4	0.2481	0.3393	0	0.4126	0.644146	LMO3	1.80544
2:107684503-107684903	1	0.124	rs58532159:107743052:A:T	0.0958	1.831	1	0.4483	0.3107	0	0.241	-0.532857	ST6GAL2	-1.77213
7:142568304-142568704	1	0.123	rs77660818:142485279:A:G	0.0371	1.57	4	0.2985	0.1149	0	0.5866	1.5869	EPHB6	0.519379
9:114809799-114810199	1	0.123	rs4979076:114801791:A:G	0.1537	2.089	2	0.3772	0.4025	0	0.2203	1.14846	MIR4668	#N/A
2:198218880-198219280	1	0.123	rs35930914:198230591:T:TA	0.0882	1.663	4	0.186	0.2315	0	0.5824	-0.481938	ANKRD44	-0.593722
22:26143363-26143763	1	0.123	rs7287884:26148405:C:T	0.014	0.986	1	0.4605	0.2717	0	0.2678	-0.510308	MYO18B	-0.747443
22:40922959-40923359	1	0.123	rs13054375:40932398:G:C	0.0736	1.488	1	0.4888	0.3311	0	0.1801	-0.542088	MRTFA-AS1	-0.254969
12:107347993-107348393	1	0.121	rs137922703:107446992:T:C	0.0252	1.207	2	0.1213	0.4622	0	0.4164	0.853045	TMEM263	1.25231
4:111333496-111333896	1	0.121	rs46716:111281026:T:C	0.0111	1.025	2	0.2733	0.3712	0	0.3555	0.476257	ENPEP	2.80198
17:61484046-61484446	1	0.121	rs3087776	0.0262	1.04	2	0.2578	0.4989	0	0.2433	0.436743	CYB561	0.0525016
3:193830284-193830684	1	0.121	rs55740382:193841232:G:A	0.0177	1.251	4	0.2083	0.3003	0	0.4915	0.398093	HES1	0.054784
22:25362224-25362624	1	0.121	rs5760796:25405113:T:C	0.0783	1.776	1	0.4779	0.2948	0	0.2273	0.355413	TMEM211	-0.0470826
14:104749806-104750206	1	0.121	rs79285533:104759877:A:C	0.0137	1.267	2	0.2183	0.4786	0	0.3031	-0.603617	LINC02691	0.0551353
6:167308078-167308478	1	0.12	rs9355603:167306343:C:T	0.0555	1.8	4	0.1309	0.1689	0	0.7002	0.67163	RPS6KA2-AS1	#N/A
10:45386045-45386445	1	0.12	rs4396240:45438847:G:C	0.1474	1.984	2	0.3283	0.4405	0	0.2312	-0.451393	TMEM72	-1.71596
7:2684210-2684610	1	0.12	rs17132503:2648268:G:A	0.061	1.856	4	0.3403	0.3009	0	0.3588	-0.759846	TTYH3	-0.139268
13:108594383-108594783	1	0.12	rs7999621:108617396:T:A	0.0121	1.071	4	0.3799	0.2212	0	0.3989	-0.763804	FAM155A	-0.34284
12:96709441-96709841	1	0.119	rs34143645:96757227:CAA:C	0.0213	1.017	4	0.1441	0.2074	0	0.6485	1.10505	ELK3	0.103264
13:30730319-30730719	1	0.119	rs9550517	0.0748	1.846	4	0.2519	0.1959	0	0.5522	1.00704	LINC00384	#N/A
17:53661399-53661799	1	0.119	rs12944970:53659116:T:C	0.0078	0.887	4	0.1602	0.1894	0	0.6505	0.889617	TMEM100	#N/A
7:12536624-12537024	1	0.119	rs6972477:12598107:C:G	0.0107	1.166	4	0.128	0.3876	0	0.4844	0.577882	LOC102725191	0.836904
17:75107883-75108283	1	0.119	rs1254791:75191398:G:T	0.1121	1.994	4	0.2723	0.3215	0	0.4063	0.551506	MIR6516	#N/A
14:39486363-39486763	1	0.119	rs10137956:39399946:A:G	0.0129	1.075	4	0.1558	0.2245	0	0.6197	0.529042	SEC23A-AS1	-0.200386
6:2854028-2854428	1	0.119	rs58931967:2853567:CT:C	0.0073	0.873	2	0.1821	0.4708	0	0.3471	0.499902	MIR4645	#N/A
10:124303212-124303612	1	0.119	rs2672601:124220023:G:A	0.0381	1.51	4	0.201	0.2279	0	0.5711	-0.449762	DMBT1	-0.608631
11:70475081-70475481	1	0.119	rs11237177:70531687:C:T	0.0159	1.109	4	0.1843	0.2244	0	0.5912	-0.481168	SHANK2-AS1	-0.180795
19:755098-755498	1	0.119	rs34535016:853122:CG:C	0.1019	2.138	4	0.249	0.2359	0	0.5151	-0.533058	MISP	-0.139897
8:119559632-119560032	1	0.118	rs185916002:119564946:A:C	0.029	1.368	4	0.1345	0.3347	0	0.5308	0.71244	SAMD12-AS1	1.97506
19:42289469-42289869	1	0.118	rs201130034:42253345:C:CA	0.0237	1.198	4	0.1562	0.1609	0	0.683	0.516258	CEACAM3	-0.12556
1:16494294-16494694	1	0.118	rs61433142:16492696:G:T	0.1204	2.006	4	0.3003	0.2573	0	0.4425	0.474604	EPHA2	0.293356
7:65891314-65891714	1	0.118	rs11320606:65990673:CT:C	0.0072	0.491	4	0.0917	0.2531	0	0.6552	0.447355	LINC00174	0.127106
19:14491874-14492274	1	0.118	rs11668566:14400417:C:T	0.039	1.518	4	0.2222	0.3054	0	0.4724	0.367574	ADGRE5	1.31864
10:61501212-61501612	1	0.118	rs7902046:61470458:G:C	0.0254	1.407	4	0.1043	0.273	0	0.6227	-0.515523	MRLN	-0.682401
21:43163518-43163918	1	0.118	rs2776352:43088897:A:G	0.0448	1.761	4	0.2048	0.3671	0	0.4281	-0.521234	MIR6814	#N/A
17:72948569-72948969	1	0.118	rs7210122:72957715:T:C	0.078	1.721	4	0.1442	0.1595	0	0.6963	-0.648027	OTOP3	-0.97667
9:91501769-91502169	1	0.118	rs9410350:91403435:A:G	0.0389	1.589	4	0.1446	0.3296	0	0.5258	-0.656316	C9orf47	-1.33112
7:121878575-121878975	1	0.117	rs141732408:121881983:T:G	0.0551	1.512	4	0.2171	0.1273	0	0.6556	0.823202	FEZF1-AS1	1.17041
2:238640279-238640679	1	0.117	rs77808331:238703019:C:G	0.0254	1.352	4	0.1921	0.1489	0	0.659	0.750049	LRRFIP1	0.0692671
8:99956380-99956780	1	0.117	rs10955195:100017607:C:T	0.0242	0.771	2	0.1231	0.5715	0	0.3054	0.468565	OSR2	4.79576
21:44751979-44752379	1	0.117	rs229343:44836213:C:T	0.0439	1.574	4	0.2925	0.2165	0	0.491	-0.408128	LINC00322	#N/A
2:191444596-191444996	1	0.117	rs887695	0.1665	1.942	2	0.2854	0.3985	0	0.3161	-0.473806	NEMP2	0.175696
12:111777302-111777702	1	0.117	rs883464:111729878:A:G	0.0469	1.381	2	0.128	0.5378	0	0.3342	-0.576457	PHETA1	0.0158909
15:59432643-59433043	1	0.117	rs35765294:59525304:CTCTT:C	0.019	1.125	4	0.1612	0.1742	0	0.6647	-0.61059	MIR2116	#N/A
16:666672-667072	1	0.117	rs13337564:757574:T:G	0.1081	1.933	4	0.2417	0.1409	0	0.6173	-0.772976	WFIKKN1	-0.784054
13:107077764-107078164	1	0.116	rs353769:106989672:G:A	0.031	1.329	4	0.209	0.3299	0	0.4612	2.31594	LINC00460	#N/A
14:25631644-25632044	1	0.116	rs7155151	0.0213	1.321	4	0.1692	0.2189	0	0.612	0.787602	STXBP6	1.76243
1:232519401-232519801	1	0.116	rs1933692	0.0283	1.351	1	0.4876	0.2477	0	0.2647	0.656874	SIPA1L2	-1.30994
15:63646117-63646517	1	0.116	rs11071746	0.1948	2.071	4	0.2588	0.1313	0	0.6099	0.464555	CA12	0.505126
2:234665349-234665749	1	0.116	rs56314558:234696301:AC:A	0.0232	1.338	4	0.2183	0.3331	0	0.4485	0.394187	LOC100286922	0.920559
14:95923733-95924133	1	0.116	rs11620973	0.0954	2.052	4	0.2311	0.3607	0	0.4082	-0.47808	SYNE3	-2.30488
1:35291166-35291566	1	0.116	rs144264337:35264903:TCTC:T	0.0141	1.02	4	0.3331	0.297	0	0.3699	-0.557021	GJA4	-0.276931
6:155840437-155840837	1	0.115	rs9478652	0.0479	1.542	4	0.2205	0.2881	0	0.4914	1.53208	LOC105378068	#N/A
6:143718504-143718904	1	0.115	rs9496606:143703319:G:C	0.1974	2.184	4	0.114	0.3847	0	0.5012	0.612035	ADAT2	0.236798
1:31986361-31986761	1	0.115	rs2377792:31942716:C:T	0.0374	1.528	4	0.3104	0.2244	0	0.4652	0.571385	LINC01226	#N/A
3:4949636-4950036	1	0.115	rs6442923:4992515:A:G	0.0187	1.242	1	0.4192	0.1964	0	0.3844	0.44903	BHLHE40-AS1	1.09724
9:90209614-90210014	1	0.115	rs877861:90286534:G:A	0.0616	1.794	4	0.1471	0.1739	0	0.6791	-0.593251	DAPK1-IT1	#N/A
6:16822137-16822537	1	0.115	rs11752823	0.0274	1.198	4	0.1158	0.3512	0	0.533	-0.615419	ATXN1	-0.677768
21:44076288-44076688	1	0.114	rs9981677:44075044:A:C	0.1099	2.127	4	0.1248	0.1619	0	0.7133	0.487076	PDE9A	-0.0820777
6:3403518-3403918	1	0.114	rs13209941:3362602:A:G	0.0317	1.482	1	0.4397	0.1791	0	0.3812	0.370996	SLC22A23	-0.27149
17:17641845-17642245	1	0.114	rs62064075:17580647:C:A	0.0298	1.074	4	0.1386	0.1462	0	0.7152	-0.447466	RAI1-AS1	0.148642
5:79410681-79411081	1	0.114	rs2438624:79399845:G:T	0.0707	1.82	4	0.2178	0.2352	0	0.547	-0.589617	CTD-2201I18.1	-0.470822
16:4932638-4933038	1	0.114	rs199712999:5004418:CT:C	0.0171	1.249	4	0.2922	0.1586	0	0.5492	-0.609023	UBN1	-0.151052
9:120495749-120496149	1	0.113	rs6478313:120413242:T:C	0.0933	1.868	4	0.1215	0.2243	0	0.6542	0.45023	TLR4	2.21463
1:44337942-44338342	1	0.113	rs60979084:44279532:GACAC:G	0.0265	1.127	4	0.1283	0.3542	0	0.5175	-0.409581	MIR6079	#N/A
3:32927790-32928190	1	0.112	rs7373787:32907625:C:T	0.108	1.82	4	0.1832	0.2127	0	0.6041	1.31469	CCR4	#N/A
2:197871256-197871656	1	0.112	rs34902290:197835791:AT:A	0.0678	1.634	4	0.3248	0.2594	0	0.4158	1.03746	PGAP1	0.357156
6:5892546-5892946	1	0.112	rs56369682:5829744:C:T	0.0339	1.412	2	0.2962	0.396	0	0.3078	0.70481	NRN1	-0.165128
18:55746110-55746510	1	0.112	rs111555540:55730380:C:T	0.0134	1.133	4	0.2014	0.1688	0	0.6298	-0.41184	NEDD4L	0.415891
1:85100322-85100722	1	0.111	rs10673131:85198958:A:ATTT	0.0271	1.246	4	0.1461	0.3371	0	0.5167	0.961157	LINC01555	2.47632
6:135246927-135247327	1	0.111	rs7759398:135209834:C:A	0.0243	1.226	4	0.1447	0.1658	0	0.6895	0.485389	ALDH8A1	0.151709
17:36068711-36069111	1	0.111	rs12603084:36117058:A:G	0.0851	1.791	2	0.3243	0.3885	0	0.2872	0.464224	HNF1B	0.817749
1:22490039-22490439	1	0.111	rs3835220:22446108:C:CT	0.0281	1.347	4	0.2373	0.2206	0	0.5421	-0.425351	WNT4	-1.16749
3:133805448-133806240	1	0.111	rs35932628:133810375:CT:C	0.0458	1.546	1	0.3546	0.354	0	0.2914	-0.455044	LINC02000	0.160384
8:144252444-144252844	1	0.111	rs33978995:144321101:CT:C	0.0755	1.924	1	0.4243	0.1734	0	0.4023	-0.488998	LY6H	-0.0867072
10:86287211-86287611	1	0.11	rs57073038:86322587:C:CTG	0.0231	1.188	4	0.1679	0.1961	0	0.636	0.623015	CCSER2	-0.237893
3:156375270-156375670	1	0.109	rs7633365:156330873:G:A	0.0382	1.42	2	0.2699	0.4475	0	0.2826	0.768464	TIPARP	0.477454
4:42349351-42349751	1	0.109	rs1487615:42269574:A:C	0.015	1.121	4	0.2328	0.2502	0	0.517	0.65686	LOC105374428	#N/A
15:90371568-90371968	1	0.109	rs148134560:90290164:C:CCA	0.0461	1.596	1	0.3824	0.2581	0	0.3595	-0.75805	ANPEP	-0.703294
8:125820390-125820790	1	0.108	rs4871553:125832454:T:C	0.0144	1.169	4	0.1877	0.233	0	0.5793	0.972502	MIR4662A	#N/A
4:45649186-45649586	1	0.108	rs73137021:45718311:C:T	0.0265	1.024	4	0.1571	0.1703	0	0.6725	0.508729	GABRG1	#N/A
9:4509192-4509592	1	0.107	rs10974532:4427754:A:G	0.3244	2.512	2	0.1269	0.5862	0	0.2869	1.03353	SLC1A1	0.484652
12:27010326-27010726	1	0.107	rs7979263:26973445:A:G	0.0129	0.989	2	0.1583	0.4568	0	0.3849	0.674234	ITPR2	-0.0753721
22:37534855-37535255	1	0.107	rs228966:37537514:T:C	0.0766	1.84	4	0.2028	0.1524	0	0.6447	-0.448122	IL2RB	-0.802382
14:71665389-71665789	1	0.107	rs2332538:71665731:C:T	0.0766	1.759	4	0.1223	0.3248	0	0.5529	-0.491079	SIPA1L1	0.126416
15:51520606-51521006	1	0.106	rs12439794:51576638:A:G	0.0274	1.282	2	0.1638	0.5174	0	0.3188	0.983442	MIR4713	#N/A
2:216658528-216658928	1	0.106	rs671023:216560780:C:A	0.0158	0.95	4	0.2531	0.3198	0	0.4271	0.966079	LINC00607	0.109111
5:114754498-114754898	1	0.106	rs269530:114759704:T:C	0.0228	1.242	4	0.3207	0.195	0	0.4843	0.947912	CCDC112	-0.379488
2:134256234-134256634	1	0.106	rs188023517:134227654:T:C	0.0507	1.567	4	0.2321	0.2839	0	0.4841	0.597951	NCKAP5	0.552711
12:93364728-93365128	1	0.106	rs10859402	0.0554	1.572	4	0.2517	0.2269	0	0.5215	0.415163	EEA1	-0.0095062
1:20308098-20308498	1	0.105	rs640022:20398476:C:T	0.0213	1.181	4	0.1995	0.2309	0	0.5696	-0.375877	PLA2G2A	-0.193599
6:35385943-35386343	1	0.105	rs7758978:35418442:C:G	0.0303	1.323	4	0.144	0.2419	0	0.6142	-0.41816	FANCE	-0.442987
15:40740558-40740958	1	0.105	15:40780096:G:GTT	0.0674	1.623	4	0.1597	0.3948	0	0.4456	-0.458295	BAHD1	-0.523872
20:61027742-61028142	1	0.105	rs6061567	0.197	2.208	2	0.1823	0.4763	0	0.3413	-0.472879	GATA5	#N/A
8:37656140-37656540	1	0.105	rs35078864:37670188:AT:ATT	0.0287	0.905	4	0.2189	0.2565	0	0.5245	-0.69998	ADGRA2	-0.389832
2:227543218-227543618	1	0.104	rs2141891:227500101:G:A	0.026	1.115	2	0.3164	0.37	0	0.3136	1.38143	MIR5702	#N/A
2:190763826-190764226	1	0.104	rs256550	0.0161	0.85	2	0.1606	0.4262	0	0.4132	0.703273	PMS1	0.457424
6:2791434-2791834	1	0.104	rs67554866:2865337:G:A	0.0889	1.977	1	0.4798	0.1822	0	0.3381	0.590288	MYLK4	-0.379801
12:70837148-70837548	1	0.104	rs61931891:70864805:G:A	0.0224	1.301	4	0.2937	0.3514	0	0.3549	0.570742	KCNMB4	1.24054
16:80917046-80917446	1	0.104	rs4888112:80894480:T:C	0.0263	1.505	4	0.1506	0.3763	0	0.4732	0.544804	ARLNC1	1.64601
2:231742224-231742624	1	0.104	rs62195291:231746739:C:G	0.0381	1.452	2	0.3519	0.3683	0	0.2798	0.511558	LOC151484	-0.339734
20:30258366-30258766	1	0.104	rs6060680:30270839:C:T	0.1676	1.917	1	0.6616	0.1143	0	0.224	-0.4566	COX4I2	0.145091
7:38385196-38385596	1	0.103	rs2109362:38350143:G:A	0.0206	1.468	4	0.1601	0.3059	0	0.5339	0.73249	TRG-AS1	#N/A
1:59211382-59211782	1	0.103	rs74078636:59239238:T:C	0.0331	1.395	2	0.2278	0.4781	0	0.294	-0.439331	JUN	-0.0291501
13:76030082-76030482	1	0.103	rs7320071:76037453:G:T	0.2546	2.245	1	0.4294	0.1599	0	0.4107	-0.546049	TBC1D4	-0.841213
3:48559034-48559434	1	0.103	rs9810991	0.0342	0.947	2	0.2645	0.5145	0	0.221	-0.681629	SHISA5	-0.101121
2:101499651-101500051	1	0.102	rs4851392:101581976:A:G	0.0265	1.294	4	0.2131	0.2402	0	0.5467	0.436242	NPAS2	0.0460271
4:62406665-62407065	1	0.102	rs335289:62373324:C:T	0.0585	1.479	1	0.5413	0.1562	0	0.3025	0.430458	0	#N/A
3:38171978-38172378	1	0.102	rs2128111:38166325:G:A	0.0222	0.985	1	0.3935	0.2998	0	0.3067	-0.541159	ACAA1	-0.219926
10:88408858-88409258	1	0.102	rs2691072:88350870:A:T	0.0265	1.3	4	0.1593	0.2304	0	0.6102	-0.554377	OPN4	#N/A
12:58923052-58923452	1	0.101	rs3847719:58856833:A:G	0.0392	1.629	1	0.4149	0.3931	0	0.192	0.689159	LOC100506869	#N/A
12:104680555-104680955	1	0.101	rs11111967:104663493:G:A	0.0311	1.366	4	0.116	0.2865	0	0.5975	0.341875	TXNRD1	1.27853
9:86752869-86753269	1	0.1	rs11533046:86655841:T:A	0.0205	1.242	4	0.3096	0.2319	0	0.4584	1.57129	LOC101927575	#N/A
2:122342313-122342713	1	0.1	rs75514088:122390562:G:A	0.0167	0.886	1	0.4252	0.4121	0	0.1627	1.35451	RNU4ATAC	#N/A
15:38520121-38520521	1	0.1	rs10152718:38483564:A:G	0.0308	1.39	1	0.5129	0.1872	0	0.2999	1.33305	SPRED1	0.562299
9:120572082-120572482	1	0.1	rs1927906	0.0514	1.663	1	0.4403	0.1958	0	0.3639	0.669479	TLR4	2.21463
2:158296324-158296724	1	0.1	rs62175249:158348502:C:A	0.0568	1.175	4	0.1589	0.3385	0	0.5027	0.512614	CYTIP	1.73818
21:16250080-16250480	1	0.1	rs1883003	0.0595	1.656	4	0.254	0.2939	0	0.4521	0.423703	LINC02246	#N/A
10:80383515-80383915	1	0.1	rs34613630:80367489:C:CAT	0.0223	1.127	4	0.2264	0.2661	0	0.5075	0.365377	LINC00595	-0.05531
19:944106-944506	1	0.1	rs10414193	0.031	1.565	4	0.2378	0.3693	0	0.3928	-0.449927	ARID3A	-0.474023
13:21159512-21159912	1	0.1	rs2313975:21121698:A:G	0.0213	1.252	1	0.5264	0.2241	0	0.2496	-0.666448	IFT88	0.00955404
10:29725027-29725427	1	0.1	rs146903449:29787117:C:A	0.0141	1.141	4	0.2716	0.2696	0	0.4588	-0.852068	SVIL-AS1	-0.0364344
12:102250726-102251126	1	0.099	rs58686299:102340337:T:C	0.0822	1.879	4	0.1968	0.3827	0	0.4205	0.720475	DRAM1	0.141435
17:7171854-7172254	1	0.099	rs7502384:7203141:G:C	0.0338	1.265	1	0.4025	0.234	0	0.3634	0.676014	CLDN7	0.666886
14:75721102-75721502	1	0.099	rs11625605:75773873:C:G	0.0591	1.597	2	0.2997	0.4227	0	0.2776	0.432097	FOS	1.18024
16:70644409-70644809	1	0.099	rs7195030:70612790:T:A	0.0145	1.099	4	0.3506	0.1535	0	0.4959	-0.629157	IL34	-1.95269
19:24238299-24238699	1	0.099	rs62113660:24220202:A:G	0.0052	0.634	4	0.1146	0.2168	0	0.6686	-0.867529	ZNF254	0.507349
3:167769743-167770143	1	0.098	rs6763618:167706622:T:C	0.0328	1.47	2	0.1602	0.4483	0	0.3915	1.2824	GOLIM4	0.751391
12:94955759-94956159	1	0.098	rs2128894	0.0639	1.747	1	0.4163	0.2728	0	0.3109	0.7251	MIR5700	#N/A
17:75104111-75104511	1	0.098	rs9891738:75074990:A:G	0.022	1.266	4	0.1645	0.2618	0	0.5737	0.60219	MIR6516	#N/A
11:86627108-86627508	1	0.098	rs1939103:86578083:T:C	0.0236	1.31	4	0.1594	0.3283	0	0.5123	0.48247	FZD4	-0.924822
9:97703665-97704065	1	0.098	rs7865239:97723449:C:T	0.0498	1.4	4	0.2199	0.1603	0	0.6198	0.469983	LOC101928119	#N/A
8:76338689-76339089	1	0.097	rs201395323:76290069:T:TTAAA	0.0257	1.274	1	0.4453	0.1721	0	0.3826	0.957876	HNF4G	0.590449
10:65869826-65870226	1	0.097	rs57768655:65859568:C:T	0.0256	1.136	2	0.1104	0.4845	0	0.4051	0.659494	JMJD1C	0.336723
22:23599150-23599550	1	0.097	rs4822385:23664054:G:T	0.0525	1.745	4	0.2993	0.2516	0	0.4491	-0.374592	FBXW4P1	-0.341042
5:139149059-139149459	1	0.097	rs6892450:139207173:T:C	0.0554	1.329	4	0.2702	0.3046	0	0.4252	-0.536789	PSD2-AS1	#N/A
3:72788887-72789287	1	0.097	rs201841100:72784861:G:GAGGA	0.0378	1.229	4	0.1261	0.3163	0	0.5575	-0.621595	LOC105377162	#N/A
12:616611-617011	1	0.097	rs6489539:582757:C:G	0.0181	1.327	4	0.1289	0.3678	0	0.5032	-0.782073	B4GALNT3	0.441971
11:80147557-80147957	1	0.096	rs10897626:80220719:T:C	0.0433	1.533	4	0.1409	0.3078	0	0.5513	1.32273	LINC02720	#N/A
20:62584054-62584454	1	0.096	rs145472306:62546776:TAA:T	0.0282	1.185	4	0.2574	0.2446	0	0.498	0.696863	UCKL1-AS1	2.55262
19:50526087-50526487	1	0.096	rs62126303:50448371:T:A	0.0214	1.048	4	0.3679	0.2552	0	0.3769	0.662353	VRK3	0.542176
4:110981010-110981410	1	0.096	rs6533493	0.0346	1.386	4	0.2241	0.2188	0	0.5571	0.467023	ELOVL6	0.0702209
22:18339742-18340142	1	0.096	rs5992103	0.0396	1.478	4	0.1382	0.1909	0	0.6709	0.339218	MICAL3	0.814304
2:231045968-231046368	1	0.096	rs1135791	0.0344	1.551	4	0.2318	0.356	0	0.4122	-0.596951	SP110	0.0375286
16:53779696-53780096	1	0.095	rs8052000:53774903:A:T	0.0344	1.393	4	0.2736	0.2135	0	0.5129	1.68766	FTO	0.311997
9:74305955-74306355	1	0.095	rs13300174:74377685:A:G	0.0487	1.576	4	0.1623	0.228	0	0.6097	0.928494	CEMIP2	-0.000822809
3:121661041-121661441	1	0.095	rs57791671:121608433:T:A	0.0655	1.674	4	0.11	0.2531	0	0.6369	0.542382	SLC15A2	1.37008
1:227589532-227589932	1	0.095	rs1495850:227669682:T:A	0.0144	1.144	4	0.1482	0.3514	0	0.5003	-0.480803	CDC42BPA	-0.601559
11:94866076-94866476	1	0.095	rs12289687:94823800:C:A	0.0543	1.44	4	0.2274	0.1687	0	0.6039	-0.584284	LOC101929295	-0.523783
18:3107699-3108099	1	0.095	rs35644805:3202590:T:C	0.1869	2.347	4	0.2044	0.346	0	0.4496	-0.656404	LPIN2	-0.195126
1:15352299-15352699	1	0.094	rs41269423:15444894:A:G	0.0754	1.963	4	0.1811	0.3273	0	0.4916	1.44953	KAZN	4.44489
2:46121350-46121750	1	0.094	rs7607317:46044639:T:C	0.0919	1.878	2	0.2266	0.447	0	0.3264	0.535651	PRKCE	0.660324
10:73003723-73004123	1	0.094	rs5786033:73064727:T:TA	0.04	1.46	4	0.2038	0.2043	0	0.5918	-0.407578	UNC5B-AS1	-0.904432
17:78452170-78452570	1	0.094	rs11655094:78447617:G:A	0.0708	1.714	4	0.3438	0.1196	0	0.5366	-0.518236	NPTX1	-1.53382
5:58949126-58949526	1	0.094	rs145556614:58971924:T:TAC	0.041	1.394	4	0.3439	0.3025	0	0.3536	-0.597548	MIR582	#N/A
17:72949187-72949587	1	0.094	rs7210122:72957715:T:C	0.0385	1.39	2	0.2509	0.3847	0	0.3644	-0.757803	OTOP3	-0.97667
3:100796514-100796914	1	0.093	rs11718828:100885421:C:T	0.0097	1.006	4	0.2061	0.238	0	0.5559	0.861183	ABI3BP	0.639881
2:182643290-182643690	1	0.093	rs77761633:182726616:G:A	0.0096	0.743	4	0.3258	0.1624	0	0.5118	0.658196	NEUROD1	0.00289955
13:60570623-60571023	1	0.093	rs35063217:60484310:T:TAA	0.1396	1.666	2	0.1159	0.5943	0	0.2898	-0.534677	DIAPH3-AS1	#N/A
12:27833552-27833952	1	0.093	rs2052674:27831564:G:A	0.123	1.971	4	0.2443	0.3324	0	0.4233	-0.705342	REP15	-0.638186
10:63620842-63621242	1	0.092	rs2675642:63586148:G:A	0.0449	1.441	4	0.292	0.1683	0	0.5396	1.59708	ARID5B	-0.845554
8:30581179-30581579	1	0.092	rs8190996	0.0279	1.278	2	0.2427	0.5057	0	0.2516	0.738255	GSR	0.614803
10:77003272-77003672	1	0.092	rs11543:76970613:G:C	0.0554	1.459	4	0.1533	0.1946	0	0.6521	-0.394462	COMTD1	0.27994
2:178146802-178147202	1	0.091	rs4132130:178144186:A:T	0.1684	2.035	4	0.1225	0.3118	0	0.5657	1.10213	NFE2L2	0.646027
9:38033943-38034343	1	0.091	rs76078942:37972383:G:A	0.0366	1.378	2	0.1974	0.4399	0	0.3627	0.847022	SHB	0.863341
5:116513038-116513438	1	0.091	rs1021516	0.0378	1.429	2	0.3093	0.4477	0	0.243	0.619061	LINC00992	#N/A
6:137373056-137373456	1	0.091	rs60822760:137336841:C:T	0.0314	1.384	4	0.2265	0.3616	0	0.4119	0.518984	IL20RA	0.678933
3:196756544-196756944	1	0.091	rs34629433:196798274:CT:C	0.1144	1.909	1	0.3641	0.2836	0	0.3523	0.467246	MELTF	1.61691
2:235789075-235789475	1	0.091	rs6757665	0.2889	2.372	4	0.1484	0.201	0	0.6506	0.451805	SH3BP4	0.82467
18:30111205-30111605	1	0.091	rs56145763:30148024:T:C	0.0422	1.434	4	0.2297	0.2901	0	0.4802	0.444608	WBP11P1	#N/A
3:71098135-71098535	1	0.091	rs74624371:71160780:C:A	0.1242	1.698	2	0.2277	0.477	0	0.2953	-0.416328	FOXP1	-0.363788
3:42869196-42869596	1	0.091	rs4683339:42876741:C:T	0.0206	0.995	1	0.3995	0.2631	0	0.3374	-0.44556	ACKR2	-0.624767
22:45486554-45486954	1	0.091	22:45475111:C:CAAA	0.0164	1.273	4	0.1261	0.2897	0	0.5842	-0.4569	NUP50-DT	#N/A
7:44515905-44516305	1	0.09	rs2008428:44585052:T:C	0.0935	1.653	2	0.1148	0.4848	0	0.4004	0.733934	NUDCD3	-0.224919
6:33853172-33853572	1	0.09	rs58302400:33835914:CA:C	0.0702	1.913	4	0.209	0.2135	0	0.5775	0.71169	LINC01016	1.68435
6:18119468-18119868	1	0.09	rs57846965:18080862:G:GA	0.0442	1.583	1	0.4239	0.2399	0	0.3361	-0.54094	NHLRC1	-0.321131
1:222968285-222968685	1	0.09	rs74857131:222983098:C:T	0.0463	1.359	2	0.253	0.3991	0	0.3479	-0.585794	DISP1	-0.608149
5:180597079-180597479	1	0.089	rs36091395:180535620:C:T	0.0297	1.492	4	0.1566	0.3762	0	0.4672	0.871951	OR2V2	#N/A
1:2029398-2029798	1	0.089	rs60837153:2034050:T:C	0.0975	1.89	2	0.3122	0.4223	0	0.2655	0.407132	PRKCZ	-0.030942
18:46307610-46308010	1	0.089	rs2291226:46287451:T:A	0.039	1.449	4	0.1773	0.3461	0	0.4766	-0.430233	MIR4743	#N/A
2:28668735-28669135	1	0.088	rs4233726	0.0664	1.693	2	0.3227	0.4282	0	0.2492	0.849148	PLB1	2.76765
1:168988619-168989019	1	0.088	rs2003364:168906910:T:C	0.0197	1.216	4	0.2266	0.3732	0	0.4002	-0.540862	LINC00970	-0.313758
12:31158851-31159251	1	0.088	rs35081:31141213:T:C	0.019	1.178	4	0.2057	0.2862	0	0.5081	-0.542002	DDX11-AS1	-0.885502
13:74703960-74704360	1	0.088	rs138423342:74681247:T:TG	0.0253	1.231	4	0.1855	0.2956	0	0.519	-0.611327	KLF12	-1.10974
13:41185066-41185466	1	0.087	rs111437842:41265982:T:A	0.1296	1.792	4	0.2947	0.1674	0	0.5379	1.16319	FOXO1	0.396993
2:206608713-206609113	1	0.087	rs3755233	0.1098	1.744	2	0.2593	0.3785	0	0.3622	0.878745	NRP2	2.36215
8:99197597-99197997	1	0.087	rs6991266:99220541:T:C	0.1714	2.102	4	0.2564	0.2304	0	0.5132	0.579635	POP1	-0.0755699
3:156833074-156833474	1	0.087	rs73154644:156902019:T:C	0.0071	0.649	2	0.2489	0.4423	0	0.3089	0.419602	LINC00880	3.50186
7:137655270-137655670	1	0.087	rs141360040:137750364:A:AG	0.0619	1.637	1	0.4386	0.1869	0	0.3745	-0.571192	CREB3L2-AS1	#N/A
6:19410707-19411107	1	0.087	rs4144260	0.0169	1.161	4	0.1686	0.3415	0	0.4899	-0.619449	LOC105374960	#N/A
14:25626130-25626530	1	0.086	rs1075856:25582289:A:G	0.0345	1.491	4	0.1794	0.2633	0	0.5573	3.11729	STXBP6	1.76243
5:77818375-77818775	1	0.086	rs2042974:77817169:G:C	0.0284	1.246	1	0.5699	0.1326	0	0.2975	2.01417	LHFPL2	0.75422
19:46799257-46799657	1	0.086	rs62111811:46781153:A:C	0.0219	1.25	4	0.2069	0.1912	0	0.6019	1.41334	HIF3A	4.98335
4:185834942-185835342	1	0.086	rs61241667:185811077:C:T	0.1422	2.281	4	0.3657	0.19	0	0.4443	1.24531	LINC01093	#N/A
5:90688386-90688786	1	0.086	rs9293564:90607925:G:A	0.0269	1.108	4	0.1598	0.2058	0	0.6343	0.940075	ARRDC3	0.572756
1:88183961-88184361	1	0.086	rs2503266:88243126:G:A	0.0245	1.186	4	0.1526	0.325	0	0.5225	0.403771	LINC01364	0.0534932
9:125110016-125110416	1	0.086	rs7866582:125138695:A:C	0.0174	0.892	4	0.1939	0.3777	0	0.4284	-0.618564	PTGS1	0.193416
9:7137576-7137976	1	0.086	rs7033490	0.0457	1.703	4	0.2784	0.1572	0	0.5644	-0.670793	KDM4C	-0.226899
15:85372786-85373186	1	0.086	rs60556774:85460275:AT:A	0.0734	1.731	4	0.226	0.1631	0	0.6109	-0.747538	ALPK3	-0.181139
2:239554340-239554740	1	0.085	rs7425902	0.0486	1.671	2	0.2121	0.4405	0	0.3474	1.22743	LINC01107	#N/A
2:85970716-85971116	1	0.085	rs13427385:85909385:G:A	0.03	1.37	1	0.4212	0.2201	0	0.3587	0.582139	ATOH8	0.0450758
2:190503747-190504147	1	0.085	rs139930026:190535811:C:CAA	0.0247	1.046	1	0.4734	0.2531	0	0.2735	-0.414579	ASDURF	#N/A
7:95320172-95320572	1	0.085	rs7810992:95345326:G:C	0.0117	0.957	4	0.1551	0.3442	0	0.5007	-0.554782	DYNC1I1	-0.0696945
12:93489156-93489556	1	0.084	rs11329920:93519878:GC:G	0.0312	1.281	4	0.1947	0.2539	0	0.5514	1.00915	LINC02412	-0.659969
5:56729973-56730373	1	0.084	rs369641744:56773451:TAAAG:T	0.0407	1.497	4	0.1672	0.2142	0	0.6186	0.854929	ACTBL2	0.90757
8:101016950-101017350	1	0.084	rs2514704:101103799:C:T	0.0231	1.053	2	0.1774	0.5269	0	0.2957	0.529355	SNORD77B	#N/A
8:133503929-133504329	1	0.084	rs16904691:133502234:C:G	0.0202	1.135	4	0.2946	0.305	0	0.4004	0.52624	KCNQ3	-0.251584
15:71587663-71588063	1	0.084	rs11072274:71644181:C:T	0.1626	2.021	2	0.2376	0.556	0	0.2065	0.432996	THSD4-AS1	#N/A
19:33160877-33161277	1	0.084	19:33127635:A:C	0.094	1.908	4	0.1427	0.2748	0	0.5825	0.383705	ANKRD27	0.252261
11:61248460-61248860	1	0.084	rs145753834:61154528:T:G	0.0428	1.227	4	0.2004	0.2995	0	0.5001	-0.441316	PPP1R32	0.143566
22:32936000-32936400	1	0.084	rs5845011:33028420:A:AC	0.0827	1.935	2	0.1614	0.5033	0	0.3353	-0.611102	FBXO7	-0.0151716
1:1367228-1367628	1	0.084	rs111642782:1360475:A:G	0.012	0.99	2	0.2112	0.4488	0	0.34	-0.651271	LINC01770	#N/A
3:15852267-15852667	1	0.083	rs79155808:15767856:TA:T	0.0706	1.664	4	0.1192	0.3921	0	0.4886	2.11716	ANKRD28	0.259016
11:36382955-36383355	1	0.083	rs140879318:36346711:A:G	0.0152	1.163	2	0.2902	0.3661	0	0.3438	1.9422	PRR5L	1.5072
2:231737691-231738091	1	0.083	rs35205429:231833312:CT:C	0.0104	0.864	4	0.3011	0.2665	0	0.4324	1.09676	ITM2C	0.019145
18:74102522-74102922	1	0.083	rs12962323:74068869:T:C	0.0387	1.33	2	0.1296	0.5393	0	0.3311	0.727009	LOC101927989	-0.141479
18:3620849-3621249	1	0.083	rs77329170:3704047:T:A	0.0276	1.402	1	0.4045	0.3058	0	0.2897	0.547051	DLGAP1-AS2	#N/A
5:150486679-150487079	1	0.083	rs248446:150574178:G:C	0.053	1.674	4	0.1575	0.2463	0	0.5962	0.357961	TNIP1	0.291089
19:36010226-36010626	1	0.083	rs149163465:35994376:GTT:G	0.0235	1.209	1	0.3676	0.2802	0	0.3522	-0.499952	DMKN	-0.0640594
2:96853043-96853443	1	0.083	rs72825868:96897659:A:T	0.0295	0.741	4	0.1322	0.3815	0	0.4863	-0.76517	STARD7-AS1	#N/A
3:66135217-66135617	1	0.082	rs66477929:66038838:CT:C	0.0178	0.981	4	0.2795	0.2223	0	0.4982	0.683447	SLC25A26	0.153364
7:128530803-128531203	1	0.082	rs111482383:128627784:G:A	0.0497	1.458	1	0.5319	0.2078	0	0.2603	-0.377878	KCP	-0.0301693
7:51925037-51925437	1	0.08	rs430968:51983302:T:C	0.0085	0.867	2	0.1443	0.4716	0	0.3841	1.39077	LOC107986794	#N/A
6:108822751-108823151	1	0.08	rs11153114:108762918:T:A	0.0247	0.872	2	0.1284	0.4837	0	0.388	0.818159	FOXO3	-0.44571
8:37761408-37761808	1	0.08	rs150292268:37666076:C:CTG	0.1607	1.681	4	0.2546	0.2227	0	0.5227	0.568665	RAB11FIP1	0.908545
17:11415009-11415409	1	0.08	rs5741754:11477035:GA:G	0.1281	1.929	4	0.4008	0.1818	0	0.4174	-0.514831	DNAH9	-0.129747
6:20516565-20516965	1	0.079	rs6927481:20580196:C:A	0.0249	1.231	4	0.2645	0.2744	0	0.4611	1.39105	CDKAL1	0.118177
7:90389075-90389475	1	0.079	rs34494101:90426432:A:G	0.0161	1.094	4	0.3601	0.2363	0	0.4036	1.0732	CDK14	-0.174081
3:185140827-185141227	1	0.079	rs12490248:185141135:C:G	0.0192	1.078	4	0.2915	0.2348	0	0.4737	0.764077	MAP3K13	0.102565
22:37814613-37815013	1	0.079	rs4821638	0.0398	1.454	4	0.2374	0.1811	0	0.5815	-0.423347	ELFN2	0.357769
1:68703346-68703746	1	0.078	rs1430759	0.0147	0.993	4	0.325	0.2342	0	0.4409	1.26873	WLS	0.653068
6:12024966-12025366	1	0.078	rs62395428:11941439:G:C	0.0111	0.961	1	0.4513	0.1681	0	0.3806	1.00855	HIVEP1	0.0504381
6:22141322-22141722	1	0.078	rs75081389:22190474:C:CAGAT	0.0686	1.693	2	0.1786	0.4758	0	0.3456	0.950754	NBAT1	#N/A
17:3880137-3880537	1	0.078	rs730900:3851451:C:T	0.0164	1.157	2	0.3062	0.3817	0	0.312	-0.395254	LINC01975	#N/A
22:40059849-40060249	1	0.078	rs136832:40046538:C:T	0.08	1.557	1	0.386	0.3135	0	0.3005	-0.398159	CACNA1I	0.390188
1:20523871-20524271	1	0.078	rs3738126	0.0208	1.141	2	0.1331	0.4823	0	0.3847	-0.588405	UBXN10-AS1	-0.928496
10:134199560-134199960	1	0.078	rs12269409	0.0291	1.36	4	0.1508	0.3336	0	0.5157	-1.12643	PWWP2B	-0.698517
10:73933662-73934062	1	0.077	rs10823909	0.0325	1.232	2	0.3194	0.3909	0	0.2897	1.07612	ASCC1	0.414287
3:141481855-141482255	1	0.077	rs35987191:141427685:G:GT	0.0228	1.24	4	0.3945	0.2072	0	0.3982	0.851083	GRK7	-0.122072
2:28672549-28672949	1	0.077	rs75046904:28582970:C:T	0.0185	1.131	2	0.2972	0.4262	0	0.2766	0.634833	PLB1	2.76765
1:31922595-31922995	1	0.077	rs10454446:31899704:C:T	0.0238	1.323	2	0.1967	0.464	0	0.3393	0.441113	SERINC2	0.455113
20:4878867-4879267	1	0.077	rs1715385	0.1319	2.043	1	0.4148	0.2042	0	0.3811	-0.365341	RASSF2	-1.18504
1:185453094-185453494	1	0.077	rs12090554:185552348:G:A	0.0358	1.419	1	0.4604	0.1589	0	0.3807	-0.518451	LINC01350	#N/A
10:28999477-28999877	1	0.076	rs2782387:29007397:A:T	0.0312	1.434	4	0.1604	0.1826	0	0.657	1.21739	LINC01517	#N/A
2:28825973-28826373	1	0.076	rs6746203:28737492:T:C	0.0343	1.443	4	0.1565	0.3039	0	0.5396	0.877979	PLB1	2.76765
20:48990353-48990753	1	0.076	rs6067431:49004040:C:T	0.032	1.443	4	0.1726	0.4074	0	0.42	0.540097	LINC01271	0.157017
12:647858-648258	1	0.076	rs12422837:594019:G:A	0.0304	1.523	2	0.175	0.4974	0	0.3276	0.394543	LOC105369595	#N/A
20:48207776-48208176	1	0.076	rs556731:48111620:A:G	0.2515	2.103	2	0.1918	0.545	0	0.2631	-0.480269	PTGIS	#N/A
14:78103825-78104225	1	0.076	rs147134364:78194394:T:TA	0.2839	2.485	1	0.4974	0.2389	0	0.2637	-0.520079	SPTLC2	-0.586545
10:121049094-121049494	1	0.075	rs56229902:121048424:C:T	0.0386	1.331	4	0.2734	0.1818	0	0.5448	0.982696	GRK5	1.98426
1:90667020-90667420	1	0.075	rs6678877:90580655:A:T	0.0802	1.635	4	0.2678	0.1745	0	0.5576	0.443324	ZNF326	0.0802622
16:71372093-71372493	1	0.075	rs11455313:71453607:C:CA	0.0581	1.699	4	0.2184	0.2804	0	0.5012	0.397439	CALB2	0.89059
1:43722324-43722724	1	0.075	rs1198979:43767747:A:G	0.0618	1.56	4	0.2027	0.2833	0	0.5141	0.372605	TMEM125	1.1311
11:11431255-11431655	1	0.075	rs1487128:11388890:C:T	0.0291	1.464	4	0.3322	0.309	0	0.3588	-0.439691	CSNK2A3	-0.214064
9:139501196-139501596	1	0.075	rs13290979	0.0206	1.106	4	0.2011	0.3413	0	0.4576	-0.509828	LINC01451	-0.220312
9:35842766-35843166	1	0.074	rs6476494:35897110:A:G	0.0565	1.475	4	0.2485	0.1828	0	0.5686	0.836323	TMEM8B	-0.0780466
18:10122217-10122617	1	0.074	rs141608770:10176876:G:C	0.0314	1.342	4	0.1904	0.2058	0	0.6038	-0.435029	VAPA	-0.137975
1:35523852-35524252	1	0.074	rs112659684:35530894:C:CA	0.0073	0.536	4	0.1948	0.1844	0	0.6209	-0.606179	ZMYM1	-0.163698
6:143721842-143722242	1	0.073	rs4896640:143637348:A:G	0.0362	1.401	1	0.416	0.2309	0	0.3531	0.585907	ADAT2	0.236798
9:114517084-114517484	1	0.073	rs10120320:114591815:C:A	0.0303	1.42	4	0.1522	0.3896	0	0.4582	0.535715	SHOC1	-0.0423222
18:45580550-45580950	1	0.073	rs8097137:45483890:T:C	0.0557	1.661	4	0.1864	0.2664	0	0.5472	0.522688	ZBTB7C	0.388576
17:39560155-39560555	1	0.073	rs8069857:39616868:G:A	0.0251	1.32	1	0.4373	0.2973	0	0.2654	0.439357	LOC100505782	-0.0178492
2:25896356-25896756	1	0.073	rs35921400:25807011:G:A	0.0399	1.275	4	0.2046	0.3218	0	0.4736	0.388134	DTNB	1.67613
20:4018749-4019149	1	0.073	rs62212570:4113582:C:T	0.0313	1.561	4	0.2439	0.226	0	0.5302	-0.394594	RNF24	-0.947871
5:72950241-72950641	1	0.072	rs35220235:72953964:T:TA	0.0247	1.248	4	0.2969	0.2218	0	0.4813	1.74738	ARHGEF28	1.61681
3:194808328-194808728	1	0.072	rs67699308:194761093:G:A	0.0288	1.525	4	0.3871	0.1879	0	0.425	1.43449	XXYLT1-AS1	#N/A
5:149044072-149044472	1	0.072	rs4705373:149139066:A:G	0.0515	1.598	1	0.4379	0.2655	0	0.2966	0.502763	PPARGC1B	-0.419825
5:56731555-56731955	1	0.072	rs150098850:56805376:AT:A	0.0327	1.391	4	0.2205	0.2291	0	0.5505	0.464803	ACTBL2	0.90757
18:12891532-12891932	1	0.072	rs372153335:12875316:T:TA	0.0222	1.186	4	0.1298	0.3537	0	0.5164	-0.502126	PTPN2	-0.248992
12:90333239-90333639	1	0.071	rs10777211:90325932:G:A	0.0183	0.777	2	0.1539	0.4605	0	0.3856	0.838614	LINC02399	#N/A
12:103954342-103954742	1	0.071	rs10082873:103905375:G:A	0.0233	1.187	4	0.1837	0.3135	0	0.5028	0.731131	LINC02401	#N/A
4:150031689-150032089	1	0.071	rs3051480:150112091:G:GCA	0.0273	1.284	4	0.1464	0.2012	0	0.6524	0.399769	LINC02355	#N/A
1:2843120-2843520	1	0.071	rs1890339:2875906:G:T	0.0186	1.231	4	0.1737	0.2253	0	0.601	-0.462332	ACTRT2	#N/A
9:2704544-2704944	1	0.07	rs7033566:2766462:G:C	0.1363	2.117	1	0.4511	0.2363	0	0.3126	2.06493	KCNV2	-0.314737
12:3507280-3507680	1	0.07	rs61211857:3587615:C:G	0.0325	1.337	4	0.2527	0.2342	0	0.5131	1.42685	PRMT8	0.0401368
7:112221072-112221472	1	0.07	rs12112022:112131696:G:A	0.0409	1.461	4	0.1561	0.2188	0	0.6251	1.0844	LOC100996249	#N/A
3:28191917-28192317	1	0.07	rs55825920:28246442:G:A	0.011	0.864	1	0.5646	0.1719	0	0.2635	0.881824	CMC1	0.303289
6:82406245-82406645	1	0.07	rs57689267:82422561:CT:C	0.0164	0.913	4	0.2399	0.1837	0	0.5764	0.869696	TENT5A	0.281284
18:9569179-9569579	1	0.07	rs667695:9618049:C:T	0.014	1.014	4	0.1402	0.2062	0	0.6535	0.599886	PPP4R1	0.042439
1:182101224-182101624	1	0.07	rs78189415:182063112:G:T	0.0306	1.247	4	0.2824	0.3383	0	0.3793	0.59463	ZNF648	0.187766
21:44859263-44859663	1	0.07	rs162349:44865546:C:A	0.0248	1.291	4	0.2754	0.2216	0	0.503	0.412091	LINC00319	0.624083
13:100307900-100308300	1	0.07	rs9585136	0.0287	1.265	2	0.235	0.5245	0	0.2406	0.392079	MIR4306	#N/A
2:20405835-20406235	1	0.07	rs7601441	0.1019	1.829	4	0.1651	0.2911	0	0.5438	-0.446832	SDC1	-0.297766
18:56730734-56731134	1	0.07	rs4940844:56817062:C:T	0.0326	1.507	2	0.1568	0.4698	0	0.3734	-0.464622	OACYLP	#N/A
11:129683095-129683495	1	0.07	rs10791043:129620448:T:C	0.0399	1.525	4	0.2431	0.1868	0	0.57	-0.486739	TMEM45B	-0.271546
13:49877751-49878151	1	0.07	rs9568177:49862027:A:G	0.0249	1.078	4	0.2273	0.1204	0	0.6523	-0.486972	CDADC1	-0.339073
14:68874169-68874569	1	0.07	rs11158735:68862932:C:T	0.0256	1.206	4	0.2267	0.2039	0	0.5694	-0.489902	LOC100996664	#N/A
9:72421362-72421762	1	0.07	rs35343106:72460911:A:G	0.0459	1.465	4	0.1509	0.1664	0	0.6827	-0.514264	C9orf135-DT	#N/A
5:148988063-148988463	1	0.07	rs10549299:148984239:ATT:A	0.054	1.54	2	0.2151	0.476	0	0.3089	-0.552657	ARHGEF37	-0.777135
12:70838623-70839023	1	0.069	rs17108108	0.3016	2.396	2	0.1719	0.4907	0	0.3374	1.88481	KCNMB4	1.24054
4:85048041-85048441	1	0.069	rs10857226:85147683:T:C	0.0153	1.075	2	0.143	0.4494	0	0.4075	1.42338	LOC101928978	0.0947846
7:142700094-142700494	1	0.069	rs4252521:142603963:G:A	0.0741	1.614	2	0.1861	0.5278	0	0.2861	0.975632	OR9A2	#N/A
3:182245591-182245991	1	0.069	rs115620861:182185369:A:G	0.011	0.722	4	0.129	0.1971	0	0.6739	0.827309	LINC01995	#N/A
4:106515677-106516077	1	0.069	rs59936741:106518916:G:A	0.0337	1.269	4	0.2272	0.2167	0	0.5561	0.626621	ARHGEF38-IT1	0.97613
12:104067709-104068109	1	0.069	rs4981021	0.045	1.54	4	0.27	0.2305	0	0.4995	0.368487	STAB2	1.89201
13:114814521-114814921	1	0.069	rs375517427:114794842:A:G	0.0341	1.533	4	0.2727	0.1529	0	0.5744	-0.379095	RASA3	-1.30997
10:97805861-97806261	1	0.069	rs4918983:97744859:A:T	0.1606	1.888	4	0.1599	0.1912	0	0.6489	-0.476865	CCNJ	-0.30852
13:25236618-25237018	1	0.069	rs4770726:25237070:C:G	0.0119	1.039	4	0.2219	0.3684	0	0.4097	-0.522655	ATP12A	-2.14458
16:84483334-84483734	1	0.069	rs8063863	0.0475	1.904	4	0.1879	0.2002	0	0.6119	-0.53434	ATP2C2-AS1	-0.074891
5:139030724-139031124	1	0.069	rs58819604:138958019:TTG:T	0.0973	1.425	1	0.3737	0.2745	0	0.3518	-0.538406	CXXC5	-1.25799
9:115545898-115546298	1	0.068	rs60982876:115492718:T:G	0.0283	1.214	2	0.1369	0.4923	0	0.3708	0.922344	SNX30	-0.0256256
5:73709337-73709737	1	0.068	rs464208:73737958:C:T	0.0173	1.161	4	0.2746	0.2449	0	0.4805	0.752213	LINC01333	#N/A
7:143117014-143117414	1	0.068	rs2949770	0.2118	2.139	2	0.1666	0.5334	0	0.3	0.599085	EPHA1	0.29469
16:25061588-25061988	1	0.068	rs8045616:25082284:T:C	0.0399	1.427	4	0.2375	0.226	0	0.5365	0.573269	LINC02175	0.320556
17:38756934-38757334	1	0.068	rs11420604:38840144:T:TG	0.0389	1.173	4	0.1985	0.2114	0	0.5902	0.501676	CCR7	#N/A
22:37742180-37742580	1	0.068	rs8138612:37663390:T:C	0.0516	1.653	1	0.4561	0.2126	0	0.3313	-0.495679	LOC100506271	-0.657228
9:79280389-79280789	1	0.068	rs2183148:79185918:A:C	0.0596	1.66	2	0.1844	0.4138	0	0.4018	-0.513669	PRUNE2	-0.846599
1:234797844-234798244	1	0.068	rs10910468:234724526:A:T	0.0119	0.954	4	0.1944	0.3472	0	0.4584	-0.516082	LOC101927787	#N/A
9:19252181-19252581	1	0.068	rs35202603:19240670:CA:C	0.0674	1.712	4	0.1679	0.2211	0	0.611	-0.577595	DENND4C	-0.277458
8:145222310-145222710	1	0.068	rs7006915:145181858:A:G	0.0301	1.073	1	0.4204	0.2703	0	0.3093	-1.20062	MROH1	-0.148244
8:9988811-9989211	1	0.067	rs10098474	0.0912	1.877	4	0.1956	0.2158	0	0.5887	1.35842	MSRA	0.402217
10:101530168-101530568	1	0.067	rs114994507:101463685:G:C	0.033	1.199	4	0.4255	0.1426	0	0.4319	0.942495	ABCC2	2.24416
14:95780113-95780513	1	0.067	rs10683980:95701458:T:TCA	0.0122	0.99	2	0.229	0.4207	0	0.3503	0.931789	CLMN	0.742457
18:24061141-24061541	1	0.067	rs9965531	0.0415	1.329	4	0.2496	0.2676	0	0.4828	0.757361	LINC01543	#N/A
1:12535755-12536155	1	0.067	rs2038118	0.0695	1.421	2	0.1331	0.5634	0	0.3034	0.545367	SNORA59B	0.32375
11:34280589-34280989	1	0.067	rs2746632:34230034:C:G	0.0333	1.43	4	0.1625	0.3423	0	0.4952	0.519776	ABTB2	0.423967
17:61483075-61483475	1	0.067	rs34778338:61536433:A:AT	0.0197	0.862	2	0.1484	0.4941	0	0.3575	0.491153	CYB561	0.0525016
2:136419644-136420044	1	0.067	rs10197046:136464965:C:T	0.0098	0.711	4	0.1581	0.1459	0	0.696	0.391139	MIR128-1	#N/A
16:882652-883052	1	0.067	rs8062406:795142:T:A	0.0226	1.417	2	0.3487	0.3683	0	0.283	-0.404119	PRR25	#N/A
6:88204735-88205135	1	0.067	rs9444504:88181046:T:G	0.0462	1.52	4	0.1744	0.1904	0	0.6352	-0.541987	SLC35A1	-0.382357
6:108776849-108777249	1	0.066	rs34627676:108715666:T:TA	0.0136	0.617	4	0.1534	0.2946	0	0.552	0.575504	FOXO3	-0.44571
8:40071792-40072192	1	0.066	rs116754766:40039742:G:A	0.0092	0.821	4	0.2358	0.2087	0	0.5554	0.46763	TCIM	-0.807147
6:2982931-2983331	1	0.066	rs12192148:2903512:C:G	0.0151	1.173	4	0.1785	0.3663	0	0.4552	-0.39171	LINC01011	#N/A
22:50327784-50328184	1	0.066	rs9616391:50314573:C:T	0.0098	0.901	4	0.1192	0.2549	0	0.6259	-0.396096	CRELD2	0.00703269
5:75775711-75776111	1	0.066	rs58151471:75743223:A:G	0.0187	1.064	2	0.2392	0.4104	0	0.3503	-0.445486	IQGAP2	-0.350888
3:64901449-64901849	1	0.065	rs697300:64888099:T:C	0.0133	1.059	4	0.3379	0.2044	0	0.4577	1.02792	ADAMTS9	0.840145
10:112247360-112247760	1	0.065	rs1832686:112313299:A:G	0.0178	0.964	2	0.1732	0.4314	0	0.3954	1.02474	DUSP5	1.06129
9:102028693-102029093	1	0.065	rs59138720:102023976:TAA:T	0.0179	1.038	4	0.3044	0.1606	0	0.535	0.806545	SEC61B	0.0818226
16:52330685-52331085	1	0.065	rs11639772:52375320:C:A	0.0179	0.968	4	0.145	0.3459	0	0.5091	0.770904	CASC22	#N/A
2:59911754-59912154	1	0.065	rs13429793:59914505:A:C	0.0251	1.184	4	0.1276	0.224	0	0.6484	0.596101	LINC01793	#N/A
5:173285576-173285976	1	0.065	rs791374:173224804:G:A	0.1345	2.035	2	0.1462	0.5079	0	0.346	0.583214	CPEB4	0.257162
2:10407799-10408199	1	0.065	rs34257751:10501386:CAG:C	0.0134	1.158	4	0.2323	0.3097	0	0.458	-0.408442	HPCAL1	0.0571651
9:93835447-93835847	1	0.064	rs12551765:93843309:A:G	0.0675	1.633	2	0.2139	0.4116	0	0.3745	2.8039	LOC100129316	#N/A
10:116642547-116642947	1	0.064	rs11196984:116676483:T:C	0.0159	0.961	2	0.27	0.4242	0	0.3058	0.717337	TRUB1	0.0416056
8:95271260-95271660	1	0.064	rs66641732:95324777:CTT:CT	0.0418	1.456	4	0.1475	0.2136	0	0.639	0.557278	GEM	2.44897
17:40593675-40594075	1	0.064	rs7217904:40564792:C:T	0.0344	1.224	1	0.3531	0.3219	0	0.3249	0.507189	ATP6V0A1	0.218456
1:203559687-203560087	1	0.064	rs12066685	0.0407	1.419	4	0.2081	0.1709	0	0.621	-0.478839	ATP2B4	-0.165707
9:100996550-100996950	1	0.063	rs9918998:100943745:T:A	0.0235	1.381	4	0.2608	0.1991	0	0.5402	1.08136	MIR6854	#N/A
5:132671781-132672181	1	0.063	rs17628229:132693330:A:G	0.0533	1.492	1	0.4011	0.2125	0	0.3864	-0.468061	MIR1289-2	#N/A
8:141844110-141844510	1	0.063	rs62521897:141886412:G:T	0.033	1.07	4	0.339	0.1969	0	0.4641	-0.5703	MIR151A	#N/A
6:30894473-30894873	1	0.063	rs2532929	0.0072	0.956	2	0.1995	0.4816	0	0.3189	-0.634877	SFTA2	-0.0155335
5:108663828-108664228	1	0.062	rs7708775:108641351:T:G	0.2193	2.179	4	0.1341	0.2234	0	0.6425	2.21481	LOC285638	-0.226764
18:48973677-48974077	1	0.062	rs3080584:48972686:TA:TAA	0.0174	0.998	4	0.3786	0.1685	0	0.4528	1.76739	LINC01630	2.52016
19:41525123-41525523	1	0.062	rs369243316:41513529:ATT:AT	0.026	1.352	2	0.1555	0.5955	0	0.249	1.29675	CYP2B6	3.73184
3:69707671-69708071	1	0.062	rs34858804:69805616:AT:A	0.1114	1.974	4	0.2463	0.1591	0	0.5946	1.1382	MITF	-0.337975
12:103952894-103953294	1	0.062	rs703632:104051407:G:A	0.0259	1.224	2	0.1518	0.5411	0	0.3071	1.03658	LINC02401	#N/A
5:138346974-138347374	1	0.062	rs13174479	0.018	0.806	4	0.3129	0.2105	0	0.4766	0.934117	CTNNA1	-0.0681291
10:123185357-123185757	1	0.062	rs201712512:123268935:GTT:G	0.0333	1.317	4	0.1784	0.22	0	0.6017	0.860402	FGFR2	-0.0995336
15:69087622-69088022	1	0.062	rs12914115	0.0178	1.081	4	0.1819	0.3677	0	0.4504	0.559224	MIR4312	#N/A
9:117923125-117923525	1	0.062	rs72758649:117831193:T:C	0.0353	1.488	2	0.1814	0.4685	0	0.3501	0.445532	45627	1.18054
2:232491139-232491539	1	0.062	rs59644713:232505712:CTG:C	0.058	1.613	4	0.1856	0.3062	0	0.5082	-0.540796	TEX44	#N/A
9:15346985-15347385	1	0.061	rs6474906:15361860:G:A	0.0364	1.599	4	0.369	0.1919	0	0.4391	1.29416	TTC39B	0.10457
1:112144371-112144771	1	0.061	rs1337913:112087780:A:G	0.0318	1.307	4	0.1489	0.189	0	0.6621	0.655124	LINC01160	#N/A
9:120441208-120441608	1	0.061	rs10983708	0.0165	1.04	2	0.1286	0.495	0	0.3763	0.531765	TLR4	2.21463
5:116740891-116741291	1	0.061	rs77105121:116815325:ATGTC:A	0.1946	2.271	4	0.2041	0.3936	0	0.4023	0.521217	LINC00992	#N/A
20:50352336-50352736	1	0.061	rs34223230:50355474:A:C	0.0221	1.33	4	0.2094	0.2404	0	0.5503	-0.384287	ATP9A	-0.804801
5:179760647-179761047	1	0.061	rs34552623:179844955:G:C	0.15	2.139	4	0.2446	0.3266	0	0.4289	-0.525371	GFPT2	0.41884
4:38244750-38245150	1	0.061	rs34285083:38309099:GA:G	0.0204	1.332	4	0.2013	0.2832	0	0.5155	-0.655934	TBC1D1	0.793038
8:70269243-70269643	1	0.06	rs73281346:70213946:C:T	0.0306	1.207	4	0.3581	0.1415	0	0.5004	2.04209	LINC01603	#N/A
6:169077624-169078024	1	0.06	rs196516:169146827:G:T	0.0079	0.947	4	0.1764	0.3178	0	0.5059	1.20397	SMOC2	0.408783
8:8274510-8274910	1	0.06	rs73523411:8203898:C:T	0.0305	1.451	4	0.2402	0.174	0	0.5858	1.15525	PRAG1	0.59273
1:174191284-174191684	1	0.06	1:174243744:CTG:C	0.0166	0.92	4	0.2561	0.2046	0	0.5394	0.793654	RABGAP1L	0.760586
6:39075862-39076262	1	0.06	rs7760279:39011514:C:A	0.0605	1.671	4	0.1417	0.3497	0	0.5085	0.751482	SAYSD1	1.0348
1:60216350-60216750	1	0.06	rs34409477:60200871:C:T	0.0479	1.318	4	0.352	0.1948	0	0.4532	0.52229	MIR4711	#N/A
10:12626140-12626540	1	0.059	rs145084739:12606059:AGTCT:A	0.0098	0.971	4	0.3226	0.3131	0	0.3643	0.611614	MIR4480	#N/A
2:227576609-227577009	1	0.059	rs16822553	0.0351	1.222	4	0.1947	0.3236	0	0.4817	0.503904	MIR5702	#N/A
3:156319408-156319808	1	0.059	rs11428421:156337406:C:CG	0.0928	1.815	2	0.3392	0.3506	0	0.3101	0.463719	SSR3	0.00868038
17:63548351-63548751	1	0.059	rs11385427:63511209:C:CTTT	0.0263	1.229	4	0.3693	0.2453	0	0.3855	-0.409594	AXIN2	-0.947117
10:78945398-78945798	1	0.059	rs11599090	0.0617	1.545	4	0.1575	0.3151	0	0.5274	-0.498377	KCNMA1-AS2	#N/A
6:140083659-140084059	1	0.059	rs73557413:140154082:T:A	0.0206	1.028	4	0.1385	0.188	0	0.6735	-0.538055	FILNC1	-0.236034
11:134308589-134308989	1	0.059	rs10894815:134309625:A:G	0.0421	1.559	4	0.1498	0.2426	0	0.6076	-0.56917	LOC283177	#N/A
14:94382848-94383248	1	0.059	rs12890751	0.0917	1.899	1	0.5467	0.1745	0	0.2788	-0.725247	FAM181A	#N/A
20:52811257-52811657	1	0.058	rs6013897:52742479:T:A	0.0301	1.423	4	0.2304	0.3615	0	0.4081	0.950153	PFDN4	0.779332
10:65880319-65880719	1	0.058	rs2601705	0.022	0.999	4	0.3838	0.195	0	0.4212	0.857921	JMJD1C	0.336723
14:103720247-103720647	1	0.058	rs9324059:103688425:G:A	0.0169	1.129	4	0.163	0.2593	0	0.5777	0.747189	LOC105378183	#N/A
12:13529955-13530355	1	0.058	rs17213328	0.0479	1.639	4	0.2252	0.1971	0	0.5777	0.392513	LINC01559	0.617328
17:70653910-70654310	1	0.058	17:70685578:TGG:T	0.1482	2.109	2	0.1927	0.483	0	0.3243	-0.441024	LINC00511	-0.358751
11:75459373-75459773	1	0.057	rs149754751:75430011:T:TTC	0.0486	1.443	4	0.3716	0.151	0	0.4774	1.21182	LOC283214	#N/A
2:97078020-97078420	1	0.057	rs3731937:97166296:A:G	0.0278	0.863	4	0.2299	0.1914	0	0.5788	0.665621	NCAPH	0.418092
15:50461013-50461413	1	0.057	rs35119987:50527201:AG:A	0.0342	1.449	4	0.3019	0.2015	0	0.4965	0.478342	SLC27A2	2.23993
9:93921987-93922387	1	0.057	rs12353276:93902040:G:A	0.049	1.427	4	0.204	0.2459	0	0.55	-0.490246	LINC00484	-0.252344
7:39645961-39646361	1	0.057	rs60814051:39697365:G:GA	0.0429	1.401	1	0.4744	0.1599	0	0.3658	-0.496555	RALA	-0.431974
5:123542778-123543178	1	0.056	rs72194389:123523116:CT:C	0.03	1.259	2	0.1787	0.4152	0	0.4062	0.548806	LINC01170	#N/A
6:16586488-16586888	1	0.056	rs61193572:16577754:CAAA:C	0.0156	0.992	4	0.1627	0.3653	0	0.472	0.444088	ATXN1	-0.677768
19:44152838-44153238	1	0.056	rs8108975:44215200:T:C	0.0152	0.995	4	0.1857	0.3033	0	0.511	-0.619776	CADM4	-0.0709989
9:104985845-104986245	1	0.055	9:104916545:C:CT	0.1025	2.052	4	0.1659	0.1898	0	0.6443	1.70338	LINC00587	#N/A
8:71158726-71159126	1	0.055	rs34885918:71088103:A:AT	0.0494	1.075	4	0.1385	0.3135	0	0.5479	0.643833	NCOA2	-0.184001
1:155879673-155880073	1	0.055	1:155928365:AT:A	0.1088	1.577	4	0.2571	0.1645	0	0.5784	0.508188	RIT1	0.36442
8:103629204-103629604	1	0.055	rs28756925:103552414:G:A	0.0144	1.034	1	0.3864	0.2429	0	0.3707	0.473436	KLF10	-0.259035
15:89384380-89384780	1	0.055	rs76898489:89380291:C:T	0.1535	2.052	4	0.175	0.4092	0	0.4159	-0.626876	ACAN	#N/A
17:15339816-15340216	1	0.055	rs2906966	0.0151	1.058	4	0.2773	0.2798	0	0.443	-0.685095	CDRT4	0.642189
12:115296151-115296551	1	0.054	rs74407839:115269711:G:A	0.0247	1.283	4	0.2395	0.1654	0	0.595	1.48384	TBX3	0.426155
9:93836365-93836765	1	0.054	rs34673757:93738902:G:GAA	0.0324	1.303	4	0.2149	0.2362	0	0.5489	1.08689	LOC100129316	#N/A
4:110979840-110980240	1	0.054	rs56225537:111017159:C:T	0.0414	1.422	4	0.3053	0.1894	0	0.5054	0.836962	ELOVL6	0.0702209
2:101552489-101552889	1	0.054	rs11123857	0.033	1.314	4	0.2478	0.3464	0	0.4058	0.794673	LOC101927142	#N/A
8:8622454-8622854	1	0.054	rs34608799:8642897:A:ATT	0.103	2.04	4	0.2696	0.1772	0	0.5532	0.535492	CLDN23	0.617157
18:5601274-5601674	1	0.054	rs2027688:5566994:A:G	0.0296	1.31	4	0.1732	0.4057	0	0.4211	0.500175	EPB41L3	0.227388
2:8849727-8850127	1	0.054	rs6709598	0.0116	0.877	4	0.2185	0.3337	0	0.4479	0.481885	ID2	-0.981378
22:45097972-45098372	1	0.054	rs11090676:45011583:G:C	0.1161	2.144	4	0.1867	0.2156	0	0.5977	0.431568	PRR5	0.531989
9:117670381-117670781	1	0.054	rs140931749:117595963:G:GTA	0.0307	1.251	2	0.332	0.3445	0	0.3235	0.414132	TNFSF8	0.143358
22:43404454-43404854	1	0.054	rs150359932:43410998:G:A	0.0095	0.894	4	0.1959	0.2333	0	0.5709	-0.494029	PACSIN2	-0.517018
19:43899685-43900085	1	0.054	rs62114805:43870007:T:A	0.0341	1.438	4	0.291	0.317	0	0.3921	-0.53521	TEX101	-1.11279
7:5373281-5373681	1	0.054	rs12669111:5313181:C:T	0.0222	1.313	4	0.1437	0.4255	0	0.4309	-0.555415	SLC29A4	-0.612601
1:20591745-20592145	1	0.054	rs3107:20606468:G:T	0.0432	1.465	4	0.1572	0.2424	0	0.6004	-0.683282	LINC01757	#N/A
3:190266043-190266443	1	0.053	rs6764850	0.0221	1.189	4	0.2061	0.2436	0	0.5503	1.5415	IL1RAP	1.44718
11:68289759-68290159	1	0.053	rs34322224:68241511:CT:C	0.099	1.614	4	0.1667	0.3158	0	0.5175	0.600176	PPP6R3	0.0812893
19:46475340-46475740	1	0.053	rs74880678:46515058:A:G	0.0172	1.105	2	0.1216	0.5299	0	0.3484	-0.523043	NOVA2	-0.270654
21:42836899-42837299	1	0.053	rs61459778:42838423:C:G	0.1151	2.019	4	0.2043	0.2769	0	0.5188	-0.529857	MX1	1.37859
12:32924055-32924455	1	0.053	rs10844341	0.0364	1.5	2	0.1525	0.455	0	0.3925	-0.584211	YARS2	-0.0191345
8:70231103-70231503	1	0.052	rs705996:70148105:A:G	0.0149	0.914	4	0.133	0.3339	0	0.5331	1.04385	LINC01603	#N/A
2:196862645-196863045	1	0.052	rs1356717	0.0341	1.164	4	0.213	0.3554	0	0.4316	0.80041	DNAH7	0.351545
2:223572479-223572879	1	0.052	rs1975554:223540299:T:C	0.0488	1.428	4	0.1569	0.3295	0	0.5137	0.758097	MOGAT1	2.58208
3:127592931-127593331	1	0.052	rs12152490:127610685:A:G	0.0116	0.725	4	0.3094	0.3002	0	0.3905	0.500835	KBTBD12	-0.359877
2:234666799-234667199	1	0.052	rs28900696	0.0583	1.682	4	0.1784	0.2951	0	0.5265	0.392424	UGT1A1	1.0818
2:73259413-73259813	1	0.052	rs28458961:73357801:C:T	0.0236	1.041	4	0.1846	0.1855	0	0.6299	-0.446912	SFXN5	-0.541844
1:71553346-71553746	1	0.052	1:71456125:AATAT:AAT	0.0387	1.256	4	0.3128	0.1964	0	0.4908	-0.530669	ZRANB2-AS2	0.971952
9:91419076-91419476	1	0.052	rs6559299:91488767:G:C	0.0503	1.556	4	0.186	0.3895	0	0.4245	-0.723632	MIR4289	#N/A
9:80602803-80603203	1	0.051	rs914788:80660029:G:A	0.0541	1.361	4	0.2334	0.1711	0	0.5955	0.561399	GNAQ	-0.0447657
15:39136391-39136791	1	0.051	rs17659220:39110325:T:C	0.1015	1.926	1	0.3771	0.2478	0	0.3751	0.494076	0	#N/A
9:114888265-114888665	1	0.051	rs3739699:114798940:G:A	0.0281	1.276	4	0.1349	0.2284	0	0.6367	0.483079	SUSD1	0.307545
21:44142335-44142735	1	0.051	rs12483164	0.0468	1.661	4	0.1836	0.3003	0	0.5161	-0.537579	LINC01668	0.0608002
19:51380193-51380593	1	0.05	rs55924070:51449566:G:A	0.0319	1.553	4	0.1784	0.3895	0	0.4321	0.613481	KLK2	0.238968
5:139038658-139039058	1	0.05	rs356472	0.0366	0.993	4	0.1746	0.3133	0	0.5122	-0.470547	CXXC5	-1.25799
15:56787272-56787672	1	0.05	15:56833937:C:<INS:ME:ALU>:56834201	0.0221	1.147	2	0.2625	0.4481	0	0.2895	-0.489638	MNS1	-0.244929
20:56141923-56142323	1	0.05	rs56173434:56210399:AG:A	0.0357	1.484	4	0.2056	0.2231	0	0.5713	-0.830806	PCK1	-3.09308
5:135570987-135571387	1	0.049	rs10463951	0.0245	1.041	4	0.1195	0.3304	0	0.5501	1.44719	TRPC7-AS2	#N/A
13:27698773-27699173	1	0.049	rs58716724:27630232:G:A	0.0216	1.09	2	0.2763	0.4137	0	0.31	1.02326	USP12-AS1	#N/A
4:146600811-146601211	1	0.049	rs13125528:146661212:A:C	0.0492	1.469	2	0.1632	0.4638	0	0.3729	0.883074	C4orf51	0.191238
3:34131866-34132266	1	0.049	rs7613960:34111953:C:G	0.0184	1.047	2	0.1745	0.4602	0	0.3653	0.748031	PDCD6IP	0.208882
10:81923488-81923888	1	0.049	rs2784773:81919800:T:C	0.031	1.434	4	0.2495	0.1812	0	0.5693	-0.407442	PLAC9	-0.517524
17:78455151-78455551	1	0.049	rs10664607:78548627:A:AT	0.0285	1.275	4	0.3621	0.2647	0	0.3732	-0.490007	NPTX1	-1.53382
5:58572657-58573057	1	0.049	rs11747358:58601212:T:G	0.0186	1.104	4	0.2065	0.2224	0	0.5712	-0.50081	PDE4D	-0.672492
15:93606605-93607005	1	0.049	rs4777758:93602125:G:T	0.0425	1.55	4	0.2132	0.1753	0	0.6115	-0.523653	RGMA	-0.282701
14:50474179-50474579	1	0.049	rs3041469:50520331:CGA:C	0.199	2.164	4	0.1646	0.2409	0	0.5945	-0.542719	LINC01588	-0.734453
2:59903303-59903703	1	0.048	rs2674034	0.0204	1.07	1	0.3969	0.2859	0	0.3172	1.82371	LINC01793	#N/A
10:104736095-104736495	1	0.048	10:104659426:CT:C	0.0108	0.744	4	0.3246	0.1668	0	0.5086	1.79149	LOC107984265	#N/A
9:35916390-35916790	1	0.048	rs7847059:35901731:T:A	0.0267	1.3	4	0.3141	0.207	0	0.479	1.62978	SPAAR	3.07235
7:561438-561838	1	0.048	rs9286357:610845:A:G	0.0625	1.813	4	0.1635	0.2785	0	0.558	0.554033	HRAT92	3.62012
8:62672635-62673035	1	0.048	rs7008718:62763409:G:A	0.0204	1.093	4	0.3316	0.2632	0	0.4052	0.367272	MIR4470	#N/A
13:24935266-24935666	1	0.048	rs6583	0.2499	2.487	4	0.1283	0.1708	0	0.7009	-0.781898	LINC00566	#N/A
16:88271198-88271598	1	0.047	rs9923004	0.0093	1.049	4	0.3041	0.2244	0	0.4715	1.87118	LINC02182	5.86083
4:48250589-48250989	1	0.047	rs34702593:48255589:C:CT	0.0174	1.184	4	0.3272	0.1754	0	0.4975	1.27314	TEC	1.16947
1:225688293-225688693	1	0.047	rs1340865	0.1735	1.725	1	0.4904	0.1429	0	0.3666	1.02885	LBR	-0.0722271
11:69482912-69483312	1	0.047	11:69567514:C:CA	0.0485	1.588	4	0.1343	0.2909	0	0.5748	-0.446039	LTO1	-0.0924339
17:37041637-37042037	1	0.047	rs72819753:36999108:A:G	0.0291	1.235	4	0.3249	0.2494	0	0.4258	-0.678254	LASP1	-0.157971
7:131270999-131271399	1	0.047	rs59467505:131257723:G:A	0.0164	1.107	4	0.1978	0.1986	0	0.6036	-0.846761	PODXL	-0.526871
2:238640711-238641111	1	0.046	rs1811648:238576239:G:A	0.0277	1.316	2	0.2106	0.4033	0	0.386	0.822325	LRRFIP1	0.0692671
18:20981449-20981849	1	0.046	rs1276319:20924134:C:T	0.1161	1.667	4	0.1355	0.3675	0	0.497	0.778881	TMEM241	-0.506657
4:84118797-84119197	1	0.046	rs4693571:84092069:C:T	0.0125	0.975	4	0.182	0.2532	0	0.5649	0.492061	PLAC8	-0.0425267
3:169764039-169764439	1	0.046	rs58934405:169746761:T:A	0.0321	1.201	1	0.4523	0.2892	0	0.2584	0.428222	GPR160	1.35764
1:6381234-6381634	1	0.046	rs6577567:6325306:T:C	0.013	0.944	4	0.2397	0.1818	0	0.5785	-0.524038	ACOT7	0.208009
3:124209906-124210306	1	0.046	rs4678133:124286706:C:T	0.0674	1.645	1	0.3816	0.2484	0	0.37	-0.5873	KALRN	-0.451581
11:75873357-75873757	1	0.046	rs589149	0.043	1.405	4	0.2736	0.3605	0	0.3659	-0.801995	WNT11	0.326134
1:72228431-72228831	1	0.045	rs514435:72322599:A:G	0.1258	1.735	4	0.1629	0.1588	0	0.6783	1.25021	NEGR1-IT1	#N/A
18:45611228-45611628	1	0.045	rs7239672:45578128:T:G	0.0131	1.016	4	0.2188	0.3571	0	0.4241	0.997386	ZBTB7C	0.388576
10:97205157-97205557	1	0.045	rs5787133:97117177:T:TG	0.1681	1.991	2	0.2149	0.4475	0	0.3377	0.953869	SORBS1	-0.729729
10:24582237-24582637	1	0.045	rs220355	0.0559	1.607	4	0.1635	0.184	0	0.6525	0.530072	MIR603	#N/A
3:194100364-194100764	1	0.045	rs6437378:194067235:T:C	0.0253	1.376	4	0.1914	0.1824	0	0.6263	0.523926	LRRC15	-0.302776
2:98703349-98703749	1	0.045	rs114505090:98792684:A:G	0.0516	1.289	4	0.1802	0.2815	0	0.5383	0.36506	VWA3B	1.44735
1:154979658-154980058	1	0.045	rs6660884:155026114:C:T	0.0605	1.266	4	0.2463	0.2742	0	0.4795	-0.350565	ZBTB7B	-0.725596
22:39850317-39850717	1	0.045	rs5750849:39942090:G:A	0.0349	1.299	1	0.3473	0.3125	0	0.3402	-0.45476	MGAT3	-1.61605
10:72666978-72667378	1	0.045	rs4747119:72717030:G:C	0.0283	1.289	4	0.212	0.2875	0	0.5004	-0.465698	PCBD1	0.0403654
9:3777899-3778299	1	0.045	rs12003521:3688869:G:C	0.0348	1.429	2	0.2347	0.4369	0	0.3284	-0.538456	RFX3-AS1	-0.398609
16:88563524-88563924	1	0.044	rs11643899:88602910:A:G	0.0355	1.512	4	0.2236	0.2715	0	0.5049	2.31786	MIR5189	#N/A
1:113795757-113796157	1	0.044	rs11307865:113759828:TC:T	0.0331	1.322	4	0.2007	0.2051	0	0.5942	0.665164	LOC643441	#N/A
1:15348649-15349049	1	0.044	rs16851263:15407260:T:G	0.0372	1.601	4	0.2184	0.387	0	0.3945	0.57014	KAZN	4.44489
10:52645244-52645644	1	0.044	rs12265989	0.0261	0.938	4	0.1273	0.3438	0	0.5288	0.388311	A1CF	0.568736
6:138732409-138732809	1	0.044	rs6930305:138740182:G:C	0.0143	0.989	4	0.1803	0.1741	0	0.6456	0.383085	HEBP2	0.259415
7:12106100-12106500	1	0.044	rs11977478:12135191:A:G	0.0278	1.611	4	0.2659	0.2221	0	0.512	0.338665	TMEM106B	0.751905
22:50342658-50343058	1	0.044	rs113924912:50346072:C:T	0.0113	0.934	4	0.3228	0.2656	0	0.4116	-0.403178	PIM3	-0.478364
6:35370318-35370718	1	0.044	rs2395625:35405461:G:C	0.0104	0.792	4	0.3744	0.2365	0	0.3891	-0.473516	FANCE	-0.442987
6:6823998-6824398	1	0.044	rs67827672:6822358:G:T	0.1204	1.993	4	0.1685	0.3415	0	0.4899	-0.547735	LY86-AS1	#N/A
10:85886139-85886539	1	0.044	rs200044171:85922336:T:TA	0.0657	1.673	4	0.2567	0.2144	0	0.529	-1.24557	GHITM	-0.0288162
15:50477105-50477505	1	0.043	rs2414039:50496793:G:T	0.0823	1.821	2	0.2859	0.3743	0	0.3398	2.12923	SLC27A2	2.23993
9:96678252-96678652	1	0.043	rs79370616:96585885:A:G	0.0277	1.394	2	0.2585	0.4079	0	0.3336	1.03188	BARX1	0.608227
11:16414139-16414539	1	0.043	rs10832610	0.0264	1.087	4	0.1582	0.2128	0	0.629	0.673201	SOX6	0.299499
10:70825549-70825949	1	0.043	rs2251911:70742192:T:G	0.0634	1.639	4	0.16	0.3051	0	0.5349	0.618856	SRGN	0.10463
17:65417990-65418390	1	0.043	rs2949947:65446561:A:G	0.0424	1.369	4	0.3372	0.232	0	0.4308	0.350881	PITPNC1	1.0386
19:2901758-2902158	1	0.043	rs12973978:2910825:G:C	0.0155	1.222	2	0.2508	0.3769	0	0.3723	-0.365028	ZNF57	-0.464836
17:25869821-25870221	1	0.043	rs7210693:25790381:A:G	0.0206	0.961	4	0.2102	0.231	0	0.5587	-0.443864	KSR1	-0.243108
6:21929034-21929434	1	0.043	rs7752680:21941782:T:C	0.043	1.515	4	0.3404	0.1674	0	0.4922	-0.478383	NBAT1	#N/A
1:119933135-119933535	1	0.043	rs61327356:120030730:A:G	0.0311	1.295	4	0.1891	0.3965	0	0.4144	-0.671227	HAO2-IT1	#N/A
6:47512997-47513397	1	0.043	rs9463342:47585106:A:T	0.0144	0.957	1	0.4534	0.1445	0	0.4021	-0.757103	CD2AP	-0.387124
2:192042085-192042485	1	0.042	rs6757176:192086757:C:T	0.0528	1.411	4	0.1785	0.3219	0	0.4996	1.55675	STAT4	1.83659
5:113810714-113811114	1	0.042	rs72801831:113774177:A:C	0.026	1.178	4	0.25	0.2584	0	0.4916	1.37582	KCNN2	0.218385
17:75121474-75121874	1	0.042	rs2678769:75196116:C:T	0.0263	1.246	4	0.1988	0.1953	0	0.6059	0.732433	SEC14L1	1.62824
1:239501317-239501717	1	0.042	rs12118772:239573670:T:G	0.0344	1.29	2	0.2834	0.3836	0	0.333	0.50846	CHRM3	-0.0889871
21:33857021-33857421	1	0.042	rs9647151:33929447:A:C	0.0223	1.148	4	0.2624	0.3024	0	0.4352	0.398385	EVA1C	1.21851
19:50071335-50071735	1	0.042	rs8107051:50055156:A:G	0.0388	1.32	1	0.3647	0.297	0	0.3383	-0.52387	NOSIP	0.200003
10:81102966-81103366	1	0.042	rs2395576:81184728:A:C	0.0568	1.614	4	0.2016	0.2908	0	0.5075	-0.570907	PPIF	-0.00459016
4:7736448-7736848	1	0.042	rs10033062:7747414:C:T	0.0201	1.353	4	0.2482	0.2782	0	0.4736	-0.575205	AFAP1-AS1	-0.328332
11:10411724-10412124	1	0.042	rs73409984:10509672:C:T	0.057	1.63	4	0.176	0.3001	0	0.524	-0.735198	AMPD3	-0.756218
22:44846286-44846686	1	0.042	rs2071816:44778771:G:A	0.0099	1.031	4	0.2787	0.2526	0	0.4687	-0.874792	LINC01656	#N/A
3:132063619-132064019	1	0.041	rs11720794:132003633:A:G	0.0506	1.618	4	0.1875	0.3039	0	0.5087	1.04667	ACPP	-0.384407
7:41105278-41105678	1	0.041	rs1859702:41105832:T:C	0.0249	1.126	4	0.1607	0.1981	0	0.6412	0.676783	LINC01449	#N/A
8:37457305-37457705	1	0.041	rs111261447:37466276:A:G	0.057	1.236	2	0.3636	0.3793	0	0.257	0.425908	LINC01605	#N/A
15:77838336-77838736	1	0.041	rs2682920:77869917:C:T	0.0071	0.7	4	0.2033	0.3913	0	0.4054	-0.37045	LOC101929457	-0.118688
5:9558578-9558978	1	0.041	rs17331898:9654301:A:C	0.0545	1.523	4	0.2227	0.2975	0	0.4799	-0.521605	SNORD123	#N/A
11:60545072-60545472	1	0.041	rs140030935:60582825:G:A	0.0926	1.808	4	0.223	0.2025	0	0.5745	-0.531351	MS4A10	1.96855
2:169556356-169556756	1	0.04	rs12612019:169653728:T:C	0.0156	0.964	4	0.1432	0.309	0	0.5478	0.692325	CERS6-AS1	0.0360313
17:35208551-35208951	1	0.04	rs924187	0.0321	1.446	4	0.2985	0.3214	0	0.3802	0.507149	LHX1-DT	#N/A
5:176493163-176493563	1	0.04	rs3135928:176522062:G:A	0.0307	1.226	4	0.1907	0.2941	0	0.5153	-0.454806	FGFR4	0.0295983
4:124383140-124383540	1	0.04	rs7665238	0.0316	1.293	1	0.374	0.2654	0	0.3606	-0.461179	SPRY1	-0.443308
2:20739119-20739519	1	0.04	rs12618114	0.1319	2.063	2	0.1735	0.426	0	0.4005	-0.569292	LOC107985856	#N/A
22:29334295-29334695	1	0.039	rs377310282:29263232:A:G	0.0196	0.891	4	0.3906	0.1887	0	0.4207	1.03672	ZNRF3	0.266921
7:100728374-100728774	1	0.039	rs35239843:100765482:CAG:C	0.0131	0.974	4	0.1878	0.3996	0	0.4126	0.674216	TRIM56	0.644875
18:71909801-71910201	1	0.039	rs2032265:71930889:A:G	0.0165	1.235	4	0.1902	0.3495	0	0.4604	0.643789	CYB5A	0.694986
3:43573365-43573765	1	0.039	rs74505206:43479003:A:C	0.0409	1.122	4	0.1518	0.1223	0	0.7258	0.623223	ANO10	0.748424
11:129238678-129239078	1	0.039	rs3827487:129312660:C:T	0.0297	1.313	4	0.2714	0.2371	0	0.4915	0.424003	BARX2	1.10083
11:100631419-100631819	1	0.039	rs201534837:100700091:CA:C	0.0343	1.309	4	0.1365	0.3015	0	0.562	-0.41035	LOC100128386	-0.367461
6:30097017-30097417	1	0.039	rs377017837:30082870:CT:CTT	0.0268	1.455	4	0.1765	0.2033	0	0.6202	-0.517445	TRIM40	-0.408899
15:51580691-51581091	1	0.039	rs73395907:51651596:G:A	0.025	1.244	4	0.3275	0.1662	0	0.5063	-0.529776	CYP19A1	3.52854
1:29876609-29877009	1	0.039	rs35294772:29875347:G:A	0.063	1.39	4	0.2841	0.2455	0	0.4703	-0.731508	LINC01756	#N/A
7:156384844-156385244	1	0.039	rs2695561:156405323:A:G	0.0392	1.464	1	0.3653	0.3007	0	0.334	-0.779074	LINC01006	-0.180896
8:133699223-133699623	1	0.038	rs36176552:133758604:T:C	0.0232	1.076	2	0.1588	0.4556	0	0.3856	1.47921	LRRC6	-0.0624492
2:46579155-46579555	1	0.038	rs6758592	0.0227	1.2	2	0.1708	0.4386	0	0.3906	0.82746	LINC01820	-0.256287
7:36247265-36247665	1	0.038	rs4723498:36280696:C:T	0.0747	1.798	4	0.1833	0.2411	0	0.5756	0.530011	EEPD1	0.379021
12:117480127-117480527	1	0.038	rs10850774:117577791:T:C	0.2222	2.108	4	0.154	0.1638	0	0.6822	-0.391027	LOC100506551	0.177358
12:31127674-31128074	1	0.038	rs1611055:31140845:C:CA	0.0322	1.316	4	0.2142	0.3036	0	0.4821	-0.545991	TSPAN11	-0.675422
17:1484607-1485007	1	0.038	rs73300820:1476691:T:C	0.0255	1.296	4	0.2421	0.2359	0	0.5219	-0.596609	PITPNA	-0.14173
15:85125195-85125595	1	0.038	rs7180956:85162553:C:T	0.0201	0.878	4	0.1646	0.4157	0	0.4197	-0.611278	LINC00933	#N/A
16:12737841-12738241	1	0.037	rs1713487:12740670:C:G	0.0103	1.271	4	0.2242	0.2798	0	0.496	1.43652	MIR4718	#N/A
7:157783975-157784375	1	0.037	rs12540633:157694992:T:C	0.0325	1.505	4	0.1642	0.3347	0	0.5011	1.00274	LOC100506585	#N/A
3:119065025-119065425	1	0.037	rs1000198	0.0299	1.3	4	0.1836	0.3806	0	0.4358	0.684514	ARHGAP31-AS1	-0.0852656
12:262300-262700	1	0.037	rs555044	0.0855	1.828	4	0.3558	0.2759	0	0.3684	0.578133	LOC574538	4.50463
6:20237234-20237634	1	0.037	rs35018367:20308576:C:G	0.0188	1.141	4	0.1517	0.2486	0	0.5997	-0.462983	MBOAT1	-0.855804
9:135414485-135414885	1	0.037	rs76082049:135376295:C:T	0.0342	1.312	2	0.1844	0.4205	0	0.3951	-0.579428	BARHL1	#N/A
20:37614414-37614814	1	0.036	20:37690277:CA:C	0.0563	1.421	2	0.1401	0.5121	0	0.3478	0.784277	DHX35	0.261455
5:167586433-167586833	1	0.036	rs11740385:167639667:T:G	0.0259	1.134	4	0.3273	0.284	0	0.3887	0.569392	MIR12125	#N/A
1:19751038-19751438	1	0.036	rs12030752:19815320:G:A	0.0429	1.53	4	0.1966	0.2304	0	0.5729	0.559339	CAPZB	0.0189386
1:145436485-145436885	1	0.036	rs369325772:145357158:TTC:T	0.0349	0.997	2	0.2685	0.4091	0	0.3224	-0.476239	TXNIP	-0.321028
1:19656976-19657376	1	0.036	rs34245294:19709610:CA:C	0.045	1.517	4	0.174	0.1768	0	0.6492	-0.520001	SLC66A1	-0.814444
12:1820868-1821268	1	0.036	rs2079518:1786312:A:G	0.0141	0.917	4	0.2538	0.1685	0	0.5777	-0.542281	ADIPOR2	0.000585733
10:88713387-88713787	1	0.036	rs58456933:88744392:T:C	0.0254	1.15	4	0.1956	0.2309	0	0.5735	-0.661269	SNCG	-0.304477
7:99389354-99389754	1	0.035	rs10549855:99475029:TAC:T	0.0851	1.579	2	0.1739	0.5471	0	0.279	2.64386	CYP3A4	6.10776
6:150455622-150456022	1	0.035	rs147541303:150511570:C:CT	0.0418	1.559	4	0.2779	0.3099	0	0.4122	0.554229	PPP1R14C	1.84393
15:64260933-64261333	1	0.035	rs62023113:64169223:A:G	0.0255	1.28	4	0.21	0.3702	0	0.4198	0.52729	LOC101928988	0.314357
12:102107050-102107450	1	0.035	rs2041149:102110105:A:G	0.0194	1.13	4	0.3547	0.2231	0	0.4222	0.498236	CHPT1	0.172295
19:4078401-4078801	1	0.035	rs60537326:4029125:G:A	0.0677	1.666	2	0.1897	0.4596	0	0.3507	-0.444631	ZBTB7A	-0.383223
12:104982168-104982568	1	0.035	rs61938625:105052213:A:G	0.022	1.266	4	0.2685	0.1881	0	0.5434	-0.57779	MIR3922	#N/A
12:54175255-54175655	1	0.035	rs10876491	0.1102	1.896	2	0.1995	0.4289	0	0.3715	-0.66292	CISTR	#N/A
3:123141890-123142290	1	0.034	rs9829332:123049707:G:T	0.0815	1.631	4	0.2253	0.2218	0	0.5529	-0.404247	ADCY5	-1.32994
17:3869500-3869900	1	0.034	rs737361:3786804:C:G	0.0819	1.828	4	0.1495	0.2719	0	0.5786	-0.568881	ATP2A3	-0.51394
8:134331142-134331542	1	0.034	rs6992807	0.0515	1.567	2	0.2714	0.375	0	0.3536	-0.600178	NDRG1	-0.329142
2:64666309-64666709	1	0.033	rs68003844:64653239:C:A	0.0258	1.231	4	0.1753	0.2022	0	0.6225	0.751457	LGALSL	0.916757
3:19589319-19589719	1	0.033	rs59831441:19508640:T:G	0.0328	1.077	4	0.2359	0.3429	0	0.4212	0.633619	MIR4791	#N/A
19:36627829-36628229	1	0.033	rs6510522:36622966:G:C	0.0184	1.063	2	0.2967	0.4678	0	0.2355	0.623018	CAPNS1	0.266515
19:5846531-5846931	1	0.033	rs144253763:5908652:T:TATA	0.0484	1.567	4	0.1841	0.1727	0	0.6431	0.47793	LOC101928844	0.28716
2:231555759-231556159	1	0.033	rs67540463:231526180:GC:G	0.0312	1.408	4	0.1618	0.2977	0	0.5405	0.417559	LINC01907	-0.0348669
9:90117201-90117601	1	0.033	rs150248473:90082975:C:CT	0.0631	1.776	1	0.3963	0.3527	0	0.251	-0.543674	DAPK1	-1.03419
8:122754101-122754501	1	0.032	rs28778395:122667007:A:G	0.032	1.282	4	0.1999	0.1825	0	0.6176	0.862885	HAS2	0.310941
14:101782048-101782448	1	0.032	rs7160374:101717179:G:A	0.0214	1.159	4	0.2201	0.2277	0	0.5522	0.42678	LINC00524	#N/A
1:227932360-227932760	1	0.032	rs6704268:227965456:C:G	0.0481	1.383	2	0.1536	0.4843	0	0.362	-0.416943	SNAP47	0.0209308
20:4897628-4898028	1	0.032	rs11905329:4830771:A:G	0.0203	1.151	4	0.1647	0.3429	0	0.4924	-0.615381	SLC23A2	-0.868945
22:17669157-17669557	1	0.032	rs9606644:17670042:G:C	0.0541	1.668	4	0.2288	0.2295	0	0.5417	-0.746402	ADA2	-0.0950073
6:167811674-167812074	1	0.031	rs6907858:167713792:T:C	0.1834	2.334	4	0.1463	0.2062	0	0.6475	1.23295	TCP10	0.974455
10:18916493-18916893	1	0.031	rs4445544:18876084:C:A	0.0277	1.343	2	0.3101	0.4326	0	0.2572	0.92239	NSUN6	1.56769
10:97625775-97626175	1	0.031	rs9888002:97641790:G:A	0.0524	1.412	4	0.2453	0.188	0	0.5667	-0.521213	CC2D2B	0.735737
2:134202087-134202487	1	0.03	rs6755702:134258972:G:C	0.0162	0.924	4	0.1708	0.2678	0	0.5614	0.967944	NCKAP5	0.552711
17:80847381-80847781	1	0.03	rs56800267:80928764:C:G	0.0492	1.617	4	0.3077	0.1499	0	0.5424	0.630971	ZNF750	-0.0579366
1:181088415-181088815	1	0.03	rs13374999:181074884:T:C	0.0265	1.309	2	0.2256	0.4094	0	0.365	0.438062	IER5	-0.138792
17:61620436-61620836	1	0.03	rs4349:61569144:C:T	0.0272	0.966	2	0.167	0.4307	0	0.4023	-0.495821	DCAF7	0.0719796
22:45179467-45179867	1	0.03	rs138327966:45244241:GTT:G	0.0344	1.648	2	0.2743	0.3799	0	0.3458	-0.534918	ARHGAP8	-0.0582713
2:46111222-46111622	1	0.029	rs13406325:46053067:C:T	0.0396	1.448	4	0.2401	0.3234	0	0.4365	1.66682	PRKCE	0.660324
20:11976791-11977191	1	0.029	rs73899704:12064238:G:A	0.0187	1.031	2	0.2335	0.4748	0	0.2917	1.2637	BTBD3	0.645317
6:147662565-147662965	1	0.029	rs12191720	0.0991	1.355	4	0.1709	0.2602	0	0.5689	1.25813	STXBP5-AS1	#N/A
8:37513032-37513432	1	0.029	8:37591979:CAGGA:C	0.0958	1.308	4	0.1593	0.3104	0	0.5303	0.672249	ZNF703	1.0526
3:148942945-148943345	1	0.029	rs112314415:148914796:C:T	0.0336	1.383	4	0.2426	0.2382	0	0.5192	0.573568	CP	4.59595
6:16236877-16237277	1	0.029	rs1810433:16201587:C:T	0.0124	0.86	1	0.4798	0.194	0	0.3261	0.56292	GMPR	-0.150742
22:36405039-36405439	1	0.029	rs9607307:36487012:T:A	0.0184	0.872	4	0.1401	0.284	0	0.5759	0.499334	RBFOX2	0.140804
3:133785812-133786212	1	0.029	rs4401359:133724916:T:C	0.0764	1.708	4	0.2789	0.1911	0	0.53	-0.507639	LINC02000	0.160384
6:39249109-39249509	1	0.029	rs1535497:39267754:C:T	0.0493	1.604	2	0.2307	0.4695	0	0.2998	-0.562641	KCNK17	-1.1153
9:116440741-116441141	1	0.029	rs56929719:116515357:G:T	0.0156	0.984	4	0.2625	0.2639	0	0.4736	-0.661864	RGS3	-0.442173
1:183861481-183861881	1	0.029	rs10752921:183788017:A:C	0.0217	1.115	4	0.2715	0.2372	0	0.4913	-0.675088	RGL1	0.572869
6:110849478-110849878	1	0.028	rs2157945:110856014:C:T	0.0136	0.955	1	0.5152	0.2116	0	0.2732	1.24016	SLC22A16	-0.302727
22:21397728-21398128	1	0.028	rs178274:21331677:A:G	0.0636	1.636	1	0.4053	0.2446	0	0.3502	0.373483	P2RX6P	#N/A
11:69191722-69192122	1	0.028	rs148301169:69258406:GCC:G	0.0211	1.064	2	0.2163	0.4613	0	0.3224	-0.465536	LOC102724265	#N/A
9:126400348-126400748	1	0.028	rs115664049:126349853:T:C	0.0291	1.1	1	0.3655	0.2711	0	0.3634	-0.4883	MIR7150	#N/A
1:168804398-168804798	1	0.028	rs2038098:168796788:A:C	0.0203	1.118	4	0.3689	0.2204	0	0.4107	-0.502349	LINC00626	#N/A
11:64044067-64044467	1	0.028	rs11231740	0.0259	1.078	4	0.1718	0.2695	0	0.5587	-0.503978	GPR137	0.0536388
17:7942200-7942600	1	0.028	rs111782966:7940482:C:T	0.0179	1.046	4	0.334	0.2635	0	0.4026	-0.546653	ALOX15B	-1.02715
2:157313651-157314051	1	0.028	rs297589:157358750:T:A	0.0167	0.775	4	0.1326	0.4143	0	0.4532	-0.827062	GPD2	-0.322424
8:21961406-21961806	1	0.027	rs7844781:21967304:C:T	0.017	0.936	4	0.2257	0.3641	0	0.4101	1.35519	NUDT18	0.518226
2:70297924-70298324	1	0.027	rs12713685	0.0103	0.725	4	0.2356	0.1811	0	0.5833	0.493725	PCBP1-AS1	-0.429834
17:71331608-71332008	1	0.027	rs56034034:71261511:A:T	0.0421	1.466	4	0.2257	0.2981	0	0.4763	-0.442861	CDC42EP4	-0.700525
14:21512139-21512539	1	0.027	rs11624398:21601506:A:G	0.0423	1.431	4	0.3099	0.2293	0	0.4608	-0.587308	RNASE7	-0.58662
5:156473831-156474231	1	0.027	rs11134535:156496845:C:T	0.1356	2.001	4	0.4122	0.1313	0	0.4565	-0.651218	HAVCR1	-1.10266
2:68906615-68907015	1	0.026	rs10174998:68957939:G:A	0.0345	1.371	2	0.1605	0.5403	0	0.2993	1.27473	PROKR1	0.71106
9:12604119-12604519	1	0.026	rs702131	0.0206	1.178	4	0.3485	0.2326	0	0.4189	1.05053	TYRP1	0.127817
1:61909957-61910357	1	0.026	rs11389337:61839474:T:TA	0.0193	1.055	4	0.2129	0.2593	0	0.5279	0.774101	NFIA-AS1	1.23038
14:51066788-51067188	1	0.026	rs12587025:51158479:A:G	0.0258	1.057	4	0.2881	0.1873	0	0.5245	-0.433603	ATL1	-0.314966
12:115442276-115442676	1	0.026	rs11067368:115444137:G:C	0.0249	1.282	4	0.1672	0.2797	0	0.5531	-0.563636	TBX3	0.426155
1:213664773-213665173	1	0.026	rs398891:213585141:T:A	0.0574	1.537	2	0.1909	0.4854	0	0.3236	-0.564853	LINC00538	#N/A
21:35955576-35955976	1	0.026	rs4817685:35993241:T:C	0.0165	1.033	4	0.1649	0.152	0	0.6831	-0.56676	RCAN1	-0.675656
4:82527890-82528290	1	0.025	rs3924996:82512457:T:C	0.0231	1.119	2	0.1813	0.5288	0	0.29	-0.519082	RASGEF1B	-0.207525
17:63058584-63058984	1	0.025	rs618595:63104876:C:T	0.0235	1.161	4	0.2039	0.2227	0	0.5734	-0.593989	GNA13	-0.430957
1:207137059-207137459	1	0.025	rs2629646	0.0166	0.934	4	0.127	0.4004	0	0.4726	-0.768115	FCAMR	-0.590817
6:129494196-129494596	1	0.024	rs3778140:129467729:A:G	0.0533	1.411	4	0.1851	0.2898	0	0.525	1.42917	LAMA2	2.14382
6:28928874-28929274	1	0.024	6:28958944:CT:C	0.0096	0.787	1	0.4268	0.1757	0	0.3974	1.12374	LINC01556	#N/A
6:47405345-47405745	1	0.024	rs56996819:47439445:C:CA	0.1011	1.839	2	0.1533	0.4587	0	0.388	0.807753	CD2AP	-0.387124
8:37519487-37519887	1	0.024	rs1811973:37577899:A:C	0.0256	0.702	1	0.3857	0.3796	0	0.2347	0.765708	ZNF703	1.0526
7:98822095-98822495	1	0.024	rs61751722:98792835:G:A	0.0191	1.021	4	0.1947	0.2822	0	0.5231	0.478882	KPNA7	0.9288
8:76381341-76381741	1	0.024	rs66591366:76374160:TA:T	0.0227	1.176	4	0.1622	0.3144	0	0.5233	-0.435387	HNF4G	0.590449
4:150832086-150832486	1	0.024	rs11737742:150927123:T:C	0.0433	1.369	4	0.2165	0.3304	0	0.4531	-0.462784	IQCM	-0.186099
11:133763077-133763477	1	0.024	rs329681:133839918:A:T	0.0138	0.938	4	0.2269	0.2366	0	0.5365	-0.491402	MIR4697	#N/A
20:52724251-52724651	1	0.023	rs765058	0.0351	1.514	2	0.2262	0.4917	0	0.2821	3.3021	BCAS1	0.858426
11:18274824-18275224	1	0.023	rs11345742:18327279:CT:C	0.0603	1.716	4	0.1441	0.1823	0	0.6736	1.66373	SAA2-SAA4	0.595685
3:43607097-43607497	1	0.023	rs6441789:43689943:T:C	0.0244	0.894	4	0.1939	0.3625	0	0.4436	1.64462	ANO10	0.748424
11:76056290-76056690	1	0.023	rs2226615	0.0273	1.178	4	0.214	0.2175	0	0.5685	0.926267	THAP12	-0.00294119
1:61869507-61869907	1	0.023	rs77546972:61929138:C:T	0.0594	1.571	4	0.3434	0.278	0	0.3786	0.838824	NFIA-AS1	1.23038
7:99297676-99298076	1	0.023	rs2687100:99388480:C:T	0.0235	0.841	4	0.1412	0.4028	0	0.456	0.678514	CYP3A5	1.80989
20:37608656-37609056	1	0.023	rs2064181:37613239:A:G	0.1458	1.814	2	0.1417	0.5386	0	0.3197	0.660576	DHX35	0.261455
20:19653178-19653578	1	0.023	rs6035392:19602477:T:C	0.0189	1.042	4	0.195	0.3079	0	0.4971	0.590272	RIN2	-0.290987
17:17569543-17569943	1	0.023	rs58251514:17543100:C:T	0.067	1.548	1	0.5141	0.2228	0	0.2631	-0.41874	SMCR2	0.10069
12:52301682-52302082	1	0.023	rs59402910:52396419:A:AG	0.0668	1.491	4	0.2344	0.2651	0	0.5006	-0.562616	ACVRL1	-0.0550879
11:118507062-118507462	1	0.023	rs10892251	0.0317	1.281	4	0.1528	0.1401	0	0.7071	-0.575089	MIR6716	#N/A
2:10981889-10982289	1	0.023	rs199652893:10940120:GA:G	0.0142	1.195	4	0.2868	0.2106	0	0.5026	-0.591734	PDIA6	-0.000731949
19:3050920-3051320	1	0.023	rs13344664:3143564:C:T	0.0176	1.276	4	0.2495	0.2543	0	0.4962	-0.626283	TLE2	-0.456348
9:6944931-6945331	1	0.022	rs112338415:6914933:T:G	0.0464	1.662	4	0.2352	0.2897	0	0.4751	0.761187	KDM4C	-0.226899
17:31011261-31011661	1	0.022	rs8068831:31011253:C:A	0.0396	1.204	4	0.3808	0.1526	0	0.4666	0.690328	MYO1D	-0.133427
8:129159429-129159829	1	0.022	8:129130859:CG:C	0.013	0.954	2	0.1638	0.4498	0	0.3864	0.577806	MIR1208	#N/A
10:114277134-114277534	1	0.022	rs2419629:114179283:A:G	0.0375	1.13	4	0.2032	0.3718	0	0.425	0.369719	ZDHHC6	0.017409
11:85454045-85454445	1	0.022	rs10501598:85550385:G:C	0.0239	0.909	4	0.1659	0.3103	0	0.5238	0.368826	SYTL2	1.00221
8:143758006-143758406	1	0.022	rs2572876:143830599:C:T	0.0294	1.319	2	0.3324	0.4137	0	0.2539	-0.432875	PSCA	-0.669792
1:26704784-26705184	1	0.022	rs72649379:26697382:G:A	0.0224	1.142	4	0.1919	0.2213	0	0.5868	-0.448533	ZNF683	0.0295064
1:156111085-156111485	1	0.022	rs61813330:156079611:A:G	0.1166	1.718	4	0.2949	0.1973	0	0.5078	-0.455789	SEMA4A	0.103424
16:67717683-67718083	1	0.022	rs62059344:67747306:C:A	0.0434	1.023	4	0.3011	0.1819	0	0.517	-0.552599	C16orf86	0.0911821
8:60973964-60974364	1	0.021	rs1467300	0.0135	0.845	4	0.1234	0.2269	0	0.6497	0.680598	CA8	-0.126004
21:43757914-43758314	1	0.021	rs17114925:43854985:A:C	0.0121	0.977	4	0.2863	0.2962	0	0.4176	0.4661	TFF2	-0.375105
17:72754100-72754500	1	0.021	rs76981050:72773638:T:C	0.035	1.148	4	0.198	0.2765	0	0.5254	-0.626338	SLC9A3R1	-0.226206
2:216835152-216835552	1	0.02	rs3836040:216860606:G:GA	0.071	1.696	4	0.2384	0.2001	0	0.5616	1.56791	MREG	0.870134
4:147169947-147170347	1	0.02	rs201651164:147207156:A:G	0.0589	1.397	4	0.1627	0.3289	0	0.5084	1.26878	0	#N/A
16:52327135-52327535	1	0.02	rs78480330:52410387:G:A	0.0139	0.817	4	0.1856	0.2508	0	0.5636	0.562364	CASC22	#N/A
14:59495190-59495590	1	0.02	rs56044063:59581420:G:A	0.0166	1.097	4	0.1464	0.3487	0	0.5049	0.378183	DAAM1	-0.088694
13:74247472-74247872	1	0.02	rs67238332:74329756:C:T	0.0276	1.221	4	0.2689	0.3076	0	0.4236	-0.495629	LINC00392	#N/A
1:203298663-203299063	1	0.02	rs77933480:203388187:G:T	0.0165	0.951	4	0.1933	0.3676	0	0.4391	-0.526883	FMOD	0.000414384
22:39417273-39417673	1	0.02	rs5750717:39355717:G:A	0.0187	1.138	4	0.1597	0.3125	0	0.5278	-0.529265	APOBEC3D	-0.037221
3:131514205-131514605	1	0.02	rs9883507:131424084:A:G	0.0154	1.166	4	0.2097	0.2998	0	0.4905	-0.556873	MIR5704	#N/A
4:6695277-6695677	1	0.02	rs7662452:6676524:G:A	0.0255	1.366	4	0.3154	0.308	0	0.3767	-0.628246	S100P	-0.0995294
2:46583408-46583808	1	0.019	rs116377985:46501270:G:T	0.0173	1.054	2	0.3204	0.3522	0	0.3274	0.847702	LINC01820	-0.256287
2:127928423-127928823	1	0.019	rs148509397:128021554:C:T	0.0447	1.531	4	0.2045	0.3025	0	0.493	0.745144	CYP27C1	0.103803
9:38697008-38697408	1	0.019	rs3005843:38641926:T:C	0.0405	1.523	4	0.2183	0.2795	0	0.5022	0.740994	FAM201A	#N/A
6:151362020-151362420	1	0.019	rs12199063:151407136:G:A	0.0207	1.268	4	0.3101	0.2318	0	0.4581	0.479054	MTHFD1L	-0.108079
5:65210460-65210860	1	0.019	rs10805402	0.0258	1.218	4	0.3058	0.1912	0	0.503	0.421786	ERBIN	-0.102712
2:109992502-109992902	1	0.019	rs58807707:110052874:T:C	0.0387	1.418	4	0.1916	0.2553	0	0.5531	-0.512045	MIR4266	#N/A
15:74008847-74009247	1	0.019	rs12915175:74049061:A:G	0.0323	1.154	4	0.2111	0.1795	0	0.6093	-0.63827	CD276	-0.631323
5:257304-257704	1	0.018	rs10070389:252200:A:G	0.0037	0.641	1	0.5213	0.2462	0	0.2325	1.27774	HRAT5	#N/A
3:6811685-6812085	1	0.018	rs9846755:6749894:T:C	0.0203	1.222	2	0.2688	0.418	0	0.3132	0.869611	GRM7-AS3	#N/A
16:86004293-86004693	1	0.018	rs305087	0.0347	1.561	4	0.2912	0.2737	0	0.4351	0.648956	MIR6774	#N/A
4:75281489-75281889	1	0.018	rs77162988:75270349:T:G	0.0137	0.917	2	0.2679	0.4368	0	0.2953	0.565143	AREG	1.21505
9:38171219-38171619	1	0.018	rs2585694:38263153:T:G	0.1292	1.876	4	0.2	0.1787	0	0.6213	0.562418	SHB	0.863341
8:17532434-17532834	1	0.018	rs12678650:17552119:G:T	0.0568	1.842	4	0.2666	0.3585	0	0.3749	0.513689	MTUS1	0.296929
17:55945452-55945852	1	0.018	rs2586039:55919582:C:T	0.0606	1.583	4	0.3424	0.2565	0	0.4011	0.494588	MRPS23	0.0890175
2:88446096-88446496	1	0.018	2:88429937:C:A	0.0187	1.084	4	0.2812	0.2819	0	0.4369	0.465876	FABP1	0.239406
16:88503794-88504194	1	0.018	rs3812953:88502482:C:T	0.0272	1.287	4	0.1395	0.3375	0	0.523	0.4224	ZNF469	4.88902
17:75859798-75860198	1	0.018	rs16967380	0.012	0.935	2	0.1786	0.4281	0	0.3934	-0.498226	LINC01973	#N/A
21:44937890-44938290	1	0.018	rs762390:44837968:G:A	0.0231	1.048	4	0.3031	0.3014	0	0.3955	-0.607621	LINC01669	-0.28837
14:75938954-75939354	1	0.017	rs2734265:76011690:G:A	0.0182	1.051	4	0.1601	0.2038	0	0.6361	0.957762	JDP2	0.0319601
20:31329433-31329833	1	0.016	rs202224508:31342066:C:T	0.0535	1.532	4	0.2973	0.1664	0	0.5363	0.995508	COMMD7	0.452088
6:12336413-12336813	1	0.016	rs10947948:12329728:A:T	0.0173	0.954	4	0.2432	0.1775	0	0.5793	-0.453196	EDN1	-1.15209
1:183554186-183554586	1	0.016	rs148032153:183644428:GTT:GT	0.0186	1.122	4	0.2367	0.2118	0	0.5515	-0.455641	NCF2	-0.54558
5:72599120-72599520	1	0.016	rs4704080:72647807:C:T	0.029	1.171	4	0.2296	0.2051	0	0.5654	-0.46023	LINC02230	#N/A
7:150912537-150912937	1	0.016	rs7786030:150921713:G:A	0.0408	1.339	2	0.3142	0.4096	0	0.2762	-0.55703	LOC114483833	#N/A
18:21606384-21606784	1	0.016	rs73404268:21666560:C:T	0.0363	1.3	4	0.2519	0.2322	0	0.5158	-0.575971	TTC39C-AS1	#N/A
12:91794939-91795339	1	0.016	rs1350504:91848199:T:A	0.0552	1.476	2	0.1795	0.439	0	0.3816	-0.609973	DCN	0.0981943
1:54568029-54568429	1	0.016	rs11206299:54660979:T:C	0.0173	0.92	2	0.1949	0.4573	0	0.3478	-0.718536	MIR4781	#N/A
8:60375141-60375541	1	0.015	rs189891753:60368764:T:G	0.0153	0.738	2	0.2087	0.477	0	0.3143	1.21887	LOC100505501	#N/A
10:80843952-80844352	1	0.015	10:80943117:A:G	0.0396	1.41	4	0.2989	0.2952	0	0.4059	1.03566	ZMIZ1	0.228846
6:138055240-138055640	1	0.015	rs34640615:137974005:C:CT	0.0083	0.606	1	0.4269	0.233	0	0.3402	0.591704	LINC02539	#N/A
10:73108926-73109326	1	0.015	rs7078748:73011010:G:A	0.0527	1.566	2	0.1365	0.5028	0	0.3607	-0.457988	SLC29A3	-0.545376
1:27465366-27465766	1	0.015	rs5773174:27372758:C:CT	0.2699	2.017	4	0.1829	0.2596	0	0.5574	-0.61088	SLC9A1	0.931812
17:1112203-1112603	1	0.014	rs2018133:1016197:A:G	0.0298	1.505	2	0.2028	0.4125	0	0.3847	0.60526	ABR	-0.198771
12:90456545-90456945	1	0.014	rs7303903:90434630:G:A	0.013	0.641	4	0.2784	0.3392	0	0.3823	0.520992	LINC02399	#N/A
2:39675242-39675642	1	0.014	rs7572633:39721919:A:C	0.0292	1.099	4	0.2402	0.2456	0	0.5142	-0.440158	MAP4K3-DT	-0.0836024
12:132386626-132387026	1	0.014	rs4964884:132323294:T:C	0.0271	1.129	2	0.3148	0.3476	0	0.3376	-0.535637	ULK1	-0.553874
21:46747361-46747761	1	0.014	rs141775504:46699098:A:C	0.0433	1.567	4	0.2076	0.1912	0	0.6012	-0.539822	LINC00316	#N/A
12:124845875-124846275	1	0.013	rs59053140:124915431:T:C	0.0112	0.868	4	0.1804	0.3012	0	0.5184	0.80273	MIR6880	#N/A
16:12744037-12744437	1	0.013	rs2865588:12743816:G:C	0.009	1.175	4	0.2428	0.3429	0	0.4143	0.702983	MIR4718	#N/A
1:47152923-47153323	1	0.013	rs11211332:47093872:C:T	0.0226	1.115	2	0.1865	0.4626	0	0.351	0.458386	EFCAB14-AS1	0.0979406
22:50922795-50923195	1	0.013	rs201686222:50934302:T:C	0.0228	1.255	4	0.1641	0.2618	0	0.5741	-0.3745	MIOX	-0.303081
1:32204889-32205289	1	0.013	rs6676540:32175551:C:T	0.0276	0.923	4	0.2356	0.2698	0	0.4947	-0.380388	MIR4254	#N/A
19:44198667-44199067	1	0.013	rs59932173:44200246:C:CAA	0.0128	0.93	4	0.1736	0.2281	0	0.5982	-0.422256	IRGC	-0.243063
14:77518986-77519386	1	0.013	rs741426:77525360:T:C	0.0446	1.404	4	0.3479	0.1866	0	0.4655	-0.472427	LINC02288	-0.0783532
15:79465839-79466239	1	0.013	rs7170146	0.0433	1.434	4	0.3197	0.2241	0	0.4561	-0.563991	MIR184	#N/A
4:149744152-149744552	1	0.013	rs506729:149703142:G:A	0.0157	1.01	1	0.4071	0.2827	0	0.3102	-0.627095	LOC105377480	#N/A
21:34791816-34792216	1	0.013	21:34717088:T:G	0.0334	1.303	4	0.3023	0.2076	0	0.4901	-0.674494	IFNGR2	-0.347549
11:9777664-9778064	1	0.012	rs74960227:9745318:CT:C	0.0292	1.314	4	0.1612	0.4092	0	0.4296	1.38695	SBF2-AS1	0.861624
2:46457198-46457598	1	0.012	rs882586	0.0366	1.443	4	0.1774	0.391	0	0.4316	0.749	EPAS1	-0.235572
10:79169854-79170254	1	0.012	rs866864:79232853:T:C	0.0161	0.961	4	0.1479	0.3707	0	0.4813	0.649521	KCNMA1-AS3	#N/A
16:85234006-85234406	1	0.012	rs12598286:85267894:C:A	0.0286	1.446	4	0.1871	0.2852	0	0.5277	0.515209	MIR12128	#N/A
19:5314088-5314488	1	0.012	rs1034863:5267751:C:T	0.1464	2.095	4	0.184	0.3857	0	0.4304	0.472953	PTPRS	0.226776
11:34625079-34625479	1	0.012	rs704731:34687193:A:G	0.0186	1.097	4	0.2382	0.2106	0	0.5512	0.358628	EHF	-0.0298755
16:67731703-67732103	1	0.012	rs140623181:67675409:TA:T	0.0128	0.493	4	0.2669	0.2189	0	0.5142	-0.392603	GFOD2	-0.138044
21:45994692-45995092	1	0.012	rs8128835:45939105:A:G	0.0201	1.226	4	0.219	0.3189	0	0.4621	-0.486225	KRTAP10-4	#N/A
14:68968485-68968885	1	0.012	rs2842337:69001320:T:C	0.0496	1.467	4	0.1556	0.2753	0	0.5691	-0.508755	LOC100996664	#N/A
11:65213078-65213478	1	0.012	rs73484344:65140438:A:G	0.0654	1.374	4	0.2248	0.3658	0	0.4094	-0.510091	MIR612	#N/A
19:14505128-14505528	1	0.011	rs10421044:14425663:G:A	0.016	1.031	4	0.1885	0.2581	0	0.5533	0.807251	ADGRE5	1.31864
21:33360006-33360406	1	0.011	rs73356651:33378938:A:G	0.0348	1.432	4	0.3656	0.2243	0	0.4101	0.760051	LINC00159	#N/A
13:73985490-73985890	1	0.011	rs9600122:73968602:C:G	0.0162	1.03	4	0.1792	0.1902	0	0.6307	0.609881	LINC00392	#N/A
7:139748996-139749396	1	0.011	rs12538215	0.0249	1.057	4	0.244	0.2869	0	0.4691	0.465241	PARP12	0.969302
18:8859139-8859539	1	0.011	rs4797340:8933486:G:A	0.0447	1.613	4	0.1515	0.3511	0	0.4974	0.413298	MTCL1	-1.04231
1:43759594-43759994	1	0.011	rs1981080:43759733:T:G	0.1012	1.581	4	0.2326	0.2537	0	0.5137	-0.417067	TIE1	-1.15404
20:43074926-43075326	1	0.011	rs35161632:43033368:CTG:C	0.0415	1.291	4	0.2348	0.3594	0	0.4058	-0.512419	LINC01430	0.0501609
3:139771926-139772326	1	0.011	rs10935368	0.0137	0.946	4	0.1912	0.3165	0	0.4922	-0.57466	CLSTN2	0.187652
2:134911795-134912195	1	0.011	rs3762484:135008432:T:C	0.0122	0.807	4	0.211	0.2949	0	0.4941	-0.602348	MIR3679	#N/A
11:441034-441434	1	0.011	rs3868121:493065:T:A	0.0217	1.232	4	0.206	0.3952	0	0.3988	-0.617817	ANO9	-0.370209
7:51780659-51781059	1	0.01	rs72601712:51809743:G:T	0.0221	1.129	4	0.3047	0.3059	0	0.3894	2.19236	LOC107986794	#N/A
2:98636008-98636408	1	0.01	rs298917:98709684:T:C	0.0702	1.393	1	0.3888	0.3164	0	0.2947	0.950684	TMEM131	0.592296
20:48990922-48991322	1	0.01	rs113024786:49048878:T:C	0.0197	1.165	2	0.3444	0.3499	0	0.3056	0.909238	LINC01271	0.157017
15:58852383-58852783	1	0.01	rs4775053	0.1258	1.845	4	0.3071	0.1965	0	0.4963	0.598965	LIPC-AS1	#N/A
3:51852113-51852513	1	0.01	rs2007607	0.0151	0.743	1	0.4253	0.1993	0	0.3754	0.56852	IQCF4	#N/A
5:56365239-56365639	1	0.01	rs4700671:56341746:T:C	0.0767	1.68	4	0.375	0.2268	0	0.3982	0.504973	GPBP1	0.0926988
10:54047615-54048015	1	0.01	rs58639230:54039148:A:G	0.0241	1.099	4	0.1403	0.3463	0	0.5134	0.432368	PRKG1-AS1	#N/A
9:90569145-90569545	1	0.01	rs58049330:90611155:T:G	0.01	0.831	4	0.2675	0.279	0	0.4536	-0.670523	LOC497256	#N/A
6:47174596-47174996	1	0.01	rs6941815:47092670:A:T	0.0233	1.144	1	0.3434	0.3221	0	0.3345	-0.773612	TNFRSF21	-1.36073
12:76334244-76334644	1	0.009	rs10880017:76379095:C:T	0.0991	1.819	4	0.2611	0.3383	0	0.4005	0.620404	PHLDA1	1.63802
6:3500869-3501269	1	0.009	rs35882839:3411865:CA:C	0.064	1.593	4	0.2662	0.2952	0	0.4386	0.593008	SLC22A23	-0.27149
4:80573346-80573746	1	0.009	rs59502899:80558953:CA:C	0.0356	1.416	4	0.2236	0.298	0	0.4785	0.522366	LINC00989	#N/A
7:20380452-20380852	1	0.009	rs3807955	0.094	1.802	4	0.1534	0.1881	0	0.6585	0.481771	LOC101927811	-0.290796
2:202304894-202305294	1	0.009	rs2714486:202249708:A:T	0.0257	1.074	4	0.1583	0.229	0	0.6127	0.457154	TRAK2	0.749153
15:59846211-59846611	1	0.009	rs8043113	0.1053	1.791	4	0.1896	0.32	0	0.4904	0.413825	GCNT3	0.466531
8:71578995-71579395	1	0.009	8:71666797:C:CAG	0.0064	0.58	4	0.3118	0.3155	0	0.3726	0.383444	LACTB2	0.24287
3:184482981-184483381	1	0.009	rs7613519:184485942:T:C	0.0425	1.409	4	0.1725	0.2397	0	0.5879	-0.433968	LINC02069	#N/A
10:80708412-80708812	1	0.009	rs77212942:80649622:C:T	0.076	1.599	1	0.4248	0.217	0	0.3582	-0.453192	ZMIZ1-AS1	-0.230959
18:55816272-55816672	1	0.009	rs9989621:55720792:C:T	0.0155	1.088	4	0.349	0.2224	0	0.4286	-0.486853	NEDD4L	0.415891
17:78456764-78457164	1	0.009	rs11655574	0.0995	1.781	4	0.1888	0.2146	0	0.5966	-0.493855	NPTX1	-1.53382
14:54820809-54821209	1	0.009	rs67716458:54804960:A:AAC	0.0459	1.38	4	0.1854	0.3975	0	0.4171	-0.51432	CDKN3	0.106934
20:48403474-48403874	1	0.008	20:48451008:A:G	0.0124	0.898	4	0.2115	0.3499	0	0.4385	1.45439	SLC9A8	0.337196
9:72500355-72500755	1	0.008	rs34191352:72533825:C:CT	0.0346	1.352	4	0.2847	0.268	0	0.4473	0.904279	C9orf135	#N/A
12:90422491-90422891	1	0.008	rs4842708:90428447:C:T	0.0301	0.958	4	0.207	0.2504	0	0.5426	0.877135	LINC02399	#N/A
1:68206784-68207184	1	0.008	rs3766270	0.0253	1.103	4	0.1642	0.1925	0	0.6433	0.640524	GADD45A	1.0888
1:193335975-193336375	1	0.008	rs57230113:193284095:T:TA	0.0293	1.067	1	0.3906	0.2577	0	0.3516	0.575829	LINC01031	#N/A
1:44980378-44980778	1	0.008	rs6668996	0.0242	1.087	4	0.2057	0.2212	0	0.5732	0.560483	MIR5584	#N/A
5:130233222-130233622	1	0.008	rs72801716:130161932:C:T	0.03	0.962	4	0.1144	0.1494	0	0.7363	0.504458	HINT1	0.118367
6:130322223-130322623	1	0.008	rs6904762	0.0352	1.279	4	0.227	0.3304	0	0.4426	-0.430625	L3MBTL3	-0.0720213
6:169569464-169569864	1	0.008	rs9364348:169504118:G:A	0.0095	0.941	4	0.2518	0.2904	0	0.4578	-0.431748	LINC01615	#N/A
21:42528069-42528469	1	0.008	rs66937581:42625368:CA:C	0.0589	1.651	4	0.1575	0.2175	0	0.625	-0.487932	LINC00323	-0.144906
17:45962526-45962926	1	0.008	rs60123006:45981919:G:A	0.0197	1.051	4	0.1941	0.2302	0	0.5757	-0.523408	LOC102724532	-0.257293
19:35727511-35727911	1	0.008	rs113989457:35674557:T:TA	0.0207	1.201	4	0.1674	0.3591	0	0.4735	-0.547654	FAM187B	-0.142918
6:53361558-53361958	1	0.007	rs4440459	0.0169	1.066	4	0.1575	0.245	0	0.5976	0.757579	GCLC	0.338617
8:126156161-126156561	1	0.007	rs16900457:126248160:G:A	0.0171	0.92	4	0.3898	0.1457	0	0.4645	0.475246	NSMCE2	0.211841
9:120445607-120446007	1	0.007	rs13299731:120544162:T:C	0.0193	1.068	2	0.1842	0.5345	0	0.2813	0.468039	TLR4	2.21463
18:7945898-7946298	1	0.007	rs138753960:7931340:T:TAA	0.034	1.237	4	0.2978	0.3202	0	0.382	0.396564	PTPRM	0.346906
4:113282557-113282957	1	0.007	rs60391724:113190249:G:GAT	0.0378	1.273	2	0.2027	0.4842	0	0.3131	-0.515988	ALPK1	0.0218536
16:15986871-15987271	1	0.007	rs62031727:15981663:T:C	0.0375	1.442	4	0.2447	0.3292	0	0.426	-0.54037	FOPNL	-0.00920824
16:82172659-82173059	1	0.006	rs28430598:82245563:A:C	0.0175	1.278	4	0.2607	0.3608	0	0.3785	1.33707	MPHOSPH6	0.741009
1:220044949-220045349	1	0.006	rs1874811:220143553:T:C	0.0121	0.952	4	0.2654	0.1896	0	0.545	1.1886	SLC30A10	2.16893
22:30701712-30702112	1	0.006	rs35289401:30764626:C:T	0.0142	0.777	2	0.2123	0.4137	0	0.3741	-0.4277	CASTOR1	-1.1256
12:110062969-110063369	1	0.006	rs10699177:110096403:C:CTG	0.021	1.155	4	0.2127	0.2842	0	0.5031	-0.573599	MVK	-0.326675
13:61157857-61158257	1	0.005	rs11840986:61163605:A:C	0.0136	0.972	4	0.2717	0.1607	0	0.5676	1.96623	LINC00378	#N/A
1:113868690-113869090	1	0.005	rs773594:113848902:A:G	0.0176	0.938	2	0.1466	0.4642	0	0.3892	1.90475	MAGI3	0.287201
16:71965559-71965959	1	0.005	16:71921759:CT:C	0.244	2.23	1	0.4516	0.1608	0	0.3875	0.634165	IST1	-0.00678706
10:129240231-129240631	1	0.005	rs7079520:129186973:G:A	0.0161	1.236	4	0.2308	0.2491	0	0.5201	0.558798	NPS	#N/A
2:43532588-43532988	1	0.005	rs17334415:43614210:G:C	0.026	1.059	2	0.1725	0.4512	0	0.3763	-0.463287	LINC01126	-0.786657
17:17266841-17267241	1	0.005	rs11304840:17313180:GC:G	0.0315	1.297	4	0.302	0.2495	0	0.4485	-0.545319	NT5M	0.201346
22:18359220-18359620	1	0.004	rs7284490:18453078:A:G	0.0188	1.121	1	0.3764	0.2478	0	0.3758	1.30245	MICAL3	0.814304
8:126157386-126157786	1	0.004	rs59684072:126208445:C:CT	0.0075	0.563	4	0.2261	0.2366	0	0.5373	1.03949	NSMCE2	0.211841
3:58676228-58676628	1	0.004	rs13314015:58704886:C:T	0.0816	1.63	2	0.3059	0.3922	0	0.3019	-0.5528	FAM3D	-0.141455
10:47136732-47137132	1	0.004	rs7087409:47136012:T:C	0.0158	0.759	4	0.2885	0.2667	0	0.4448	-0.723371	HNRNPA1P33	-1.42038
2:73484936-73485336	1	0.003	rs13009208:73396885:T:G	0.0497	1.4	2	0.2427	0.4902	0	0.2671	1.32613	CCT7	0.171928
9:33186385-33186785	1	0.003	rs7867938:33241603:C:T	0.0318	1.206	4	0.1862	0.1713	0	0.6425	0.979809	B4GALT1-AS1	-0.237185
14:59542219-59542619	1	0.003	rs11626333	0.0138	0.976	4	0.2542	0.3099	0	0.4359	0.72322	DAAM1	-0.088694
6:16163198-16163598	1	0.003	rs75018215:16245381:A:G	0.0104	0.805	1	0.378	0.2997	0	0.3223	0.702164	MIR4639	#N/A
3:42054864-42055264	1	0.003	rs147117994:41986750:AATGG:A	0.0064	0.646	1	0.4583	0.2541	0	0.2876	0.547761	ULK4	0.161098
16:809474-809874	1	0.003	rs185877334:845627:A:G	0.0154	1.135	1	0.3694	0.3253	0	0.3053	-0.614748	MSLN	-0.110943
11:75627912-75628312	1	0.002	rs114042560:75653700:A:G	0.0194	0.801	2	0.1387	0.5315	0	0.3298	1.08942	UVRAG	0.0929016
1:90669726-90670126	1	0.002	rs10801788:90598404:T:C	0.0969	1.64	4	0.2897	0.27	0	0.4402	0.789693	ZNF326	0.0802622
11:62192827-62193227	1	0.002	rs7936002:62219029:A:G	0.0296	1.28	4	0.2957	0.2244	0	0.4798	0.50289	SCGB1A1	-0.0815194
1:208021569-208021969	1	0.002	rs2724375	0.0281	1.17	4	0.3666	0.1752	0	0.4582	0.397012	MIR29B2CHG	#N/A
19:16004228-16004628	1	0.002	rs12461732:16097711:A:G	0.0123	1.163	4	0.1443	0.387	0	0.4687	-0.446874	CYP4F2	-0.16107
1:18996657-18997057	1	0.002	rs2743218	0.0172	1.027	4	0.2836	0.3501	0	0.3663	-0.455553	PAX7	#N/A
16:82234849-82235249	1	0.001	rs11337036:82303970:GC:G	0.0187	1.355	2	0.1543	0.4249	0	0.4208	1.86045	MPHOSPH6	0.741009
7:130933737-130934137	1	0.001	rs17165484:130888500:A:G	0.0154	1.02	4	0.1761	0.257	0	0.5669	0.593212	MKLN1-AS	-0.156534
13:97907098-97907498	1	0.001	rs142257683:97992125:G:GT	0.0257	1.05	4	0.2599	0.1751	0	0.565	0.579299	MBNL2	0.231785
6:20877610-20878010	1	0.001	rs67188805:20896350:TG:T	0.0403	1.294	4	0.242	0.3234	0	0.4345	0.37392	CDKAL1	0.118177
4:148260270-148260670	1	0.001	rs9308217:148332170:A:G	0.0265	1.176	2	0.2805	0.4772	0	0.2424	-0.502738	MIR548G	#N/A
1:31854402-31854802	1	0.001	rs143744656:31816535:ATT:A	0.2096	2.12	1	0.4234	0.3173	0	0.2593	-0.572216	FABP3	-0.162123
7:122991541-122991941	1	0	rs76452140:123062097:G:T	0.0235	1.094	4	0.138	0.295	0	0.567	1.23368	SLC13A1	0.138559
1:68630624-68631024	1	0	rs12031253:68676649:A:G	0.0197	1.082	4	0.317	0.3022	0	0.3809	0.792368	MIR1262	#N/A
12:90421701-90422101	1	0	rs10777213:90349999:G:A	0.0126	0.568	4	0.3724	0.2064	0	0.4213	0.719277	LINC02399	#N/A
3:194110068-194110468	1	0	rs5001414:194066712:A:G	0.0175	1.177	4	0.2579	0.2632	0	0.4789	0.665016	GP5	-0.175719
10:63395750-63396150	1	0	rs140253369:63487005:CA:C	0.0097	0.776	4	0.3829	0.168	0	0.4491	0.532541	CABCOCO1	#N/A
8:135029541-135029941	1	0	rs62524462:135008462:C:T	0.0158	1.102	4	0.2534	0.2603	0	0.4863	0.499981	LOC101927822	#N/A
4:148698594-148698994	1	0	rs17023763	0.0438	1.264	4	0.2165	0.2196	0	0.564	0.480632	MIR4799	#N/A
9:100920617-100921017	1	0	9:101000347:A:G	0.0134	0.989	4	0.1701	0.2649	0	0.565	-0.465602	CORO2A	-0.377007
17:37042866-37043266	1	0	rs60919805:36946272:C:T	0.0238	1.101	4	0.1662	0.2905	0	0.5433	-0.509155	LASP1	-0.157971
8:29248015-29248415	1	0	rs7845511:29309322:T:C	0.0102	0.8	1	0.3772	0.2475	0	0.3754	-0.555024	DUSP4	-0.481617
3:44996479-44996879	1	0	3:45003987:AGAAG:A	0.0129	0.68	2	0.1525	0.4843	0	0.3631	-0.58553	ZDHHC3	-0.234016
5:149958976-149959376	1	0	rs10039597	0.1323	1.769	4	0.1986	0.207	0	0.5944	-0.598948	SYNPO	-1.14687
7:47486298-47486698	1	-0.001	rs2470996	0.0948	1.78	1	0.4473	0.1846	0	0.3682	1.26513	SNORD151	#N/A
2:97075587-97075987	1	-0.001	rs112856631:97000300:CA:C	0.0157	0.559	2	0.3063	0.4537	0	0.24	0.832123	NCAPH	0.418092
1:44514373-44514773	1	-0.001	rs9429225	0.0211	1.065	4	0.3333	0.2248	0	0.4419	0.575137	SLC6A9	0.191523
11:74811335-74811735	1	-0.001	rs11236361	0.0147	0.938	1	0.3808	0.3048	0	0.3144	0.562627	OR2AT4	#N/A
7:51224086-51224486	1	-0.001	rs2043733	0.0699	1.402	4	0.305	0.1612	0	0.5338	0.54554	COBL	0.0946523
1:26199612-26200012	1	-0.001	rs35463034:26128182:C:CA	0.0522	1.368	2	0.1556	0.4439	0	0.4005	-0.618788	PAQR7	-1.0751
9:114890680-114891080	1	-0.002	rs7849584:114876846:G:A	0.0344	1.307	4	0.2448	0.2528	0	0.5024	0.975548	SUSD1	0.307545
3:185605821-185606221	1	-0.002	rs112071197:185553606:C:T	0.0527	1.459	4	0.1632	0.4075	0	0.4293	0.641972	TRA2B	0.195419
5:155447623-155448023	1	-0.002	rs256635	0.0342	1.253	4	0.1792	0.2413	0	0.5795	0.447245	SGCD	#N/A
5:42887210-42887610	1	-0.002	rs2910880:42817353:T:C	0.0075	0.721	4	0.2526	0.2793	0	0.4681	0.38357	SELENOP	1.54281
15:99966626-99967026	1	-0.002	rs7169906:99872372:T:C	0.0359	1.428	2	0.1631	0.4608	0	0.3761	-0.433724	MEF2A	-0.19031
1:23851594-23851994	1	-0.002	rs2811953:23874379:A:C	0.0449	1.328	2	0.2365	0.4067	0	0.3568	-0.475924	LOC101928163	#N/A
3:46732261-46732661	1	-0.002	rs9867730	0.0499	1.49	4	0.1789	0.3098	0	0.5113	-0.492174	ALS2CL	-0.135079
8:102461483-102461883	1	-0.002	rs568894	0.0574	1.454	4	0.162	0.4114	0	0.4266	-0.504609	GRHL2	-0.164342
22:37802812-37803212	1	-0.002	rs7286867:37793329:T:C	0.0485	1.44	4	0.29	0.2613	0	0.4487	-0.679341	ELFN2	0.357769
3:12735031-12735431	1	-0.002	rs182500601:12665411:T:C	0.0086	0.742	1	0.4372	0.2582	0	0.3046	-0.680261	RAF1	0.0371266
12:19537516-19537916	1	-0.003	rs58915493:19493879:TAA:T	0.0192	1.053	4	0.2529	0.2175	0	0.5297	0.839617	AEBP2	0.0896257
8:140227733-140228133	1	-0.003	rs2319074:140292473:T:G	0.0117	0.993	4	0.1694	0.2508	0	0.5798	0.771089	COL22A1	0.144442
8:145124777-145125177	1	-0.003	8:145176131:CT:C	0.0205	0.937	4	0.2231	0.1471	0	0.6298	0.664692	EXOSC4	0.716463
19:17855012-17855412	1	-0.003	rs67859749:17768692:GA:G	0.0269	1.325	4	0.2138	0.2286	0	0.5576	0.640021	FCHO1	2.20364
1:107546586-107546986	1	-0.003	rs1730849:107632368:T:C	0.0134	0.908	2	0.2174	0.4254	0	0.3572	0.528801	PRMT6	0.258374
1:230886423-230886823	1	-0.003	rs3789670:230843714:C:T	0.0238	1.26	4	0.2455	0.3582	0	0.3963	0.415926	CAPN9	0.781418
1:29565703-29566103	1	-0.003	rs6690023:29599956:C:T	0.0418	1.223	4	0.227	0.2617	0	0.5112	-0.406018	PTPRU	-0.703736
11:8795704-8796104	1	-0.003	rs143227157:8793675:TAC:T	0.0259	1.066	2	0.1236	0.4756	0	0.4008	-0.479283	LOC102724784	#N/A
1:27297338-27297738	1	-0.003	rs4970469	0.0274	0.957	4	0.2574	0.2936	0	0.449	-0.51118	KDF1	-0.0615148
21:43130480-43130880	1	-0.003	rs3017438	0.021	1.269	4	0.2125	0.2807	0	0.5068	-0.557093	LINC00479	-0.786897
7:40181531-40181931	1	-0.003	rs78718952:40146409:G:T	0.0224	0.964	4	0.2815	0.2401	0	0.4784	-0.64889	SUGCT	0.0246894
6:37104073-37104473	1	-0.004	rs2776790:37157747:T:C	0.0492	1.449	4	0.2269	0.1558	0	0.6174	0.531579	PIM1	0.62559
11:61370635-61371035	1	-0.004	rs3019201:61285298:G:C	0.0247	0.966	4	0.2439	0.2827	0	0.4734	0.417263	RPLP0P2	-0.316108
5:133904433-133904833	1	-0.004	rs2044318:133902288:C:T	0.0163	0.793	4	0.2666	0.1961	0	0.5372	-0.469148	JADE2	-0.795696
1:212361965-212362365	1	-0.005	rs7515005	0.0197	1.074	1	0.497	0.1589	0	0.3441	1.51318	LINC02608	0.0126939
6:169234896-169235296	1	-0.005	rs139685981:169271811:G:GGAGA	0.0554	1.817	4	0.1839	0.2347	0	0.5814	0.860364	LOC105378146	#N/A
11:60917329-60917729	1	-0.005	rs34025392:60906918:GA:G	0.0153	0.882	1	0.4204	0.1664	0	0.4132	0.856026	VPS37C	-0.0156163
7:47640595-47640995	1	-0.005	rs6967317:47704543:C:T	0.0744	1.707	4	0.1494	0.3566	0	0.494	0.730766	TNS3	-0.514248
3:97629275-97630067	1	-0.005	rs7638369	0.1812	1.753	1	0.4595	0.1641	0	0.3764	0.613337	RIOX2	0.104243
1:165827905-165828305	1	-0.005	rs66881676:165810348:GTATA:G	0.0137	0.848	4	0.1947	0.2788	0	0.5265	0.607882	UCK2	0.973716
1:68017932-68018332	1	-0.005	rs4081356	0.03	1.305	4	0.336	0.2893	0	0.3748	0.350654	SERBP1	0.11854
2:25534163-25534563	1	-0.005	rs34517831:25577445:CA:C	0.0499	1.172	4	0.2472	0.3106	0	0.4422	-0.398405	MIR1301	#N/A
9:94707953-94708353	1	-0.005	rs6479378:94647600:C:G	0.0409	1.422	1	0.4129	0.2713	0	0.3158	-0.527744	ROR2	-0.619455
18:32800421-32800821	1	-0.005	18:32812760:G:A	0.0478	1.206	4	0.2123	0.3214	0	0.4664	-0.607535	ZNF397	0.163992
3:51471116-51471516	1	-0.006	rs7623949:51533039:A:G	0.0929	1.346	2	0.1848	0.4089	0	0.4063	1.62605	RBM15B	0.288771
16:82264880-82265280	1	-0.006	rs60008818:82305536:A:AT	0.0581	1.809	2	0.3351	0.3583	0	0.3065	0.657113	MPHOSPH6	0.741009
17:72732623-72733023	1	-0.006	rs112870524:72632672:T:G	0.0222	0.962	4	0.1393	0.222	0	0.6386	0.589369	RAB37	2.32224
1:31917613-31918013	1	-0.006	rs12083289:31877257:C:A	0.0237	1.237	2	0.1253	0.4459	0	0.4288	0.576081	SERINC2	0.455113
14:70465901-70466301	1	-0.006	rs150954:70531827:A:G	0.0169	1.053	4	0.2928	0.2819	0	0.4253	0.492245	SNORD169	#N/A
15:82554861-82555261	1	-0.006	rs62010099:82620354:G:A	0.0127	0.611	2	0.3633	0.3904	0	0.2464	0.404898	EFL1	2.32942
21:46749565-46749965	1	-0.006	rs12627165:46736694:G:A	0.0492	1.608	4	0.287	0.2369	0	0.4762	-0.363691	LINC00316	#N/A
9:140332206-140332606	1	-0.006	rs61496574:140275736:C:T	0.0194	0.894	4	0.2038	0.2568	0	0.5393	-0.499553	ENTPD8	-0.318204
12:54540935-54541335	1	-0.006	rs7135283:54523913:A:G	0.0172	0.833	2	0.2417	0.3869	0	0.3714	-0.512833	LINC02381	-0.288981
7:104571639-104572039	1	-0.006	rs4730066:104622402:T:G	0.1414	1.74	4	0.1649	0.1992	0	0.6359	-0.804917	LHFPL3-AS2	-1.01569
12:107878017-107878417	1	-0.007	rs7967985:107787549:C:T	0.1062	1.753	4	0.2643	0.2077	0	0.5281	1.00827	BTBD11	0.991999
1:222270959-222271359	1	-0.007	rs1890757:222248682:A:C	0.0233	1.044	4	0.1408	0.3411	0	0.5181	0.961077	LINC02257	-0.129422
1:213969891-213970291	1	-0.007	rs1509869	0.0147	0.83	4	0.2283	0.2775	0	0.4942	0.583324	LINC00538	#N/A
19:45580490-45580890	1	-0.007	rs968445:45649386:A:G	0.0279	1.077	4	0.3239	0.1905	0	0.4855	0.575472	ZNF296	3.0319
8:134441097-134441497	1	-0.007	rs7820946:134454461:C:T	0.0202	1.118	4	0.2759	0.281	0	0.4431	0.434066	NDRG1	-0.329142
16:67949758-67950158	1	-0.007	rs35316276:67850700:C:T	0.0203	0.714	4	0.1805	0.2325	0	0.587	-0.452572	CTRL	0.28764
17:72946299-72946699	1	-0.007	rs3744198	0.0247	1.092	4	0.2643	0.2542	0	0.4814	-0.499591	OTOP3	-0.97667
2:1597534-1597934	1	-0.007	rs12989106:1554188:T:G	0.0086	0.924	4	0.2852	0.2038	0	0.511	-0.558694	PXDN	1.38856
3:146217574-146217974	1	-0.008	rs113709284:146242540:A:G	0.0229	1.19	4	0.227	0.3259	0	0.4471	0.469011	PLSCR2	0.479342
2:170584980-170585380	1	-0.008	rs116139345:170619940:C:T	0.0097	0.916	4	0.2061	0.3201	0	0.4738	0.410231	KLHL23	0.181015
16:85714900-85715300	1	-0.008	rs79395476:85673088:C:T	0.0173	1.062	4	0.2422	0.3059	0	0.4519	-0.424382	GINS2	0.0219426
3:5418429-5418829	1	-0.008	rs6772727:5334226:T:C	0.0496	1.667	2	0.2865	0.4001	0	0.3134	-0.530362	MIR4790	#N/A
4:37823808-37824208	1	-0.009	rs2995976	0.0233	1.258	4	0.1766	0.3675	0	0.4559	1.82978	PGM2	0.545317
1:68095027-68095427	1	-0.009	rs12130898:68103373:T:C	0.0223	1.119	4	0.1848	0.2912	0	0.524	1.15394	GADD45A	1.0888
13:111609886-111610286	1	-0.009	rs4773292:111606921:C:T	0.0113	0.902	4	0.2114	0.3073	0	0.4813	1.03891	LINC00431	#N/A
21:27089725-27090125	1	-0.009	rs60876903:27023373:CA:C	0.0203	1.073	4	0.186	0.2785	0	0.5355	0.886519	GABPA	0.109135
4:25540176-25540576	1	-0.009	rs10517077	0.0231	1.274	4	0.2035	0.3323	0	0.4641	0.879886	LOC101929161	#N/A
16:89601409-89601809	1	-0.009	16:89652241:T:G	0.0758	1.642	2	0.234	0.4173	0	0.3487	0.774347	RPL13	0.188825
2:120145222-120145622	1	-0.009	rs56166948:120065706:T:A	0.014	1.021	1	0.4026	0.2746	0	0.3228	0.465564	DBI	0.0686515
5:159333954-159334354	1	-0.009	rs10214211	0.0273	1.091	4	0.1845	0.2503	0	0.5652	0.418267	ADRA1B	0.810348
11:76480673-76481073	1	-0.009	rs11236955:76538369:A:G	0.0245	1.239	4	0.1565	0.2501	0	0.5933	0.387085	TSKU	2.48333
6:1749260-1749660	1	-0.009	rs7742462:1711858:A:C	0.0086	0.747	4	0.2427	0.2251	0	0.5322	-0.471015	FOXC1	0.0997125
22:47766375-47766775	1	-0.009	rs763031	0.0184	1.105	4	0.222	0.2832	0	0.4948	-0.583733	LOC339685	-0.162249
11:114523890-114524290	1	-0.009	rs640796:114451129:T:C	0.0217	1.129	4	0.1691	0.2915	0	0.5394	-0.65617	NXPE2	0.0217901
11:1113020-1113420	1	-0.009	rs7931055:1122247:C:T	0.0085	0.749	1	0.4165	0.2753	0	0.3082	-0.659766	MUC2	#N/A
12:27405902-27406302	1	-0.01	rs1461733:27436355:A:G	0.0108	0.73	1	0.3449	0.3188	0	0.3363	1.25101	STK38L	0.544363
1:94750806-94751206	1	-0.01	rs77572414:94746539:G:A	0.0077	0.473	4	0.268	0.3217	0	0.4103	0.932904	ARHGAP29	0.124882
[truncated: 1,577 more rows]

## Sheet: LFC_matrixEQTL_100kb_LINEAR
Rank	snps	peak	statistic	pvalue	FDR	beta	DA_LFC	NearestGene	DE_LFC
1	rs35172933:42201147:AAGG:A	8:42193543-42193943	-6.71447	4.00142e-07	0.446921	-0.754506	2.45888	POLB	1.88394
2	rs3136790:42225016:A:C	8:42193543-42193943	6.69267	4.22609e-07	0.446921	0.762783	2.45888	POLB	1.88394
3	rs13278372:42182241:A:C	8:42193543-42193943	-6.37318	9.46833e-07	0.480525	-0.721359	2.45888	POLB	1.88394
4	rs35361104:8459164:G:GT	6:8376124-8376524	6.33869	1.03366e-06	0.480525	1.24963	0.660837	SLC35B3	0.17236
5	rs10106203:42231159:T:C	8:42193543-42193943	6.07529	2.02811e-06	0.480525	0.712071	2.45888	POLB	1.88394
6	rs9693080:42134298:T:C	8:42193543-42193943	6.0683	2.06489e-06	0.480525	0.691508	2.45888	POLB	1.88394
7	rs4560769	8:42193543-42193943	6.06532	2.0808e-06	0.480525	0.689681	2.45888	POLB	1.88394
8	rs28483817:42111738:A:G	8:42193543-42193943	6.05206	2.153e-06	0.480525	0.69857	2.45888	POLB	1.88394
9	rs9969616:42146622:G:A	8:42193543-42193943	6.05031	2.16274e-06	0.480525	0.689128	2.45888	POLB	1.88394
10	rs342179	12:63179680-63180080	6.03118	2.27193e-06	0.480525	1.37328	0.414718	PPM1H	-0.703904
11	rs818963	1:20251757-20252157	5.85998	3.53544e-06	0.679787	0.934447	0.403956	PLA2G2E	-0.0732085
12	rs60619103:17982331:C:CT	6:17900222-17900622	5.81879	3.93376e-06	0.693345	1.46547	1.25007	KIF13A	-0.396549
13	rs2925060:84627544:T:C	16:84552573-84552973	5.76237	4.55424e-06	0.740959	1.32387	-0.461037	MEAK7	-0.143551
14	rs7336408:74224795:G:A	13:74154658-74155058	-5.55809	7.75508e-06	0.910631	-1.8849	2.25103	LINC00392	#N/A
15	rs2802950	1:234985542-234985942	-5.50617	8.88255e-06	0.910631	-0.987681	0.478749	PP2672	#N/A
16	rs2013394:235015736:A:G	1:234985542-234985942	-5.43754	1.06308e-05	0.910631	-0.973491	0.478749	PP2672	#N/A
17	rs146683658:17983713:T:TTGC	6:17900222-17900622	5.40198	1.16692e-05	0.910631	1.49427	1.25007	KIF13A	-0.396549
18	rs12201624	6:17900222-17900622	5.39447	1.19014e-05	0.910631	1.30688	1.25007	KIF13A	-0.396549
19	rs73375109:17986769:C:T	6:17900222-17900622	5.38924	1.20657e-05	0.910631	1.32332	1.25007	KIF13A	-0.396549
20	rs6925569:17977056:T:C	6:17900222-17900622	5.35332	1.32585e-05	0.910631	1.30919	1.25007	KIF13A	-0.396549
21	rs59173345:17976193:C:CAG	6:17900222-17900622	5.33477	1.39198e-05	0.910631	1.30371	1.25007	KIF13A	-0.396549
22	rs73373183:17964135:C:T	6:17900222-17900622	5.30174	1.51814e-05	0.910631	1.27235	1.25007	KIF13A	-0.396549
23	rs12190794:17974229:A:C	6:17900222-17900622	5.28922	1.56893e-05	0.910631	1.29063	1.25007	KIF13A	-0.396549
24	rs12197529:17982622:T:C	6:17900222-17900622	5.28568	1.58358e-05	0.910631	1.3211	1.25007	KIF13A	-0.396549
25	rs16880094:17958098:C:T	6:17900222-17900622	5.2775	1.618e-05	0.910631	1.28897	1.25007	KIF13A	-0.396549
26	rs61269552:17972852:C:T	6:17900222-17900622	5.27578	1.62531e-05	0.910631	1.28542	1.25007	KIF13A	-0.396549
27	rs6459582:17968086:G:A	6:17900222-17900622	5.25058	1.73664e-05	0.910631	1.27958	1.25007	KIF13A	-0.396549
28	rs7755583:17967794:C:G	6:17900222-17900622	5.24988	1.73988e-05	0.910631	1.27945	1.25007	KIF13A	-0.396549
29	rs12210512:17965141:A:C	6:17900222-17900622	5.2473	1.75171e-05	0.910631	1.27881	1.25007	KIF13A	-0.396549
30	rs12211971:17965147:T:G	6:17900222-17900622	5.2473	1.75171e-05	0.910631	1.27881	1.25007	KIF13A	-0.396549
31	rs12197663:17952742:T:C	6:17900222-17900622	5.23178	1.82468e-05	0.910631	1.27692	1.25007	KIF13A	-0.396549
32	6:17966674:ATT:A	6:17900222-17900622	5.15022	2.26162e-05	0.910631	1.31905	1.25007	KIF13A	-0.396549
33	rs55705020:158056172:T:G	1:158119407-158119807	-5.11212	2.50041e-05	0.910631	-1.4413	0.440253	LINC01704	#N/A
34	rs1254791:75191398:G:T	17:75107883-75108283	-5.11008	2.51386e-05	0.910631	-1.7963	0.551506	MIR6516	#N/A
35	rs16922709:54449895:T:G	8:54521977-54522377	-5.08626	2.67679e-05	0.910631	-1.39686	1.56789	LOC100507516	#N/A
36	rs117055710:54445817:T:A	8:54521977-54522377	-5.07194	2.77973e-05	0.910631	-1.37481	1.56789	LOC100507516	#N/A
37	rs374709481:39998198:CAA:C	15:39901426-39901826	5.06267	2.84851e-05	0.910631	1.08948	-0.65193	THBS1	-0.410423
38	rs11221665:129193945:T:C	11:129214467-129214867	5.04775	2.9628e-05	0.910631	0.949608	2.04379	BARX2	1.10083
39	rs3136806:42227787:T:G	8:42193543-42193943	5.04105	3.01563e-05	0.910631	1.0363	2.45888	POLB	1.88394
40	rs7684687:83708008:G:A	4:83786735-83787135	5.03883	3.03335e-05	0.910631	1.10591	0.532115	SEC31A	0.000693564
41	rs3136781:42222113:A:C	8:42193543-42193943	5.03817	3.03862e-05	0.910631	0.708958	2.45888	POLB	1.88394
42	rs10096210:42233448:G:A	8:42193543-42193943	5.03325	3.07831e-05	0.910631	0.666474	2.45888	POLB	1.88394
43	rs11722062:83696412:G:A	4:83786735-83787135	5.03233	3.08577e-05	0.910631	0.932698	0.532115	SEC31A	0.000693564
44	rs1976924:83709839:T:C	4:83786735-83787135	5.03156	3.09203e-05	0.910631	1.06173	0.532115	SEC31A	0.000693564
45	rs7697390:83689427:T:C	4:83786735-83787135	5.03124	3.09466e-05	0.910631	0.93022	0.532115	SEC31A	0.000693564
46	rs11726264	4:83786735-83787135	5.0222	3.16937e-05	0.910631	0.928736	0.532115	SEC31A	0.000693564
47	rs11099549	4:83786735-83787135	5.0222	3.16937e-05	0.910631	0.928736	0.532115	SEC31A	0.000693564
48	rs3897960:83701791:T:A	4:83786735-83787135	5.0188	3.1979e-05	0.910631	0.940868	0.532115	SEC31A	0.000693564
49	rs35773454:83698722:G:A	4:83786735-83787135	5.0182	3.20295e-05	0.910631	0.934209	0.532115	SEC31A	0.000693564
50	rs7657706:83696683:A:T	4:83786735-83787135	5.014	3.23861e-05	0.910631	0.932669	0.532115	SEC31A	0.000693564
51	rs113273278:74212289:G:A	13:74154658-74155058	-5.0101	3.27217e-05	0.910631	-2.01166	2.25103	LINC00392	#N/A
52	rs73525170:74210462:A:C	13:74154658-74155058	-5.00556	3.31157e-05	0.910631	-2.01006	2.25103	LINC00392	#N/A
53	rs7993499:74208440:C:T	13:74154658-74155058	-4.99892	3.37007e-05	0.910631	-2.0094	2.25103	LINC00392	#N/A
54	rs11099550:83700550:C:T	4:83786735-83787135	4.99705	3.38676e-05	0.910631	0.937392	0.532115	SEC31A	0.000693564
55	rs13058164:50455521:A:G	22:50434594-50434994	4.97577	3.58234e-05	0.910631	1.09139	-0.640336	IL17REL	-0.960287
56	rs1985514:17999271:C:A	6:17900222-17900622	4.97456	3.59376e-05	0.910631	1.2925	1.25007	KIF13A	-0.396549
57	rs2876467:17999521:T:C	6:17900222-17900622	4.97316	3.60709e-05	0.910631	1.29282	1.25007	KIF13A	-0.396549
58	rs3857141:83710401:T:C	4:83786735-83787135	4.96427	3.69267e-05	0.910631	1.05342	0.532115	SEC31A	0.000693564
59	rs498804:115971023:G:A	1:115973374-115973774	4.96294	3.70568e-05	0.910631	0.917009	0.609719	NGF	0.606491
60	rs5026805:83710690:T:C	4:83786735-83787135	4.95996	3.73498e-05	0.910631	1.03159	0.532115	SEC31A	0.000693564
61	rs11353066:25459434:GT:G	4:25540839-25541239	4.95188	3.81544e-05	0.910631	1.55259	1.63901	LOC101929161	#N/A
62	rs57148436:37277011:ATTT:A	17:37368166-37368566	-4.94734	3.86148e-05	0.910631	-1.35564	-0.613802	RPL19	0.0530758
63	rs57076108:111017092:A:G	4:111053099-111053499	4.93606	3.97811e-05	0.910631	1.46549	-0.585147	ELOVL6	0.0702209
64	rs2306469:79050573:C:T	15:79032576-79032976	-4.9291	4.05192e-05	0.910631	-0.755026	0.572864	LOC646938	#N/A
65	rs2306468:79050575:A:G	15:79032576-79032976	-4.9291	4.05192e-05	0.910631	-0.755026	0.572864	LOC646938	#N/A
66	rs2306467:79050576:G:C	15:79032576-79032976	-4.9291	4.05192e-05	0.910631	-0.755026	0.572864	LOC646938	#N/A
67	rs34559707:2624682:A:AT	7:2533437-2533837	-4.91221	4.23668e-05	0.910631	-1.10619	-0.69012	GRIFIN	#N/A
68	rs4642655	8:123248465-123248865	4.90559	4.3113e-05	0.910631	0.917601	0.594202	SMILR	#N/A
69	rs13249358:54512490:C:A	8:54521977-54522377	-4.899	4.38696e-05	0.910631	-1.20406	1.56789	LOC100507516	#N/A
70	rs9396817:17989557:G:A	6:17900222-17900622	4.89661	4.41473e-05	0.910631	1.25889	1.25007	KIF13A	-0.396549
71	rs6931362:17991259:A:G	6:17900222-17900622	4.89628	4.41865e-05	0.910631	1.2586	1.25007	KIF13A	-0.396549
72	rs5874618:17998715:CT:C	6:17900222-17900622	4.89587	4.4234e-05	0.910631	1.25596	1.25007	KIF13A	-0.396549
73	rs1569542	6:17900222-17900622	4.89546	4.42815e-05	0.910631	1.25513	1.25007	KIF13A	-0.396549
74	rs9371032:17995902:G:A	6:17900222-17900622	4.89439	4.44067e-05	0.910631	1.25706	1.25007	KIF13A	-0.396549
75	rs739118:47715467:G:A	22:47766375-47766775	4.89147	4.47509e-05	0.910631	1.09116	-0.583733	LOC339685	-0.162249
76	rs7176492:79051264:C:T	15:79032576-79032976	-4.88336	4.57193e-05	0.910631	-0.748617	0.572864	LOC646938	#N/A
77	rs74120549:158043275:A:G	1:158119407-158119807	-4.87799	4.63719e-05	0.910631	-1.15604	0.440253	LINC01704	#N/A
78	rs2871768:46987858:C:T	19:46931920-46932320	-4.87743	4.64411e-05	0.910631	-1.40842	0.895486	CCDC8	0.00654629
79	rs7002979:42172311:A:G	8:42193543-42193943	-4.86994	4.73679e-05	0.910631	-0.719534	2.45888	POLB	1.88394
80	rs2869867:79050505:A:G	15:79032576-79032976	-4.86469	4.80298e-05	0.910631	-0.747594	0.572864	LOC646938	#N/A
81	rs28496124:42112120:A:G	8:42193543-42193943	4.86253	4.83042e-05	0.910631	0.978932	2.45888	POLB	1.88394
82	rs28564546:42110927:T:C	8:42193543-42193943	4.86237	4.83251e-05	0.910631	0.979925	2.45888	POLB	1.88394
83	rs11987911:42112525:A:G	8:42193543-42193943	4.86223	4.83429e-05	0.910631	0.978543	2.45888	POLB	1.88394
84	rs6474383:42114485:T:C	8:42193543-42193943	4.86191	4.83841e-05	0.910631	0.976791	2.45888	POLB	1.88394
85	rs7177143:79051453:G:A	15:79032576-79032976	-4.86052	4.8562e-05	0.910631	-0.746369	0.572864	LOC646938	#N/A
86	rs7826094:42104947:T:C	8:42193543-42193943	4.86016	4.86073e-05	0.910631	0.98531	2.45888	POLB	1.88394
87	rs8024939:79049237:C:T	15:79032576-79032976	-4.84903	5.0058e-05	0.910631	-0.745617	0.572864	LOC646938	#N/A
88	rs10441604:42119850:G:A	8:42193543-42193943	4.84863	5.01106e-05	0.910631	0.972153	2.45888	POLB	1.88394
89	rs7015100:42120976:T:C	8:42193543-42193943	4.84549	5.05273e-05	0.910631	0.970212	2.45888	POLB	1.88394
90	rs2272732:42186579:T:C	8:42193543-42193943	-4.84412	5.07106e-05	0.910631	-0.712994	2.45888	POLB	1.88394
91	rs2272733	8:42193543-42193943	-4.84277	5.08915e-05	0.910631	-0.712245	2.45888	POLB	1.88394
92	rs12032505:158044482:T:A	1:158119407-158119807	-4.84154	5.10574e-05	0.910631	-1.15041	0.440253	LINC01704	#N/A
93	rs7739897:167728791:G:A	6:167814936-167815336	4.83563	5.1861e-05	0.910631	1.02446	0.583379	TCP10	0.974455
94	rs10958714:42181975:G:T	8:42193543-42193943	-4.82827	5.28783e-05	0.910631	-0.715215	2.45888	POLB	1.88394
95	rs137879	22:50434594-50434994	4.82662	5.31091e-05	0.910631	0.819266	-0.640336	IL17REL	-0.960287
96	rs13278231:42190440:T:C	8:42193543-42193943	-4.82594	5.32042e-05	0.910631	-0.715342	2.45888	POLB	1.88394
97	8:42190387:A:<CN0>:42194352	8:42193543-42193943	-4.82552	5.3264e-05	0.910631	-0.715272	2.45888	POLB	1.88394
98	rs13270698:42190441:A:G	8:42193543-42193943	-4.82552	5.3264e-05	0.910631	-0.715272	2.45888	POLB	1.88394
99	rs7463029:42194448:T:C	8:42193543-42193943	-4.82483	5.33608e-05	0.910631	-0.715506	2.45888	POLB	1.88394
100	rs34380830:42194926:AAAG:A	8:42193543-42193943	-4.82472	5.3376e-05	0.910631	-0.715549	2.45888	POLB	1.88394
101	rs2868696:83703070:A:C	4:83786735-83787135	4.8197	5.40887e-05	0.910631	1.01042	0.532115	SEC31A	0.000693564
102	rs1556707:101657750:A:C	14:101755558-101755958	-4.81769	5.43768e-05	0.910631	-1.01346	-0.513263	LINC00524	#N/A
103	rs59969141:47715811:T:C	22:47766375-47766775	4.81597	5.4624e-05	0.910631	1.15409	-0.583733	LOC339685	-0.162249
104	rs7462320:42194394:A:G	8:42193543-42193943	-4.81469	5.48095e-05	0.910631	-0.737663	2.45888	POLB	1.88394
105	rs7465505:54512625:C:A	8:54521977-54522377	-4.81342	5.49931e-05	0.910631	-1.23929	1.56789	LOC100507516	#N/A
106	rs7829991	8:42193543-42193943	4.8015	5.67516e-05	0.910631	0.988645	2.45888	POLB	1.88394
107	rs10168932:238431127:T:A	2:238456396-238456796	-4.79867	5.71772e-05	0.910631	-1.09525	1.23955	PRLH	#N/A
108	rs11987300:54511874:C:T	8:54521977-54522377	-4.79437	5.78315e-05	0.910631	-1.2344	1.56789	LOC100507516	#N/A
109	rs1003510:17984652:A:T	6:17900222-17900622	4.79403	5.78827e-05	0.910631	1.27789	1.25007	KIF13A	-0.396549
110	rs7463147:54512506:T:C	8:54521977-54522377	-4.78984	5.85262e-05	0.910631	-1.2334	1.56789	LOC100507516	#N/A
111	rs7465481:54512508:C:T	8:54521977-54522377	-4.78984	5.85262e-05	0.910631	-1.2334	1.56789	LOC100507516	#N/A
112	rs7464824:54512436:C:G	8:54521977-54522377	-4.78952	5.85765e-05	0.910631	-1.23166	1.56789	LOC100507516	#N/A
113	rs7388189:54511617:C:T	8:54521977-54522377	-4.78821	5.87801e-05	0.910631	-1.23139	1.56789	LOC100507516	#N/A
114	rs13274248:54512097:G:A	8:54521977-54522377	-4.78821	5.87801e-05	0.910631	-1.23139	1.56789	LOC100507516	#N/A
115	rs10808882:54510435:A:T	8:54521977-54522377	-4.78662	5.9027e-05	0.910631	-1.23117	1.56789	LOC100507516	#N/A
116	rs10958377	8:54521977-54522377	-4.78294	5.96026e-05	0.910631	-1.23029	1.56789	LOC100507516	#N/A
117	rs2272615:42219048:A:G	8:42193543-42193943	4.77892	6.02388e-05	0.910631	0.721096	2.45888	POLB	1.88394
118	rs3743065:79048569:C:T	15:79032576-79032976	-4.77397	6.10317e-05	0.910631	-0.750286	0.572864	LOC646938	#N/A
119	rs4978692:111281282:A:G	9:111343583-111343983	-4.77115	6.14881e-05	0.910631	-0.84714	-0.587827	ACTL7B	-0.12282
120	rs73264885:167727547:C:T	6:167814936-167815336	4.75964	6.33868e-05	0.910631	0.996121	0.583379	TCP10	0.974455
121	rs150188730:167728173:CT:C	6:167814936-167815336	4.75773	6.37062e-05	0.910631	0.996113	0.583379	TCP10	0.974455
122	rs13123954:25461874:A:G	4:25540839-25541239	-4.74289	6.6253e-05	0.910631	-0.964242	1.63901	LOC101929161	#N/A
123	rs3136717:42196441:C:T	8:42193543-42193943	-4.73867	6.69956e-05	0.910631	-0.709727	2.45888	POLB	1.88394
124	rs2064186:17949353:C:T	6:17900222-17900622	-4.73293	6.80202e-05	0.910631	-1.01438	1.25007	KIF13A	-0.396549
125	rs7769287:17949561:A:G	6:17900222-17900622	-4.73293	6.80202e-05	0.910631	-1.01438	1.25007	KIF13A	-0.396549
126	rs35609234:42219304:GC:G	8:42193543-42193943	4.7317	6.8241e-05	0.910631	0.710098	2.45888	POLB	1.88394
127	rs75422254:42219781:T:A	8:42193543-42193943	4.73164	6.82522e-05	0.910631	0.71024	2.45888	POLB	1.88394
128	8:42219777:AAAAT:A	8:42193543-42193943	4.73158	6.82625e-05	0.910631	0.710139	2.45888	POLB	1.88394
129	rs59792998:42219785:AT:A	8:42193543-42193943	4.73158	6.82625e-05	0.910631	0.710139	2.45888	POLB	1.88394
130	rs11990332:42220589:A:G	8:42193543-42193943	4.73077	6.84085e-05	0.910631	0.710112	2.45888	POLB	1.88394
131	rs57087192:72307528:T:A	11:72313230-72313630	-4.72527	6.94086e-05	0.910631	-1.08725	-0.5083	MIR139	#N/A
132	2:173126943:A:T	2:173194937-173195337	-4.72067	7.02572e-05	0.910631	-2.06788	-0.481893	ITGA6	-0.46229
133	rs10940956:31570598:T:A	5:31626703-31627103	4.71784	7.07846e-05	0.910631	0.812907	-0.584046	PDZD2	0.0117871
134	rs3136794:42226554:A:G	8:42193543-42193943	4.71763	7.08242e-05	0.910631	0.709272	2.45888	POLB	1.88394
135	rs138263268:142175511:AAG:A	7:142255912-142256312	-4.71649	7.10379e-05	0.910631	-1.21895	-0.427794	MIR11400	#N/A
136	rs12114934:42100613:T:G	8:42193543-42193943	4.71622	7.10887e-05	0.910631	0.734646	2.45888	POLB	1.88394
137	rs7670707:111133457:A:G	4:111053099-111053499	4.7085	7.25521e-05	0.910631	1.63477	-0.585147	ELOVL6	0.0702209
138	rs7349007:46995497:A:G	21:46933317-46933717	4.70647	7.29436e-05	0.910631	1.30415	-0.383371	SLC19A1	-1.09506
139	rs600072:41170839:G:A	15:41154244-41154644	-4.70385	7.34492e-05	0.910631	-1.06134	-0.597337	RHOV	-0.852036
140	rs368423677:10383249:A:C	11:10373224-10373624	4.69777	7.46388e-05	0.910631	0.997639	-0.428187	CAND1.11	#N/A
141	rs11265857:92273691:T:C	9:92301015-92301415	4.69754	7.46826e-05	0.910631	0.796375	0.552931	UNQ6494	0.327267
142	rs11740385:167639667:T:G	5:167586433-167586833	4.6829	7.76279e-05	0.910631	0.87731	0.569392	MIR12125	#N/A
143	rs5775959:88277930:GA:G	1:88341253-88341653	-4.68009	7.82055e-05	0.910631	-1.07255	2.02261	LINC01364	0.0534932
144	rs28582155:42134547:A:G	8:42193543-42193943	4.67275	7.97361e-05	0.910631	0.688406	2.45888	POLB	1.88394
145	rs11987187:42132823:G:A	8:42193543-42193943	4.67271	7.97447e-05	0.910631	0.689531	2.45888	POLB	1.88394
146	rs9481606:116456100:A:G	6:116362173-116362573	-4.66906	8.05166e-05	0.910631	-0.975373	0.898178	TPI1P3	#N/A
147	rs12205604:17983760:G:A	6:17900222-17900622	4.66686	8.09861e-05	0.910631	1.25208	1.25007	KIF13A	-0.396549
148	rs11721493:83709315:A:C	4:83786735-83787135	4.66654	8.10556e-05	0.910631	1.26186	0.532115	SEC31A	0.000693564
149	rs7837168:42138164:A:G	8:42193543-42193943	4.66426	8.15445e-05	0.910631	0.686076	2.45888	POLB	1.88394
150	rs6942390:17977249:C:G	6:17900222-17900622	4.6605	8.23587e-05	0.910631	1.29411	1.25007	KIF13A	-0.396549
151	rs10647443:65355442:G:GCA	14:65280363-65280763	4.6599	8.24896e-05	0.910631	0.74172	0.981519	SPTB	-0.188312
152	rs10765843:11394371:G:T	11:11431255-11431655	4.6562	8.32975e-05	0.910631	1.74304	-0.439691	CSNK2A3	-0.214064
153	rs9694958:42156046:A:G	8:42193543-42193943	4.65277	8.40564e-05	0.910631	0.684484	2.45888	POLB	1.88394
154	rs9694574:42160452:A:C	8:42193543-42193943	4.65072	8.45125e-05	0.910631	0.684415	2.45888	POLB	1.88394
155	rs7845567:42122479:A:C	8:42193543-42193943	4.65016	8.46377e-05	0.910631	0.704358	2.45888	POLB	1.88394
156	rs290289:62667547:T:C	15:62640772-62641172	-4.6461	8.55487e-05	0.910631	-0.998164	-0.721002	MIR6085	#N/A
157	1:158056213:A:AAC	1:158119407-158119807	-4.64247	8.63737e-05	0.910631	-1.16696	0.440253	LINC01704	#N/A
158	rs2762472	9:114889607-114890007	-4.64142	8.66146e-05	0.910631	-0.887228	1.32299	SUSD1	0.307545
159	rs7571337	2:234654013-234654413	-4.64042	8.68431e-05	0.910631	-0.813196	1.51099	DNAJB3	#N/A
160	rs11072274:71644181:C:T	15:71587663-71588063	-4.6369	8.7654e-05	0.910631	-0.966072	0.432996	THSD4-AS1	#N/A
161	rs11375039:42123384:C:CT	8:42193543-42193943	4.6349	8.81172e-05	0.910631	0.708638	2.45888	POLB	1.88394
162	rs10003498:83713335:A:G	4:83786735-83787135	4.62698	8.99788e-05	0.910631	0.926114	0.532115	SEC31A	0.000693564
163	rs12417001:11382021:C:T	11:11431255-11431655	4.62637	9.01241e-05	0.910631	1.72648	-0.439691	CSNK2A3	-0.214064
164	rs28450020:42112206:T:C	8:42193543-42193943	4.62369	9.07638e-05	0.910631	0.706537	2.45888	POLB	1.88394
165	rs11221667:129195522:A:G	11:129214467-129214867	4.62216	9.11309e-05	0.910631	0.983619	2.04379	BARX2	1.10083
166	rs35089543:41159926:C:CAA	15:41154244-41154644	-4.61195	9.36209e-05	0.910631	-1.00931	-0.597337	RHOV	-0.852036
167	rs12198906:17975454:G:A	6:17900222-17900622	4.60427	9.55392e-05	0.910631	1.22602	1.25007	KIF13A	-0.396549
168	rs356472	5:139038658-139039058	-4.59184	9.87261e-05	0.910631	-1.32851	-0.470547	CXXC5	-1.25799
169	rs11879255:17897996:G:A	19:17902018-17902418	4.58559	0.000100369	0.910631	1.45645	0.397938	B3GNT3	0.697743
170	rs2007620:46995820:T:A	21:46933317-46933717	4.58389	0.000100821	0.910631	0.988037	-0.383371	SLC19A1	-1.09506
171	16:71921759:CT:C	16:71965559-71965959	-4.58332	0.000100972	0.910631	-1.29234	0.634165	IST1	-0.00678706
172	rs59732881:46996698:T:C	21:46933317-46933717	4.58329	0.000100981	0.910631	0.988476	-0.383371	SLC19A1	-1.09506
173	rs73373199:17979853:G:A	6:17900222-17900622	4.58309	0.000101032	0.910631	1.26402	1.25007	KIF13A	-0.396549
174	rs1331683	10:34165418-34165818	4.58131	0.000101509	0.910631	0.889507	-0.479622	LINC00838	#N/A
175	rs62214340:46990022:G:A	21:46933317-46933717	4.581	0.000101592	0.910631	1.0279	-0.383371	SLC19A1	-1.09506
176	rs10456212:17951669:A:T	6:17900222-17900622	4.58094	0.000101609	0.910631	1.26874	1.25007	KIF13A	-0.396549
177	rs10718061:83697009:GA:G	4:83786735-83787135	4.57562	0.000103045	0.910631	0.976004	0.532115	SEC31A	0.000693564
178	rs5772310:8359777:AT:A	1:8307851-8308251	-4.57198	0.000104039	0.910631	-1.09352	0.400585	LINC01714	-0.109039
179	rs9657176:42130939:T:A	8:42193543-42193943	4.57162	0.000104138	0.910631	0.729652	2.45888	POLB	1.88394
180	rs2090730:25639394:G:A	4:25540176-25540576	-4.57	0.000104584	0.910631	-2.11325	0.879886	LOC101929161	#N/A
181	rs140069622:34131281:ACCAT:A	10:34165418-34165818	4.5697	0.000104667	0.910631	0.887945	-0.479622	LINC00838	#N/A
182	rs7120371:129197809:G:C	11:129214467-129214867	4.56962	0.000104689	0.910631	0.897692	2.04379	BARX2	1.10083
183	rs35068197:129197202:G:A	11:129214467-129214867	4.56765	0.000105235	0.910631	0.89786	2.04379	BARX2	1.10083
184	rs6809734:149953211:G:C	3:149902199-149902599	4.56731	0.000105331	0.910631	1.06355	1.46367	LINC01213	-1.15058
185	rs4719590:2629996:A:G	7:2533437-2533837	-4.5668	0.000105472	0.910631	-0.800427	-0.69012	GRIFIN	#N/A
186	rs57506830:17973021:C:T	6:17900222-17900622	4.56668	0.000105506	0.910631	1.2118	1.25007	KIF13A	-0.396549
187	rs2299904:124388556:C:A	7:124362688-124363088	4.56473	0.000106049	0.910631	0.833877	1.039	GPR37	1.96766
188	rs112195792:31603785:T:TG	13:31670724-31671124	4.56465	0.000106073	0.910631	1.12847	-0.524424	HSPH1	0.211551
189	rs9585733:102245600:A:T	13:102275858-102276258	4.56408	0.000106231	0.910631	1.1196	0.530054	ITGBL1	-0.177063
190	rs151165498:167786961:G:T	6:167814936-167815336	4.56176	0.000106885	0.910631	1.33702	0.583379	TCP10	0.974455
191	rs201342351:167786963:C:T	6:167814936-167815336	4.56063	0.000107203	0.910631	1.33694	0.583379	TCP10	0.974455
192	rs6481871:34135897:G:A	10:34165418-34165818	4.55713	0.000108198	0.910631	0.886229	-0.479622	LINC00838	#N/A
193	rs12621335:197968251:G:A	2:197871256-197871656	4.55659	0.000108352	0.910631	0.902563	1.03746	PGAP1	0.357156
194	rs2969012:2628594:T:C	7:2533437-2533837	-4.55648	0.000108383	0.910631	-0.798188	-0.69012	GRIFIN	#N/A
195	rs9702718:34137063:G:T	10:34165418-34165818	4.55605	0.000108506	0.910631	0.886141	-0.479622	LINC00838	#N/A
196	rs4338472:34139124:C:T	10:34165418-34165818	4.55439	0.000108983	0.910631	0.886136	-0.479622	LINC00838	#N/A
197	rs11000903:53896169:A:G	10:53992518-53992918	-4.55341	0.000109265	0.910631	-1.321	1.04201	PRKG1-AS1	#N/A
198	rs9978759:46990403:A:G	21:46933317-46933717	4.55194	0.000109689	0.910631	1.01916	-0.383371	SLC19A1	-1.09506
199	rs60595306:17969928:G:C	6:17900222-17900622	4.55029	0.000110169	0.910631	1.20578	1.25007	KIF13A	-0.396549
200	rs11405665:42201034:C:CA	8:42193543-42193943	-4.54979	0.000110314	0.910631	-0.713212	2.45888	POLB	1.88394
201	rs78019936:17969743:G:A	6:17900222-17900622	4.54913	0.000110506	0.910631	1.20533	1.25007	KIF13A	-0.396549
202	rs13016143	2:112732642-112733042	-4.54143	0.000112776	0.910631	-1.19299	0.467208	MERTK	2.49161
203	rs2236832	1:18996657-18997057	4.54072	0.000112988	0.910631	0.771977	-0.455553	PAX7	#N/A
204	rs111665614:88412604:A:AT	1:88341253-88341653	-4.5395	0.000113352	0.910631	-1.68594	2.02261	LINC01364	0.0534932
205	rs11221666:129194849:G:A	11:129214467-129214867	4.53015	0.000116183	0.910631	0.900441	2.04379	BARX2	1.10083
206	rs2067922:17953981:G:A	6:17900222-17900622	4.53004	0.000116215	0.910631	1.20439	1.25007	KIF13A	-0.396549
207	rs112468361:83712305:C:T	4:83786735-83787135	4.52932	0.000116438	0.910631	2.13793	0.532115	SEC31A	0.000693564
208	rs2494092:17988151:C:T	6:17900222-17900622	-4.52797	0.000116853	0.910631	-0.906281	1.25007	KIF13A	-0.396549
209	rs3785744:37273765:C:T	17:37368166-37368566	-4.52769	0.00011694	0.910631	-0.953171	-0.613802	RPL19	0.0530758
210	rs35481777:38123560:T:TC	9:38033943-38034343	-4.52525	0.000117694	0.910631	-1.00052	0.847022	SHB	0.863341
211	rs56282608:42169081:C:CA	8:42193543-42193943	-4.52497	0.000117781	0.910631	-0.731302	2.45888	POLB	1.88394
212	rs7702720	5:167586433-167586833	4.52104	0.000119008	0.910631	0.828863	0.569392	MIR12125	#N/A
213	rs2991711:88412285:G:T	1:88341253-88341653	-4.51939	0.000119529	0.910631	-1.68283	2.02261	LINC01364	0.0534932
214	rs113438291:17952691:C:G	6:17900222-17900622	4.5153	0.000120826	0.910631	1.20037	1.25007	KIF13A	-0.396549
215	rs1472355:167622107:G:T	5:167586433-167586833	4.51252	0.000121713	0.910631	0.83326	0.569392	MIR12125	#N/A
216	rs36087880:111133509:C:T	4:111053099-111053499	4.51099	0.000122205	0.910631	1.60475	-0.585147	ELOVL6	0.0702209
217	rs765058	20:52724251-52724651	-4.50979	0.000122594	0.910631	-0.783391	3.3021	BCAS1	0.858426
218	rs61414291:42095376:C:T	8:42193543-42193943	4.50565	0.000123939	0.910631	0.829121	2.45888	POLB	1.88394
219	rs58947616:42095118:C:T	8:42193543-42193943	4.50548	0.000123994	0.910631	0.82902	2.45888	POLB	1.88394
220	rs4656518:166968972:G:A	1:166871471-166871871	-4.50371	0.000124575	0.910631	-0.961439	0.580098	TADA1	0.500663
221	rs761882:34149026:A:C	10:34165418-34165818	4.49976	0.00012588	0.910631	0.818368	-0.479622	LINC00838	#N/A
222	rs56263628:17899708:TGTTA:T	19:17902018-17902418	4.49764	0.000126586	0.910631	1.48192	0.397938	B3GNT3	0.697743
223	rs7982443:32534064:A:C	13:32610599-32610999	4.49632	0.000127027	0.910631	1.64356	-0.519576	FRY	1.11905
224	rs71139937:54877345:G:GAAA	17:54838814-54839214	-4.49227	0.000128391	0.910631	-0.842065	0.68748	C17orf67	-0.86063
225	rs7556089:24912080:T:G	1:24885599-24885999	4.49123	0.000128743	0.910631	1.10442	-0.441098	NCMAP	-0.82688
226	rs138220121:9239262:TC:T	2:9201732-9202132	-4.49082	0.000128885	0.910631	-0.996868	0.777264	MBOAT2	-0.439986
227	rs200395477:71662396:G:GT	15:71587663-71588063	-4.4882	0.000129778	0.910631	-1.10889	0.432996	THSD4-AS1	#N/A
228	rs12792250:126313510:G:C	11:126272919-126273319	-4.48659	0.000130329	0.910631	-0.816005	-0.390067	ST3GAL4	-1.6744
229	rs2353078:140484517:C:T	9:140583162-140583562	-4.48521	0.000130805	0.910631	-1.00772	0.935547	EHMT1	-0.056778
230	rs2802953:235014644:C:T	1:234985542-234985942	-4.48493	0.000130903	0.910631	-0.868927	0.478749	PP2672	#N/A
231	rs13291780:140486439:C:A	9:140583162-140583562	-4.48466	0.000130996	0.910631	-1.00762	0.935547	EHMT1	-0.056778
232	rs140320057:140484641:G:C	9:140583162-140583562	-4.48438	0.000131091	0.910631	-1.00768	0.935547	EHMT1	-0.056778
233	rs201438432:126157213:AT:A	11:126254292-126254692	-4.48369	0.000131329	0.910631	-1.42317	-0.579721	ST3GAL4	-1.6744
234	rs77819532:111135423:G:T	4:111053099-111053499	4.48167	0.000132032	0.910631	1.57322	-0.585147	ELOVL6	0.0702209
235	rs2673958:235014268:C:T	1:234985542-234985942	-4.47938	0.00013283	0.910631	-0.866817	0.478749	PP2672	#N/A
236	rs12198586:17948638:A:G	6:17900222-17900622	4.47755	0.000133475	0.910631	1.18654	1.25007	KIF13A	-0.396549
237	rs3802821	11:126272919-126273319	-4.47727	0.000133573	0.910631	-0.809243	-0.390067	ST3GAL4	-1.6744
238	rs10831604:11387896:G:A	11:11431255-11431655	4.47033	0.000136039	0.910631	1.70226	-0.439691	CSNK2A3	-0.214064
239	rs10174176:173121925:A:C	2:173194937-173195337	-4.46736	0.000137108	0.910631	-0.812671	-0.481893	ITGA6	-0.46229
240	rs36043853:32534591:G:A	13:32610599-32610999	4.46507	0.000137937	0.910631	1.63669	-0.519576	FRY	1.11905
241	rs289093:62668473:C:G	15:62640772-62641172	-4.46506	0.000137943	0.910631	-0.970174	-0.721002	MIR6085	#N/A
242	rs4561630	2:173194937-173195337	-4.46178	0.000139142	0.910631	-0.8147	-0.481893	ITGA6	-0.46229
243	rs4149187	12:16485759-16486159	-4.4606	0.000139573	0.910631	-0.982853	0.816552	MGST1	0.0342458
244	rs28641161:83714547:C:T	4:83786735-83787135	4.46035	0.000139666	0.910631	2.128	0.532115	SEC31A	0.000693564
245	rs67292883:78950197:GCAT:G	15:79032576-79032976	4.44992	0.000143558	0.910631	0.713157	0.572864	LOC646938	#N/A
246	rs17167991:14272262:C:T	7:14224093-14224493	4.44643	0.000144888	0.910631	1.07517	-0.683723	ETV1	-0.281765
247	rs4887074:78952110:G:C	15:79032576-79032976	4.44252	0.000146387	0.910631	0.712369	0.572864	LOC646938	#N/A
248	rs2240953	9:131067242-131067642	-4.44234	0.000146458	0.910631	-0.884261	-0.520382	TRUB2	-0.15276
249	rs13145810:111138945:G:A	4:111053099-111053499	4.44209	0.000146553	0.910631	1.57686	-0.585147	ELOVL6	0.0702209
250	rs13145389:111138874:C:T	4:111053099-111053499	4.44137	0.000146832	0.910631	1.57676	-0.585147	ELOVL6	0.0702209
251	rs11514732:14271561:A:T	7:14224093-14224493	4.44096	0.000146991	0.910631	1.07187	-0.683723	ETV1	-0.281765
252	rs9350061:17996160:T:C	6:17900222-17900622	4.43869	0.000147873	0.910631	1.05503	1.25007	KIF13A	-0.396549
253	rs6922864:17995002:A:G	6:17900222-17900622	4.43766	0.000148273	0.910631	1.05488	1.25007	KIF13A	-0.396549
254	rs12912524:78952756:G:A	15:79032576-79032976	4.43753	0.000148327	0.910631	0.712066	0.572864	LOC646938	#N/A
255	rs11075101:12672557:A:C	16:12744037-12744437	-4.43468	0.000149445	0.910631	-0.870818	0.702983	MIR4718	#N/A
256	rs11779176:54541090:A:C	8:54521977-54522377	-4.43459	0.00014948	0.910631	-1.18011	1.56789	LOC100507516	#N/A
257	rs56413101:92286094:A:G	9:92301015-92301415	4.43139	0.000150746	0.910631	0.855497	0.552931	UNQ6494	0.327267
258	rs12908717:71682346:A:G	15:71587663-71588063	-4.42421	0.000153625	0.910631	-1.09663	0.432996	THSD4-AS1	#N/A
259	rs60584276:44645187:TA:T	7:44675787-44676187	-4.42255	0.000154298	0.910631	-0.864211	-0.39059	OGDH	-0.256311
260	rs200061003:55652511:CT:C	17:55642557-55642957	-4.42019	0.000155262	0.910631	-1.32089	1.1427	LOC101927557	#N/A
261	rs1434961:44657475:C:T	7:44675787-44676187	-4.4197	0.000155462	0.910631	-0.871811	-0.39059	OGDH	-0.256311
262	rs6463240:44662873:C:G	7:44675787-44676187	-4.4197	0.000155462	0.910631	-0.871811	-0.39059	OGDH	-0.256311
263	rs35711:100971663:T:C	12:100898492-100898892	-4.41941	0.000155579	0.910631	-0.766995	-0.576661	NR1H4	-0.503675
264	rs1991962:44642895:A:G	7:44675787-44676187	-4.41938	0.000155594	0.910631	-0.871692	-0.39059	OGDH	-0.256311
265	rs10236105	7:44675787-44676187	-4.41938	0.000155594	0.910631	-0.871692	-0.39059	OGDH	-0.256311
266	rs139957452:44656406:G:A	7:44675787-44676187	-4.41938	0.000155594	0.910631	-0.871692	-0.39059	OGDH	-0.256311
267	rs886651:44670154:T:C	7:44675787-44676187	-4.41938	0.000155594	0.910631	-0.871692	-0.39059	OGDH	-0.256311
268	rs886652:44671016:C:T	7:44675787-44676187	-4.41938	0.000155594	0.910631	-0.871692	-0.39059	OGDH	-0.256311
269	rs2098108:17896292:A:G	19:17902018-17902418	4.41929	0.000155628	0.910631	1.19984	0.397938	B3GNT3	0.697743
270	rs12199034:17975734:G:A	6:17900222-17900622	4.41697	0.000156583	0.910631	1.04276	1.25007	KIF13A	-0.396549
271	rs6736656:241787224:C:G	2:241815826-241816226	4.4164	0.000156819	0.910631	0.876046	-0.487619	AGXT	-0.854307
272	rs13143380:111142006:T:G	4:111053099-111053499	4.41391	0.000157851	0.910631	1.56233	-0.585147	ELOVL6	0.0702209
273	rs7246717:778053:G:T	19:823539-823939	4.4126	0.000158399	0.910631	2.05925	-0.682964	PLPPR3	-0.310077
274	rs74377922:194817469:A:G	3:194840258-194840658	-4.412	0.000158648	0.910631	-1.58249	0.672257	MIR3137	#N/A
275	rs6927266	6:158136005-158136405	-4.4107	0.000159194	0.910631	-1.07736	-0.491906	SNX9	-0.17816
276	rs60042620:25634327:C:G	4:25540176-25540576	-4.40961	0.00015965	0.910631	-2.00794	0.879886	LOC101929161	#N/A
277	rs58819604:138958019:TTG:T	5:139030724-139031124	-4.40384	0.000162095	0.910631	-0.972585	-0.538406	CXXC5	-1.25799
278	rs2297004:140483339:G:A	9:140583162-140583562	-4.40136	0.000163159	0.910631	-0.981096	0.935547	EHMT1	-0.056778
279	rs7688436:25639893:G:T	4:25540176-25540576	-4.39886	0.000164236	0.910631	-2.01913	0.879886	LOC101929161	#N/A
280	rs884606:99600709:T:A	14:99532680-99533080	4.39834	0.00016446	0.910631	1.35559	1.00543	BCL11B	-0.0799851
281	rs5809255:65357021:C:CT	14:65280363-65280763	4.39339	0.000166621	0.910631	0.670242	0.981519	SPTB	-0.188312
282	rs55794838:40233910:G:A	21:40166919-40167319	-4.3898	0.0001682	0.910631	-1.53891	1.03104	ETS2	0.815199
283	rs10831605:11389443:T:A	11:11431255-11431655	4.38724	0.000169342	0.910631	1.67924	-0.439691	CSNK2A3	-0.214064
284	19:33373467:CA:C	19:33415201-33415601	-4.38714	0.000169386	0.910631	-1.42345	-0.455981	CEP89	-0.429421
285	rs56189446:9239169:G:A	2:9201732-9202132	-4.3864	0.000169716	0.910631	-1.03209	0.777264	MBOAT2	-0.439986
286	rs3851437:25464927:G:A	4:25540839-25541239	-4.38568	0.000170036	0.910631	-0.874001	1.63901	LOC101929161	#N/A
287	rs8002636:32534161:G:C	13:32610599-32610999	4.38436	0.000170631	0.910631	1.68611	-0.519576	FRY	1.11905
288	rs2836713:40233726:T:C	21:40166919-40167319	-4.38391	0.000170833	0.910631	-1.53999	1.03104	ETS2	0.815199
289	rs7250873:41503622:A:G	19:41525123-41525523	-4.38278	0.000171342	0.910631	-0.774113	1.29675	CYP2B6	3.73184
290	rs10425038:792963:C:T	19:823539-823939	4.38197	0.000171708	0.910631	1.56996	-0.682964	PLPPR3	-0.310077
291	rs56407898:9240442:A:G	2:9201732-9202132	-4.38129	0.000172017	0.910631	-1.07558	0.777264	MBOAT2	-0.439986
292	rs1506726	5:173222580-173222980	4.37891	0.000173096	0.910631	1.09351	-0.774116	LINC01485	#N/A
293	rs10813945:33096838:A:G	9:33184982-33185382	4.37754	0.000173724	0.910631	1.27746	0.610987	B4GALT1-AS1	-0.237185
294	rs34354669:234576705:A:AT	2:234654013-234654413	-4.37604	0.000174409	0.910631	-0.765899	1.51099	DNAJB3	#N/A
295	rs12884463:65367703:G:A	14:65280363-65280763	4.37483	0.000174968	0.910631	0.66713	0.981519	SPTB	-0.188312
296	rs17803553:25825103:C:T	2:25923129-25923529	-4.37268	0.000175961	0.910631	-0.946912	0.446704	DTNB	1.67613
297	rs61433142:16492696:G:T	1:16494294-16494694	4.37205	0.00017625	0.910631	1.79789	0.474604	EPHA2	0.293356
298	rs7251624:41503447:T:A	19:41525123-41525523	-4.36935	0.000177509	0.910631	-0.770934	1.29675	CYP2B6	3.73184
299	rs7250991:41503708:A:C	19:41525123-41525523	-4.36935	0.000177509	0.910631	-0.770934	1.29675	CYP2B6	3.73184
300	rs201798198:41504516:T:C	19:41525123-41525523	-4.36895	0.000177698	0.910631	-0.770902	1.29675	CYP2B6	3.73184
301	rs13294654:33096510:T:C	9:33184982-33185382	4.36789	0.000178193	0.910631	1.27566	0.610987	B4GALT1-AS1	-0.237185
302	rs13293406:33096513:C:T	9:33184982-33185382	4.36789	0.000178193	0.910631	1.27566	0.610987	B4GALT1-AS1	-0.237185
303	rs2965205:2599149:C:T	19:2579213-2579613	-4.36726	0.000178489	0.910631	-1.34084	-0.405768	MIR7850	#N/A
304	rs1026792:68755035:G:T	12:68829586-68829986	-4.36693	0.000178641	0.910631	-0.840743	-0.64032	LINC02384	0.128469
305	rs199696183:41504598:C:A	19:41525123-41525523	-4.36585	0.000179151	0.910631	-0.77103	1.29675	CYP2B6	3.73184
306	rs200704696:44656472:GTA:G	7:44675787-44676187	-4.36521	0.000179457	0.910631	-0.878125	-0.39059	OGDH	-0.256311
307	rs1377781:25829447:T:C	2:25923129-25923529	-4.36246	0.000180757	0.910631	-0.944424	0.446704	DTNB	1.67613
308	rs137965763:9240768:A:AG	2:9201732-9202132	-4.35401	0.000184824	0.910631	-1.07118	0.777264	MBOAT2	-0.439986
309	rs2200237:41506665:T:C	19:41525123-41525523	-4.35288	0.000185376	0.910631	-0.769612	1.29675	CYP2B6	3.73184
310	rs1377782:25829510:T:C	2:25923129-25923529	-4.35284	0.000185396	0.910631	-0.949617	0.446704	DTNB	1.67613
311	rs62005030:60725339:C:T	15:60662713-60663113	4.35234	0.000185636	0.910631	1.37965	1.54422	ANXA2	0.0801406
312	rs11388491:111133143:G:GA	4:111053099-111053499	4.35064	0.00018647	0.910631	1.7014	-0.585147	ELOVL6	0.0702209
313	rs71399306:25832528:C:T	2:25923129-25923529	-4.35044	0.00018657	0.910631	-0.94671	0.446704	DTNB	1.67613
314	rs200461890:73841224:G:GT	7:73890966-73891366	4.34791	0.000187818	0.910631	1.88933	-0.382802	GTF2IRD1	-1.05537
315	rs364530:75389267:C:T	17:75388577-75388977	-4.34758	0.000187981	0.910631	-1.31483	-0.362028	MIR4316	#N/A
316	rs58778253:27536851:T:G	13:27590995-27591395	4.34734	0.0001881	0.910631	1.30017	0.907641	USP12-AS1	#N/A
317	rs7379703:149024989:T:A	5:149044072-149044472	-4.34329	0.000190114	0.910631	-1.18198	0.502763	PPARGC1B	-0.419825
318	rs112065221:42094813:C:T	8:42193543-42193943	4.3417	0.000190909	0.910631	1.12397	2.45888	POLB	1.88394
319	rs59079768:9238447:T:C	2:9201732-9202132	-4.34121	0.000191158	0.910631	-1.01237	0.777264	MBOAT2	-0.439986
320	rs10759293:111344216:G:A	9:111343583-111343983	-4.34061	0.000191461	0.910631	-0.87297	-0.587827	ACTL7B	-0.12282
321	rs145138241:100970537:TTTGG:T	12:100898492-100898892	-4.33983	0.00019185	0.910631	-0.765997	-0.576661	NR1H4	-0.503675
322	rs35714:100970662:G:A	12:100898492-100898892	-4.33963	0.000191952	0.910631	-0.765913	-0.576661	NR1H4	-0.503675
323	rs36093066:44660353:AT:A	7:44675787-44676187	-4.33793	0.000192814	0.910631	-0.876458	-0.39059	OGDH	-0.256311
324	rs35713:100971226:G:T	12:100898492-100898892	-4.33747	0.000193046	0.910631	-0.765497	-0.576661	NR1H4	-0.503675
325	rs11089014:46995399:T:C	21:46933317-46933717	4.33693	0.000193324	0.910631	0.9159	-0.383371	SLC19A1	-1.09506
326	rs71151526:90256711:GT:GTT	15:90355436-90355836	-4.33633	0.000193625	0.910631	-1.48185	-0.535916	ANPEP	-0.703294
327	rs432334:75387768:A:G	17:75388577-75388977	-4.3362	0.000193692	0.910631	-0.932305	-0.362028	MIR4316	#N/A
328	rs6941670:8446346:G:A	6:8376124-8376524	4.33264	0.000195517	0.910631	0.925104	0.660837	SLC35B3	0.17236
329	rs35710:100972337:T:A	12:100898492-100898892	-4.33089	0.000196417	0.910631	-0.764434	-0.576661	NR1H4	-0.503675
330	rs4664446	2:162884191-162884591	4.32783	0.000198005	0.910631	0.824963	0.652042	DPP4	-0.0540643
331	rs11904171:9241449:C:A	2:9201732-9202132	-4.32687	0.000198505	0.910631	-1.07855	0.777264	MBOAT2	-0.439986
332	rs11299329:119945841:TA:T	4:119969631-119970031	4.32617	0.000198876	0.910631	0.85231	0.645603	MYOZ2	-0.297243
333	rs2659183:173253606:A:G	5:173222580-173222980	4.32476	0.000199611	0.910631	1.09041	-0.774116	LINC01485	#N/A
334	rs1014901	6:82407255-82407655	4.32437	0.00019982	0.910631	1.24208	1.67516	TENT5A	0.281284
335	rs2561755:173253897:A:G	5:173222580-173222980	4.32435	0.00019983	0.910631	1.09017	-0.774116	LINC01485	#N/A
336	rs4910000:11459795:G:T	11:11431255-11431655	4.32394	0.000200045	0.910631	0.785983	-0.439691	CSNK2A3	-0.214064
337	rs2561742:173254984:T:G	5:173222580-173222980	4.32319	0.000200438	0.910631	1.08977	-0.774116	LINC01485	#N/A
338	rs11393682:45846606:A:AG	13:45866344-45866744	-4.32275	0.000200669	0.910631	-0.816584	0.443052	SNORA31B	#N/A
339	rs72531997:71643700:A:AG	15:71587663-71588063	-4.32245	0.00020083	0.910631	-1.11382	0.432996	THSD4-AS1	#N/A
340	rs3802819	11:126272919-126273319	-4.32134	0.000201415	0.910631	-1.0776	-0.390067	ST3GAL4	-1.6744
341	rs60349238:793044:G:A	19:823539-823939	4.3205	0.000201862	0.910631	1.29739	-0.682964	PLPPR3	-0.310077
342	rs2973358:173255665:C:G	5:173222580-173222980	4.31984	0.000202211	0.910631	1.08966	-0.774116	LINC01485	#N/A
343	rs149669255:25835636:T:TAAAG	2:25923129-25923529	-4.316	0.000204264	0.910631	-0.931897	0.446704	DTNB	1.67613
344	rs6041083:12069077:T:G	20:12109957-12110357	-4.31131	0.000206804	0.910631	-1.05233	2.02251	BTBD3	0.645317
345	rs13108395:25465382:C:T	4:25540839-25541239	-4.30879	0.000208179	0.910631	-0.847451	1.63901	LOC101929161	#N/A
346	rs58299524:9237962:C:G	2:9201732-9202132	-4.30869	0.000208233	0.910631	-0.998648	0.777264	MBOAT2	-0.439986
347	rs145033206:131064169:C:T	9:131067242-131067642	-4.30807	0.000208569	0.910631	-0.862931	-0.520382	TRUB2	-0.15276
348	rs6041087:12074214:A:G	20:12109957-12110357	-4.30561	0.000209925	0.910631	-1.05402	2.02251	BTBD3	0.645317
349	rs58474830:54508551:T:TA	8:54521977-54522377	-4.30281	0.000211474	0.910631	-1.24833	1.56789	LOC100507516	#N/A
350	rs62271174:88476314:G:T	3:88558683-88559083	4.30037	0.00021284	0.910631	1.23972	0.953726	CSNKA2IP	#N/A
351	rs10864984:120131583:C:T	2:120165772-120166172	-4.29868	0.000213784	0.910631	-0.875418	0.610563	TMEM37	1.27991
352	rs16919278:54448045:A:C	8:54521977-54522377	-4.29315	0.000216915	0.910631	-1.41617	1.56789	LOC100507516	#N/A
353	rs4876949:92282878:T:C	9:92301015-92301415	4.28738	0.000220234	0.910631	0.749889	0.552931	UNQ6494	0.327267
354	rs11021822:11391961:C:T	11:11431255-11431655	4.28734	0.000220254	0.910631	1.64949	-0.439691	CSNK2A3	-0.214064
355	rs75514088:122390562:G:A	2:122342313-122342713	-4.28636	0.000220823	0.910631	-1.8805	1.35451	RNU4ATAC	#N/A
356	rs34158929:11393203:CA:C	11:11431255-11431655	4.28582	0.000221139	0.910631	1.64908	-0.439691	CSNK2A3	-0.214064
357	rs11021823	11:11431255-11431655	4.28582	0.000221139	0.910631	1.64908	-0.439691	CSNK2A3	-0.214064
358	rs4294574	11:126272919-126273319	-4.28568	0.000221222	0.910631	-0.725485	-0.390067	ST3GAL4	-1.6744
359	rs6719991	2:241815826-241816226	4.28464	0.000221828	0.910631	0.839332	-0.487619	AGXT	-0.854307
360	rs9488836	6:116362173-116362573	-4.28226	0.000223215	0.910631	-0.747322	0.898178	TPI1P3	#N/A
361	rs9488837:116435957:G:A	6:116362173-116362573	-4.28082	0.000224065	0.910631	-0.749648	0.898178	TPI1P3	#N/A
362	rs35692904:65355914:G:GA	14:65280363-65280763	4.28078	0.000224086	0.910631	0.65522	0.981519	SPTB	-0.188312
363	rs6573585:65373868:A:G	14:65280363-65280763	4.28013	0.00022447	0.910631	0.650941	0.981519	SPTB	-0.188312
364	rs12324698:60709724:A:C	15:60662713-60663113	4.2785	0.000225435	0.910631	0.97757	1.54422	ANXA2	0.0801406
365	rs140535399:42231030:T:TTTG	8:42193543-42193943	4.27791	0.000225781	0.910631	0.622353	2.45888	POLB	1.88394
366	rs13302195:33085462:T:G	9:33184982-33185382	4.27749	0.000226035	0.910631	1.05057	0.610987	B4GALT1-AS1	-0.237185
367	rs77324446:33087805:G:C	9:33184982-33185382	4.27682	0.000226431	0.910631	1.05056	0.610987	B4GALT1-AS1	-0.237185
368	rs140958465:33087938:C:T	9:33184982-33185382	4.27679	0.000226449	0.910631	1.05068	0.610987	B4GALT1-AS1	-0.237185
369	rs11265859:92280986:T:C	9:92301015-92301415	4.2762	0.000226801	0.910631	0.745021	0.552931	UNQ6494	0.327267
370	rs143661893:33085636:A:G	9:33184982-33185382	4.27615	0.000226828	0.910631	1.05054	0.610987	B4GALT1-AS1	-0.237185
371	rs143941025:33086933:T:C	9:33184982-33185382	4.27615	0.000226828	0.910631	1.05054	0.610987	B4GALT1-AS1	-0.237185
372	rs142037346:33088439:A:G	9:33184982-33185382	4.27612	0.000226846	0.910631	1.05066	0.610987	B4GALT1-AS1	-0.237185
373	rs2473110:17995033:G:A	6:17900222-17900622	-4.27605	0.000226889	0.910631	-0.886702	1.25007	KIF13A	-0.396549
374	rs1411155:92281794:T:G	9:92301015-92301415	4.27602	0.00022691	0.910631	0.745952	0.552931	UNQ6494	0.327267
375	rs10445844:20691825:C:T	2:20615239-20615639	-4.27468	0.000227707	0.910631	-0.85217	-0.758994	RHOB	-0.0925531
376	rs936686:20692311:G:A	2:20615239-20615639	-4.27457	0.000227776	0.910631	-0.852703	-0.758994	RHOB	-0.0925531
377	rs61512662:20691532:G:C	2:20615239-20615639	-4.27441	0.00022787	0.910631	-0.851914	-0.758994	RHOB	-0.0925531
378	rs145621947:9237709:T:TTG	2:9201732-9202132	-4.27409	0.000228062	0.910631	-0.991459	0.777264	MBOAT2	-0.439986
379	rs7798469:2621567:T:C	7:2533437-2533837	-4.27407	0.000228072	0.910631	-0.938876	-0.69012	GRIFIN	#N/A
380	rs73819614:159176972:T:C	5:159260048-159260448	-4.27354	0.000228395	0.910631	-1.90373	1.51497	LINC01847	0.264698
381	rs72007801:170664316:GTGTC:G	2:170584980-170585380	-4.27253	0.000228997	0.910631	-0.95887	0.410231	KLHL23	0.181015
382	rs743264:65356936:C:G	14:65280363-65280763	4.27201	0.000229314	0.910631	0.651529	0.981519	SPTB	-0.188312
383	rs8021590:65371209:G:A	14:65280363-65280763	4.27184	0.000229414	0.910631	0.650835	0.981519	SPTB	-0.188312
384	rs11397822:65371362:T:TA	14:65280363-65280763	4.27184	0.000229414	0.910631	0.650835	0.981519	SPTB	-0.188312
385	rs8022122:65371508:G:A	14:65280363-65280763	4.27184	0.000229414	0.910631	0.650835	0.981519	SPTB	-0.188312
386	rs8021876:65371556:C:T	14:65280363-65280763	4.27184	0.000229414	0.910631	0.650835	0.981519	SPTB	-0.188312
387	rs8021998:65371597:C:T	14:65280363-65280763	4.27184	0.000229414	0.910631	0.650835	0.981519	SPTB	-0.188312
388	rs12878467:65371918:T:A	14:65280363-65280763	4.27184	0.000229414	0.910631	0.650835	0.981519	SPTB	-0.188312
389	rs12897440:65371933:C:G	14:65280363-65280763	4.27184	0.000229414	0.910631	0.650835	0.981519	SPTB	-0.188312
390	rs1951488:65372213:T:C	14:65280363-65280763	4.27184	0.000229414	0.910631	0.650835	0.981519	SPTB	-0.188312
391	rs1951487:65372348:C:T	14:65280363-65280763	4.27184	0.000229414	0.910631	0.650835	0.981519	SPTB	-0.188312
392	rs12436747:65365308:T:C	14:65280363-65280763	4.27179	0.000229446	0.910631	0.651059	0.981519	SPTB	-0.188312
393	rs11622394:65367930:T:C	14:65280363-65280763	4.27173	0.00022948	0.910631	0.650971	0.981519	SPTB	-0.188312
394	rs1024239:65367270:A:T	14:65280363-65280763	4.27159	0.000229567	0.910631	0.650982	0.981519	SPTB	-0.188312
395	rs11848113:65366261:C:A	14:65280363-65280763	4.27147	0.00022964	0.910631	0.650981	0.981519	SPTB	-0.188312
396	rs1957417:65368991:A:G	14:65280363-65280763	4.27138	0.000229691	0.910631	0.650886	0.981519	SPTB	-0.188312
397	rs11627589:65368360:C:T	14:65280363-65280763	4.27137	0.000229701	0.910631	0.650943	0.981519	SPTB	-0.188312
398	rs11627688:65368526:G:T	14:65280363-65280763	4.27137	0.000229701	0.910631	0.650943	0.981519	SPTB	-0.188312
399	rs936688:20692619:C:T	2:20615239-20615639	-4.27116	0.000229827	0.910631	-0.854906	-0.758994	RHOB	-0.0925531
400	rs35176965:65365207:G:T	14:65280363-65280763	4.27106	0.000229887	0.910631	0.651003	0.981519	SPTB	-0.188312
401	rs34201584:65365226:T:C	14:65280363-65280763	4.27106	0.000229887	0.910631	0.651003	0.981519	SPTB	-0.188312
402	rs12433639:65365291:G:A	14:65280363-65280763	4.27106	0.000229887	0.910631	0.651003	0.981519	SPTB	-0.188312
403	rs12433641:65365311:G:A	14:65280363-65280763	4.27106	0.000229887	0.910631	0.651003	0.981519	SPTB	-0.188312
404	rs1957418:65365612:T:C	14:65280363-65280763	4.27106	0.000229887	0.910631	0.651003	0.981519	SPTB	-0.188312
405	rs12881353:65363615:A:G	14:65280363-65280763	4.27058	0.000230174	0.910631	0.651018	0.981519	SPTB	-0.188312
406	rs1957421:65363804:G:A	14:65280363-65280763	4.27058	0.000230174	0.910631	0.651018	0.981519	SPTB	-0.188312
407	rs1957419:65364095:T:C	14:65280363-65280763	4.27058	0.000230174	0.910631	0.651018	0.981519	SPTB	-0.188312
408	rs7151780:65359699:A:G	14:65280363-65280763	4.27049	0.000230233	0.910631	0.651097	0.981519	SPTB	-0.188312
409	rs12889417:65359884:C:T	14:65280363-65280763	4.27049	0.000230233	0.910631	0.651097	0.981519	SPTB	-0.188312
410	rs12890654:65359901:T:C	14:65280363-65280763	4.27049	0.000230233	0.910631	0.651097	0.981519	SPTB	-0.188312
411	rs1937838:5104203:A:G	10:5067662-5068062	-4.27026	0.000230371	0.910631	-0.780878	-0.595631	AKR1C2	-0.247367
412	rs1957425:65358576:C:T	14:65280363-65280763	4.27022	0.000230394	0.910631	0.651107	0.981519	SPTB	-0.188312
413	rs1957424:65358787:T:G	14:65280363-65280763	4.27022	0.000230394	0.910631	0.651107	0.981519	SPTB	-0.188312
414	rs7151401:65359480:A:G	14:65280363-65280763	4.27022	0.000230394	0.910631	0.651107	0.981519	SPTB	-0.188312
415	rs2357867:65357303:G:A	14:65280363-65280763	4.27006	0.000230493	0.910631	0.651175	0.981519	SPTB	-0.188312
416	rs2357868:65357355:T:C	14:65280363-65280763	4.27006	0.000230493	0.910631	0.651175	0.981519	SPTB	-0.188312
417	rs10498518:65357542:A:G	14:65280363-65280763	4.26981	0.000230643	0.910631	0.651128	0.981519	SPTB	-0.188312
418	rs12590986:65357692:C:T	14:65280363-65280763	4.26981	0.000230643	0.910631	0.651128	0.981519	SPTB	-0.188312
419	rs762071:65356644:G:A	14:65280363-65280763	4.26975	0.000230681	0.910631	0.651258	0.981519	SPTB	-0.188312
420	rs9496606:143703319:G:C	6:143718504-143718904	-4.26895	0.000231162	0.910631	-0.912404	0.612035	ADAT2	0.236798
421	rs11626982:65355904:C:A	14:65280363-65280763	4.26892	0.000231181	0.910631	0.651343	0.981519	SPTB	-0.188312
422	rs1957426:65355575:A:G	14:65280363-65280763	4.26872	0.000231303	0.910631	0.651383	0.981519	SPTB	-0.188312
423	rs10795240:5103249:C:G	10:5067662-5068062	-4.26584	0.000233062	0.910631	-0.78074	-0.595631	AKR1C2	-0.247367
424	rs56312919:212112900:CA:C	1:212116136-212116536	4.26352	0.000234484	0.910631	1.2176	0.548229	DTL	0.0764524
425	rs71123889:65359787:A:AT	14:65280363-65280763	4.26304	0.000234782	0.910631	0.651592	0.981519	SPTB	-0.188312
426	rs7201224:17446067:T:G	16:17360443-17360843	4.26273	0.000234975	0.910631	1.68602	0.876211	LOC102723692	0.204572
427	rs71588204:143719999:T:TTG	4:143698451-143698851	4.2623	0.000235236	0.910631	1.28873	-0.806078	INPP4B	0.0233085
428	rs56263602:20690002:A:T	2:20615239-20615639	-4.26128	0.000235868	0.910631	-0.847597	-0.758994	RHOB	-0.0925531
429	rs16987671:20688062:A:C	2:20615239-20615639	-4.26045	0.000236386	0.910631	-0.848033	-0.758994	RHOB	-0.0925531
430	rs55817796:20689937:G:C	2:20615239-20615639	-4.25957	0.000236931	0.910631	-0.847392	-0.758994	RHOB	-0.0925531
431	rs6537685:111772261:A:G	1:111743141-111743541	4.25952	0.000236965	0.910631	0.879566	-0.473989	DENND2D	0.168317
432	rs3750543:92280202:A:C	9:92301015-92301415	4.25904	0.000237261	0.910631	0.740327	0.552931	UNQ6494	0.327267
433	6:167799435:G:A	6:167814936-167815336	4.25881	0.000237406	0.910631	2.31947	0.583379	TCP10	0.974455
434	rs59957498:20693162:A:C	2:20615239-20615639	-4.25792	0.000237963	0.910631	-0.854918	-0.758994	RHOB	-0.0925531
435	rs1568387	16:86008391-86008791	-4.25751	0.000238221	0.910631	-0.923101	0.666197	MIR6774	#N/A
436	rs931257	2:20615239-20615639	-4.25597	0.000239181	0.910631	-0.84458	-0.758994	RHOB	-0.0925531
437	rs235018	20:48228731-48229131	-4.25408	0.000240371	0.910631	-1.02154	-0.537874	PTGIS	#N/A
438	rs56364681:20693293:A:G	2:20615239-20615639	-4.2536	0.000240676	0.910631	-0.854583	-0.758994	RHOB	-0.0925531
439	rs10823615:72520330:A:G	10:72591150-72591550	-4.25255	0.00024134	0.910631	-0.90906	-0.605814	SGPL1	0.127438
440	rs6806773	3:195556186-195556586	4.25203	0.000241674	0.910631	1.0317	-0.410996	MUC4	-0.368464
441	rs56682239:52744379:CT:C	20:52719913-52720313	4.25047	0.000242662	0.910631	0.927886	1.501	BCAS1	0.858426
442	rs11411408:231659991:C:CA	2:231742224-231742624	4.24732	0.00024468	0.910631	0.851495	0.511558	LOC151484	-0.339734
443	rs874650:92279559:T:G	9:92301015-92301415	4.24699	0.000244896	0.910631	0.737635	0.552931	UNQ6494	0.327267
444	rs4877120	9:92301015-92301415	4.24498	0.000246187	0.910631	0.737199	0.552931	UNQ6494	0.327267
445	rs4981292:35918195:C:A	14:35868545-35868945	-4.24389	0.000246898	0.910631	-1.42811	0.455159	NFKBIA	0.992887
446	rs2743218	1:18996657-18997057	4.24199	0.000248129	0.910631	0.784592	-0.455553	PAX7	#N/A
447	rs111705666:17449836:G:T	16:17360443-17360843	4.24113	0.000248691	0.910631	1.65562	0.876211	LOC102723692	0.204572
448	rs662236:41142292:C:T	15:41154244-41154644	-4.23845	0.000250445	0.910631	-0.762715	-0.597337	RHOV	-0.852036
449	rs3924434:24908783:C:T	1:24885599-24885999	4.23618	0.000251949	0.910631	0.880427	-0.441098	NCMAP	-0.82688
450	rs4721847:2630052:A:G	7:2533437-2533837	-4.23536	0.00025249	0.910631	-0.784418	-0.69012	GRIFIN	#N/A
451	rs138327966:45244241:GTT:G	22:45179467-45179867	4.23399	0.000253402	0.910631	0.852699	-0.534918	ARHGAP8	-0.0582713
452	rs111232454:54449808:A:C	19:54367674-54368074	-4.23229	0.000254535	0.910631	-2.88841	0.448065	MYADM	0.739499
453	rs2491287:88298232:A:G	1:88341253-88341653	-4.23213	0.000254642	0.910631	-1.28307	2.02261	LINC01364	0.0534932
454	rs34453582:83704148:T:C	4:83786735-83787135	4.23157	0.000255014	0.910631	0.950931	0.532115	SEC31A	0.000693564
455	rs12022525	1:95561535-95561935	4.23086	0.00025549	0.910631	1.12545	-0.421134	TLCD4	0.0877422
456	rs4565770:95565252:A:G	1:95561535-95561935	4.23082	0.000255515	0.910631	1.16175	-0.421134	TLCD4	0.0877422
457	rs11731035:111014655:T:G	4:111053099-111053499	4.23024	0.000255906	0.910631	1.37337	-0.585147	ELOVL6	0.0702209
458	rs138745823:74219311:G:C	13:74154658-74155058	-4.22963	0.000256316	0.910631	-2.06628	2.25103	LINC00392	#N/A
459	rs6473856:54509676:A:G	8:54521977-54522377	-4.22619	0.000258644	0.910631	-1.22672	1.56789	LOC100507516	#N/A
460	rs75069523:22546871:T:G	20:22452172-22452572	-4.22606	0.000258731	0.910631	-1.85836	-0.456577	LOC284788	#N/A
461	rs2789340:18999047:T:C	1:18996657-18997057	4.22597	0.000258792	0.910631	0.758978	-0.455553	PAX7	#N/A
462	rs58779816:428348:A:G	5:523091-523491	4.22527	0.000259264	0.910631	1.43203	-0.784533	SLC9A3	-0.398928
463	rs7133383	12:68829586-68829986	-4.2231	0.000260751	0.910631	-0.869967	-0.64032	LINC02384	0.128469
464	rs370655384:19148640:CAT:C	22:19114874-19115274	4.22271	0.000261015	0.910631	1.1425	-0.435671	TSSK2	-0.381341
465	rs12700088:2617563:T:C	7:2533437-2533837	-4.22266	0.000261051	0.910631	-0.782646	-0.69012	GRIFIN	#N/A
466	rs73575340:79397167:C:G	16:79436275-79436675	4.22161	0.000261767	0.910631	1.31846	-0.471544	MAF	-0.226232
467	rs2728554	12:20171382-20171782	-4.22022	0.000262724	0.910631	-0.936992	0.434464	LINC02398	#N/A
468	rs2969053:2623039:T:C	7:2533437-2533837	-4.22009	0.000262816	0.910631	-0.781277	-0.69012	GRIFIN	#N/A
469	rs2917735:2624428:C:T	7:2533437-2533837	-4.21973	0.000263068	0.910631	-0.78096	-0.69012	GRIFIN	#N/A
470	rs1531851:20694122:T:C	2:20615239-20615639	-4.21907	0.000263518	0.910631	-0.850877	-0.758994	RHOB	-0.0925531
471	rs56096401:61807361:G:C	3:61711591-61711991	-4.21893	0.00026362	0.910631	-1.14814	0.448742	PTPRG	-0.318216
472	rs11177183	12:68829586-68829986	-4.21891	0.000263632	0.910631	-0.816924	-0.64032	LINC02384	0.128469
473	rs5881929:2625657:GC:G	7:2533437-2533837	-4.21889	0.000263645	0.910631	-0.780735	-0.69012	GRIFIN	#N/A
474	rs12938658:26849673:C:T	17:26860264-26860664	-4.2186	0.000263847	0.910631	-0.877201	-0.422135	FOXN1	-2.48567
475	rs2969052:2620343:A:G	7:2533437-2533837	-4.21846	0.000263945	0.910631	-0.780371	-0.69012	GRIFIN	#N/A
476	rs218679:6612230:T:C	17:6538962-6539362	-4.2181	0.00026419	0.910631	-1.39302	-0.571399	KIAA0753	-0.090007
477	rs113467550:95570207:G:A	1:95561535-95561935	4.21781	0.000264392	0.910631	1.12609	-0.421134	TLCD4	0.0877422
478	rs72679204:111013976:C:A	4:111053099-111053499	4.21777	0.000264419	0.910631	1.36709	-0.585147	ELOVL6	0.0702209
479	rs2289167:2622572:T:C	7:2533437-2533837	-4.21732	0.000264731	0.910631	-0.780281	-0.69012	GRIFIN	#N/A
480	rs11770703:2621388:C:G	7:2533437-2533837	-4.21729	0.000264755	0.910631	-0.780278	-0.69012	GRIFIN	#N/A
481	rs2294233:167726679:C:A	6:167814936-167815336	4.21717	0.000264839	0.910631	0.925669	0.583379	TCP10	0.974455
482	rs11770735:2621498:C:T	7:2533437-2533837	-4.2171	0.000264885	0.910631	-0.780266	-0.69012	GRIFIN	#N/A
483	rs1872123:41501659:G:T	19:41525123-41525523	-4.2148	0.000266489	0.910631	-0.756327	1.29675	CYP2B6	3.73184
484	rs72679203:111013951:C:A	4:111053099-111053499	4.21407	0.000267003	0.910631	1.36054	-0.585147	ELOVL6	0.0702209
485	rs9488839:116437591:A:G	6:116362173-116362573	-4.2132	0.00026761	0.910631	-0.839475	0.898178	TPI1P3	#N/A
486	rs9488840:116437621:A:G	6:116362173-116362573	-4.2132	0.00026761	0.910631	-0.839475	0.898178	TPI1P3	#N/A
487	rs9488841:116437915:T:C	6:116362173-116362573	-4.21205	0.000268425	0.910631	-0.839408	0.898178	TPI1P3	#N/A
488	rs17772211:116438362:A:G	6:116362173-116362573	-4.21202	0.000268444	0.910631	-0.839336	0.898178	TPI1P3	#N/A
489	rs77203322:42147164:T:C	8:42193543-42193943	4.21147	0.000268832	0.910631	1.10292	2.45888	POLB	1.88394
490	rs2917740:2618908:G:C	7:2533437-2533837	-4.21147	0.000268834	0.910631	-0.779712	-0.69012	GRIFIN	#N/A
491	rs59243457:41501303:C:T	19:41525123-41525523	-4.21096	0.000269189	0.910631	-0.754901	1.29675	CYP2B6	3.73184
492	rs1931897	6:116362173-116362573	-4.21035	0.000269624	0.910631	-0.839208	0.898178	TPI1P3	#N/A
493	rs9488842:116444168:A:C	6:116362173-116362573	-4.21035	0.000269624	0.910631	-0.839208	0.898178	TPI1P3	#N/A
494	rs9488843:116447356:C:G	6:116362173-116362573	-4.21035	0.000269624	0.910631	-0.839208	0.898178	TPI1P3	#N/A
495	rs2145357	6:116362173-116362573	-4.21035	0.000269624	0.910631	-0.839208	0.898178	TPI1P3	#N/A
496	rs35710649:92259335:G:A	9:92301015-92301415	4.21004	0.000269838	0.910631	0.834469	0.552931	UNQ6494	0.327267
497	rs112736577:64074360:T:C	17:64151157-64151557	4.20892	0.000270639	0.910631	1.09651	-0.638534	CEP112	-0.193804
498	rs147162682:95568531:T:TA	1:95561535-95561935	4.20732	0.000271776	0.910631	1.13034	-0.421134	TLCD4	0.0877422
499	rs2846881:18928732:T:A	21:18922109-18922509	4.20718	0.000271874	0.910631	0.735774	0.596061	CXADR	-0.418095
500	rs11651723:37276646:T:C	17:37368166-37368566	-4.20686	0.0002721	0.910631	-0.964607	-0.613802	RPL19	0.0530758
501	rs112956825:25636992:G:A	4:25540176-25540576	-4.20536	0.000273178	0.910631	-1.93878	0.879886	LOC101929161	#N/A
502	rs35823294:41194019:A:AT	7:41098905-41099305	-4.20326	0.000274688	0.910631	-2.49987	1.29579	LINC01449	#N/A
503	rs2197258:54878582:A:T	17:54838814-54839214	-4.20008	0.000276988	0.910631	-0.848033	0.68748	C17orf67	-0.86063
504	rs6503764:54880082:T:C	17:54838814-54839214	-4.19924	0.000277601	0.910631	-0.847916	0.68748	C17orf67	-0.86063
505	rs6503765:54880572:G:A	17:54838814-54839214	-4.19924	0.000277601	0.910631	-0.847916	0.68748	C17orf67	-0.86063
506	rs3853824:54880993:T:C	17:54838814-54839214	-4.19924	0.000277601	0.910631	-0.847916	0.68748	C17orf67	-0.86063
507	rs9405384:8449458:C:A	6:8376124-8376524	4.19726	0.000279043	0.910631	0.91242	0.660837	SLC35B3	0.17236
508	rs9405385:8449459:C:G	6:8376124-8376524	4.19726	0.000279043	0.910631	0.91242	0.660837	SLC35B3	0.17236
509	rs35398071:3428915:AT:A	17:3351345-3351745	-4.19618	0.000279837	0.910631	-1.53369	0.471805	OR1E2	#N/A
510	rs701157:230674826:T:C	1:230731658-230732058	4.19542	0.000280393	0.910631	0.770957	0.6433	LINC01737	#N/A
511	rs2969050:2617076:A:G	7:2533437-2533837	-4.19382	0.000281573	0.910631	-0.940106	-0.69012	GRIFIN	#N/A
512	rs2641774:195528088:C:G	3:195556186-195556586	-4.19357	0.000281759	0.910631	-0.81508	-0.410996	MUC4	-0.368464
513	rs7928467:129206881:A:T	11:129214467-129214867	4.1915	0.000283292	0.910631	0.924923	2.04379	BARX2	1.10083
514	rs2917738:2619470:C:G	7:2533437-2533837	-4.19026	0.000284216	0.910631	-0.932806	-0.69012	GRIFIN	#N/A
515	rs2327053:8443127:A:G	6:8376124-8376524	4.19004	0.000284376	0.910631	0.910209	0.660837	SLC35B3	0.17236
516	rs10405462:789454:T:C	19:823539-823939	4.18845	0.000285566	0.910631	0.904004	-0.682964	PLPPR3	-0.310077
517	rs4594899	5:1073449-1073849	4.18817	0.00028578	0.910631	0.845944	0.483632	MIR4635	#N/A
518	rs2231632	9:131067242-131067642	-4.18785	0.000286019	0.910631	-1.48623	-0.520382	TRUB2	-0.15276
519	rs853441:230681253:A:G	1:230731658-230732058	4.1856	0.00028771	0.910631	0.766367	0.6433	LINC01737	#N/A
520	rs2491289:88298613:T:C	1:88341253-88341653	-4.18369	0.000289152	0.910631	-1.25589	2.02261	LINC01364	0.0534932
521	rs36033094:115960870:C:T	1:115973374-115973774	-4.18312	0.000289588	0.910631	-0.812023	0.609719	NGF	0.606491
522	rs112908611:25636602:C:A	4:25540176-25540576	-4.18292	0.000289738	0.910631	-1.93503	0.879886	LOC101929161	#N/A
523	rs945304:8442892:A:G	6:8376124-8376524	4.18267	0.000289926	0.910631	0.909068	0.660837	SLC35B3	0.17236
524	rs1889715:8443475:G:A	6:8376124-8376524	4.18267	0.000289926	0.910631	0.909068	0.660837	SLC35B3	0.17236
525	rs7761937:8459434:A:T	6:8376124-8376524	4.1826	0.000289979	0.910631	0.90913	0.660837	SLC35B3	0.17236
526	rs2327061:8447231:G:C	6:8376124-8376524	4.18227	0.000290233	0.910631	0.908927	0.660837	SLC35B3	0.17236
527	rs7453115:8447261:A:G	6:8376124-8376524	4.18227	0.000290233	0.910631	0.908927	0.660837	SLC35B3	0.17236
528	rs11298725:8447650:TG:T	6:8376124-8376524	4.18227	0.000290233	0.910631	0.908927	0.660837	SLC35B3	0.17236
529	rs6910742:8448328:G:A	6:8376124-8376524	4.18227	0.000290233	0.910631	0.908927	0.660837	SLC35B3	0.17236
530	rs1932277:8449671:A:T	6:8376124-8376524	4.18227	0.000290233	0.910631	0.908927	0.660837	SLC35B3	0.17236
531	rs4365970:8453813:A:G	6:8376124-8376524	4.18227	0.000290233	0.910631	0.908927	0.660837	SLC35B3	0.17236
532	rs6927589:8456632:G:A	6:8376124-8376524	4.18227	0.000290233	0.910631	0.908927	0.660837	SLC35B3	0.17236
533	rs4960420:8459010:A:G	6:8376124-8376524	4.18227	0.000290233	0.910631	0.908927	0.660837	SLC35B3	0.17236
534	rs7767780:8453462:A:G	6:8376124-8376524	4.18227	0.000290233	0.910631	0.908927	0.660837	SLC35B3	0.17236
535	rs6753799:120118088:C:T	2:120165772-120166172	-4.18031	0.000291728	0.910631	-0.845718	0.610563	TMEM37	1.27991
536	rs59435127:2617101:C:CG	7:2533437-2533837	-4.18017	0.000291837	0.910631	-0.777352	-0.69012	GRIFIN	#N/A
537	rs1414342:8462552:A:G	6:8376124-8376524	4.18009	0.000291898	0.910631	0.908615	0.660837	SLC35B3	0.17236
538	rs141325687:17140176:G:A	19:17172517-17172917	-4.18007	0.000291914	0.910631	-1.19418	-0.662629	HAUS8	-0.252757
539	rs10413863:790094:G:A	19:823539-823939	4.17957	0.000292297	0.910631	0.942208	-0.682964	PLPPR3	-0.310077
540	rs6939827:8461360:C:G	6:8376124-8376524	4.17835	0.000293236	0.910631	0.908404	0.660837	SLC35B3	0.17236
541	rs9393019:8462091:G:A	6:8376124-8376524	4.17835	0.000293236	0.910631	0.908404	0.660837	SLC35B3	0.17236
542	rs10910521:235011460:T:C	1:234985542-234985942	-4.1782	0.000293346	0.910631	-0.873364	0.478749	PP2672	#N/A
543	rs28421262:63129953:C:G	3:63121142-63121542	-4.17758	0.000293823	0.910631	-1.3861	0.627802	LINC00698	-0.108378
544	rs7341381:8470537:A:G	6:8376124-8376524	4.17756	0.000293841	0.910631	0.908298	0.660837	SLC35B3	0.17236
545	rs1414344:8471365:C:A	6:8376124-8376524	4.17756	0.000293841	0.910631	0.908298	0.660837	SLC35B3	0.17236
546	rs2152348:8474301:C:A	6:8376124-8376524	4.17756	0.000293841	0.910631	0.908298	0.660837	SLC35B3	0.17236
547	rs12618114	2:20739119-20739519	4.17713	0.000294173	0.910631	0.784965	-0.569292	LOC107985856	#N/A
548	rs5874151:8443134:A:AT	6:8376124-8376524	4.17689	0.000294355	0.910631	0.909596	0.660837	SLC35B3	0.17236
549	rs7681220:83697160:C:T	4:83786735-83787135	4.17685	0.000294392	0.910631	0.911727	0.532115	SEC31A	0.000693564
550	rs10797566	1:234985542-234985942	-4.17578	0.000295217	0.910631	-0.864146	0.478749	PP2672	#N/A
551	rs895588	2:29336654-29337054	-4.17379	0.000296763	0.910631	-0.706413	-0.458837	CLIP4	-0.295011
552	rs12514619	5:1709365-1709765	-4.17191	0.000298226	0.910631	-0.930582	0.609009	MIR4277	#N/A
553	rs1398634	3:117029315-117029715	-4.1716	0.000298472	0.910631	-1.02005	2.49564	LINC02024	#N/A
554	rs11723239:111011800:C:T	4:111053099-111053499	4.17073	0.000299149	0.910631	1.34005	-0.585147	ELOVL6	0.0702209
555	rs2969051:2618640:T:C	7:2533437-2533837	-4.17042	0.000299397	0.910631	-0.928857	-0.69012	GRIFIN	#N/A
556	rs7766852:8472417:C:T	6:8376124-8376524	4.16978	0.000299893	0.910631	0.907309	0.660837	SLC35B3	0.17236
557	rs2013955:172194369:C:T	5:172236093-172236493	4.16764	0.000301584	0.910631	1.06321	0.676173	ERGIC1	-0.112276
558	rs4877119:92271808:C:G	9:92301015-92301415	4.1657	0.000303123	0.910631	0.733989	0.552931	UNQ6494	0.327267
559	rs7570578:14993853:G:A	2:15003635-15004035	4.16565	0.000303162	0.910631	1.72507	1.43665	LRATD1	-0.0417929
560	rs7561358:14993862:T:A	2:15003635-15004035	4.16565	0.000303162	0.910631	1.72507	1.43665	LRATD1	-0.0417929
561	rs1101459:230665811:C:G	1:230731658-230732058	4.16477	0.000303859	0.910631	0.752293	0.6433	LINC01737	#N/A
562	rs62145061:54450141:G:A	19:54367674-54368074	-4.16464	0.000303965	0.910631	-3.38547	0.448065	MYADM	0.739499
563	rs7019896	9:33184982-33185382	4.1641	0.000304392	0.910631	1.48119	0.610987	B4GALT1-AS1	-0.237185
564	rs11463233:10626301:C:CT	17:10701689-10702089	4.16199	0.000306086	0.910631	1.35773	-0.385674	TMEM238L	-0.674957
565	rs61799105:115963839:G:A	1:115973374-115973774	-4.15891	0.000308567	0.910631	-0.800734	0.609719	NGF	0.606491
566	rs2014721:182401261:G:T	4:182459573-182459973	-4.15887	0.000308598	0.910631	-0.829358	0.604426	LINC02500	#N/A
567	rs7108303	11:124938844-124939244	-4.15704	0.00031008	0.910631	-1.30875	0.569088	SLC37A2	2.65955
568	rs56365666:17940279:T:TA	6:17900222-17900622	4.1566	0.000310434	0.910631	1.1676	1.25007	KIF13A	-0.396549
569	rs12859913:110955985:C:T	13:111005625-111006025	4.1565	0.000310517	0.910631	1.17138	-0.382933	MIR8073	#N/A
570	rs13409097:29240005:T:C	2:29336654-29337054	-4.15648	0.000310539	0.910631	-0.705389	-0.458837	CLIP4	-0.295011
571	rs6741823:120130612:A:G	2:120165772-120166172	-4.15633	0.000310654	0.910631	-0.843353	0.610563	TMEM37	1.27991
572	rs5789729:12578106:CACT:C	11:12530797-12531197	-4.15628	0.0003107	0.910631	-0.869212	0.652992	PARVA	0.0440626
573	rs7040277:92273856:A:T	9:92301015-92301415	4.15627	0.000310707	0.910631	0.732471	0.552931	UNQ6494	0.327267
574	rs2128894	12:94955759-94956159	4.15419	0.000312404	0.910631	0.903777	0.7251	MIR5700	#N/A
575	rs73086094:61808225:A:T	3:61711591-61711991	-4.15302	0.00031336	0.910631	-1.11362	0.448742	PTPRG	-0.318216
576	rs11726328:111010465:T:C	4:111053099-111053499	4.15275	0.000313588	0.910631	1.32904	-0.585147	ELOVL6	0.0702209
577	rs7161076:56409953:T:C	14:56310718-56311118	-4.15264	0.000313672	0.910631	-0.768713	1.43399	LINC00520	-0.0429291
578	rs12858728:110955722:C:T	13:111005625-111006025	4.15212	0.000314101	0.910631	1.17483	-0.382933	MIR8073	#N/A
579	rs11265858:92274967:G:T	9:92301015-92301415	4.14994	0.000315904	0.910631	0.730849	0.552931	UNQ6494	0.327267
580	rs11134492:167616546:G:A	5:167586433-167586833	4.14869	0.000316943	0.910631	0.809719	0.569392	MIR12125	#N/A
581	rs59330086:8449345:CAA:C	6:8376124-8376524	4.14782	0.000317661	0.910631	0.911487	0.660837	SLC35B3	0.17236
582	rs9889271:37287708:C:T	17:37368166-37368566	-4.1476	0.000317842	0.910631	-1.05092	-0.613802	RPL19	0.0530758
583	rs62325352:111010737:T:G	4:111053099-111053499	4.14752	0.00031791	0.910631	1.32909	-0.585147	ELOVL6	0.0702209
584	rs61784983:9506566:G:A	1:9445671-9446071	-4.14722	0.000318165	0.910631	-1.23633	-0.512208	LINC02606	0.258059
585	rs35040120:83704136:G:A	4:83786735-83787135	4.14655	0.000318723	0.910631	0.944209	0.532115	SEC31A	0.000693564
586	rs58209451:63128304:A:G	3:63121142-63121542	-4.14568	0.000319453	0.910631	-1.39657	0.627802	LINC00698	-0.108378
587	rs28550783:60762640:G:A	15:60662713-60663113	4.14511	0.000319924	0.910631	1.03425	1.54422	ANXA2	0.0801406
588	rs1109998	9:92301015-92301415	4.14372	0.000321093	0.910631	0.728964	0.552931	UNQ6494	0.327267
589	rs913808:92276436:G:C	9:92301015-92301415	4.14277	0.000321891	0.910631	0.728913	0.552931	UNQ6494	0.327267
590	rs10162677:60748568:C:T	15:60662713-60663113	4.14225	0.000322331	0.910631	1.0312	1.54422	ANXA2	0.0801406
591	rs17191421:60751776:G:T	15:60662713-60663113	4.14213	0.000322431	0.910631	1.03104	1.54422	ANXA2	0.0801406
592	rs7933918:129202941:G:A	11:129214467-129214867	4.142	0.000322542	0.910631	0.841402	2.04379	BARX2	1.10083
593	rs7933921:129202944:G:A	11:129214467-129214867	4.142	0.000322542	0.910631	0.841402	2.04379	BARX2	1.10083
594	rs11878608:17137290:A:C	19:17172517-17172917	4.14193	0.000322605	0.910631	0.896493	-0.662629	HAUS8	-0.252757
595	rs28519408:60754707:C:T	15:60662713-60663113	4.14193	0.000322606	0.910631	1.0315	1.54422	ANXA2	0.0801406
596	rs73022940:129201665:G:T	11:129214467-129214867	4.14161	0.000322875	0.910631	0.842032	2.04379	BARX2	1.10083
597	rs9630426	15:60662713-60663113	4.14052	0.000323793	0.910631	1.03043	1.54422	ANXA2	0.0801406
598	rs17270146	15:60662713-60663113	4.14052	0.000323793	0.910631	1.03043	1.54422	ANXA2	0.0801406
599	rs6470075:123229679:T:A	8:123248465-123248865	4.14044	0.000323861	0.910631	0.876603	0.594202	SMILR	#N/A
600	rs11622298:65367665:T:A	14:65280363-65280763	4.13956	0.000324609	0.910631	0.649303	0.981519	SPTB	-0.188312
601	rs62003261:60761489:T:C	15:60662713-60663113	4.13893	0.000325145	0.910631	1.03146	1.54422	ANXA2	0.0801406
602	rs62046764:82259608:G:A	16:82172659-82173059	-4.1377	0.0003262	0.910631	-1.49456	1.33707	MPHOSPH6	0.741009
603	rs45521339:475895:C:T	5:523091-523491	4.13468	0.000328783	0.910631	1.1256	-0.784533	SLC9A3	-0.398928
604	rs6989676:54535835:A:G	8:54521977-54522377	-4.13463	0.000328829	0.910631	-1.14667	1.56789	LOC100507516	#N/A
605	rs2688515	3:195556186-195556586	-4.13429	0.00032912	0.910631	-0.802907	-0.410996	MUC4	-0.368464
606	rs2641773	3:195556186-195556586	-4.13429	0.00032912	0.910631	-0.802907	-0.410996	MUC4	-0.368464
607	rs11477240:52737343:AT:ATT	20:52730055-52730455	4.13278	0.00033043	0.910631	1.05979	0.657255	BCAS1	0.858426
608	rs10165722:197967843:T:C	2:197871256-197871656	4.13184	0.000331242	0.910631	0.775327	1.03746	PGAP1	0.357156
609	rs114698762:46964594:G:C	21:46954532-46954932	-4.12966	0.000333137	0.910631	-1.84057	-0.477066	SLC19A1	-1.09506
610	rs62046763:82258705:A:G	16:82172659-82173059	-4.12943	0.000333343	0.910631	-1.49377	1.33707	MPHOSPH6	0.741009
611	rs2969055:2626896:G:C	7:2533437-2533837	-4.12918	0.000333554	0.910631	-0.930202	-0.69012	GRIFIN	#N/A
612	rs72924611:197905952:A:G	2:197871256-197871656	4.12851	0.000334139	0.910631	1.90264	1.03746	PGAP1	0.357156
613	rs376865801:111005106:T:C	4:111053099-111053499	4.12841	0.000334226	0.910631	1.34877	-0.585147	ELOVL6	0.0702209
614	rs372719759:111005115:A:C	4:111053099-111053499	4.12841	0.000334226	0.910631	1.34877	-0.585147	ELOVL6	0.0702209
615	rs7185760:82258581:G:C	16:82172659-82173059	-4.12813	0.000334475	0.910631	-1.49365	1.33707	MPHOSPH6	0.741009
616	rs11737452:83693307:A:G	4:83786735-83787135	4.12722	0.000335271	0.910631	1.0356	0.532115	SEC31A	0.000693564
617	rs433837:72281309:C:G	11:72313230-72313630	4.1245	0.000337667	0.910631	1.1985	-0.5083	MIR139	#N/A
618	rs2969054:2626610:T:C	7:2533437-2533837	-4.12252	0.000339421	0.910631	-0.929448	-0.69012	GRIFIN	#N/A
619	rs116406165:145259130:G:C	5:145337927-145338327	4.12186	0.000340013	0.910631	1.1928	0.614977	SH3RF2	-0.298393
620	rs56211927:111009388:A:T	4:111053099-111053499	4.11834	0.000343164	0.910631	1.31534	-0.585147	ELOVL6	0.0702209
621	rs34092508:60722979:C:T	15:60662713-60663113	4.11807	0.0003434	0.910631	1.06478	1.54422	ANXA2	0.0801406
622	rs10892548:120074851:G:A	11:120164739-120165139	-4.11799	0.000343475	0.910631	-1.10857	0.59135	LOC649133	#N/A
623	rs6432141:10913170:A:G	2:10905513-10905913	-4.11608	0.000345193	0.910631	-0.744479	-0.430335	ATP6V1C2	-0.102687
624	rs34325502:20708746:CA:C	2:20739119-20739519	4.11598	0.000345289	0.910631	0.784277	-0.569292	LOC107985856	#N/A
625	rs12890751	14:94382848-94383248	-4.11593	0.00034533	0.910631	-0.827865	-0.725247	FAM181A	#N/A
626	rs7235480:56178457:A:G	18:56121918-56122318	-4.11583	0.000345419	0.910631	-0.863203	-0.564193	MIR3591	#N/A
627	rs143242202:128481609:AT:A	10:128570632-128571032	4.11496	0.000346213	0.910631	1.08612	1.68158	DOCK1	0.124657
628	16:80277322:G:C	16:80292295-80292695	4.11203	0.000348877	0.910631	1.71066	0.791614	DYNLRB2	0.238118
629	16:80277323:G:A	16:80292295-80292695	4.11203	0.000348877	0.910631	1.71066	0.791614	DYNLRB2	0.238118
630	rs3934795:115262896:G:A	4:115208377-115208777	-4.11187	0.00034902	0.910631	-0.953294	-0.40706	ARSJ	0.351574
631	rs1041697	14:101755558-101755958	-4.11185	0.000349043	0.910631	-0.899668	-0.513263	LINC00524	#N/A
632	rs61019536:20693581:G:A	2:20615239-20615639	-4.1115	0.000349359	0.910631	-1.08668	-0.758994	RHOB	-0.0925531
633	rs138139855:56176855:C:T	18:56121918-56122318	-4.11073	0.000350065	0.910631	-0.86355	-0.564193	MIR3591	#N/A
634	rs59804563:9505710:G:A	1:9445671-9446071	-4.10981	0.000350907	0.910631	-1.24681	-0.512208	LINC02606	0.258059
635	rs56321741:111008960:T:A	4:111053099-111053499	4.10917	0.0003515	0.910631	1.31099	-0.585147	ELOVL6	0.0702209
636	rs12884549	14:56310718-56311118	-4.10864	0.000351982	0.910631	-0.751138	1.43399	LINC00520	-0.0429291
637	rs1403198:61800418:C:G	3:61711591-61711991	-4.10802	0.000352559	0.910631	-0.983992	0.448742	PTPRG	-0.318216
638	rs2374048:103935223:T:C	12:103952894-103953294	-4.10758	0.000352966	0.910631	-1.16895	1.03658	LINC02401	#N/A
639	rs690467:41141972:A:G	15:41154244-41154644	-4.10687	0.000353621	0.910631	-0.754541	-0.597337	RHOV	-0.852036
640	rs7643445:61803794:G:A	3:61711591-61711991	-4.10582	0.00035459	0.910631	-0.986016	0.448742	PTPRG	-0.318216
641	rs35970287:41142055:AC:A	15:41154244-41154644	-4.10569	0.000354716	0.910631	-0.754503	-0.597337	RHOV	-0.852036
642	rs55951224:9505682:C:T	1:9445671-9446071	-4.10487	0.000355471	0.910631	-1.24502	-0.512208	LINC02606	0.258059
643	rs661745:41142188:G:A	15:41154244-41154644	-4.10486	0.000355484	0.910631	-0.754408	-0.597337	RHOV	-0.852036
644	rs11071528:60701797:G:C	15:60662713-60663113	-4.10458	0.000355739	0.910631	-1.0771	1.54422	ANXA2	0.0801406
645	rs56983726:25635209:A:T	4:25540176-25540576	-4.1041	0.000356192	0.910631	-1.92766	0.879886	LOC101929161	#N/A
646	rs2756029:52795949:C:T	20:52730055-52730455	4.10397	0.000356315	0.910631	0.831036	0.657255	BCAS1	0.858426
647	rs16840016	2:204576132-204576532	-4.10317	0.000357057	0.910631	-1.60679	0.794182	CD28	#N/A
648	rs12427430:110958947:G:T	13:111005625-111006025	4.10242	0.000357758	0.910631	1.18313	-0.382933	MIR8073	#N/A
649	rs6989219:54511360:A:C	8:54521977-54522377	-4.10156	0.00035857	0.910631	-1.12457	1.56789	LOC100507516	#N/A
650	rs887475:6292691:T:C	12:6340771-6341171	-4.10128	0.000358826	0.910631	-1.00847	-0.39785	CD9	-0.124237
651	rs932964:40762509:C:G	6:40682452-40682852	4.10099	0.000359099	0.910631	0.767946	-0.428131	LRFN2	#N/A
652	rs9394734	6:40682452-40682852	4.10099	0.000359099	0.910631	0.767946	-0.428131	LRFN2	#N/A
653	rs6473860:54511076:A:C	8:54521977-54522377	-4.10056	0.000359501	0.910631	-1.12433	1.56789	LOC100507516	#N/A
654	rs56110710:9505344:G:A	1:9445671-9446071	-4.10021	0.000359836	0.910631	-1.24788	-0.512208	LINC02606	0.258059
655	rs1929769:40765978:T:A	6:40682452-40682852	4.0998	0.000360222	0.910631	0.76781	-0.428131	LRFN2	#N/A
656	rs62005026:60698454:A:G	15:60662713-60663113	4.09966	0.000360357	0.910631	1.08282	1.54422	ANXA2	0.0801406
657	rs138729568:154428479:G:A	1:154400012-154400412	4.09931	0.000360682	0.910631	1.60781	-0.457958	IL6R-AS1	0.0366398
658	rs10958378:54510701:C:T	8:54521977-54522377	-4.09858	0.000361372	0.910631	-1.12384	1.56789	LOC100507516	#N/A
659	rs56813565:54510735:AAT:A	8:54521977-54522377	-4.09858	0.000361372	0.910631	-1.12384	1.56789	LOC100507516	#N/A
660	rs7461405:54510848:T:C	8:54521977-54522377	-4.09858	0.000361372	0.910631	-1.12384	1.56789	LOC100507516	#N/A
661	rs2006259	22:36699903-36700303	4.09848	0.000361468	0.910631	0.968259	-0.458536	MIR6819	#N/A
662	rs2917741:2618634:G:A	7:2533437-2533837	-4.09838	0.000361558	0.910631	-0.923932	-0.69012	GRIFIN	#N/A
663	rs7047899	9:21863718-21864118	-4.09783	0.000362081	0.910631	-0.82452	0.989764	MTAP	0.0460461
664	rs3092674:48222269:T:TA	20:48228731-48229131	-4.0969	0.000362966	0.910631	-1.06241	-0.537874	PTGIS	#N/A
665	rs71016540:120860749:C:CA	10:120904369-120904769	-4.09537	0.000364419	0.910631	-0.753937	0.529506	SFXN4	0.358676
666	rs4262239:2746719:T:C	7:2727230-2727630	-4.09529	0.000364494	0.910631	-0.916331	0.518026	AMZ1	6.16403
667	rs114239456:154423980:T:C	1:154400012-154400412	4.09485	0.000364913	0.910631	1.60706	-0.457958	IL6R-AS1	0.0366398
668	rs12429420:110959131:A:G	13:111005625-111006025	4.0946	0.000365155	0.910631	1.19102	-0.382933	MIR8073	#N/A
669	rs67050759:62135455:G:A	4:62076274-62076674	-4.09437	0.000365379	0.910631	-0.917014	-0.57671	0	#N/A
670	rs76518931:172317329:CT:C	3:172376800-172377200	-4.0938	0.000365916	0.910631	-1.37759	0.525951	NCEH1	0.0869457
671	rs4924508:41143340:T:C	15:41154244-41154644	-4.09332	0.000366384	0.910631	-0.753372	-0.597337	RHOV	-0.852036
672	rs55701610:154418094:T:C	1:154400012-154400412	4.09306	0.000366631	0.910631	1.60676	-0.457958	IL6R-AS1	0.0366398
673	rs35658735:19338181:TACAC:T	1:19280140-19280540	-4.09174	0.000367898	0.910631	-0.978164	-0.555238	IFFO2	-0.494208
674	rs3971826:79040039:C:T	15:79032576-79032976	4.09165	0.000367984	0.910631	0.800551	0.572864	LOC646938	#N/A
675	rs3971827:79040040:T:G	15:79032576-79032976	4.09165	0.000367984	0.910631	0.800551	0.572864	LOC646938	#N/A
676	rs583031:41144076:G:A	15:41154244-41154644	-4.08976	0.000369803	0.910631	-0.75311	-0.597337	RHOV	-0.852036
677	rs582639:41144016:C:G	15:41154244-41154644	-4.08712	0.000372373	0.910631	-0.75282	-0.597337	RHOV	-0.852036
678	rs818964:20283221:G:C	1:20251757-20252157	4.08597	0.000373493	0.910631	0.791786	0.403956	PLA2G2E	-0.0732085
679	rs2917745:2616989:C:T	7:2533437-2533837	-4.0859	0.000373555	0.910631	-0.916724	-0.69012	GRIFIN	#N/A
680	rs4854809:133810758:C:A	3:133805448-133806240	4.08547	0.000373982	0.910631	1.04125	-0.455044	LINC02000	0.160384
681	rs4535222:133809608:A:C	3:133805448-133806240	4.08534	0.000374107	0.910631	1.04154	-0.455044	LINC02000	0.160384
682	rs6477868:114733779:G:C	9:114809799-114810199	-4.08476	0.000374674	0.910631	-0.688811	1.14846	MIR4668	#N/A
683	rs6477869:114733782:A:G	9:114809799-114810199	-4.08468	0.000374754	0.910631	-0.688806	1.14846	MIR4668	#N/A
684	rs9818626:133809258:A:C	3:133805448-133806240	4.08441	0.000375013	0.910631	1.04184	-0.455044	LINC02000	0.160384
685	rs4518125:133809541:G:T	3:133805448-133806240	4.08441	0.000375013	0.910631	1.04184	-0.455044	LINC02000	0.160384
686	rs35939204:12465433:T:A	11:12530797-12531197	-4.08413	0.000375294	0.910631	-1.47179	0.652992	PARVA	0.0440626
687	rs4854610	3:133805448-133806240	4.08404	0.000375382	0.910631	1.04195	-0.455044	LINC02000	0.160384
688	rs9884048:133807731:A:G	3:133805448-133806240	4.08404	0.000375382	0.910631	1.04195	-0.455044	LINC02000	0.160384
689	rs35416276:60707952:TAACA:T	15:60662713-60663113	4.08343	0.00037598	0.910631	1.02386	1.54422	ANXA2	0.0801406
690	rs147395164:5676803:C:A	12:5763138-5763538	-4.08333	0.000376074	0.910631	-1.53775	1.08274	NTF3	3.00843
691	17:70685578:TGG:T	17:70653910-70654310	4.08252	0.000376872	0.910631	0.905749	-0.441024	LINC00511	-0.358751
692	rs7462881:54530971:A:T	8:54521977-54522377	-4.08204	0.000377353	0.910631	-1.15125	1.56789	LOC100507516	#N/A
693	rs11726743:111007737:A:G	4:111053099-111053499	4.08139	0.000377989	0.910631	1.29778	-0.585147	ELOVL6	0.0702209
694	rs35717:100968812:A:T	12:100898492-100898892	-4.08129	0.000378089	0.910631	-0.743475	-0.576661	NR1H4	-0.503675
695	rs371862:72288843:C:T	11:72313230-72313630	-4.08093	0.000378446	0.910631	-0.780427	-0.5083	MIR139	#N/A
696	rs312833:75383206:C:T	17:75388577-75388977	-4.08043	0.00037894	0.910631	-0.914832	-0.362028	MIR4316	#N/A
697	rs7122628:125026988:A:T	11:124938844-124939244	-4.08003	0.000379342	0.910631	-1.32373	0.569088	SLC37A2	2.65955
698	rs4531575:103942554:T:G	12:103952894-103953294	-4.07913	0.000380234	0.910631	-0.925291	1.03658	LINC02401	#N/A
699	rs35063217:60484310:T:TAA	13:60570623-60571023	-4.07892	0.000380443	0.910631	-1.17728	-0.534677	DIAPH3-AS1	#N/A
700	rs67951332:83705192:C:T	4:83786735-83787135	4.07869	0.000380666	0.910631	0.936428	0.532115	SEC31A	0.000693564
701	rs4433097:51820908:T:C	7:51780659-51781059	-4.0783	0.000381059	0.910631	-0.725471	2.19236	LOC107986794	#N/A
702	rs374147363:102052253:GT:G	7:102110910-102111310	-4.07782	0.000381534	0.910631	-1.3311	-0.439204	MIR4467	#N/A
703	rs7123109:125027108:G:A	11:124938844-124939244	-4.07591	0.000383443	0.910631	-1.32133	0.569088	SLC37A2	2.65955
704	rs7123127:125027232:C:T	11:124938844-124939244	-4.07591	0.000383443	0.910631	-1.32133	0.569088	SLC37A2	2.65955
705	rs12293051:125027378:T:A	11:124938844-124939244	-4.07591	0.000383443	0.910631	-1.32133	0.569088	SLC37A2	2.65955
706	rs67201906:83705233:C:T	4:83786735-83787135	4.07586	0.000383499	0.910631	0.93628	0.532115	SEC31A	0.000693564
707	rs113516099:2025575:C:CT	19:2054716-2055116	-4.07565	0.000383712	0.910631	-0.966966	-0.412601	MKNK2	-0.730389
708	rs7126999:125027810:G:C	11:124938844-124939244	-4.07534	0.000384017	0.910631	-1.3214	0.569088	SLC37A2	2.65955
709	rs67873851:62568419:GTTTT:G	20:62520544-62520944	4.07481	0.000384555	0.910631	1.08372	0.663174	DNAJC5	0.612747
710	rs964293	20:52724251-52724651	4.07479	0.000384575	0.910631	0.830874	3.3021	BCAS1	0.858426
711	rs11726880	4:111053099-111053499	4.07378	0.000385587	0.910631	1.29281	-0.585147	ELOVL6	0.0702209
712	rs2917744:2616991:C:T	7:2533437-2533837	-4.07326	0.000386112	0.910631	-0.925002	-0.69012	GRIFIN	#N/A
713	rs3971828:79040042:C:T	15:79032576-79032976	4.07201	0.000387374	0.910631	0.799565	0.572864	LOC646938	#N/A
714	rs6753968:169163936:A:G	2:169206841-169207241	-4.07187	0.000387518	0.910631	-0.850826	0.423431	STK39	0.993364
715	rs648067	11:119981242-119981642	-4.07067	0.000388735	0.910631	-1.36366	-0.72476	TRIM29	-0.675157
716	rs12477422:71703791:A:T	2:71644498-71644898	-4.07042	0.000388991	0.910631	-0.95403	0.890025	DYSF	2.57543
717	rs112030565:139093951:C:G	9:139062817-139063217	-4.07021	0.000389206	0.910631	-1.80817	-0.489478	LHX3	#N/A
718	rs34152506:154371548:A:AT	1:154400012-154400412	-4.06927	0.000390164	0.910631	-1.45931	-0.457958	IL6R-AS1	0.0366398
719	rs16966290	15:38520121-38520521	4.06761	0.000391861	0.910631	1.01938	1.33305	SPRED1	0.562299
720	rs34027035:114733388:A:ATT	9:114809799-114810199	-4.06672	0.000392771	0.910631	-0.685566	1.14846	MIR4668	#N/A
721	rs72499652:195560546:G:A	3:195556186-195556586	4.0667	0.000392788	0.910631	0.989608	-0.410996	MUC4	-0.368464
722	rs6477867	9:114809799-114810199	-4.06519	0.000394348	0.910631	-0.684516	1.14846	MIR4668	#N/A
723	rs144424344:9372680:T:TAC	17:9360303-9360703	-4.06466	0.000394889	0.910631	-1.05012	0.730719	STX8	0.0211253
724	rs7933744:10383436:G:A	11:10373224-10373624	4.06367	0.000395913	0.910631	0.949016	-0.428187	CAND1.11	#N/A
725	rs2211628:5110993:T:C	10:5067662-5068062	-4.06247	0.000397152	0.910631	-0.744822	-0.595631	AKR1C2	-0.247367
726	rs6733074:120133949:A:G	2:120165772-120166172	-4.06152	0.000398142	0.910631	-0.837216	0.610563	TMEM37	1.27991
727	rs4764965:103934111:T:C	12:103952894-103953294	-4.06086	0.00039883	0.910631	-1.1672	1.03658	LINC02401	#N/A
728	rs792991:172256733:A:G	5:172286135-172286535	-4.0602	0.000399523	0.910631	-1.63022	-0.463937	ERGIC1	-0.112276
729	rs7348971:46994219:T:C	21:46933317-46933717	4.05989	0.00039984	0.910631	0.924662	-0.383371	SLC19A1	-1.09506
730	rs7459559:54530686:C:G	8:54521977-54522377	-4.0598	0.000399933	0.910631	-1.1297	1.56789	LOC100507516	#N/A
731	rs7459598:54530752:C:T	8:54521977-54522377	-4.0598	0.000399933	0.910631	-1.1297	1.56789	LOC100507516	#N/A
732	rs4391496:111339839:A:C	9:111343583-111343983	-4.0592	0.000400569	0.910631	-0.898591	-0.587827	ACTL7B	-0.12282
733	rs1006116:111341664:A:G	9:111343583-111343983	-4.0592	0.000400569	0.910631	-0.898591	-0.587827	ACTL7B	-0.12282
734	rs7465617:54530665:G:A	8:54521977-54522377	-4.05898	0.000400791	0.910631	-1.12951	1.56789	LOC100507516	#N/A
735	rs7459503:54530527:C:T	8:54521977-54522377	-4.05816	0.000401652	0.910631	-1.12931	1.56789	LOC100507516	#N/A
736	rs4845616:154377569:C:T	1:154400012-154400412	-4.05776	0.00040207	0.910631	-1.44566	-0.457958	IL6R-AS1	0.0366398
737	rs7465593:54530621:G:A	8:54521977-54522377	-4.05766	0.000402175	0.910631	-1.13036	1.56789	LOC100507516	#N/A
738	rs7463478:54530632:T:G	8:54521977-54522377	-4.05766	0.000402175	0.910631	-1.13036	1.56789	LOC100507516	#N/A
739	rs4642406:116585561:G:A	5:116513038-116513438	4.05749	0.000402361	0.910631	0.733743	0.619061	LINC00992	#N/A
740	rs3830715:166822929:G:GA	1:166871471-166871871	4.05705	0.000402819	0.910631	0.906552	0.580098	TADA1	0.500663
741	rs57582929:1130735:T:C	5:1073449-1073849	4.05659	0.000403309	0.910631	0.841452	0.483632	MIR4635	#N/A
742	rs10958386:54530361:A:G	8:54521977-54522377	-4.05652	0.000403381	0.910631	-1.12893	1.56789	LOC100507516	#N/A
743	rs35918826:65357497:A:AAC	14:65280363-65280763	4.05625	0.000403662	0.910631	0.635593	0.981519	SPTB	-0.188312
744	rs7215670:49840006:A:G	17:49871834-49872234	4.05609	0.000403832	0.910631	0.856597	0.610594	LINC02073	#N/A
745	rs1957420:65364066:T:A	14:65280363-65280763	4.05594	0.000403994	0.910631	0.635571	0.981519	SPTB	-0.188312
746	rs56271264:65372531:C:T	14:65280363-65280763	4.05566	0.000404283	0.910631	0.63551	0.981519	SPTB	-0.188312
747	rs645306:61805502:A:G	3:61711591-61711991	-4.05536	0.000404606	0.910631	-0.874629	0.448742	PTPRG	-0.318216
748	rs2104134:52794450:C:A	20:52730055-52730455	-4.05509	0.000404888	0.910631	-0.770337	0.657255	BCAS1	0.858426
749	rs35466678:110959787:A:G	13:111005625-111006025	4.05464	0.000405371	0.910631	1.18666	-0.382933	MIR8073	#N/A
750	rs61027120:131094014:G:GT	9:131067242-131067642	-4.05426	0.000405765	0.910631	-1.04569	-0.520382	TRUB2	-0.15276
751	rs56242346:81947637:T:G	5:81890898-81891298	4.05425	0.000405774	0.910631	1.5115	0.832347	MIR3977	#N/A
752	rs77546972:61929138:C:T	1:61869507-61869907	-4.05358	0.000406492	0.910631	-1.61453	0.838824	NFIA-AS1	1.23038
753	rs7022244:92274050:G:A	9:92301015-92301415	4.05341	0.000406667	0.910631	0.72484	0.552931	UNQ6494	0.327267
754	rs6473870:54529953:C:T	8:54521977-54522377	-4.05322	0.00040687	0.910631	-1.12815	1.56789	LOC100507516	#N/A
755	rs6473869:54529787:C:A	8:54521977-54522377	-4.0524	0.000407748	0.910631	-1.12795	1.56789	LOC100507516	#N/A
756	rs6415674:54529661:T:C	8:54521977-54522377	-4.05157	0.000408629	0.910631	-1.12776	1.56789	LOC100507516	#N/A
757	rs6415675:54529719:C:G	8:54521977-54522377	-4.05157	0.000408629	0.910631	-1.12776	1.56789	LOC100507516	#N/A
758	rs6415673:54529645:T:C	8:54521977-54522377	-4.05074	0.000409513	0.910631	-1.12756	1.56789	LOC100507516	#N/A
759	rs2105451:5109092:G:A	10:5067662-5068062	-4.05072	0.00040954	0.910631	-0.741194	-0.595631	AKR1C2	-0.247367
760	rs887695	2:191444596-191444996	-4.04992	0.0004104	0.910631	-0.735437	-0.473806	NEMP2	0.175696
761	rs2208588:52796971:T:A	20:52730055-52730455	-4.04908	0.000411297	0.910631	-0.801883	0.657255	BCAS1	0.858426
762	rs7008144:54529240:G:A	8:54521977-54522377	-4.04826	0.00041218	0.910631	-1.12698	1.56789	LOC100507516	#N/A
763	rs11395669:80632433:T:TA	7:80570698-80571098	-4.0481	0.000412355	0.910631	-0.807477	0.417216	SEMA3C	0.308063
764	rs7089756:5099718:C:T	10:5067662-5068062	-4.04795	0.000412515	0.910631	-0.737673	-0.595631	AKR1C2	-0.247367
765	rs190172:46042964:C:T	21:45994692-45995092	-4.04788	0.000412591	0.910631	-1.33702	-0.486225	KRTAP10-4	#N/A
766	rs7009049:54529129:C:T	8:54521977-54522377	-4.0466	0.00041397	0.910631	-1.12658	1.56789	LOC100507516	#N/A
767	rs56282067:128970351:A:G	3:128950235-128950635	-4.04596	0.000414666	0.910631	-0.836798	0.619297	COPG1	0.0519147
768	rs59885785:25635051:T:A	4:25540176-25540576	-4.04557	0.000415083	0.910631	-1.90284	0.879886	LOC101929161	#N/A
769	rs7921126:81918085:G:A	10:81923488-81923888	4.04547	0.000415192	0.910631	1.4261	-0.407442	PLAC9	-0.517524
770	rs597124:119949821:T:C	11:119981242-119981642	-4.04487	0.000415843	0.910631	-1.38954	-0.72476	TRIM29	-0.675157
771	rs6473868:54529100:G:A	8:54521977-54522377	-4.04411	0.000416676	0.910631	-1.12599	1.56789	LOC100507516	#N/A
772	rs2329811:51816287:G:A	7:51780659-51781059	-4.04358	0.000417243	0.910631	-0.727684	2.19236	LOC107986794	#N/A
773	rs2183124:33115556:A:G	9:33184982-33185382	4.04259	0.000418323	0.910631	1.22851	0.610987	B4GALT1-AS1	-0.237185
774	rs7907397:5098198:G:A	10:5067662-5068062	-4.04219	0.000418764	0.910631	-0.737031	-0.595631	AKR1C2	-0.247367
775	rs2636305:145258091:C:T	5:145337927-145338327	4.04202	0.000418949	0.910631	1.19844	0.614977	SH3RF2	-0.298393
776	rs12993475:204512861:G:A	2:204576132-204576532	-4.04173	0.000419265	0.910631	-1.82567	0.794182	CD28	#N/A
777	rs113814310:31109483:CT:C	12:31158851-31159251	-4.04157	0.000419443	0.910631	-1.66882	-0.542002	DDX11-AS1	-0.885502
778	rs6965717:51821333:C:A	7:51780659-51781059	-4.04127	0.000419772	0.910631	-0.723465	2.19236	LOC107986794	#N/A
779	rs8006177:101656718:T:G	14:101755558-101755958	-4.04047	0.000420651	0.910631	-0.845939	-0.513263	LINC00524	#N/A
780	rs55758438:111021525:A:G	4:111053099-111053499	4.03971	0.000421482	0.910631	1.40225	-0.585147	ELOVL6	0.0702209
781	rs115546354:63178409:A:G	3:63121142-63121542	-4.03944	0.000421784	0.910631	-1.60234	0.627802	LINC00698	-0.108378
782	rs6033298:12068933:C:T	20:12109957-12110357	-4.03925	0.000421992	0.910631	-1.00052	2.02251	BTBD3	0.645317
783	rs10400188:5106456:C:T	10:5067662-5068062	-4.03837	0.000422967	0.910631	-0.737968	-0.595631	AKR1C2	-0.247367
784	rs62325356:111021940:G:A	4:111053099-111053499	4.03738	0.00042406	0.910631	1.40138	-0.585147	ELOVL6	0.0702209
785	rs12137144:95483725:A:G	1:95561535-95561935	4.03727	0.000424179	0.910631	1.41459	-0.421134	TLCD4	0.0877422
786	rs2023392:52805680:A:G	20:52724251-52724651	-4.03718	0.00042428	0.910631	-0.75029	3.3021	BCAS1	0.858426
787	rs600720:119948997:T:C	11:119981242-119981642	-4.0371	0.00042437	0.910631	-1.39021	-0.72476	TRIM29	-0.675157
788	rs6473865:54528984:T:G	8:54521977-54522377	-4.03659	0.000424935	0.910631	-1.1242	1.56789	LOC100507516	#N/A
789	rs6473866:54529032:G:A	8:54521977-54522377	-4.03659	0.000424935	0.910631	-1.1242	1.56789	LOC100507516	#N/A
790	rs763086:36619057:G:A	22:36699903-36700303	4.03624	0.000425321	0.910631	0.959558	-0.458536	MIR6819	#N/A
791	rs4655000:20283801:C:G	1:20251757-20252157	4.03534	0.000426328	0.910631	1.01911	0.403956	PLA2G2E	-0.0732085
792	rs56273129:38260117:G:GA	4:38244750-38245150	-4.0353	0.000426368	0.910631	-1.28535	-0.655934	TBC1D1	0.793038
793	rs2673959:235017733:C:T	1:234985542-234985942	-4.03505	0.000426648	0.910631	-0.878918	0.478749	PP2672	#N/A
794	rs67813384:158042666:CAGGA:C	1:158119407-158119807	4.03493	0.000426779	0.910631	1.00687	0.440253	LINC01704	#N/A
795	rs12542267:54528702:G:A	8:54521977-54522377	-4.03407	0.000427736	0.910631	-1.1236	1.56789	LOC100507516	#N/A
796	rs6473864:54528760:G:T	8:54521977-54522377	-4.03407	0.000427736	0.910631	-1.1236	1.56789	LOC100507516	#N/A
797	rs62325357:111022770:G:A	4:111053099-111053499	4.03369	0.000428162	0.910631	1.39957	-0.585147	ELOVL6	0.0702209
798	rs12549885:54528640:A:G	8:54521977-54522377	-4.03323	0.000428675	0.910631	-1.1234	1.56789	LOC100507516	#N/A
799	rs73109424:44672212:G:T	7:44675787-44676187	-4.03321	0.000428701	0.910631	-0.814048	-0.39059	OGDH	-0.256311
800	rs73803614:172208958:T:G	5:172236093-172236493	4.03271	0.000429262	0.910631	1.23278	0.676173	ERGIC1	-0.112276
801	rs12550388:54528520:T:C	8:54521977-54522377	-4.03239	0.000429617	0.910631	-1.1232	1.56789	LOC100507516	#N/A
802	rs11373601:79092179:C:CT	15:79032576-79032976	-4.03182	0.000430259	0.910631	-1.00456	0.572864	LOC646938	#N/A
803	rs2173658:77562095:A:G	10:77493053-77493453	4.03137	0.000430762	0.910631	0.795147	0.76723	LOC105378367	#N/A
804	rs11428578:41125070:C:CA	15:41154244-41154644	-4.03098	0.000431205	0.910631	-0.928063	-0.597337	RHOV	-0.852036
805	rs7460945:54528266:T:C	8:54521977-54522377	-4.02987	0.000432459	0.910631	-1.12259	1.56789	LOC100507516	#N/A
806	rs11726901:111004447:G:A	4:111053099-111053499	4.02964	0.00043271	0.910631	1.29577	-0.585147	ELOVL6	0.0702209
807	rs4572126:12592435:T:C	11:12530797-12531197	-4.02907	0.000433364	0.910631	-0.695149	0.652992	PARVA	0.0440626
808	rs7460923:54528191:T:G	8:54521977-54522377	-4.02902	0.000433412	0.910631	-1.12239	1.56789	LOC100507516	#N/A
809	rs6061567	20:61027742-61028142	4.02745	0.000435199	0.910631	1.45144	-0.472879	GATA5	#N/A
810	rs12910319	15:71587663-71588063	-4.02745	0.000435199	0.910631	-1.45144	0.432996	THSD4-AS1	#N/A
811	rs62072713:54956609:C:T	17:54962119-54962519	4.02645	0.000436329	0.910631	0.765312	-0.66815	MTVR2	#N/A
812	rs2232521:166821633:C:T	1:166871471-166871871	4.02634	0.000436457	0.910631	0.899267	0.580098	TADA1	0.500663
813	rs733006:36618474:C:T	22:36699903-36700303	4.02477	0.000438255	0.910631	0.957518	-0.458536	MIR6819	#N/A
814	rs71167043:187120136:G:GTATA	3:187121461-187121861	4.02468	0.000438351	0.910631	0.937125	0.686953	RTP4	1.34072
815	rs7198750:87842637:A:G	16:87746031-87746431	-4.02432	0.000438768	0.910631	-0.781164	-0.753922	KLHDC4	-0.145537
816	rs677296:61805426:C:A	3:61711591-61711991	-4.02409	0.000439029	0.910631	-0.871427	0.448742	PTPRG	-0.318216
817	rs200598094:54523011:T:C	8:54521977-54522377	-4.02288	0.000440416	0.910631	-1.07832	1.56789	LOC100507516	#N/A
818	rs2585427:52790976:G:C	20:52730055-52730455	4.02198	0.000441454	0.910631	0.752285	0.657255	BCAS1	0.858426
819	rs4879663:33090320:T:G	9:33184982-33185382	4.02177	0.000441695	0.910631	1.036	0.610987	B4GALT1-AS1	-0.237185
820	rs141986049:129209344:G:T	11:129214467-129214867	4.02175	0.000441722	0.910631	1.2521	2.04379	BARX2	1.10083
821	rs377257473:58978955:GAATT:G	5:58949126-58949526	-4.0207	0.000442931	0.910631	-1.66569	-0.597548	MIR582	#N/A
822	rs73101141:59003149:C:G	5:58949126-58949526	-4.02045	0.000443224	0.910631	-1.66065	-0.597548	MIR582	#N/A
823	rs1135029	11:72313230-72313630	4.01922	0.000444646	0.910631	0.669587	-0.5083	MIR139	#N/A
824	rs1467135:72294042:C:T	11:72313230-72313630	4.01922	0.000444646	0.910631	0.669587	-0.5083	MIR139	#N/A
825	rs2280098:72296872:T:C	11:72313230-72313630	4.01922	0.000444646	0.910631	0.669587	-0.5083	MIR139	#N/A
826	rs11158568	14:65280363-65280763	4.01883	0.000445101	0.910631	0.73196	0.981519	SPTB	-0.188312
827	rs140825052:84629485:G:GTA	16:84552573-84552973	-4.01792	0.00044615	0.910631	-1.89549	-0.461037	MEAK7	-0.143551
828	rs10971414:33116498:T:C	9:33184982-33185382	4.01755	0.000446586	0.910631	1.23607	0.610987	B4GALT1-AS1	-0.237185
829	rs61875614:12584349:G:A	11:12530797-12531197	-4.01734	0.000446828	0.910631	-0.731076	0.652992	PARVA	0.0440626
830	rs4808069:17138985:T:C	19:17172517-17172917	4.0173	0.000446877	0.910631	0.898749	-0.662629	HAUS8	-0.252757
831	rs73022180:1784959:G:A	5:1709365-1709765	-4.01701	0.000447217	0.910631	-1.24334	0.609009	MIR4277	#N/A
832	rs77133173:59011516:C:T	5:58949126-58949526	-4.01664	0.000447647	0.910631	-1.64924	-0.597548	MIR582	#N/A
833	rs11021821:11390783:T:G	11:11431255-11431655	4.01483	0.000449764	0.910631	1.21737	-0.439691	CSNK2A3	-0.214064
834	rs56350365:72291477:G:A	11:72313230-72313630	4.01448	0.000450176	0.910631	0.669202	-0.5083	MIR139	#N/A
835	rs68000146:111028476:A:G	4:111053099-111053499	4.01416	0.000450557	0.910631	1.3968	-0.585147	ELOVL6	0.0702209
836	rs11200404:123870267:T:C	10:123793673-123794073	4.01394	0.000450813	0.910631	0.911274	0.759731	TACC2	0.5405
837	rs10887074:123869652:C:T	10:123793673-123794073	4.01351	0.000451315	0.910631	0.910567	0.759731	TACC2	0.5405
838	rs6033299:12069138:C:T	20:12109957-12110357	-4.01299	0.000451926	0.910631	-0.994906	2.02251	BTBD3	0.645317
839	rs10147828:102073958:T:C	14:101984838-101985238	-4.01264	0.000452345	0.910631	-1.06116	-0.707215	DIO3OS	-1.29313
840	rs141862392:123234405:A:AATG	8:123248465-123248865	4.01263	0.000452357	0.910631	0.830728	0.594202	SMILR	#N/A
841	rs4331837:115261996:A:G	4:115208377-115208777	-4.01251	0.0004525	0.910631	-0.928686	-0.40706	ARSJ	0.351574
842	rs936687:20692569:A:T	2:20615239-20615639	-4.01122	0.00045402	0.910631	-0.9085	-0.758994	RHOB	-0.0925531
843	rs3745347:17137789:A:C	19:17172517-17172917	4.01033	0.000455076	0.910631	0.78615	-0.662629	HAUS8	-0.252757
844	rs4473299:51400444:C:A	19:51380193-51380593	-4.00998	0.000455491	0.910631	-1.20094	0.613481	KLK2	0.238968
845	rs13260592:54527957:A:G	8:54521977-54522377	-4.00981	0.00045569	0.910631	-1.12208	1.56789	LOC100507516	#N/A
846	rs58030033:12575728:AC:A	11:12530797-12531197	-4.00962	0.000455917	0.910631	-0.864581	0.652992	PARVA	0.0440626
847	rs11200403:123870123:C:G	10:123793673-123794073	4.00945	0.000456129	0.910631	0.910907	0.759731	TACC2	0.5405
848	rs2802954:235015126:A:C	1:234985542-234985942	-4.00893	0.00045674	0.910631	-0.87076	0.478749	PP2672	#N/A
849	rs2420491:120851811:T:C	10:120904369-120904769	4.00812	0.000457711	0.910631	0.742114	0.529506	SFXN4	0.358676
850	rs144833675:93085780:CTT:C	14:93110467-93110867	-4.00798	0.00045788	0.910631	-1.2523	1.33169	RIN3	0.717579
851	rs11122534	1:230731658-230732058	4.00729	0.0004587	0.910631	0.889954	0.6433	LINC01737	#N/A
852	rs8003222:59518920:T:A	14:59583742-59584142	4.00724	0.000458756	0.910631	0.788581	0.443422	DAAM1	-0.088694
853	rs74120550:158051867:T:C	1:158119407-158119807	-4.00678	0.000459311	0.910631	-1.06575	0.440253	LINC01704	#N/A
854	rs2585426:52792726:C:G	20:52730055-52730455	4.00595	0.000460313	0.910631	0.753745	0.657255	BCAS1	0.858426
855	rs72717425:438809:C:T	5:522293-522693	4.00389	0.000462785	0.910631	0.811506	-0.687962	SLC9A3	-0.398928
856	rs35278104:65371445:G:GTATA	14:65280363-65280763	4.00316	0.000463669	0.910631	0.64618	0.981519	SPTB	-0.188312
857	rs73078460:6738958:T:C	4:6695277-6695677	-4.00314	0.000463687	0.910631	-0.942895	-0.628246	S100P	-0.0995294
858	rs11198803:120903213:G:T	10:120904369-120904769	4.00202	0.000465052	0.910631	0.79158	0.529506	SFXN4	0.358676
859	rs7940135:12585517:G:T	11:12530797-12531197	-4.00173	0.000465405	0.910631	-0.727047	0.652992	PARVA	0.0440626
860	rs461522	21:40166919-40167319	4.00081	0.00046652	0.910631	1.34922	1.03104	ETS2	0.815199
861	rs16968197:73697837:T:C	17:73638856-73639256	4.00029	0.000467155	0.910631	1.51142	-0.418616	SMIM6	-0.348377
862	rs6656556:20286935:G:A	1:20251757-20252157	3.99951	0.000468107	0.910631	0.993822	0.403956	PLA2G2E	-0.0732085
863	rs2422462:120109351:T:G	2:120165772-120166172	-3.99944	0.000468184	0.910631	-0.890071	0.610563	TMEM37	1.27991
864	rs59247548:44682414:G:A	7:44675787-44676187	3.99924	0.000468429	0.910631	1.57119	-0.39059	OGDH	-0.256311
865	rs139732110:102074445:T:TCTC	14:101984838-101985238	-3.99861	0.000469203	0.910631	-1.07414	-0.707215	DIO3OS	-1.29313
866	rs202168164:129209383:C:T	11:129214467-129214867	3.99799	0.000469958	0.910631	1.25071	2.04379	BARX2	1.10083
867	rs57053056:128983680:G:T	3:128950235-128950635	-3.99745	0.000470622	0.910631	-0.837229	0.619297	COPG1	0.0519147
868	rs2818941:14850060:A:C	9:14912813-14913213	3.99674	0.000471497	0.910631	0.999596	1.85373	FREM1	0.85891
869	rs16846192	1:173444659-173445059	-3.99586	0.000472585	0.910631	-1.4444	0.563714	LOC100506023	#N/A
870	rs76003371:119693914:C:T	11:119610538-119610938	-3.99566	0.000472825	0.910631	-0.853445	-0.528836	LOC102724301	0.0645757
871	rs8037119:60738619:G:C	15:60662713-60663113	3.99532	0.000473244	0.910631	1.01393	1.54422	ANXA2	0.0801406
872	rs7525192:20291044:G:A	1:20251757-20252157	3.9948	0.000473887	0.910631	0.992168	0.403956	PLA2G2E	-0.0732085
873	rs367652478:17951668:TA:T	6:17900222-17900622	3.99419	0.000474643	0.910631	1.14053	1.25007	KIF13A	-0.396549
874	6:17951670:A:T	6:17900222-17900622	3.99419	0.000474643	0.910631	1.14053	1.25007	KIF13A	-0.396549
875	rs2248359	20:52730055-52730455	3.99417	0.000474664	0.910631	0.749392	0.657255	BCAS1	0.858426
876	rs2248461	20:52730055-52730455	3.99417	0.000474664	0.910631	0.749392	0.657255	BCAS1	0.858426
877	rs17411112	1:20251757-20252157	3.994	0.000474875	0.910631	0.991327	0.403956	PLA2G2E	-0.0732085
878	rs17411146:20293536:T:A	1:20251757-20252157	3.994	0.000474875	0.910631	0.991327	0.403956	PLA2G2E	-0.0732085
879	rs55981420:20293905:A:G	1:20251757-20252157	3.994	0.000474875	0.910631	0.991327	0.403956	PLA2G2E	-0.0732085
880	rs10916683	1:20251757-20252157	3.994	0.000474875	0.910631	0.991327	0.403956	PLA2G2E	-0.0732085
881	rs11557280:44685048:A:G	7:44675787-44676187	3.99352	0.000475471	0.910631	1.56974	-0.39059	OGDH	-0.256311
882	rs147722838:12584529:CTTA:C	11:12530797-12531197	-3.99277	0.000476406	0.910631	-0.731184	0.652992	PARVA	0.0440626
883	rs35938325:154434642:T:C	1:154400012-154400412	3.99271	0.000476471	0.910631	1.44135	-0.457958	IL6R-AS1	0.0366398
884	rs342177	12:63179680-63180080	3.99128	0.00047826	0.910631	0.700677	0.414718	PPM1H	-0.703904
885	rs373161946:47018156:ACT:A	19:46931920-46932320	-3.99108	0.00047851	0.910631	-1.25534	0.895486	CCDC8	0.00654629
886	rs73890672:194820761:T:C	3:194840258-194840658	-3.99107	0.000478523	0.910631	-1.33501	0.672257	MIR3137	#N/A
887	rs72661026:20288790:C:T	1:20251757-20252157	3.99103	0.000478565	0.910631	0.991728	0.403956	PLA2G2E	-0.0732085
888	rs12927804:89044381:G:A	16:89138140-89138540	-3.99053	0.000479186	0.910631	-1.18729	1.09839	ACSF3	-0.00536342
889	rs342180:63098595:G:A	12:63179680-63180080	3.99032	0.000479459	0.910631	0.70056	0.414718	PPM1H	-0.703904
890	rs73255574:84629595:C:T	16:84552573-84552973	-3.98784	0.000482563	0.910631	-1.89422	-0.461037	MEAK7	-0.143551
891	rs34658238:99597952:C:CA	14:99532680-99533080	3.98745	0.000483057	0.910631	1.65847	1.00543	BCL11B	-0.0799851
892	rs10170509:120114946:G:A	2:120165772-120166172	-3.98723	0.000483332	0.910631	-0.888548	0.610563	TMEM37	1.27991
893	rs10194883:120115016:C:G	2:120165772-120166172	-3.98723	0.000483332	0.910631	-0.888548	0.610563	TMEM37	1.27991
894	rs2421747:169340871:A:G	3:169355504-169355904	-3.98714	0.000483447	0.910631	-1.21309	0.640461	MECOM	0.417402
895	rs10912637:173508099:C:A	1:173444659-173445059	-3.98679	0.00048388	0.910631	-1.4431	0.563714	LOC100506023	#N/A
896	rs7217855:49888301:A:G	17:49871834-49872234	3.98613	0.000484715	0.910631	0.99653	0.610594	LINC02073	#N/A
897	19:43927714:T:TTTG	19:43954837-43955237	3.98518	0.000485923	0.910631	1.44277	-0.505797	LYPD3	-0.224436
898	rs10886384:120868961:C:T	10:120904369-120904769	-3.98512	0.000485993	0.910631	-0.7376	0.529506	SFXN4	0.358676
899	rs2917750	7:2533437-2533837	-3.98496	0.000486204	0.910631	-0.733854	-0.69012	GRIFIN	#N/A
900	rs10886381	10:120904369-120904769	-3.98494	0.000486225	0.910631	-0.73718	0.529506	SFXN4	0.358676
901	rs7907274:120855027:T:C	10:120904369-120904769	3.98494	0.000486225	0.910631	0.73718	0.529506	SFXN4	0.358676
902	rs11198768:120857022:C:T	10:120904369-120904769	-3.98494	0.000486225	0.910631	-0.73718	0.529506	SFXN4	0.358676
903	rs1880133:215947694:T:C	2:216001754-216002154	-3.98483	0.000486365	0.910631	-1.14893	-0.512122	ABCA12	-0.25366
904	rs10215283:151096952:T:C	7:151105987-151106387	-3.98415	0.000487232	0.910631	-1.03274	-0.594263	WDR86-AS1	0.0139158
905	rs7281842:35999649:T:G	21:35915307-35915707	-3.98331	0.000488289	0.910631	-0.925599	-0.485913	RCAN1	-0.675656
906	rs116404726:43930744:C:A	19:43954837-43955237	3.98247	0.000489366	0.910631	1.41466	-0.505797	LYPD3	-0.224436
907	rs6473875:54541327:G:A	8:54521977-54522377	-3.98229	0.000489592	0.910631	-1.15208	1.56789	LOC100507516	#N/A
908	rs6473876:54542857:T:C	8:54521977-54522377	-3.98229	0.000489592	0.910631	-1.15208	1.56789	LOC100507516	#N/A
909	rs7462612:54543288:A:C	8:54521977-54522377	-3.98229	0.000489592	0.910631	-1.15208	1.56789	LOC100507516	#N/A
910	rs149745785:54549693:T:C	8:54521977-54522377	-3.98147	0.000490646	0.910631	-1.15241	1.56789	LOC100507516	#N/A
911	rs7820407:54550334:C:T	8:54521977-54522377	-3.98063	0.000491717	0.910631	-1.15198	1.56789	LOC100507516	#N/A
912	rs62505102:54522231:A:G	8:54521977-54522377	-3.98002	0.000492498	0.910631	-1.09145	1.56789	LOC100507516	#N/A
913	rs62505103:54522236:T:C	8:54521977-54522377	-3.98002	0.000492498	0.910631	-1.09145	1.56789	LOC100507516	#N/A
914	rs6473878:54551941:A:G	8:54521977-54522377	-3.97983	0.000492748	0.910631	-1.15201	1.56789	LOC100507516	#N/A
915	rs7461866:54553613:T:C	8:54521977-54522377	-3.97929	0.000493432	0.910631	-1.15209	1.56789	LOC100507516	#N/A
916	rs3745340	19:17172517-17172917	-3.97921	0.000493546	0.910631	-0.881743	-0.662629	HAUS8	-0.252757
917	rs35766282:33035640:A:AC	22:32936000-32936400	3.97895	0.000493875	0.910631	0.824818	-0.611102	FBXO7	-0.0151716
918	rs7461362:54554181:A:G	8:54521977-54522377	-3.97802	0.00049507	0.910631	-1.15211	1.56789	LOC100507516	#N/A
919	4:82515451:G:A	4:82527890-82528290	3.9777	0.000495482	0.910631	5.09226	-0.519082	RASGEF1B	-0.207525
920	rs34664767:94883178:C:CT	12:94955759-94956159	3.9776	0.000495614	0.910631	0.861997	0.7251	MIR5700	#N/A
921	rs7831025:54554776:T:C	8:54521977-54522377	-3.97627	0.000497336	0.910631	-1.15209	1.56789	LOC100507516	#N/A
922	rs376174:10618220:T:C	17:10701689-10702089	3.97625	0.000497364	0.910631	0.812408	-0.385674	TMEM238L	-0.674957
923	rs143334969:74218075:T:C	13:74154658-74155058	-3.97616	0.000497483	0.910631	-2.19914	2.25103	LINC00392	#N/A
924	rs116382154:54441651:G:T	19:54367674-54368074	-3.97549	0.000498349	0.910631	-2.48108	0.448065	MYADM	0.739499
925	rs12938759:49882143:T:C	17:49871834-49872234	3.97495	0.000499044	0.910631	0.991041	0.610594	LINC02073	#N/A
926	rs10416367:43921596:A:C	19:43954837-43955237	3.97445	0.000499704	0.910631	1.47784	-0.505797	LYPD3	-0.224436
927	rs12140093:159903359:C:T	1:159918952-159919352	-3.97429	0.000499908	0.910631	-1.52788	-0.580103	IGSF9	-2.55826
928	rs17331024	1:166871471-166871871	3.9742	0.000500029	0.910631	0.885389	0.580098	TADA1	0.500663
929	rs41264839:159904202:G:A	1:159918952-159919352	-3.97267	0.000502017	0.910631	-1.52792	-0.580103	IGSF9	-2.55826
930	rs483734:10611429:G:A	17:10701689-10702089	3.97228	0.000502531	0.910631	0.927352	-0.385674	TMEM238L	-0.674957
931	rs4657607:166828307:C:A	1:166871471-166871871	3.97168	0.000503314	0.910631	0.885725	0.580098	TADA1	0.500663
932	rs6691431:166827674:T:C	1:166871471-166871871	3.9716	0.000503419	0.910631	0.885866	0.580098	TADA1	0.500663
933	rs112935119:10817852:C:A	17:10740400-10740800	3.97107	0.000504112	0.910631	1.15066	-0.63611	PIRT	-0.591555
934	rs2622821:79046693:A:G	15:79032576-79032976	3.97106	0.000504125	0.910631	0.668191	0.572864	LOC646938	#N/A
935	rs35205429:231833312:CT:C	2:231737691-231738091	-3.97105	0.000504151	0.910631	-0.937356	1.09676	ITM2C	0.019145
936	rs113989457:35674557:T:TA	19:35727511-35727911	3.97104	0.000504161	0.910631	1.37682	-0.547654	FAM187B	-0.142918
937	rs742006:166824176:C:G	1:166871471-166871871	3.97076	0.000504519	0.910631	0.886284	0.580098	TADA1	0.500663
938	rs10549814:62160617:ACACT:A	4:62076274-62076674	3.97045	0.000504927	0.910631	0.894591	-0.57671	0	#N/A
939	rs4312077:126315677:G:A	11:126272919-126273319	-3.97028	0.000505153	0.910631	-0.704482	-0.390067	ST3GAL4	-1.6744
940	rs3076026:166823726:ATTTC:A	1:166871471-166871871	3.97018	0.000505294	0.910631	0.886271	0.580098	TADA1	0.500663
941	rs57122668:151092578:A:AGG	7:151105987-151106387	-3.96907	0.000506757	0.910631	-0.924843	-0.594263	WDR86-AS1	0.0139158
942	rs34492225:143681389:G:C	8:143765015-143765415	3.96894	0.000506919	0.910631	1.08007	-0.862942	PSCA	-0.669792
943	rs78303846:54525200:G:A	8:54521977-54522377	-3.96855	0.00050744	0.910631	-1.10754	1.56789	LOC100507516	#N/A
944	rs12127258:159901972:A:G	1:159918952-159919352	-3.96811	0.000508015	0.910631	-1.52649	-0.580103	IGSF9	-2.55826
945	rs79553920:33090941:G:A	9:33184982-33185382	3.96734	0.000509045	0.910631	1.04238	0.610987	B4GALT1-AS1	-0.237185
946	rs12493167:156343891:T:C	3:156375270-156375670	3.96707	0.000509391	0.910631	1.51045	0.768464	TIPARP	0.477454
947	rs6041084	20:12109957-12110357	-3.96628	0.000510441	0.910631	-0.983454	2.02251	BTBD3	0.645317
948	rs11072800:79045857:A:G	15:79032576-79032976	3.96628	0.000510446	0.910631	0.66768	0.572864	LOC646938	#N/A
949	rs4887092:79043675:T:C	15:79032576-79032976	3.96625	0.000510487	0.910631	0.669299	0.572864	LOC646938	#N/A
950	rs12917502:79045521:T:C	15:79032576-79032976	3.96579	0.0005111	0.910631	0.667569	0.572864	LOC646938	#N/A
951	rs10886380:120850631:A:G	10:120904369-120904769	-3.96576	0.000511143	0.910631	-0.735339	0.529506	SFXN4	0.358676
952	rs59848740:59620726:TA:T	14:59583742-59584142	3.96559	0.000511366	0.910631	1.39573	0.443422	DAAM1	-0.088694
953	rs7182993:79045014:G:A	15:79032576-79032976	3.96553	0.000511445	0.910631	0.667563	0.572864	LOC646938	#N/A
954	rs7182694:79045030:C:T	15:79032576-79032976	3.96553	0.000511445	0.910631	0.667563	0.572864	LOC646938	#N/A
955	rs7182567:79045054:A:G	15:79032576-79032976	3.96553	0.000511445	0.910631	0.667563	0.572864	LOC646938	#N/A
956	rs73803613:172205604:C:T	5:172236093-172236493	3.96509	0.000512025	0.910631	1.20276	0.676173	ERGIC1	-0.112276
957	rs75450207:43908850:G:C	19:43954837-43955237	3.96493	0.000512245	0.910631	1.59065	-0.505797	LYPD3	-0.224436
958	rs146808936:95575355:A:AT	1:95561535-95561935	3.96463	0.00051265	0.910631	1.34859	-0.421134	TLCD4	0.0877422
959	rs148681508:129209311:G:C	11:129214467-129214867	3.96462	0.000512654	0.910631	1.26723	2.04379	BARX2	1.10083
960	rs35583827:32526334:TA:T	13:32610599-32610999	-3.96389	0.000513632	0.910631	-0.756305	-0.519576	FRY	1.11905
961	rs11632672:79044330:A:G	15:79032576-79032976	3.96284	0.000515034	0.910631	0.667194	0.572864	LOC646938	#N/A
962	rs10740428:53915933:T:C	10:53992518-53992918	3.96271	0.00051522	0.910631	1.16201	1.04201	PRKG1-AS1	#N/A
963	rs73435033:11172620:C:T	6:11258896-11259296	3.96205	0.000516107	0.910631	1.28303	-0.404421	NEDD9	-0.495447
964	rs4909927:10421336:G:C	11:10373224-10373624	3.96178	0.000516462	0.910631	1.48818	-0.428187	CAND1.11	#N/A
965	rs9495271:139162197:G:A	6:139228400-139228800	3.96163	0.000516666	0.910631	1.34304	0.549121	REPS1	0.168252
966	rs143253586:20299034:T:TA	1:20251757-20252157	3.96153	0.000516804	0.910631	1.01398	0.403956	PLA2G2E	-0.0732085
967	rs12910831:79043801:T:C	15:79032576-79032976	3.96067	0.000517962	0.910631	0.666983	0.572864	LOC646938	#N/A
968	rs34375986:122432898:CA:C	2:122342313-122342713	-3.96058	0.000518081	0.910631	-0.772855	1.35451	RNU4ATAC	#N/A
969	rs12909668:79043949:A:G	15:79032576-79032976	3.96048	0.000518218	0.910631	0.666953	0.572864	LOC646938	#N/A
970	rs147990566:25633758:TA:T	4:25540176-25540576	-3.95856	0.000520811	0.910631	-1.88846	0.879886	LOC101929161	#N/A
971	rs28665816:60744233:G:A	15:60662713-60663113	3.9573	0.000522521	0.910631	1.00711	1.54422	ANXA2	0.0801406
972	10:33516890:A:AGGT	10:33580885-33581285	-3.95687	0.000523114	0.910631	-0.986109	0.560222	NRP1	-0.476681
973	rs12324091:60745693:T:C	15:60662713-60663113	3.95648	0.000523642	0.910631	1.00696	1.54422	ANXA2	0.0801406
974	rs842225:195479748:G:A	3:195556186-195556586	-3.95607	0.000524201	0.910631	-0.808449	-0.410996	MUC4	-0.368464
975	rs11189620:100220274:G:A	10:100166683-100167083	3.9557	0.0005247	0.910631	1.01702	1.03129	PYROXD2	-0.0336143
976	rs12663441:11171163:C:T	6:11258896-11259296	3.95421	0.00052674	0.910631	1.28378	-0.404421	NEDD9	-0.495447
977	rs150088873:12586993:A:AGTG	11:12530797-12531197	-3.95412	0.00052687	0.910631	-0.718786	0.652992	PARVA	0.0440626
978	rs4344468:12587005:T:C	11:12530797-12531197	-3.95365	0.000527507	0.910631	-0.718665	0.652992	PARVA	0.0440626
979	rs17191414:60751687:A:G	15:60662713-60663113	3.95352	0.000527687	0.910631	1.00641	1.54422	ANXA2	0.0801406
980	rs34491369:31362494:A:G	15:31373841-31374241	-3.95342	0.00052783	0.910631	-1.09128	-0.54714	MIR211	#N/A
981	rs7623697	3:149902199-149902599	3.95318	0.00052816	0.910631	0.971178	1.46367	LINC01213	-1.15058
982	rs11090133:43386034:A:G	22:43403470-43403870	-3.95307	0.000528315	0.910631	-1.2474	-0.494939	PACSIN2	-0.517018
983	rs6041086:12073700:T:C	20:12109957-12110357	-3.95299	0.000528413	0.910631	-0.984652	2.02251	BTBD3	0.645317
984	rs182500601:12665411:T:C	3:12735031-12735431	3.95263	0.000528918	0.910631	1.17358	-0.680261	RAF1	0.0371266
985	rs12148817:79041128:A:G	15:79032576-79032976	3.95218	0.000529532	0.910631	0.66602	0.572864	LOC646938	#N/A
986	rs12932847:84810776:T:G	16:84855336-84855736	3.95183	0.000530012	0.910631	0.756777	-0.49226	CRISPLD2	0.843485
987	rs13276021:144123581:T:A	8:144028942-144029342	-3.95107	0.000531064	0.910631	-0.839769	-0.464999	CYP11B2	#N/A
988	rs61875615:12587054:C:G	11:12530797-12531197	-3.95088	0.000531328	0.910631	-0.718094	0.652992	PARVA	0.0440626
989	rs4008004	9:15346985-15347385	-3.95063	0.000531681	0.910631	-1.12471	1.29416	TTC39B	0.10457
990	rs7634604:12667878:G:A	3:12735031-12735431	3.95042	0.000531962	0.910631	1.17393	-0.680261	RAF1	0.0371266
991	rs16894557	6:28949208-28949608	3.9502	0.00053227	0.910631	1.56962	0.557336	HCG15	#N/A
992	rs1819291	1:201415146-201415546	3.94987	0.000532723	0.910631	1.17601	0.599907	PHLDA3	-0.432005
993	rs733226:54471251:T:G	8:54521977-54522377	-3.94974	0.000532905	0.910631	-1.23501	1.56789	LOC100507516	#N/A
994	rs369901	14:77650687-77651087	3.94963	0.000533054	0.910631	0.976487	-0.430942	TMEM63C	-1.22083
995	rs13257618:144123583:A:G	8:144028942-144029342	-3.94956	0.00053316	0.910631	-0.838821	-0.464999	CYP11B2	#N/A
996	rs11742154:167613544:A:G	5:167586433-167586833	3.94941	0.00053337	0.910631	0.783657	0.569392	MIR12125	#N/A
997	rs10763615:61408787:G:C	10:61501212-61501612	-3.94936	0.000533442	0.910631	-1.44131	-0.515523	MRLN	-0.682401
998	rs9923566:12672390:C:T	16:12744037-12744437	-3.94932	0.00053349	0.910631	-0.858804	0.702983	MIR4718	#N/A
999	rs6109262:12072695:T:A	20:12109957-12110357	-3.94922	0.000533633	0.910631	-0.981949	2.02251	BTBD3	0.645317
1000	rs7075500:61405959:C:T	10:61501212-61501612	-3.94903	0.0005339	0.910631	-1.44529	-0.515523	MRLN	-0.682401
1001	rs12216504:17977225:C:T	6:17900222-17900622	3.94887	0.000534123	0.910631	1.25566	1.25007	KIF13A	-0.396549
1002	rs4636652:12606108:C:A	11:12530797-12531197	3.94802	0.000535298	0.910631	0.658468	0.652992	PARVA	0.0440626
1003	rs56044745:29001489:C:G	6:28949208-28949608	3.94654	0.000537369	0.910631	1.56891	0.557336	HCG15	#N/A
1004	rs12429386:110958890:A:G	13:111005625-111006025	3.9462	0.000537841	0.910631	1.16764	-0.382933	MIR8073	#N/A
1005	rs28441121:132484793:C:G	9:132535954-132536354	-3.94537	0.000539009	0.910631	-1.01221	0.428424	PTGES	1.16354
1006	rs72863525:29048419:C:A	6:28949208-28949608	3.94531	0.000539084	0.910631	1.56867	0.557336	HCG15	#N/A
1007	rs1459058:119944611:G:T	4:119969631-119970031	3.94471	0.000539934	0.910631	0.73586	0.645603	MYOZ2	-0.297243
1008	rs10582098:52164111:CAA:C	20:52120037-52120437	3.94431	0.000540499	0.910631	0.92493	1.13925	LOC101927770	#N/A
1009	rs2126777:61416268:T:A	10:61501212-61501612	-3.94366	0.000541406	0.910631	-1.43376	-0.515523	MRLN	-0.682401
1010	rs13300152	9:33184982-33185382	3.94347	0.000541681	0.910631	1.17482	0.610987	B4GALT1-AS1	-0.237185
1011	rs163956:63108337:T:C	12:63179680-63180080	3.94243	0.000543143	0.910631	0.697663	0.414718	PPM1H	-0.703904
1012	rs4834396:115254719:C:T	4:115208377-115208777	-3.94193	0.000543856	0.910631	-0.81563	-0.40706	ARSJ	0.351574
1013	rs11870073	17:9360303-9360703	-3.94109	0.000545038	0.910631	-1.12301	0.730719	STX8	0.0211253
1014	rs4960417:8438681:C:T	6:8376124-8376524	3.94098	0.000545201	0.910631	0.916676	0.660837	SLC35B3	0.17236
1015	rs57373996:114733337:G:GTTTA	10:114644486-114644886	-3.94059	0.000545743	0.910631	-1.46494	-0.8459	LOC103344931	-0.290223
1016	rs9904627	17:64151157-64151557	3.94038	0.000546052	0.910631	0.833979	-0.638534	CEP112	-0.193804
1017	rs4363033:11168910:G:T	6:11258896-11259296	3.93956	0.000547216	0.910631	1.28502	-0.404421	NEDD9	-0.495447
1018	rs11221672:129208158:C:T	11:129214467-129214867	3.9394	0.000547446	0.910631	0.905225	2.04379	BARX2	1.10083
1019	rs13040936:12070033:C:T	20:12109957-12110357	-3.93852	0.000548699	0.910631	-0.978917	2.02251	BTBD3	0.645317
1020	rs1864024:12674765:G:T	16:12744037-12744437	-3.9384	0.000548873	0.910631	-0.830832	0.702983	MIR4718	#N/A
1021	rs1574213:99227787:G:A	15:99289892-99290292	-3.93832	0.000548983	0.910631	-0.985328	0.706157	MIR4714	#N/A
1022	rs7173191:99227435:G:A	15:99289892-99290292	-3.9383	0.000549009	0.910631	-0.985875	0.706157	MIR4714	#N/A
1023	rs78471114:64076088:A:C	17:64151157-64151557	3.93822	0.00054912	0.910631	0.856892	-0.638534	CEP112	-0.193804
1024	rs7025841:111279836:C:T	9:111343583-111343983	3.93748	0.000550183	0.910631	0.722128	-0.587827	ACTL7B	-0.12282
1025	rs71473807:129207335:C:CAAAT	11:129214467-129214867	3.93743	0.000550249	0.910631	0.896145	2.04379	BARX2	1.10083
1026	rs11221671:129207859:G:A	11:129214467-129214867	3.93682	0.000551128	0.910631	0.904689	2.04379	BARX2	1.10083
1027	rs704080:89749223:T:C	12:89770599-89770999	3.93665	0.000551366	0.910631	1.16245	0.500714	DUSP6	0.158948
1028	rs149622095:54523689:G:T	8:54521977-54522377	-3.93641	0.000551722	0.910631	-1.09942	1.56789	LOC100507516	#N/A
1029	rs11078803:9364874:C:T	17:9360303-9360703	-3.93632	0.000551842	0.910631	-1.12416	0.730719	STX8	0.0211253
1030	rs417734	17:75388577-75388977	-3.93617	0.000552065	0.910631	-0.968561	-0.362028	MIR4316	#N/A
1031	rs11875115:43734854:A:G	18:43773019-43773419	3.93517	0.000553494	0.910631	1.03234	0.988035	C18orf25	0.838538
1032	rs2695561:156405323:A:G	7:156384844-156385244	-3.93379	0.000555494	0.910631	-0.780447	-0.779074	LINC01006	-0.180896
1033	rs57289040:71666721:A:G	15:71587663-71588063	3.93277	0.000556965	0.910631	0.808963	0.432996	THSD4-AS1	#N/A
1034	rs7163297:60727662:G:C	15:60662713-60663113	3.93251	0.000557339	0.910631	1.00288	1.54422	ANXA2	0.0801406
1035	rs11375797:10421039:C:CT	11:10373224-10373624	3.93177	0.000558417	0.910631	1.4834	-0.428187	CAND1.11	#N/A
1036	rs181993366:54523450:G:T	8:54521977-54522377	-3.93099	0.000559556	0.910631	-1.09803	1.56789	LOC100507516	#N/A
1037	rs7531189:166833839:T:C	1:166871471-166871871	3.93037	0.00056046	0.910631	0.878376	0.580098	TADA1	0.500663
1038	rs73428692:43633203:T:C	6:43663345-43663745	-3.92973	0.000561388	0.910631	-0.68389	-0.375783	MRPS18A	0.118924
1039	rs10852353:12673057:C:G	16:12744037-12744437	-3.92968	0.000561454	0.910631	-0.813558	0.702983	MIR4718	#N/A
1040	rs143473139:54523358:C:T	8:54521977-54522377	-3.92917	0.000562198	0.910631	-1.09757	1.56789	LOC100507516	#N/A
1041	rs9915924:78448057:C:A	17:78455151-78455551	3.9291	0.000562312	0.910631	0.932404	-0.490007	NPTX1	-1.53382
1042	rs10516601	4:115208377-115208777	-3.929	0.000562454	0.910631	-0.813492	-0.40706	ARSJ	0.351574
1043	rs61875617:12587298:C:T	11:12530797-12531197	-3.9276	0.000564511	0.910631	-0.71248	0.652992	PARVA	0.0440626
1044	rs92476:63108785:G:T	12:63179680-63180080	3.92752	0.000564617	0.910631	0.695492	0.414718	PPM1H	-0.703904
1045	rs2134856	6:80359370-80359770	3.9272	0.000565093	0.910631	0.754908	1.34901	SH3BGRL2	0.424441
1046	rs4781274	16:12744037-12744437	-3.92709	0.00056526	0.910631	-0.813244	0.702983	MIR4718	#N/A
1047	rs3986358:54898301:T:C	17:54838814-54839214	-3.92694	0.000565474	0.910631	-0.816028	0.68748	C17orf67	-0.86063
1048	rs60547690:74222023:C:T	13:74154658-74155058	-3.9268	0.000565683	0.910631	-2.18164	2.25103	LINC00392	#N/A
1049	rs34583520:41116882:TA:T	7:41105278-41105678	-3.92643	0.000566228	0.910631	-0.966469	0.676783	LINC01449	#N/A
1050	rs9919176:173502587:T:A	1:173444659-173445059	-3.92588	0.000567032	0.910631	-1.43177	0.563714	LOC100506023	#N/A
1051	rs78041498:129209575:T:C	11:129214467-129214867	3.92563	0.000567399	0.910631	0.903094	2.04379	BARX2	1.10083
1052	rs640367:75376792:C:A	17:75388577-75388977	-3.92534	0.000567825	0.910631	-0.909176	-0.362028	MIR4316	#N/A
1053	rs384810:75388812:G:T	17:75388577-75388977	-3.92478	0.000568655	0.910631	-0.972276	-0.362028	MIR4316	#N/A
1054	rs76801059:131120165:C:T	9:131067242-131067642	-3.92467	0.000568827	0.910631	-0.816084	-0.520382	TRUB2	-0.15276
1055	rs12912245:79039464:A:G	15:79032576-79032976	3.92445	0.000569143	0.910631	0.673435	0.572864	LOC646938	#N/A
1056	rs375630:75388536:C:T	17:75388577-75388977	-3.92441	0.000569208	0.910631	-0.972061	-0.362028	MIR4316	#N/A
1057	rs391467:75388451:G:A	17:75388577-75388977	-3.92403	0.000569763	0.910631	-0.971844	-0.362028	MIR4316	#N/A
1058	rs440375:75388200:C:T	17:75388577-75388977	-3.9235	0.000570556	0.910631	-0.971702	-0.362028	MIR4316	#N/A
1059	rs379465:75388311:C:T	17:75388577-75388977	-3.9235	0.000570556	0.910631	-0.971702	-0.362028	MIR4316	#N/A
1060	rs56369682:5829744:C:T	6:5892546-5892946	-3.92281	0.000571578	0.910631	-1.66979	0.70481	NRN1	-0.165128
1061	rs73101121:58971372:C:T	5:58949126-58949526	-3.92278	0.000571621	0.910631	-1.68322	-0.597548	MIR582	#N/A
1062	rs12060076:173500292:C:T	1:173444659-173445059	-3.92169	0.000573243	0.910631	-1.43119	0.563714	LOC100506023	#N/A
1063	rs17750318	5:173222580-173222980	3.92043	0.00057512	0.910631	0.740728	-0.774116	LINC01485	#N/A
1064	rs202224776:54523004:A:ACT	8:54521977-54522377	-3.92023	0.00057542	0.910631	-0.951795	1.56789	LOC100507516	#N/A
1065	rs56249990:9240279:A:G	2:9201732-9202132	-3.91979	0.000576089	0.910631	-1.20952	0.777264	MBOAT2	-0.439986
1066	rs74414093:129210344:G:A	11:129214467-129214867	3.91972	0.00057619	0.910631	0.902319	2.04379	BARX2	1.10083
1067	rs11344043:79041814:CT:C	15:79032576-79032976	3.91959	0.000576392	0.910631	0.680291	0.572864	LOC646938	#N/A
1068	rs6481477	10:61501212-61501612	-3.91952	0.000576483	0.910631	-1.42712	-0.515523	MRLN	-0.682401
1069	rs6481478:61429428:C:T	10:61501212-61501612	-3.91952	0.000576483	0.910631	-1.42712	-0.515523	MRLN	-0.682401
1070	rs1171605	10:61501212-61501612	-3.91952	0.000576483	0.910631	-1.42712	-0.515523	MRLN	-0.682401
1071	rs56124650:14533869:G:A	19:14491874-14492274	-3.91949	0.000576539	0.910631	-1.57491	0.367574	ADGRE5	1.31864
1072	rs10749441:123871157:C:T	10:123793673-123794073	3.91927	0.00057687	0.910631	0.902623	0.759731	TACC2	0.5405
1073	rs56217731:111009366:G:T	4:111053099-111053499	3.91877	0.000577617	0.910631	1.3429	-0.585147	ELOVL6	0.0702209
1074	rs60391724:113190249:G:GAT	4:113282557-113282957	-3.91828	0.000578355	0.910631	-0.888354	-0.515988	ALPK1	0.0218536
1075	rs13054375:40932398:G:C	22:40922959-40923359	3.91751	0.000579516	0.910631	0.97558	-0.542088	MRTFA-AS1	-0.254969
1076	rs73803612:172202878:A:G	5:172236093-172236493	3.9174	0.000579672	0.910631	1.1395	0.676173	ERGIC1	-0.112276
1077	rs7463494:54522780:C:T	8:54521977-54522377	-3.91736	0.000579738	0.910631	-1.09453	1.56789	LOC100507516	#N/A
1078	rs79852985:126730556:G:C	8:126710994-126711394	-3.91697	0.000580316	0.910631	-1.73839	0.602231	LINC00861	0.0717523
1079	rs199856405:129210872:G:T	11:129214467-129214867	3.91688	0.000580454	0.910631	0.901698	2.04379	BARX2	1.10083
1080	rs13260807:54521863:T:C	8:54521977-54522377	-3.91674	0.000580669	0.910631	-1.10168	1.56789	LOC100507516	#N/A
1081	rs13250079:54521864:G:A	8:54521977-54522377	-3.91674	0.000580669	0.910631	-1.10168	1.56789	LOC100507516	#N/A
1082	rs10952311:151092690:C:T	7:151105987-151106387	-3.91667	0.000580774	0.910631	-0.921226	-0.594263	WDR86-AS1	0.0139158
1083	rs342181:63108344:T:C	12:63179680-63180080	3.91663	0.000580834	0.910631	0.694451	0.414718	PPM1H	-0.703904
1084	rs57688264:131105754:C:T	9:131067242-131067642	-3.91549	0.000582554	0.910631	-0.814177	-0.520382	TRUB2	-0.15276
1085	rs2049812:2833063:G:C	6:2791434-2791834	3.91428	0.000584395	0.910631	1.70508	0.590288	MYLK4	-0.379801
1086	rs389811:75387490:T:C	17:75388577-75388977	-3.91423	0.000584465	0.910631	-0.97176	-0.362028	MIR4316	#N/A
1087	rs61784982:9506181:T:C	1:9445671-9446071	-3.91381	0.000585115	0.910631	-1.2067	-0.512208	LINC02606	0.258059
1088	rs9691492:80667432:G:A	7:80570698-80571098	-3.91323	0.000585993	0.910631	-0.892725	0.417216	SEMA3C	0.308063
1089	rs72866207:9506139:T:A	1:9445671-9446071	-3.91243	0.000587208	0.910631	-1.20716	-0.512208	LINC02606	0.258059
1090	rs13261010:54522548:C:A	8:54521977-54522377	-3.91213	0.000587674	0.910631	-1.093	1.56789	LOC100507516	#N/A
1091	rs35718:100967902:C:G	12:100898492-100898892	-3.912	0.000587875	0.910631	-0.730988	-0.576661	NR1H4	-0.503675
1092	12:16494169:CATAT:CAT	12:16485759-16486159	-3.91143	0.000588737	0.910631	-1.04393	0.816552	MGST1	0.0342458
1093	rs62090782:73708086:G:A	17:73638856-73639256	3.91062	0.000589975	0.910631	1.47139	-0.418616	SMIM6	-0.348377
1094	rs71279464:126262855:CT:C	11:126254292-126254692	3.91034	0.000590406	0.910631	0.939515	-0.579721	ST3GAL4	-1.6744
1095	rs145146328:54522450:T:A	8:54521977-54522377	-3.91005	0.00059086	0.910631	-1.09264	1.56789	LOC100507516	#N/A
1096	rs8030335:79034124:G:A	15:79032576-79032976	3.90985	0.000591165	0.910631	0.645881	0.572864	LOC646938	#N/A
1097	rs2186717:126261832:G:A	11:126254292-126254692	3.90955	0.000591628	0.910631	0.809481	-0.579721	ST3GAL4	-1.6744
1098	rs12904489:79033925:T:A	15:79032576-79032976	3.90887	0.00059267	0.910631	0.645768	0.572864	LOC646938	#N/A
1099	rs13251373:54521649:C:T	8:54521977-54522377	-3.90845	0.000593311	0.910631	-1.09532	1.56789	LOC100507516	#N/A
1100	rs79153222:11173734:G:A	6:11258896-11259296	3.90833	0.000593503	0.910631	1.27213	-0.404421	NEDD9	-0.495447
1101	rs28550710:54522370:C:T	8:54521977-54522377	-3.90821	0.00059368	0.910631	-1.09217	1.56789	LOC100507516	#N/A
1102	rs9380128:11173624:A:G	6:11258896-11259296	3.90818	0.000593728	0.910631	1.27228	-0.404421	NEDD9	-0.495447
1103	rs5845011:33028420:A:AC	22:32936000-32936400	3.90786	0.000594233	0.910631	0.807902	-0.611102	FBXO7	-0.0151716
1104	rs7072973	10:77493053-77493453	3.90749	0.000594802	0.910631	0.685848	0.76723	LOC105378367	#N/A
1105	rs28376752:54522316:C:T	8:54521977-54522377	-3.9073	0.000595096	0.910631	-1.09193	1.56789	LOC100507516	#N/A
1106	rs112554592:73706658:G:C	17:73638856-73639256	3.90686	0.000595766	0.910631	1.46071	-0.418616	SMIM6	-0.348377
1107	rs73806631:173247683:C:T	5:173222580-173222980	-3.9063	0.000596633	0.910631	-1.77373	-0.774116	LINC01485	#N/A
1108	rs73937606:54402017:T:G	19:54367674-54368074	-3.90619	0.000596807	0.910631	-1.4097	0.448065	MYADM	0.739499
1109	rs61444646:173250868:C:T	5:173222580-173222980	-3.90599	0.000597123	0.910631	-1.77583	-0.774116	LINC01485	#N/A
1110	rs112139333:80635373:C:T	7:80570698-80571098	-3.90578	0.000597441	0.910631	-1.08747	0.417216	SEMA3C	0.308063
1111	rs12233671:182420863:G:A	4:182459573-182459973	-3.90572	0.000597535	0.910631	-0.812043	0.604426	LINC02500	#N/A
1112	rs62340793:182363771:T:C	4:182459573-182459973	-3.90564	0.000597658	0.910631	-0.810733	0.604426	LINC02500	#N/A
1113	rs145845476:54522235:G:GC	8:54521977-54522377	-3.90546	0.000597941	0.910631	-1.09146	1.56789	LOC100507516	#N/A
1114	rs7775001:11175288:G:A	6:11258896-11259296	3.90483	0.000598923	0.910631	1.26999	-0.404421	NEDD9	-0.495447
1115	rs12581515:25681962:A:G	12:25586428-25586828	3.90396	0.000600274	0.910631	0.886457	1.89691	LMNTD1	#N/A
1116	rs606198	16:1149965-1150365	-3.90389	0.000600382	0.910631	-0.875548	-0.444053	C1QTNF8	-0.0917993
1117	rs12581488:25681723:A:G	12:25586428-25586828	3.90376	0.000600595	0.910631	0.886465	1.89691	LMNTD1	#N/A
1118	rs148170557:12587259:T:TA	11:12530797-12531197	-3.90374	0.000600618	0.910631	-0.71203	0.652992	PARVA	0.0440626
1119	rs10493837	1:90686816-90687216	3.90351	0.000600977	0.910631	0.86979	0.969641	ZNF326	0.0802622
1120	rs342067:20687058:C:G	2:20615239-20615639	3.90346	0.000601058	0.910631	0.755106	-0.758994	RHOB	-0.0925531
1121	rs149384234:43947184:A:G	19:43954837-43955237	3.90329	0.000601324	0.910631	1.59738	-0.505797	LYPD3	-0.224436
1122	rs12581474:25681567:A:G	12:25586428-25586828	3.90325	0.00060139	0.910631	0.886389	1.89691	LMNTD1	#N/A
1123	rs12581476:25681601:A:G	12:25586428-25586828	3.90325	0.00060139	0.910631	0.886389	1.89691	LMNTD1	#N/A
1124	rs75896404:3867030:C:A	17:3819624-3820024	3.90264	0.000602344	0.910631	2.34601	-0.521849	P2RX1	-0.23504
1125	rs35340830:11722265:G:T	6:11762003-11762403	-3.90232	0.000602835	0.910631	-0.938656	0.529807	ADTRP	0.0449806
1126	rs10419942:43946143:A:G	19:43954837-43955237	3.90232	0.000602844	0.910631	1.59938	-0.505797	LYPD3	-0.224436
1127	rs1505664	4:62076274-62076674	3.90223	0.000602981	0.910631	0.694427	-0.57671	0	#N/A
1128	rs111413096:43980364:G:T	21:44072569-44072969	3.9022	0.000603031	0.910631	1.30525	-0.487396	PDE9A	-0.0820777
1129	rs10894026:129219137:C:A	11:129214467-129214867	3.90192	0.000603464	0.910631	0.899888	2.04379	BARX2	1.10083
1130	rs34207738:141112859:CTT:C	3:141064817-141065217	3.90183	0.000603613	0.910631	0.741313	-0.453732	ZBTB38	-0.384572
1131	rs11785489:54522074:T:C	8:54521977-54522377	-3.90179	0.000603678	0.910631	-1.0905	1.56789	LOC100507516	#N/A
1132	rs13127903:62131238:G:C	4:62076274-62076674	3.90147	0.000604168	0.910631	0.699705	-0.57671	0	#N/A
1133	rs113363390:43977648:A:G	21:44072569-44072969	3.90131	0.000604417	0.910631	1.30451	-0.487396	PDE9A	-0.0820777
1134	rs10408209:43947980:A:G	19:43954837-43955237	3.9012	0.000604605	0.910631	1.59958	-0.505797	LYPD3	-0.224436
1135	rs7386512:54520074:G:T	8:54521977-54522377	-3.90087	0.000605123	0.910631	-1.09026	1.56789	LOC100507516	#N/A
1136	rs35091947:80347622:T:TG	6:80359370-80359770	3.90081	0.000605203	0.910631	0.751311	1.34901	SH3BGRL2	0.424441
1137	rs17041448	4:111054188-111054588	-3.90073	0.000605343	0.910631	-1.32803	-0.387375	ELOVL6	0.0702209
1138	rs60247503:32293864:G:A	1:32202185-32202585	3.90027	0.000606057	0.910631	1.55928	-0.384243	MIR4254	#N/A
1139	rs115240937:43948966:C:T	19:43954837-43955237	3.90011	0.000606314	0.910631	1.59927	-0.505797	LYPD3	-0.224436
1140	rs148505286:777743:A:G	19:823539-823939	3.90003	0.000606436	0.910631	1.30949	-0.682964	PLPPR3	-0.310077
1141	rs7108869:129220251:A:G	11:129214467-129214867	3.89992	0.000606604	0.910631	0.899607	2.04379	BARX2	1.10083
1142	rs13249232:54521590:G:A	8:54521977-54522377	-3.89951	0.000607259	0.910631	-1.09288	1.56789	LOC100507516	#N/A
1143	rs11196033:114410998:C:A	10:114455228-114455628	3.89922	0.00060771	0.910631	0.831445	-0.441457	MIR4295	#N/A
1144	rs13260243:54521657:T:C	8:54521977-54522377	-3.89918	0.000607771	0.910631	-1.0929	1.56789	LOC100507516	#N/A
1145	rs11785465:54521986:T:C	8:54521977-54522377	-3.89902	0.000608025	0.910631	-1.08978	1.56789	LOC100507516	#N/A
1146	rs7935309:129221023:G:C	11:129214467-129214867	3.89875	0.000608451	0.910631	0.899444	2.04379	BARX2	1.10083
1147	rs12708155:54515690:A:G	8:54521977-54522377	-3.89667	0.000611746	0.910631	-1.09068	1.56789	LOC100507516	#N/A
1148	rs148356672:9240589:AAT:A	2:9201732-9202132	-3.89653	0.000611969	0.910631	-1.20481	0.777264	MBOAT2	-0.439986
1149	rs11221683:129221933:C:T	11:129214467-129214867	3.89629	0.000612364	0.910631	0.899149	2.04379	BARX2	1.10083
1150	rs34549011:10610865:AG:A	17:10701689-10702089	3.89627	0.000612388	0.910631	0.917994	-0.385674	TMEM238L	-0.674957
1151	rs7386224:54513793:G:C	8:54521977-54522377	-3.89626	0.000612408	0.910631	-1.08906	1.56789	LOC100507516	#N/A
1152	rs10958379:54513843:C:T	8:54521977-54522377	-3.89626	0.000612408	0.910631	-1.08906	1.56789	LOC100507516	#N/A
1153	rs7463470:54513913:A:G	8:54521977-54522377	-3.89626	0.000612408	0.910631	-1.08906	1.56789	LOC100507516	#N/A
1154	rs7463471:54513914:A:G	8:54521977-54522377	-3.89626	0.000612408	0.910631	-1.08906	1.56789	LOC100507516	#N/A
1155	rs7463519:54514079:A:T	8:54521977-54522377	-3.89626	0.000612408	0.910631	-1.08906	1.56789	LOC100507516	#N/A
1156	rs6415670:54514625:T:C	8:54521977-54522377	-3.89626	0.000612408	0.910631	-1.08906	1.56789	LOC100507516	#N/A
1157	rs6415671:54514626:G:A	8:54521977-54522377	-3.89626	0.000612408	0.910631	-1.08906	1.56789	LOC100507516	#N/A
1158	rs6473862:54514904:G:A	8:54521977-54522377	-3.89626	0.000612408	0.910631	-1.08906	1.56789	LOC100507516	#N/A
1159	rs6415672:54515145:C:T	8:54521977-54522377	-3.89626	0.000612408	0.910631	-1.08906	1.56789	LOC100507516	#N/A
1160	rs6473863	8:54521977-54522377	-3.89626	0.000612408	0.910631	-1.08906	1.56789	LOC100507516	#N/A
1161	rs7461003:54515401:G:C	8:54521977-54522377	-3.89626	0.000612408	0.910631	-1.08906	1.56789	LOC100507516	#N/A
1162	rs71254912:54515533:GA:G	8:54521977-54522377	-3.89626	0.000612408	0.910631	-1.08906	1.56789	LOC100507516	#N/A
1163	rs10112441:54515633:C:G	8:54521977-54522377	-3.89626	0.000612408	0.910631	-1.08906	1.56789	LOC100507516	#N/A
1164	rs12708156:54515737:C:T	8:54521977-54522377	-3.89626	0.000612408	0.910631	-1.08906	1.56789	LOC100507516	#N/A
1165	rs11995715:54515797:T:C	8:54521977-54522377	-3.89626	0.000612408	0.910631	-1.08906	1.56789	LOC100507516	#N/A
1166	rs10958380:54515818:C:T	8:54521977-54522377	-3.89626	0.000612408	0.910631	-1.08906	1.56789	LOC100507516	#N/A
1167	rs9643813:54515957:A:C	8:54521977-54522377	-3.89626	0.000612408	0.910631	-1.08906	1.56789	LOC100507516	#N/A
1168	rs9643814:54516084:A:G	8:54521977-54522377	-3.89626	0.000612408	0.910631	-1.08906	1.56789	LOC100507516	#N/A
1169	rs9643815:54516208:C:T	8:54521977-54522377	-3.89626	0.000612408	0.910631	-1.08906	1.56789	LOC100507516	#N/A
1170	rs9643816:54516265:T:C	8:54521977-54522377	-3.89626	0.000612408	0.910631	-1.08906	1.56789	LOC100507516	#N/A
1171	rs7460401:54516629:T:C	8:54521977-54522377	-3.89626	0.000612408	0.910631	-1.08906	1.56789	LOC100507516	#N/A
1172	rs10958381:54516729:C:G	8:54521977-54522377	-3.89626	0.000612408	0.910631	-1.08906	1.56789	LOC100507516	#N/A
1173	rs7460493:54517024:T:A	8:54521977-54522377	-3.89626	0.000612408	0.910631	-1.08906	1.56789	LOC100507516	#N/A
1174	rs7462955	8:54521977-54522377	-3.89626	0.000612408	0.910631	-1.08906	1.56789	LOC100507516	#N/A
1175	rs12674834:54517371:G:A	8:54521977-54522377	-3.89626	0.000612408	0.910631	-1.08906	1.56789	LOC100507516	#N/A
1176	rs12674840:54517424:G:A	8:54521977-54522377	-3.89626	0.000612408	0.910631	-1.08906	1.56789	LOC100507516	#N/A
1177	rs7465233:54517611:C:A	8:54521977-54522377	-3.89626	0.000612408	0.910631	-1.08906	1.56789	LOC100507516	#N/A
1178	rs9643817:54517778:T:C	8:54521977-54522377	-3.89626	0.000612408	0.910631	-1.08906	1.56789	LOC100507516	#N/A
1179	rs7465470:54518373:C:T	8:54521977-54522377	-3.89626	0.000612408	0.910631	-1.08906	1.56789	LOC100507516	#N/A
1180	rs7465266:54518420:G:A	8:54521977-54522377	-3.89626	0.000612408	0.910631	-1.08906	1.56789	LOC100507516	#N/A
1181	rs7459915:54518759:C:G	8:54521977-54522377	-3.89626	0.000612408	0.910631	-1.08906	1.56789	LOC100507516	#N/A
1182	rs7459749:54518913:G:A	8:54521977-54522377	-3.89626	0.000612408	0.910631	-1.08906	1.56789	LOC100507516	#N/A
1183	rs7463841:54518930:T:G	8:54521977-54522377	-3.89626	0.000612408	0.910631	-1.08906	1.56789	LOC100507516	#N/A
1184	rs11785059:54519287:G:T	8:54521977-54522377	-3.89626	0.000612408	0.910631	-1.08906	1.56789	LOC100507516	#N/A
1185	rs10958384:54519409:C:T	8:54521977-54522377	-3.89626	0.000612408	0.910631	-1.08906	1.56789	LOC100507516	#N/A
1186	rs10958385:54519528:C:A	8:54521977-54522377	-3.89626	0.000612408	0.910631	-1.08906	1.56789	LOC100507516	#N/A
1187	rs12547818:54519616:T:C	8:54521977-54522377	-3.89626	0.000612408	0.910631	-1.08906	1.56789	LOC100507516	#N/A
1188	rs7387992	8:54521977-54522377	-3.89626	0.000612408	0.910631	-1.08906	1.56789	LOC100507516	#N/A
1189	rs7388300:54520588:A:G	8:54521977-54522377	-3.89626	0.000612408	0.910631	-1.08906	1.56789	LOC100507516	#N/A
1190	rs7388636:54521031:T:C	8:54521977-54522377	-3.89626	0.000612408	0.910631	-1.08906	1.56789	LOC100507516	#N/A
1191	rs12680850:54521135:T:C	8:54521977-54522377	-3.89626	0.000612408	0.910631	-1.08906	1.56789	LOC100507516	#N/A
1192	rs13253006:54521787:A:G	8:54521977-54522377	-3.89626	0.000612408	0.910631	-1.08906	1.56789	LOC100507516	#N/A
1193	rs4821468:36616281:C:T	22:36699903-36700303	3.8954	0.000613782	0.910631	0.931635	-0.458536	MIR6819	#N/A
1194	rs13015938:29323875:G:A	2:29336654-29337054	-3.89519	0.000614111	0.910631	-1.37596	-0.458837	CLIP4	-0.295011
1195	rs12003521:3688869:G:C	9:3777899-3778299	-3.89477	0.000614772	0.910631	-1.57596	-0.538456	RFX3-AS1	-0.398609
1196	rs7551881:166955312:G:T	1:166871471-166871871	-3.89449	0.000615229	0.910631	-0.968766	0.580098	TADA1	0.500663
1197	rs8020943:91683629:C:T	14:91619715-91620115	3.89401	0.000615987	0.910631	1.01464	-0.517411	SNORA11B	#N/A
1198	rs813487:56465680:T:A	12:56540467-56540867	-3.89385	0.000616249	0.910631	-0.638707	-0.425905	MYL6B	0.0220934
1199	rs11221685:129224251:C:G	11:129214467-129214867	3.89344	0.000616907	0.910631	0.898881	2.04379	BARX2	1.10083
1200	rs430491:10611116:A:T	17:10701689-10702089	3.89343	0.000616915	0.910631	0.917577	-0.385674	TMEM238L	-0.674957
1201	rs924187	17:35208551-35208951	-3.89314	0.000617382	0.910631	-1.11143	0.507149	LHX1-DT	#N/A
1202	rs10934876:128987899:T:A	3:128950235-128950635	-3.893	0.000617613	0.910631	-0.777652	0.619297	COPG1	0.0519147
1203	rs9784321	3:128950235-128950635	-3.893	0.000617613	0.910631	-0.777652	0.619297	COPG1	0.0519147
1204	rs12700086:2617512:T:C	7:2533437-2533837	-3.89166	0.000619759	0.910631	-0.755799	-0.69012	GRIFIN	#N/A
1205	rs415002:10611281:A:G	17:10701689-10702089	3.89153	0.000619969	0.910631	0.917295	-0.385674	TMEM238L	-0.674957
1206	rs77105121:116815325:ATGTC:A	5:116740891-116741291	3.89102	0.000620792	0.910631	1.33411	0.521217	LINC00992	#N/A
1207	rs35871356:111344380:CACAT:C	13:111289164-111289564	3.89064	0.000621409	0.910631	0.794886	-0.514727	NAXD	-0.0934687
1208	rs4945551:116435738:T:C	6:116362173-116362573	-3.89064	0.00062141	0.910631	-0.865911	0.898178	TPI1P3	#N/A
1209	rs407647:10611341:T:C	17:10701689-10702089	3.89058	0.000621507	0.910631	0.917154	-0.385674	TMEM238L	-0.674957
1210	rs7191569:84505401:T:C	16:84552573-84552973	-3.89047	0.000621689	0.910631	-1.0384	-0.461037	MEAK7	-0.143551
1211	rs12402094:41825046:T:C	1:41920030-41920430	-3.89043	0.000621746	0.910631	-1.42158	1.27222	EDN2	1.48934
1212	rs143365842:88382823:G:GCCT	1:88341253-88341653	-3.88919	0.000623751	0.910631	-1.3618	2.02261	LINC01364	0.0534932
1213	rs61572085:88382831:T:C	1:88341253-88341653	-3.88919	0.000623751	0.910631	-1.3618	2.02261	LINC01364	0.0534932
1214	rs3859864:25402318:G:A	22:25362224-25362624	3.88918	0.00062376	0.910631	0.795356	0.355413	TMEM211	-0.0470826
1215	rs7553	1:169735074-169735474	-3.88873	0.000624502	0.910631	-0.835757	-0.525528	METTL18	0.326094
1216	rs10949464:17841651:C:T	6:17900222-17900622	3.88857	0.000624763	0.910631	0.877946	1.25007	KIF13A	-0.396549
1217	rs429303:10611678:A:G	17:10701689-10702089	3.88844	0.000624963	0.910631	0.917178	-0.385674	TMEM238L	-0.674957
1218	rs369399:10611555:A:G	17:10701689-10702089	3.88818	0.000625383	0.910631	0.916796	-0.385674	TMEM238L	-0.674957
1219	rs12795069:129214497:G:A	11:129214467-129214867	3.88682	0.000627594	0.910631	0.897317	2.04379	BARX2	1.10083
1220	rs11723103:62128825:G:A	4:62076274-62076674	3.88675	0.000627717	0.910631	0.702086	-0.57671	0	#N/A
1221	rs10160511:10426952:A:G	11:10373224-10373624	3.88628	0.000628482	0.910631	1.75257	-0.428187	CAND1.11	#N/A
1222	rs12405175:41823793:C:T	1:41920030-41920430	-3.88596	0.000629001	0.910631	-1.42084	1.27222	EDN2	1.48934
1223	rs12806545:126316004:C:T	11:126272919-126273319	-3.88541	0.000629898	0.910631	-0.850739	-0.390067	ST3GAL4	-1.6744
1224	rs61784978:9504833:A:G	1:9445671-9446071	-3.88463	0.00063118	0.910631	-1.21574	-0.512208	LINC02606	0.258059
1225	rs9836254:41481479:T:C	3:41492056-41492456	3.88453	0.000631342	0.910631	0.911141	0.739419	CTNNB1	0.0514468
1226	rs144941419:90436450:G:A	7:90389075-90389475	3.88451	0.000631376	0.910631	0.89128	1.0732	CDK14	-0.174081
1227	rs34670199:52763184:T:C	20:52730055-52730455	-3.88438	0.000631582	0.910631	-1.79826	0.657255	BCAS1	0.858426
1228	rs35432837:29325409:A:G	2:29336654-29337054	-3.88411	0.000632036	0.910631	-1.37373	-0.458837	CLIP4	-0.295011
1229	rs60514985:131063362:A:G	9:131067242-131067642	-3.88397	0.000632261	0.910631	-0.765649	-0.520382	TRUB2	-0.15276
1230	rs7626553:41481677:A:T	3:41492056-41492456	3.88372	0.000632669	0.910631	0.910391	0.739419	CTNNB1	0.0514468
1231	rs9859726:41482729:A:T	3:41492056-41492456	3.88362	0.000632842	0.910631	0.910467	0.739419	CTNNB1	0.0514468
1232	rs7198820:12673817:C:T	16:12744037-12744437	-3.8836	0.000632868	0.910631	-0.813471	0.702983	MIR4718	#N/A
1233	rs10666153:10618236:T:TAA	17:10701689-10702089	3.88297	0.000633901	0.910631	0.916728	-0.385674	TMEM238L	-0.674957
1234	rs12280857:129215340:G:A	11:129214467-129214867	3.88276	0.000634257	0.910631	0.898592	2.04379	BARX2	1.10083
1235	rs201764442:129213541:T:C	11:129214467-129214867	3.88241	0.000634819	0.910631	0.902387	2.04379	BARX2	1.10083
1236	rs4887091	15:79032576-79032976	3.882	0.000635506	0.910631	0.660125	0.572864	LOC646938	#N/A
1237	rs11349481:58953937:AG:A	5:58949126-58949526	-3.88192	0.000635637	0.910631	-1.68032	-0.597548	MIR582	#N/A
1238	rs149179129:846747:T:TTTTG	19:823539-823939	3.8809	0.00063732	0.910631	1.63912	-0.682964	PLPPR3	-0.310077
1239	rs146327904:14539359:C:T	19:14491874-14492274	-3.88085	0.000637403	0.910631	-1.56897	0.367574	ADGRE5	1.31864
1240	rs8101756	19:41525123-41525523	-3.88082	0.000637447	0.910631	-0.709106	1.29675	CYP2B6	3.73184
1241	rs10409285:41502970:C:T	19:41525123-41525523	-3.88082	0.000637447	0.910631	-0.709106	1.29675	CYP2B6	3.73184
1242	rs7250745:41503460:C:T	19:41525123-41525523	-3.88082	0.000637447	0.910631	-0.709106	1.29675	CYP2B6	3.73184
1243	rs16974799	19:41525123-41525523	-3.88082	0.000637447	0.910631	-0.709106	1.29675	CYP2B6	3.73184
1244	rs62109049:41504249:T:C	19:41525123-41525523	-3.88082	0.000637447	0.910631	-0.709106	1.29675	CYP2B6	3.73184
1245	rs2242418:173959218:T:A	5:174041551-174041951	3.88065	0.000637739	0.910631	1.10993	-0.773244	MSX2	0.00218453
1246	rs58360005:64054616:A:AT	17:64151157-64151557	3.88051	0.00063796	0.910631	0.76683	-0.638534	CEP112	-0.193804
1247	rs1443275:64053798:A:T	17:64151157-64151557	3.8805	0.000637978	0.910631	0.766785	-0.638534	CEP112	-0.193804
1248	rs34748051:64054275:GA:G	17:64151157-64151557	3.8805	0.000637978	0.910631	0.766785	-0.638534	CEP112	-0.193804
1249	rs7250601:41503404:A:C	19:41525123-41525523	-3.88046	0.000638049	0.910631	-0.70908	1.29675	CYP2B6	3.73184
1250	rs16890086:58967687:A:C	5:58949126-58949526	-3.88039	0.000638165	0.910631	-1.67406	-0.597548	MIR582	#N/A
1251	rs56412324:16630148:C:CA	6:16586488-16586888	3.88034	0.000638249	0.910631	0.973539	0.444088	ATXN1	-0.677768
1252	rs9907406:64055536:C:T	17:64151157-64151557	3.87992	0.000638944	0.910631	0.766781	-0.638534	CEP112	-0.193804
1253	rs7737527:31571666:G:A	5:31626703-31627103	3.87989	0.000638994	0.910631	0.796308	-0.584046	PDZD2	0.0117871
1254	rs12054678:31571629:G:A	5:31626703-31627103	3.87903	0.000640425	0.910631	0.796216	-0.584046	PDZD2	0.0117871
1255	rs10958382:54519232:A:G	8:54521977-54522377	-3.87863	0.000641087	0.910631	-1.08724	1.56789	LOC100507516	#N/A
1256	rs10958383:54519241:A:G	8:54521977-54522377	-3.87863	0.000641087	0.910631	-1.08724	1.56789	LOC100507516	#N/A
1257	rs35034116:220974687:GC:G	1:220882394-220882794	-3.87807	0.00064202	0.910631	-1.09328	1.31205	C1orf115	0.978932
1258	rs34467611:11183880:A:AT	6:11258896-11259296	3.87767	0.00064269	0.910631	1.26457	-0.404421	NEDD9	-0.495447
1259	rs34381789:129214949:G:A	11:129214467-129214867	3.87761	0.000642781	0.910631	0.897902	2.04379	BARX2	1.10083
1260	rs9893049:64054143:A:G	17:64151157-64151557	3.87751	0.000642943	0.910631	0.76644	-0.638534	CEP112	-0.193804
1261	rs401539:10612546:C:G	17:10701689-10702089	3.87749	0.000642987	0.910631	0.915169	-0.385674	TMEM238L	-0.674957
1262	rs3024295:43039598:T:C	17:43038007-43038407	-3.87711	0.000643617	0.910631	-1.15622	-0.505353	C1QL1	0.908556
1263	rs72823325:37287575:C:G	17:37368166-37368566	-3.87704	0.00064374	0.910631	-1.01614	-0.613802	RPL19	0.0530758
1264	rs5760793:25400511:T:C	22:25362224-25362624	3.87701	0.000643784	0.910631	0.79208	0.355413	TMEM211	-0.0470826
1265	rs2640566:56461432:G:T	12:56540467-56540867	-3.87694	0.000643903	0.910631	-0.662002	-0.425905	MYL6B	0.0220934
1266	rs11171735:56461810:C:G	12:56540467-56540867	-3.87694	0.000643903	0.910631	-0.662002	-0.425905	MYL6B	0.0220934
1267	rs10467122:56462323:C:T	12:56540467-56540867	-3.87694	0.000643903	0.910631	-0.662002	-0.425905	MYL6B	0.0220934
1268	rs7953107:56462788:C:G	12:56540467-56540867	-3.87694	0.000643903	0.910631	-0.662002	-0.425905	MYL6B	0.0220934
1269	rs8107038:2602449:C:T	19:2579213-2579613	-3.87688	0.000644002	0.910631	-1.21412	-0.405768	MIR7850	#N/A
1270	rs2661729:56463288:A:G	12:56540467-56540867	-3.87678	0.000644163	0.910631	-0.662036	-0.425905	MYL6B	0.0220934
1271	rs448732:10612610:G:A	17:10701689-10702089	3.8765	0.000644632	0.910631	0.915017	-0.385674	TMEM238L	-0.674957
1272	rs72667623:41824544:C:T	1:41920030-41920430	-3.87634	0.000644911	0.910631	-1.41949	1.27222	EDN2	1.48934
1273	rs2108139:73844640:G:A	7:73890966-73891366	3.87553	0.000646258	0.910631	1.99485	-0.382802	GTF2IRD1	-1.05537
1274	rs448626:10612724:G:A	17:10701689-10702089	3.87552	0.000646286	0.910631	0.914864	-0.385674	TMEM238L	-0.674957
1275	rs73435051:11181365:T:C	6:11258896-11259296	3.87462	0.000647798	0.910631	1.26565	-0.404421	NEDD9	-0.495447
1276	rs28698446:167772262:T:C	6:167814936-167815336	-3.87454	0.000647932	0.910631	-0.78658	0.583379	TCP10	0.974455
1277	rs77889863:131101003:C:T	9:131067242-131067642	-3.87429	0.000648342	0.910631	-0.807034	-0.520382	TRUB2	-0.15276
1278	rs2940413:56455647:A:G	12:56540467-56540867	-3.87394	0.000648928	0.910631	-0.661142	-0.425905	MYL6B	0.0220934
1279	rs11314414:43614705:GA:G	6:43663345-43663745	-3.87386	0.000649069	0.910631	-0.720907	-0.375783	MRPS18A	0.118924
1280	rs146177908:56455520:ACCT:A	12:56540467-56540867	-3.87378	0.000649198	0.910631	-0.66111	-0.425905	MYL6B	0.0220934
1281	rs1626158:56455981:G:A	12:56540467-56540867	-3.87378	0.000649198	0.910631	-0.66111	-0.425905	MYL6B	0.0220934
1282	rs2934152	12:56540467-56540867	-3.87378	0.000649198	0.910631	-0.66111	-0.425905	MYL6B	0.0220934
1283	rs10783777:56458667:T:C	12:56540467-56540867	-3.87378	0.000649198	0.910631	-0.66111	-0.425905	MYL6B	0.0220934
1284	rs7300292:56458965:C:A	12:56540467-56540867	-3.87378	0.000649198	0.910631	-0.66111	-0.425905	MYL6B	0.0220934
1285	rs7304586:56459803:C:G	12:56540467-56540867	-3.87378	0.000649198	0.910631	-0.66111	-0.425905	MYL6B	0.0220934
1286	rs2640565:56460098:C:G	12:56540467-56540867	-3.87378	0.000649198	0.910631	-0.66111	-0.425905	MYL6B	0.0220934
1287	rs4417324:56459543:A:G	12:56540467-56540867	3.87378	0.000649198	0.910631	0.66111	-0.425905	MYL6B	0.0220934
1288	rs7304690:56459761:G:A	12:56540467-56540867	3.87378	0.000649198	0.910631	0.66111	-0.425905	MYL6B	0.0220934
1289	rs2640563:56455252:T:C	12:56540467-56540867	-3.87362	0.000649467	0.910631	-0.661078	-0.425905	MYL6B	0.0220934
1290	rs1689518:56457621:G:A	12:56540467-56540867	-3.87362	0.000649467	0.910631	-0.661078	-0.425905	MYL6B	0.0220934
1291	rs2661728:56464574:C:G	12:56540467-56540867	-3.87347	0.000649723	0.910631	-0.661176	-0.425905	MYL6B	0.0220934
1292	rs1091527:56465136:T:A	12:56540467-56540867	-3.87347	0.000649723	0.910631	-0.661176	-0.425905	MYL6B	0.0220934
1293	rs796462:56465193:T:C	12:56540467-56540867	-3.87347	0.000649723	0.910631	-0.661176	-0.425905	MYL6B	0.0220934
1294	rs4923885:41157450:C:T	15:41154244-41154644	-3.87322	0.000650145	0.910631	-0.699037	-0.597337	RHOV	-0.852036
1295	rs9862521:41466355:C:G	3:41492056-41492456	3.87253	0.000651321	0.910631	0.910717	0.739419	CTNNB1	0.0514468
1296	rs12406004:41820924:C:T	1:41920030-41920430	-3.87225	0.000651794	0.910631	-1.41542	1.27222	EDN2	1.48934
1297	rs2083793:64052820:C:A	17:64151157-64151557	3.87222	0.000651838	0.910631	0.764122	-0.638534	CEP112	-0.193804
1298	rs17006379	4:83786735-83787135	3.87188	0.00065241	0.910631	1.41614	0.532115	SEC31A	0.000693564
1299	rs6494200:60746994:G:A	15:60662713-60663113	3.87137	0.00065327	0.910631	1.06563	1.54422	ANXA2	0.0801406
1300	11:129201644:T:TTTTG	11:129214467-129214867	3.8708	0.000654243	0.910631	0.884858	2.04379	BARX2	1.10083
1301	rs11221687:129226514:T:A	11:129214467-129214867	3.87074	0.000654349	0.910631	0.895245	2.04379	BARX2	1.10083
1302	rs11221688:129226555:C:T	11:129214467-129214867	3.87074	0.000654349	0.910631	0.895245	2.04379	BARX2	1.10083
1303	rs740895	12:616611-617011	3.87	0.00065561	0.910631	0.678947	-0.782073	B4GALNT3	0.441971
1304	rs3754333:16472834:C:A	1:16494294-16494694	-3.86963	0.000656228	0.910631	-1.56791	0.474604	EPHA2	0.293356
1305	rs4329766:103926572:C:G	12:103952894-103953294	-3.86958	0.000656313	0.910631	-1.11616	1.03658	LINC02401	#N/A
1306	rs401009:10613209:A:C	17:10701689-10702089	3.86955	0.000656368	0.910631	0.913932	-0.385674	TMEM238L	-0.674957
1307	rs11725074:111018230:G:A	4:111053099-111053499	3.86951	0.000656439	0.910631	1.43892	-0.585147	ELOVL6	0.0702209
1308	rs3215180:10614051:AT:A	17:10701689-10702089	3.86942	0.000656584	0.910631	0.913879	-0.385674	TMEM238L	-0.674957
1309	rs111289045:131099922:G:A	9:131067242-131067642	-3.86933	0.000656734	0.910631	-0.807737	-0.520382	TRUB2	-0.15276
1310	rs143765498:131098750:CT:C	9:131067242-131067642	-3.86926	0.000656857	0.910631	-0.807701	-0.520382	TRUB2	-0.15276
1311	rs369786232:131098914:ATTAT:A	9:131067242-131067642	-3.86926	0.000656857	0.910631	-0.807701	-0.520382	TRUB2	-0.15276
1312	rs10876867:56458891:A:G	12:56540467-56540867	-3.86898	0.000657338	0.910631	-0.662081	-0.425905	MYL6B	0.0220934
1313	rs10783778:56458901:A:G	12:56540467-56540867	-3.86898	0.000657338	0.910631	-0.662081	-0.425905	MYL6B	0.0220934
1314	rs75240509:131091458:G:A	9:131067242-131067642	-3.86859	0.000658002	0.910631	-0.807758	-0.520382	TRUB2	-0.15276
1315	rs7143358:65378962:C:T	14:65280363-65280763	3.86853	0.0006581	0.910631	0.643962	0.981519	SPTB	-0.188312
1316	rs11452170:445468:C:CT	5:523091-523491	-3.86811	0.000658832	0.910631	-1.13631	-0.784533	SLC9A3	-0.398928
1317	rs13260842:54521909:T:C	8:54521977-54522377	-3.868	0.00065901	0.910631	-1.0988	1.56789	LOC100507516	#N/A
1318	rs13250120:54521910:G:A	8:54521977-54522377	-3.868	0.00065901	0.910631	-1.0988	1.56789	LOC100507516	#N/A
1319	rs142340081:56463243:CTCT:C	12:56540467-56540867	-3.86785	0.000659269	0.910631	-0.66148	-0.425905	MYL6B	0.0220934
1320	rs10561892:10613398:CTGTT:C	17:10701689-10702089	3.86754	0.000659792	0.910631	0.913615	-0.385674	TMEM238L	-0.674957
1321	rs35382532:10735515:C:CT	17:10701689-10702089	-3.86746	0.000659928	0.910631	-1.23229	-0.385674	TMEM238L	-0.674957
1322	rs13292057:33099816:T:C	9:33184982-33185382	3.86725	0.000660291	0.910631	1.17908	0.610987	B4GALT1-AS1	-0.237185
1323	rs402176:10613612:T:C	17:10701689-10702089	3.86503	0.000664117	0.910631	0.913216	-0.385674	TMEM238L	-0.674957
1324	rs35895172:111142976:C:CT	4:111053099-111053499	3.86472	0.000664637	0.910631	1.47686	-0.585147	ELOVL6	0.0702209
1325	4:7700575:T:TGTGG	4:7736448-7736848	-3.86471	0.000664661	0.910631	-0.9045	-0.575205	AFAP1-AS1	-0.328332
1326	rs11888365:70663983:C:T	2:70615281-70615681	-3.86457	0.000664899	0.910631	-1.07309	0.673482	FAM136A	-0.104512
1327	rs8099967:51433803:C:G	19:51472569-51472969	3.86452	0.000664989	0.910631	0.84443	0.557021	KLK6	3.29279
1328	rs11158567:65369671:T:C	14:65280363-65280763	3.86431	0.000665347	0.910631	0.723546	0.981519	SPTB	-0.188312
1329	rs5897711:37989086:A:ACT	9:37994575-37994975	-3.86428	0.000665404	0.910631	-0.906026	0.722727	SHB	0.863341
1330	rs11718804:169458572:C:T	3:169476374-169476774	-3.86422	0.000665513	0.910631	-0.810537	0.608067	TERC	#N/A
1331	rs4979076:114801791:A:G	9:114809799-114810199	-3.86381	0.000666205	0.910631	-0.920148	1.14846	MIR4668	#N/A
1332	rs4074202:144119235:G:A	8:144028942-144029342	-3.86361	0.000666559	0.910631	-0.830304	-0.464999	CYP11B2	#N/A
1333	rs4074199:144118513:A:G	8:144028942-144029342	-3.86348	0.000666776	0.910631	-0.831839	-0.464999	CYP11B2	#N/A
1334	rs10176321	2:235887978-235888378	3.86305	0.000667522	0.910631	0.799235	-0.478246	0	#N/A
1335	rs4074203:144119054:T:C	8:144028942-144029342	-3.86281	0.000667939	0.910631	-0.830599	-0.464999	CYP11B2	#N/A
1336	rs8134355	21:44142335-44142735	-3.86264	0.000668234	0.910631	-0.987053	-0.537579	LINC01668	0.0608002
1337	rs1702872:56455958:A:G	12:56540467-56540867	-3.86204	0.000669272	0.910631	-0.633951	-0.425905	MYL6B	0.0220934
1338	rs2875754:238447325:A:C	2:238449485-238449885	-3.86193	0.000669471	0.910631	-0.834954	0.462801	PRLH	#N/A
1339	rs2627202:75386833:A:G	17:75388577-75388977	-3.86187	0.000669579	0.910631	-1.1493	-0.362028	MIR4316	#N/A
1340	rs1689517:56466055:C:T	12:56540467-56540867	-3.86167	0.000669928	0.910631	-0.633996	-0.425905	MYL6B	0.0220934
1341	9:131325994:CT:C	9:131327720-131328120	3.86128	0.0006706	0.910631	1.69545	0.506986	SPTAN1	-0.222707
1342	rs7952135:129218345:G:A	11:129214467-129214867	3.8609	0.000671259	0.910631	0.895178	2.04379	BARX2	1.10083
1343	rs7952139:129218361:G:A	11:129214467-129214867	3.8609	0.000671259	0.910631	0.895178	2.04379	BARX2	1.10083
1344	rs56386477:129218408:GTC:G	11:129214467-129214867	3.8609	0.000671259	0.910631	0.895178	2.04379	BARX2	1.10083
1345	rs6061196:30747080:T:C	20:30832267-30832667	3.86029	0.000672325	0.910631	0.664349	0.529966	MIR1825	#N/A
1346	rs13277857:144119757:G:A	8:144028942-144029342	-3.85997	0.000672888	0.910631	-0.829074	-0.464999	CYP11B2	#N/A
1347	rs10971405:33099455:C:T	9:33184982-33185382	3.85991	0.000672987	0.910631	1.17903	0.610987	B4GALT1-AS1	-0.237185
1348	rs11221680:129218798:A:G	11:129214467-129214867	3.85974	0.000673277	0.910631	0.895014	2.04379	BARX2	1.10083
1349	rs4316746:81607549:A:G	16:81565081-81565481	-3.85962	0.000673492	0.910631	-0.792852	1.892	MIR7854	#N/A
1350	rs12231976:52280395:C:T	12:52301682-52302082	3.85947	0.000673752	0.910631	0.976932	-0.562616	ACVRL1	-0.0550879
1351	rs71697631:45815319:AAT:A	13:45866344-45866744	-3.85939	0.000673886	0.910631	-0.731148	0.443052	SNORA31B	#N/A
1352	rs12879744:65375802:C:T	14:65280363-65280763	3.85939	0.000673897	0.910631	0.643345	0.981519	SPTB	-0.188312
1353	rs28620774:140619491:G:T	9:140583162-140583562	-3.8593	0.000674044	0.910631	-0.815404	0.935547	EHMT1	-0.056778
1354	rs146656780:73844213:C:A	7:73890966-73891366	3.85833	0.000675749	0.910631	1.99317	-0.382802	GTF2IRD1	-1.05537
1355	rs8003530:65375085:C:T	14:65280363-65280763	3.85829	0.000675824	0.910631	0.643269	0.981519	SPTB	-0.188312
1356	rs1810780:40916392:G:A	13:40979497-40979897	-3.85785	0.000676591	0.910631	-1.01116	-0.713487	LINC00598	-0.0667238
1357	rs387039:10622777:A:G	17:10701689-10702089	3.85784	0.000676614	0.910631	0.913367	-0.385674	TMEM238L	-0.674957
1358	rs11908327:52754878:A:T	20:52719913-52720313	3.85735	0.000677463	0.910631	0.900237	1.501	BCAS1	0.858426
1359	rs7609087:238437803:C:G	2:238456396-238456796	-3.85669	0.000678622	0.910631	-0.768	1.23955	PRLH	#N/A
1360	rs13409241:238437835:A:G	2:238456396-238456796	-3.85668	0.000678652	0.910631	-0.767999	1.23955	PRLH	#N/A
1361	rs3784142:70079138:A:C	14:70133580-70133980	-3.85621	0.000679475	0.910631	-0.974249	1.04005	SUSD6	0.38535
1362	rs17097193:66067396:T:C	1:66016194-66016594	3.85602	0.000679813	0.910631	1.45161	1.54382	LEPR	-0.107241
1363	rs11402237:10625115:C:CA	17:10701689-10702089	3.85579	0.000680219	0.910631	0.912095	-0.385674	TMEM238L	-0.674957
1364	rs35446621:64056557:G:A	17:64151157-64151557	-3.85565	0.000680459	0.910631	-0.795175	-0.638534	CEP112	-0.193804
1365	rs148490206:10659308:C:CTCTT	17:10701689-10702089	3.85441	0.000682643	0.910631	0.910044	-0.385674	TMEM238L	-0.674957
1366	rs151210012:54521931:G:GC	8:54521977-54522377	-3.85413	0.000683149	0.910631	-1.09182	1.56789	LOC100507516	#N/A
1367	rs11602818:129214458:C:T	11:129214467-129214867	3.85379	0.000683748	0.910631	0.896055	2.04379	BARX2	1.10083
1368	rs411511	17:10701689-10702089	3.85327	0.000684665	0.910631	0.911321	-0.385674	TMEM238L	-0.674957
1369	rs435382:10617664:C:T	17:10701689-10702089	3.85327	0.000684665	0.910631	0.911321	-0.385674	TMEM238L	-0.674957
1370	rs440655	17:10701689-10702089	3.85327	0.000684665	0.910631	0.911321	-0.385674	TMEM238L	-0.674957
1371	rs200563486:10619317:T:TGATA	17:10701689-10702089	3.85327	0.000684665	0.910631	0.911321	-0.385674	TMEM238L	-0.674957
1372	rs403817:10619583:T:A	17:10701689-10702089	3.85327	0.000684665	0.910631	0.911321	-0.385674	TMEM238L	-0.674957
1373	rs366196:10619960:G:T	17:10701689-10702089	3.85327	0.000684665	0.910631	0.911321	-0.385674	TMEM238L	-0.674957
1374	rs446432:10622305:G:A	17:10701689-10702089	3.85327	0.000684665	0.910631	0.911321	-0.385674	TMEM238L	-0.674957
1375	rs2905217:10624862:T:C	17:10701689-10702089	3.85327	0.000684665	0.910631	0.911321	-0.385674	TMEM238L	-0.674957
1376	rs2905215:10625032:A:G	17:10701689-10702089	3.85327	0.000684665	0.910631	0.911321	-0.385674	TMEM238L	-0.674957
1377	rs56105473:10625283:T:TG	17:10701689-10702089	3.85327	0.000684665	0.910631	0.911321	-0.385674	TMEM238L	-0.674957
1378	rs430347:10625647:G:A	17:10701689-10702089	3.85327	0.000684665	0.910631	0.911321	-0.385674	TMEM238L	-0.674957
1379	rs424811:10626042:G:C	17:10701689-10702089	3.85327	0.000684665	0.910631	0.911321	-0.385674	TMEM238L	-0.674957
1380	rs434603:10628207:C:G	17:10701689-10702089	3.85327	0.000684665	0.910631	0.911321	-0.385674	TMEM238L	-0.674957
1381	rs449001:10629759:C:T	17:10701689-10702089	3.85327	0.000684665	0.910631	0.911321	-0.385674	TMEM238L	-0.674957
1382	rs13114603:25465888:C:G	4:25540839-25541239	-3.85253	0.000685982	0.910631	-0.783813	1.63901	LOC101929161	#N/A
1383	rs6485905:12602389:T:C	11:12530797-12531197	3.85251	0.000686028	0.910631	0.657011	0.652992	PARVA	0.0440626
1384	rs145078282:145258641:C:A	5:145337927-145338327	3.85213	0.000686688	0.910631	1.16074	0.614977	SH3RF2	-0.298393
1385	rs449437:10625371:A:G	17:10701689-10702089	3.85196	0.000686997	0.910631	0.911295	-0.385674	TMEM238L	-0.674957
1386	rs792995:172253109:A:T	5:172286135-172286535	-3.85169	0.00068748	0.910631	-1.33286	-0.463937	ERGIC1	-0.112276
1387	rs2279578	15:41154244-41154644	-3.85148	0.000687861	0.910631	-0.694465	-0.597337	RHOV	-0.852036
1388	rs1621206:10631555:C:A	17:10701689-10702089	3.85122	0.000688324	0.910631	0.911129	-0.385674	TMEM238L	-0.674957
1389	rs12903603:41160970:C:T	15:41154244-41154644	-3.8512	0.000688346	0.910631	-0.694474	-0.597337	RHOV	-0.852036
1390	rs10186470:238437080:A:G	2:238456396-238456796	-3.85084	0.000688988	0.910631	-0.766407	1.23955	PRLH	#N/A
1391	rs431094:10624351:G:A	17:10701689-10702089	3.85067	0.0006893	0.910631	0.910854	-0.385674	TMEM238L	-0.674957
1392	rs11856227:41158588:C:G	15:41154244-41154644	-3.85035	0.000689863	0.910631	-0.694423	-0.597337	RHOV	-0.852036
1393	rs9313402:167657026:C:A	5:167586433-167586833	-3.84996	0.000690575	0.910631	-0.68624	0.569392	MIR12125	#N/A
1394	rs4803966:46996928:C:A	19:46931920-46932320	-3.8498	0.000690854	0.910631	-1.20998	0.895486	CCDC8	0.00654629
1395	rs5818640:87656344:A:AC	16:87583961-87584361	-3.84977	0.000690906	0.910631	-1.23876	-0.557998	JPH3	0.0173453
1396	rs11286424:126231260:AT:A	11:126291887-126292287	-3.84958	0.000691253	0.910631	-0.827156	-0.438221	ST3GAL4	-1.6744
1397	rs11070299:41157005:G:A	15:41154244-41154644	-3.84915	0.000692014	0.910631	-0.694302	-0.597337	RHOV	-0.852036
1398	rs7112630:125027848:T:C	11:124938844-124939244	-3.84863	0.000692956	0.910631	-1.35115	0.569088	SLC37A2	2.65955
1399	rs11308429:65370389:GA:G	14:65280363-65280763	3.84853	0.00069313	0.910631	0.642942	0.981519	SPTB	-0.188312
1400	rs8016174:65370481:C:T	14:65280363-65280763	3.84853	0.00069313	0.910631	0.642942	0.981519	SPTB	-0.188312
1401	rs10426837:51399998:A:G	19:51380193-51380593	-3.8479	0.000694257	0.910631	-1.18287	0.613481	KLK2	0.238968
1402	rs34969442:65365066:A:T	14:65280363-65280763	3.84764	0.000694739	0.910631	0.64301	0.981519	SPTB	-0.188312
1403	rs12878229:65366485:C:T	14:65280363-65280763	3.84751	0.000694968	0.910631	0.642958	0.981519	SPTB	-0.188312
1404	rs1979762:238436502:T:C	2:238456396-238456796	-3.84728	0.000695379	0.910631	-0.765709	1.23955	PRLH	#N/A
1405	rs2719179:201378600:G:A	1:201415146-201415546	3.84721	0.00069551	0.910631	1.11039	0.599907	PHLDA3	-0.432005
1406	rs1957423:65358789:G:A	14:65280363-65280763	3.8468	0.000696246	0.910631	0.643114	0.981519	SPTB	-0.188312
1407	rs73143592:80665222:A:T	7:80570698-80571098	-3.8468	0.000696256	0.910631	-1.00756	0.417216	SEMA3C	0.308063
1408	rs67980104:64054205:TAA:T	17:64151157-64151557	3.84656	0.000696687	0.910631	0.846554	-0.638534	CEP112	-0.193804
1409	rs77930044:36661250:C:T	6:36684248-36684648	3.84655	0.000696701	0.910631	1.09943	-0.443019	RAB44	-0.515195
1410	rs59407010:49936821:T:G	17:49871834-49872234	-3.84655	0.000696704	0.910631	-0.890083	0.610594	LINC02073	#N/A
1411	rs743263:65357098:A:G	14:65280363-65280763	3.84613	0.000697466	0.910631	0.643139	0.981519	SPTB	-0.188312
1412	rs907850:72296039:G:T	11:72313230-72313630	3.84582	0.000698016	0.910631	0.684562	-0.5083	MIR139	#N/A
1413	rs12793975:129228338:G:T	11:129214467-129214867	3.84564	0.000698345	0.910631	0.889996	2.04379	BARX2	1.10083
1414	rs11480050:52737580:A:AT	20:52730055-52730455	3.84528	0.000698994	0.910631	1.4409	0.657255	BCAS1	0.858426
1415	rs11098979	4:129527329-129527729	-3.84524	0.000699076	0.910631	-0.874405	1.01381	LINC02615	-0.209696
1416	rs138753960:7931340:T:TAA	18:7945898-7946298	3.8451	0.000699321	0.910631	1.67021	0.396564	PTPRM	0.346906
1417	rs421541:10632499:G:A	17:10701689-10702089	3.84509	0.000699335	0.910631	0.913067	-0.385674	TMEM238L	-0.674957
1418	rs6537684:111772259:A:G	1:111743141-111743541	3.84504	0.00069944	0.910631	0.79737	-0.473989	DENND2D	0.168317
1419	rs2283588:744188:C:A	19:823539-823939	3.84483	0.000699814	0.910631	0.807826	-0.682964	PLPPR3	-0.310077
1420	rs11605051:72290199:G:A	11:72313230-72313630	3.84481	0.000699847	0.910631	0.684536	-0.5083	MIR139	#N/A
1421	rs10971408:33105124:C:T	9:33186385-33186785	3.84474	0.000699974	0.910631	1.12651	0.979809	B4GALT1-AS1	-0.237185
1422	rs454033:10623451:T:C	17:10701689-10702089	3.84438	0.000700627	0.910631	0.910199	-0.385674	TMEM238L	-0.674957
1423	rs367351:10624389:T:C	17:10701689-10702089	3.84438	0.000700627	0.910631	0.910199	-0.385674	TMEM238L	-0.674957
1424	rs441696:10624580:C:T	17:10701689-10702089	3.84438	0.000700627	0.910631	0.910199	-0.385674	TMEM238L	-0.674957
1425	rs12891652:65370803:C:T	14:65280363-65280763	3.84437	0.00070064	0.910631	0.643536	0.981519	SPTB	-0.188312
1426	rs68036642:47287518:G:T	18:47361304-47361704	3.8437	0.000701865	0.910631	0.802859	0.566808	SNHG22	-0.0706259
1427	rs7036836:37972400:A:G	9:37994575-37994975	-3.84346	0.000702295	0.910631	-0.687823	0.722727	SHB	0.863341
1428	rs7851957:37976667:G:A	9:37994575-37994975	-3.84346	0.000702295	0.910631	-0.687823	0.722727	SHB	0.863341
1429	rs7170035	15:99289892-99290292	-3.84342	0.000702371	0.910631	-0.959824	0.706157	MIR4714	#N/A
1430	rs408547:10630523:G:A	17:10701689-10702089	3.84296	0.000703207	0.910631	0.910029	-0.385674	TMEM238L	-0.674957
1431	rs379403:10614867:C:T	17:10701689-10702089	3.84283	0.000703442	0.910631	0.910893	-0.385674	TMEM238L	-0.674957
1432	rs374034:10617730:A:G	17:10701689-10702089	3.8428	0.000703499	0.910631	0.91178	-0.385674	TMEM238L	-0.674957
1433	rs13427385:85909385:G:A	2:85970716-85971116	-3.84261	0.00070384	0.910631	-0.916459	0.582139	ATOH8	0.0450758
1434	rs10206742:85909691:G:A	2:85970716-85971116	-3.84261	0.00070384	0.910631	-0.916459	0.582139	ATOH8	0.0450758
1435	rs12793857:129228513:A:G	11:129214467-129214867	3.84252	0.000704017	0.910631	0.889333	2.04379	BARX2	1.10083
1436	rs12107227:88481708:G:A	3:88558683-88559083	3.84221	0.000704573	0.910631	0.963235	0.953726	CSNKA2IP	#N/A
1437	rs7570882:238435086:G:A	2:238456396-238456796	-3.84207	0.000704826	0.910631	-0.76499	1.23955	PRLH	#N/A
1438	rs10206759:85909731:G:A	2:85970716-85971116	-3.84196	0.000705029	0.910631	-0.916334	0.582139	ATOH8	0.0450758
1439	rs12606145:3112621:G:A	18:3107699-3108099	3.84193	0.000705093	0.910631	0.844584	-0.656404	LPIN2	-0.195126
1440	rs35769262:167657421:G:A	5:167586433-167586833	-3.84186	0.000705216	0.910631	-0.72453	0.569392	MIR12125	#N/A
1441	rs2511226:61406982:C:T	11:61370635-61371035	3.84177	0.000705387	0.910631	1.74611	0.417263	RPLP0P2	-0.316108
1442	rs12916961:41151104:C:T	15:41154244-41154644	-3.84161	0.000705677	0.910631	-0.69381	-0.597337	RHOV	-0.852036
1443	rs1274502:56605220:A:C	12:56540467-56540867	-3.84159	0.000705714	0.910631	-0.6632	-0.425905	MYL6B	0.0220934
1444	rs6747600:85910407:G:A	2:85970716-85971116	-3.84137	0.000706116	0.910631	-0.91627	0.582139	ATOH8	0.0450758
1445	rs10209258	2:85970716-85971116	-3.84128	0.000706274	0.910631	-0.916176	0.582139	ATOH8	0.0450758
1446	rs6473858:54510982:T:C	8:54521977-54522377	-3.84127	0.000706304	0.910631	-1.10025	1.56789	LOC100507516	#N/A
1447	rs57154618:17966133:G:A	6:17900222-17900622	3.84102	0.000706756	0.910631	1.20227	1.25007	KIF13A	-0.396549
1448	rs28704912:7928034:C:A	18:7945898-7946298	3.84088	0.000707017	0.910631	1.59093	0.396564	PTPRM	0.346906
1449	rs10627880:88604866:T:TTC	3:88558683-88559083	3.84075	0.000707246	0.910631	0.934807	0.953726	CSNKA2IP	#N/A
1450	rs74857080:94917308:G:A	12:94955759-94956159	3.84068	0.000707374	0.910631	1.00035	0.7251	MIR5700	#N/A
1451	rs9824439:160560325:C:T	3:160510367-160510767	3.84042	0.000707859	0.910631	0.770902	0.435405	PPM1L	0.207927
1452	rs7860958:136110230:C:T	9:136155982-136156382	-3.84032	0.000708037	0.910631	-1.06968	-0.443937	ABO	-0.665217
1453	rs765059:52804511:C:G	20:52730055-52730455	-3.84014	0.000708373	0.910631	-0.810755	0.657255	BCAS1	0.858426
1454	rs3781939:72292167:G:T	11:72313230-72313630	3.84003	0.000708568	0.910631	0.683985	-0.5083	MIR139	#N/A
1455	rs3781938:72292185:C:A	11:72313230-72313630	3.84003	0.000708568	0.910631	0.683985	-0.5083	MIR139	#N/A
1456	rs12148523:41176188:G:C	15:41154244-41154644	-3.84003	0.000708575	0.910631	-0.696404	-0.597337	RHOV	-0.852036
1457	rs12148515:41176211:A:T	15:41154244-41154644	-3.83963	0.000709304	0.910631	-0.69636	-0.597337	RHOV	-0.852036
1458	rs72880852:64222422:G:A	6:64232442-64232842	-3.83915	0.000710188	0.910631	-1.02478	1.43474	PTP4A1	0.0831811
1459	rs61080148:136110497:T:C	9:136155982-136156382	-3.8391	0.000710271	0.910631	-1.0695	-0.443937	ABO	-0.665217
1460	rs1390448:61408281:A:C	11:61370635-61371035	3.83907	0.000710338	0.910631	1.74466	0.417263	RPLP0P2	-0.316108
1461	rs13080397	3:160510367-160510767	3.83899	0.000710475	0.910631	0.770784	0.435405	PPM1L	0.207927
1462	rs2129910:11171158:T:C	3:11187574-11187974	-3.8388	0.000710825	0.910631	-0.618207	0.72348	HRH1	0.838072
1463	rs10763918:33516014:C:T	10:33580885-33581285	-3.83878	0.000710872	0.910631	-0.87394	0.560222	NRP1	-0.476681
1464	rs17324501	2:30885536-30885936	-3.83876	0.0007109	0.910631	-1.08159	0.58989	CAPN13	0.350155
1465	rs76488729:8781044:G:T	2:8849727-8850127	3.83833	0.000711693	0.910631	1.80676	0.481885	ID2	-0.981378
1466	rs11070305:41178226:G:A	15:41154244-41154644	-3.83818	0.000711967	0.910631	-0.696115	-0.597337	RHOV	-0.852036
1467	rs2756028:52795655:T:C	20:52730055-52730455	3.83804	0.00071224	0.910631	0.831516	0.657255	BCAS1	0.858426
1468	rs4442687:45877805:T:G	13:45866344-45866744	-3.83795	0.000712404	0.910631	-0.731641	0.443052	SNORA31B	#N/A
1469	rs1327126	1:115973374-115973774	-3.83753	0.00071318	0.910631	-0.687098	0.609719	NGF	0.606491
1470	rs75082222:33516373:T:TA	10:33580885-33581285	-3.83713	0.000713914	0.910631	-0.873619	0.560222	NRP1	-0.476681
1471	rs6813165:129586211:C:G	4:129527329-129527729	-3.83709	0.000713993	0.910631	-0.88161	1.01381	LINC02615	-0.209696
1472	rs8062503:81606975:G:C	16:81565081-81565481	-3.8368	0.000714527	0.910631	-0.789857	1.892	MIR7854	#N/A
1473	rs12411679:33516677:T:A	10:33580885-33581285	-3.83643	0.000715207	0.910631	-0.873404	0.560222	NRP1	-0.476681
1474	rs7989522:45879145:T:C	13:45866344-45866744	-3.83605	0.000715906	0.910631	-0.754216	0.443052	SNORA31B	#N/A
1475	rs11070304:41175206:C:T	15:41154244-41154644	-3.83554	0.000716866	0.910631	-0.695939	-0.597337	RHOV	-0.852036
1476	rs6839112:129586372:T:C	4:129527329-129527729	-3.83525	0.000717405	0.910631	-0.882605	1.01381	LINC02615	-0.209696
1477	rs424603:10632692:G:T	17:10701689-10702089	3.83422	0.000719313	0.910631	0.921226	-0.385674	TMEM238L	-0.674957
1478	rs35368401:33517069:T:TA	10:33580885-33581285	-3.83383	0.000720038	0.910631	-0.872977	0.560222	NRP1	-0.476681
1479	rs4390627:64078938:A:G	17:64151157-64151557	3.83379	0.00072011	0.910631	0.838625	-0.638534	CEP112	-0.193804
1480	rs254668:157272463:G:A	5:157339731-157340131	3.83301	0.000721574	0.910631	0.866741	0.52334	CLINT1	-0.0656933
1481	rs254665:157267174:A:G	5:157339731-157340131	3.83244	0.000722639	0.910631	0.866164	0.52334	CLINT1	-0.0656933
1482	rs1331317	10:33580885-33581285	-3.83243	0.000722647	0.910631	-0.872546	0.560222	NRP1	-0.476681
1483	rs1331316:33517851:C:T	10:33580885-33581285	-3.83243	0.000722647	0.910631	-0.872546	0.560222	NRP1	-0.476681
1484	rs144578023:17970158:CT:C	6:18051834-18052234	3.83235	0.000722796	0.910631	1.45519	-0.554281	KIF13A	-0.396549
1485	rs617000:41172310:T:G	15:41154244-41154644	-3.83221	0.000723058	0.910631	-0.695011	-0.597337	RHOV	-0.852036
1486	rs2419042:157275297:G:C	5:157339731-157340131	-3.83205	0.00072337	0.910631	-0.866088	0.52334	CLINT1	-0.0656933
1487	rs6863613:157275436:G:A	5:157339731-157340131	-3.83205	0.00072337	0.910631	-0.866088	0.52334	CLINT1	-0.0656933
1488	rs2270203	9:131067242-131067642	-3.8318	0.000723832	0.910631	-0.795109	-0.520382	TRUB2	-0.15276
1489	rs2240954	9:131067242-131067642	-3.8318	0.000723832	0.910631	-0.795109	-0.520382	TRUB2	-0.15276
1490	rs57112846:59019273:A:G	5:58949126-58949526	-3.83174	0.000723949	0.910631	-1.47355	-0.597548	MIR582	#N/A
1491	rs1443276:64053672:G:C	17:64151157-64151557	3.8315	0.000724403	0.910631	0.833968	-0.638534	CEP112	-0.193804
1492	rs28698334:157278688:C:T	5:157339731-157340131	-3.83129	0.000724785	0.910631	-0.866052	0.52334	CLINT1	-0.0656933
1493	rs1443274:64053982:G:A	17:64151157-64151557	3.83125	0.00072487	0.910631	0.83404	-0.638534	CEP112	-0.193804
1494	rs12941128:64054233:C:A	17:64151157-64151557	3.83125	0.00072487	0.910631	0.83404	-0.638534	CEP112	-0.193804
1495	rs11656480:64054440:T:C	17:64151157-64151557	3.83125	0.00072487	0.910631	0.83404	-0.638534	CEP112	-0.193804
1496	rs12450177:64054739:A:G	17:64151157-64151557	3.83125	0.00072487	0.910631	0.83404	-0.638534	CEP112	-0.193804
1497	rs57730472:42160283:CA:C	8:42193543-42193943	3.83087	0.000725574	0.910631	0.665108	2.45888	POLB	1.88394
1498	rs1878689:64051260:A:G	17:64151157-64151557	3.83082	0.000725677	0.910631	0.833036	-0.638534	CEP112	-0.193804
1499	rs17705548:64051614:G:A	17:64151157-64151557	3.83082	0.000725677	0.910631	0.833036	-0.638534	CEP112	-0.193804
1500	rs2319120:64051683:G:C	17:64151157-64151557	3.83082	0.000725677	0.910631	0.833036	-0.638534	CEP112	-0.193804
1501	rs2319121:64051796:T:C	17:64151157-64151557	3.83082	0.000725677	0.910631	0.833036	-0.638534	CEP112	-0.193804
1502	rs2319122:64051846:G:T	17:64151157-64151557	3.83082	0.000725677	0.910631	0.833036	-0.638534	CEP112	-0.193804
1503	rs2319123:64051914:T:A	17:64151157-64151557	3.83082	0.000725677	0.910631	0.833036	-0.638534	CEP112	-0.193804
1504	rs12450727:64052029:T:G	17:64151157-64151557	3.83082	0.000725677	0.910631	0.833036	-0.638534	CEP112	-0.193804
1505	rs11079638:64052132:G:A	17:64151157-64151557	3.83082	0.000725677	0.910631	0.833036	-0.638534	CEP112	-0.193804
1506	rs12940771:64053376:T:C	17:64151157-64151557	3.83082	0.000725677	0.910631	0.833036	-0.638534	CEP112	-0.193804
1507	rs17632708	17:64151157-64151557	3.83073	0.00072585	0.910631	0.832843	-0.638534	CEP112	-0.193804
1508	rs11869865	17:64151157-64151557	3.83073	0.00072585	0.910631	0.832843	-0.638534	CEP112	-0.193804
1509	rs35255316:64069511:G:A	17:64151157-64151557	3.83073	0.00072585	0.910631	0.832843	-0.638534	CEP112	-0.193804
1510	rs11079641:64069647:C:T	17:64151157-64151557	3.83073	0.00072585	0.910631	0.832843	-0.638534	CEP112	-0.193804
1511	rs7219559:64077448:T:C	17:64151157-64151557	3.83073	0.00072585	0.910631	0.832843	-0.638534	CEP112	-0.193804
1512	rs9993352:25465249:C:T	4:25540839-25541239	3.83072	0.000725868	0.910631	0.823843	1.63901	LOC101929161	#N/A
1513	rs12939001:64053566:A:G	17:64151157-64151557	3.83045	0.000726379	0.910631	0.833535	-0.638534	CEP112	-0.193804
1514	rs4454855:45877746:G:C	13:45866344-45866744	-3.83016	0.000726921	0.910631	-0.752665	0.443052	SNORA31B	#N/A
1515	rs6768286:11170930:A:T	3:11187574-11187974	-3.82968	0.000727824	0.910631	-0.617135	0.72348	HRH1	0.838072
1516	rs7519032:6147883:T:A	1:6203481-6203881	-3.82966	0.000727854	0.910631	-1.93296	-0.592937	CHD5	-1.08979
1517	rs4569155:45877487:A:G	13:45866344-45866744	-3.82963	0.000727915	0.910631	-0.752444	0.443052	SNORA31B	#N/A
1518	rs4624056:45877643:A:G	13:45866344-45866744	-3.82963	0.000727915	0.910631	-0.752444	0.443052	SNORA31B	#N/A
1519	rs9534094:45882433:G:A	13:45866344-45866744	-3.82952	0.000728124	0.910631	-0.755303	0.443052	SNORA31B	#N/A
1520	rs397278:10615351:A:G	17:10701689-10702089	3.8295	0.00072815	0.910631	0.907345	-0.385674	TMEM238L	-0.674957
1521	rs36075212:64070707:G:A	17:64151157-64151557	3.82945	0.000728258	0.910631	0.832828	-0.638534	CEP112	-0.193804
1522	rs111540430:93970852:C:T	9:94047756-94048156	-3.82942	0.000728312	0.910631	-1.07393	1.44094	AUH	-0.234616
1523	rs171712:157266475:A:G	5:157339731-157340131	3.82939	0.000728359	0.910631	0.865335	0.52334	CLINT1	-0.0656933
1524	rs9914461:64072226:T:C	17:64151157-64151557	-3.82923	0.000728675	0.910631	-0.834906	-0.638534	CEP112	-0.193804
1525	rs9595291:45880082:G:A	13:45866344-45866744	-3.8292	0.000728722	0.910631	-0.754102	0.443052	SNORA31B	#N/A
1526	rs9534092:45878108:T:C	13:45866344-45866744	-3.82914	0.000728839	0.910631	-0.752724	0.443052	SNORA31B	#N/A
1527	rs194220:157266583:C:T	5:157339731-157340131	3.82905	0.000729016	0.910631	0.865357	0.52334	CLINT1	-0.0656933
1528	rs5019365:45877955:T:C	13:45866344-45866744	-3.82887	0.000729347	0.910631	-0.752591	0.443052	SNORA31B	#N/A
1529	rs4333685:140607944:C:G	9:140583162-140583562	-3.82879	0.000729496	0.910631	-0.812604	0.935547	EHMT1	-0.056778
1530	rs34742111:25829060:T:TA	2:25896356-25896756	-3.82877	0.000729541	0.910631	-0.831576	0.388134	DTNB	1.67613
1531	rs12948534:64053232:A:G	17:64151157-64151557	3.82856	0.000729932	0.910631	0.832874	-0.638534	CEP112	-0.193804
[truncated: 44,468 more rows]

## Sheet: LFC_matrixEQTL_100kb_ANOVA
Rank	snps	peak	statistic	pvalue	FDR	DA_LFC	NearestGene	DE_LFC
[truncated: 29,893 more rows]
